# Supplementary material for: On the implications of aerosol liquid water and phase separation for organic aerosol mass
Source: Atmos Chem Phys. Author manuscript; Available in PMC 2018 Aug 22. (PMC6104851; doi:10.5194/acp-17-343-2017)
Supplement: Supp [file NIHMS982683-supplement-Supp.zip]

Archive with 43 entries (37 files):
- acp-2016-719-supplement-version4.pdf
- acpdata/
- acpdata/figure13/
- acpdata/figure13/S-A10-WSOC_CTR_20130601_RA.OUT.0616act.WSOC.csv
- acpdata/figure13/S-A10-WSOC_CTR_20130601_RA.OUT.0531base.WSOC.csv
- acpdata/figure789/
- acpdata/figure789/SEARCH.OUT.0531lle.csv
- acpdata/figure789/SEARCH.OUT.0526hlawuporgwater.csv
- acpdata/figure789/CSN.OUT.0526hlawuporgwater.csv
- acpdata/figure789/CSN.OUT.0531base.csv
- acpdata/figure789/IMPROVE.OUT.0616act.csv
- acpdata/figure789/SEARCH.OUT.0616act.csv
- acpdata/figure789/IMPROVE.OUT.0531lle.csv
- acpdata/figure789/CSN.OUT.0616act.csv
- acpdata/figure789/CSN.OUT.0531lle.csv
- acpdata/figure789/SEARCH.OUT.0531base.csv
- acpdata/figure789/IMPROVE.OUT.0526hlawuporgwater.csv
- acpdata/figure789/IMPROVE.OUT.0531base.csv
- acpdata/figure6/
- acpdata/figure6/PMF_LRK_20130601_R0.OUT.0531base.csv
- acpdata/figure6/S-A15-HRAMS-ambient_CTR_20130601_R0.OUT.0531base.csv
- acpdata/figure6/S-A15-HRAMS-ambientPMF_CTR_20130601_R0.OUT.0531base.csv
- acpdata/figure6/ACSM_LRK_20130601_R0.OUT.0531base.csv
- acpdata/figure11/
- acpdata/figure11/S-A18-AMSMassElementalRatio_CTR_20130606_RB.OUT.0526hlawuporgwater.csv
- acpdata/figure11/S-A10-fRHwater_CTR_20130601_RA.OUT.0531lle.csv
- acpdata/figure11/S-A09_SOASsvdma_20130715_R0-Waterdata.OUT.0526hlawuporgwater.csv
- acpdata/figure11/S-A18-AMSMassElementalRatio_CTR_20130606_RB.OUT.0616act.csv
- acpdata/figure11/S-A18-AMSMassElementalRatio_CTR_20130606_RB.OUT.0531lle.csv
- acpdata/figure11/S-A09_SOASsvdma_20130715_R0-Waterdata.OUT.0531base.csv
- acpdata/figure11/S-A18-AMSMassElementalRatio_CTR_20130606_RB.OUT.0531base.csv
- acpdata/figure11/S-A10-fRHwater_CTR_20130601_RA.OUT.0526hlawuporgwater.csv
- acpdata/figure11/S-A10-fRHwater_CTR_20130601_RA.OUT.0616act.csv
- acpdata/figure11/S-A10-fRHwater_CTR_20130601_RA.OUT.0531base.csv
- acpdata/figure11/S-A09_SOASsvdma_20130715_R0-Waterdata.OUT.0616act.csv
- acpdata/figure11/S-A09_SOASsvdma_20130715_R0-Waterdata.OUT.0531lle.csv
- acpdata/figure14/
- acpdata/figure14/WSOCg.OUT.0526hlawuporgwater.csv
- acpdata/figure14/WSOCg.OUT.0531base.csv
- acpdata/figure14/WSOCg.OUT.0531lle.csv
- acpdata/figure14/WSOCg.OUT.0616act.csv
- acpdata/README.txt
- acp-17-343-2017-supplement-title-page.pdf
