# Supplementary material for: On the implications of aerosol liquid water and phase separation for organic aerosol mass
Source: Atmos Chem Phys. Author manuscript; Available in PMC 2018 Aug 22. (PMC6104851; doi:10.5194/acp-17-343-2017)
Supplement: Supp [file NIHMS982683-supplement-Supp.zip › acpdata/figure13/S-A10-WSOC_CTR_20130601_RA.OUT.0616act.WSOC.csv]

Observed values read from file:/work/MOD3DEV/has/southeast/obs_data/sitecmp_obs/ctr/S-A10-WSOC_CTR_20130601_RA.csv
Modeled values read from file:/work/MOD3DEV/has/southeast/soas2013/postprocessing/20160606set/output/CCTM_saprc07tic_0616act_solubility.aconc.06
SiteId	Latitude	Longitude	Column	Row	Time On	Time Off	AQSOC	AQSOC	HYDOC	HYDOC	SGT10	SGT10	POC	POC	SLT10	SLT10	AMTNO3J	AMTNO3J	AOCIJ	AOCIJ
	(deg)	(deg)			(MM/DD/YYYY hh:mm)	(MM/DD/YYYY hh:mm)	ug/m3	ug/m3	ug/m3	ug/m3	ug/m3	ug/m3	ug/m3	ug/m3	ug/m3	ug/m3	ug/m3	ug/m3	ug/m3	ug/m3
							Observed	Modeled	Observed	Modeled	Observed	Modeled	Observed	Modeled	Observed	Modeled	Observed	Modeled	Observed	Modeled
CTRSOAS	32.9020	-87.2500	160	74	06/01/2013 09:00	06/01/2013 09:59	0.10800E+01	0.96647E-02	0.10800E+01	0.33365E-01	0.10800E+01	0.90560E-01	0.10800E+01	0.13003E+00	0.10800E+01	0.51785E-02	0.10800E+01	0.12856E-01	0.10800E+01	0.28165E+00
CTRSOAS	32.9020	-87.2500	160	74	06/01/2013 10:00	06/01/2013 10:59	0.96100E+00	0.96591E-02	0.96100E+00	0.39297E-01	0.96100E+00	0.43002E+00	0.96100E+00	0.13256E+00	0.96100E+00	0.57168E-02	0.96100E+00	0.52918E-01	0.96100E+00	0.67017E+00
CTRSOAS	32.9020	-87.2500	160	74	06/01/2013 11:00	06/01/2013 11:59	0.84000E+00	0.98594E-02	0.84000E+00	0.52393E-01	0.84000E+00	0.51133E+00	0.84000E+00	0.12082E+00	0.84000E+00	0.66302E-02	0.84000E+00	0.70490E-01	0.84000E+00	0.77152E+00
CTRSOAS	32.9020	-87.2500	160	74	06/01/2013 12:00	06/01/2013 12:59	0.79300E+00	0.90790E-02	0.79300E+00	0.53103E-01	0.79300E+00	0.80243E-01	0.79300E+00	0.98749E-01	0.79300E+00	0.65062E-02	0.79300E+00	0.10198E-01	0.79300E+00	0.25788E+00
CTRSOAS	32.9020	-87.2500	160	74	06/01/2013 13:00	06/01/2013 13:59	0.79300E+00	0.91109E-02	0.79300E+00	0.40126E-01	0.79300E+00	0.54517E-01	0.79300E+00	0.90826E-01	0.79300E+00	0.68403E-02	0.79300E+00	0.44187E-02	0.79300E+00	0.20584E+00
CTRSOAS	32.9020	-87.2500	160	74	06/01/2013 14:00	06/01/2013 14:59	0.80286E+00	0.16646E-01	0.80286E+00	0.44939E-01	0.80286E+00	0.84453E-01	0.80286E+00	0.12538E+00	0.80286E+00	0.11276E-01	0.80286E+00	0.43769E-02	0.80286E+00	0.28707E+00
CTRSOAS	32.9020	-87.2500	160	74	06/01/2013 15:00	06/01/2013 15:59	0.92500E+00	0.36114E-01	0.92500E+00	0.64882E-01	0.92500E+00	0.14019E+00	0.92500E+00	0.16253E+00	0.92500E+00	0.16949E-01	0.92500E+00	0.51698E-02	0.92500E+00	0.42583E+00
CTRSOAS	32.9020	-87.2500	160	74	06/01/2013 16:00	06/01/2013 16:59	0.85400E+00	0.40021E-01	0.85400E+00	0.68421E-01	0.85400E+00	0.14739E+00	0.85400E+00	0.13456E+00	0.85400E+00	0.17806E-01	0.85400E+00	0.41272E-02	0.85400E+00	0.41233E+00
CTRSOAS	32.9020	-87.2500	160	74	06/01/2013 17:00	06/01/2013 17:59	0.79100E+00	0.42908E-01	0.79100E+00	0.73389E-01	0.79100E+00	0.16445E+00	0.79100E+00	0.11089E+00	0.79100E+00	0.19040E-01	0.79100E+00	0.38871E-02	0.79100E+00	0.41457E+00
CTRSOAS	32.9020	-87.2500	160	74	06/01/2013 18:00	06/01/2013 18:59	0.65300E+00	0.48765E-01	0.65300E+00	0.75004E-01	0.65300E+00	0.18306E+00	0.65300E+00	0.98468E-01	0.65300E+00	0.21925E-01	0.65300E+00	0.36368E-02	0.65300E+00	0.43086E+00
CTRSOAS	32.9020	-87.2500	160	74	06/01/2013 19:00	06/01/2013 19:59	0.11150E+01	0.50720E-01	0.11150E+01	0.69778E-01	0.11150E+01	0.19240E+00	0.11150E+01	0.89707E-01	0.11150E+01	0.25430E-01	0.11150E+01	0.32877E-02	0.11150E+01	0.43132E+00
CTRSOAS	32.9020	-87.2500	160	74	06/01/2013 20:00	06/01/2013 20:59	0.12800E+01	0.53112E-01	0.12800E+01	0.64277E-01	0.12800E+01	0.20753E+00	0.12800E+01	0.82582E-01	0.12800E+01	0.29522E-01	0.12800E+01	0.33457E-02	0.12800E+01	0.44037E+00
CTRSOAS	32.9020	-87.2500	160	74	06/01/2013 21:00	06/01/2013 21:59	0.40333E+00	0.57319E-01	0.40333E+00	0.64065E-01	0.40333E+00	0.24944E+00	0.40333E+00	0.79447E-01	0.40333E+00	0.32991E-01	0.40333E+00	0.42970E-02	0.40333E+00	0.48756E+00
CTRSOAS	32.9020	-87.2500	160	74	06/01/2013 22:00	06/01/2013 22:59	0.34000E+00	0.73436E-01	0.34000E+00	0.72400E-01	0.34000E+00	0.31625E+00	0.34000E+00	0.83291E-01	0.34000E+00	0.34851E-01	0.34000E+00	0.56098E-02	0.34000E+00	0.58584E+00
CTRSOAS	32.9020	-87.2500	160	74	06/01/2013 23:00	06/01/2013 23:59	0.30429E+00	0.10139E+00	0.30429E+00	0.87871E-01	0.30429E+00	0.47893E+00	0.30429E+00	0.94445E-01	0.30429E+00	0.34809E-01	0.30429E+00	0.98136E-02	0.30429E+00	0.80726E+00
CTRSOAS	32.9020	-87.2500	160	74	06/02/2013 00:00	06/02/2013 00:59	0.10000E+00	0.95455E-01	0.10000E+00	0.99306E-01	0.10000E+00	0.57651E+00	0.10000E+00	0.11148E+00	0.10000E+00	0.33843E-01	0.10000E+00	0.14508E-01	0.10000E+00	0.93111E+00
CTRSOAS	32.9020	-87.2500	160	74	06/02/2013 01:00	06/02/2013 01:59	0.34000E-01	0.83559E-01	0.34000E-01	0.96901E-01	0.34000E-01	0.64356E+00	0.34000E-01	0.12129E+00	0.34000E-01	0.32781E-01	0.34000E-01	0.20811E-01	0.34000E-01	0.99891E+00
CTRSOAS	32.9020	-87.2500	160	74	06/02/2013 02:00	06/02/2013 02:59	0.28300E+00	0.81934E-01	0.28300E+00	0.73642E-01	0.28300E+00	0.64257E+00	0.28300E+00	0.11857E+00	0.28300E+00	0.32386E-01	0.28300E+00	0.24222E-01	0.28300E+00	0.97333E+00
CTRSOAS	32.9020	-87.2500	160	74	06/02/2013 03:00	06/02/2013 03:59	0.65500E+00	0.77839E-01	0.65500E+00	0.54784E-01	0.65500E+00	0.63906E+00	0.65500E+00	0.11764E+00	0.65500E+00	0.33033E-01	0.65500E+00	0.26766E-01	0.65500E+00	0.94912E+00
CTRSOAS	32.9020	-87.2500	160	74	06/02/2013 04:00	06/02/2013 04:59	0.92714E+00	0.70356E-01	0.92714E+00	0.42974E-01	0.92714E+00	0.54857E+00	0.92714E+00	0.11929E+00	0.92714E+00	0.33569E-01	0.92714E+00	0.27210E-01	0.92714E+00	0.84197E+00
CTRSOAS	32.9020	-87.2500	160	74	06/02/2013 05:00	06/02/2013 05:59	0.91889E+00	0.56233E-01	0.91889E+00	0.33648E-01	0.91889E+00	0.42052E+00	0.91889E+00	0.13111E+00	0.91889E+00	0.31487E-01	0.91889E+00	0.29498E-01	0.91889E+00	0.70250E+00
CTRSOAS	32.9020	-87.2500	160	74	06/02/2013 06:00	06/02/2013 06:59	0.11310E+01	0.40407E-01	0.11310E+01	0.29606E-01	0.11310E+01	0.18099E+00	0.11310E+01	0.15853E+00	0.11310E+01	0.23263E-01	0.11310E+01	0.26748E-01	0.11310E+01	0.45955E+00
CTRSOAS	32.9020	-87.2500	160	74	06/02/2013 07:00	06/02/2013 07:59	0.10280E+01	0.35865E-01	0.10280E+01	0.29395E-01	0.10280E+01	0.10293E+00	0.10280E+01	0.16018E+00	0.10280E+01	0.17522E-01	0.10280E+01	0.24359E-01	0.10280E+01	0.37025E+00
CTRSOAS	32.9020	-87.2500	160	74	06/02/2013 08:00	06/02/2013 08:59	0.10300E+01	0.31962E-01	0.10300E+01	0.33116E-01	0.10300E+01	0.88818E-01	0.10300E+01	0.15614E+00	0.10300E+01	0.14421E-01	0.10300E+01	0.24304E-01	0.10300E+01	0.34876E+00
CTRSOAS	32.9020	-87.2500	160	74	06/02/2013 09:00	06/02/2013 09:59	0.89571E+00	0.29861E-01	0.89571E+00	0.41566E-01	0.89571E+00	0.96571E-01	0.89571E+00	0.15627E+00	0.89571E+00	0.13291E-01	0.89571E+00	0.27296E-01	0.89571E+00	0.36485E+00
CTRSOAS	32.9020	-87.2500	160	74	06/02/2013 10:00	06/02/2013 10:59	0.89000E-01	0.27399E-01	0.89000E-01	0.49913E-01	0.89000E-01	0.10909E+00	0.89000E-01	0.15423E+00	0.89000E-01	0.12875E-01	0.89000E-01	0.29820E-01	0.89000E-01	0.38333E+00
CTRSOAS	32.9020	-87.2500	160	74	06/02/2013 11:00	06/02/2013 11:59	0.28800E+00	0.23807E-01	0.28800E+00	0.54974E-01	0.28800E+00	0.11953E+00	0.28800E+00	0.14532E+00	0.28800E+00	0.12406E-01	0.28800E+00	0.30048E-01	0.28800E+00	0.38609E+00
CTRSOAS	32.9020	-87.2500	160	74	06/02/2013 12:00	06/02/2013 12:59	0.52400E+00	0.20126E-01	0.52400E+00	0.55839E-01	0.52400E+00	0.11813E+00	0.52400E+00	0.12875E+00	0.52400E+00	0.10729E-01	0.52400E+00	0.25761E-01	0.52400E+00	0.35934E+00
CTRSOAS	32.9020	-87.2500	160	74	06/02/2013 13:00	06/02/2013 13:59	0.83600E+00	0.14739E-01	0.83600E+00	0.47890E-01	0.83600E+00	0.78906E-01	0.83600E+00	0.10209E+00	0.83600E+00	0.80210E-02	0.83600E+00	0.15733E-01	0.83600E+00	0.26738E+00
CTRSOAS	32.9020	-87.2500	160	74	06/02/2013 14:00	06/02/2013 14:59	0.92333E+00	0.28291E-01	0.92333E+00	0.55404E-01	0.92333E+00	0.83100E-01	0.92333E+00	0.88626E-01	0.92333E+00	0.78159E-02	0.92333E+00	0.12419E-01	0.92333E+00	0.27566E+00
CTRSOAS	32.9020	-87.2500	160	74	06/02/2013 15:00	06/02/2013 15:59	0.94111E+00	0.16060E+00	0.94111E+00	0.12681E+00	0.94111E+00	0.22766E+00	0.94111E+00	0.10568E+00	0.94111E+00	0.14845E-01	0.94111E+00	0.17504E-01	0.94111E+00	0.65311E+00
CTRSOAS	32.9020	-87.2500	160	74	06/02/2013 16:00	06/02/2013 16:59	0.13170E+01	0.33918E+00	0.13170E+01	0.22503E+00	0.13170E+01	0.51163E+00	0.13170E+01	0.12137E+00	0.13170E+01	0.21859E-01	0.13170E+01	0.30744E-01	0.13170E+01	0.12498E+01
CTRSOAS	32.9020	-87.2500	160	74	06/02/2013 17:00	06/02/2013 17:59	0.16650E+01	0.49262E+00	0.16650E+01	0.26121E+00	0.16650E+01	0.88310E+00	0.16650E+01	0.13776E+00	0.16650E+01	0.29949E-01	0.16650E+01	0.43975E-01	0.16650E+01	0.18486E+01
CTRSOAS	32.9020	-87.2500	160	74	06/02/2013 18:00	06/02/2013 18:59	0.18633E+01	0.64511E+00	0.18633E+01	0.22454E+00	0.18633E+01	0.85833E+00	0.18633E+01	0.14917E+00	0.18633E+01	0.33144E-01	0.18633E+01	0.27890E-01	0.18633E+01	0.19382E+01
CTRSOAS	32.9020	-87.2500	160	74	06/02/2013 23:00	06/02/2013 23:59	-999	0.27006E+00	-999	0.29007E-01	-999	0.35501E+00	-999	0.51206E-01	-999	0.16696E-01	-999	0.11477E-01	-999	0.73346E+00
CTRSOAS	32.9020	-87.2500	160	74	06/03/2013 00:00	06/03/2013 00:59	-999	0.22422E+00	-999	0.33577E-01	-999	0.39078E+00	-999	0.59347E-01	-999	0.18889E-01	-999	0.13675E-01	-999	0.74050E+00
CTRSOAS	32.9020	-87.2500	160	74	06/03/2013 01:00	06/03/2013 01:59	-999	0.19414E+00	-999	0.43154E-01	-999	0.64431E+00	-999	0.78756E-01	-999	0.22433E-01	-999	0.24864E-01	-999	0.10077E+01
CTRSOAS	32.9020	-87.2500	160	74	06/03/2013 02:00	06/03/2013 02:59	-999	0.18138E+00	-999	0.57132E-01	-999	0.12184E+01	-999	0.10113E+00	-999	0.25628E-01	-999	0.49272E-01	-999	0.16329E+01
CTRSOAS	32.9020	-87.2500	160	74	06/03/2013 03:00	06/03/2013 03:59	-999	0.18032E+00	-999	0.69701E-01	-999	0.18556E+01	-999	0.10740E+00	-999	0.25655E-01	-999	0.74479E-01	-999	0.23132E+01
CTRSOAS	32.9020	-87.2500	160	74	06/03/2013 04:00	06/03/2013 04:59	-999	0.16676E+00	-999	0.75809E-01	-999	0.23313E+01	-999	0.94578E-01	-999	0.22048E-01	-999	0.92552E-01	-999	0.27830E+01
CTRSOAS	32.9020	-87.2500	160	74	06/03/2013 05:00	06/03/2013 05:59	-999	0.12416E+00	-999	0.85952E-01	-999	0.29789E+01	-999	0.73557E-01	-999	0.17182E-01	-999	0.11540E+00	-999	0.33952E+01
CTRSOAS	32.9020	-87.2500	160	74	06/03/2013 06:00	06/03/2013 06:59	-999	0.11410E+00	-999	0.12770E+00	-999	0.41350E+01	-999	0.81860E-01	-999	0.17132E-01	-999	0.17060E+00	-999	0.46464E+01
CTRSOAS	32.9020	-87.2500	160	74	06/03/2013 07:00	06/03/2013 07:59	-999	0.12134E+00	-999	0.17246E+00	-999	0.46972E+01	-999	0.98580E-01	-999	0.18434E-01	-999	0.19774E+00	-999	0.53057E+01
CTRSOAS	32.9020	-87.2500	160	74	06/03/2013 08:00	06/03/2013 08:59	-999	0.13495E+00	-999	0.20395E+00	-999	0.33743E+01	-999	0.13071E+00	-999	0.19890E-01	-999	0.18176E+00	-999	0.40456E+01
CTRSOAS	32.9020	-87.2500	160	74	06/03/2013 09:00	06/03/2013 09:59	-999	0.13653E+00	-999	0.28429E+00	-999	0.30490E+01	-999	0.18297E+00	-999	0.20516E-01	-999	0.24540E+00	-999	0.39187E+01
CTRSOAS	32.9020	-87.2500	160	74	06/03/2013 10:00	06/03/2013 10:59	-999	0.14662E+00	-999	0.41839E+00	-999	0.25923E+01	-999	0.32955E+00	-999	0.21722E-01	-999	0.37073E+00	-999	0.38793E+01
CTRSOAS	32.9020	-87.2500	160	74	06/03/2013 11:00	06/03/2013 11:59	-999	0.15830E+00	-999	0.54706E+00	-999	0.18052E+01	-999	0.59604E+00	-999	0.23030E-01	-999	0.49141E+00	-999	0.36211E+01
CTRSOAS	32.9020	-87.2500	160	74	06/03/2013 12:00	06/03/2013 12:59	-999	0.15609E+00	-999	0.51521E+00	-999	0.10454E+01	-999	0.70220E+00	-999	0.23553E-01	-999	0.43222E+00	-999	0.28747E+01
CTRSOAS	32.9020	-87.2500	160	74	06/03/2013 13:00	06/03/2013 13:59	-999	0.14600E+00	-999	0.40972E+00	-999	0.63058E+00	-999	0.59381E+00	-999	0.22795E-01	-999	0.23756E+00	-999	0.20405E+01
CTRSOAS	32.9020	-87.2500	160	74	06/03/2013 14:00	06/03/2013 14:59	-999	0.15148E+00	-999	0.39489E+00	-999	0.67086E+00	-999	0.49920E+00	-999	0.24369E-01	-999	0.18348E+00	-999	0.19243E+01
CTRSOAS	32.9020	-87.2500	160	74	06/03/2013 15:00	06/03/2013 15:59	-999	0.22101E+00	-999	0.40759E+00	-999	0.72351E+00	-999	0.38240E+00	-999	0.30569E-01	-999	0.11120E+00	-999	0.18763E+01
CTRSOAS	32.9020	-87.2500	160	74	06/03/2013 16:00	06/03/2013 16:59	-999	0.26899E+00	-999	0.35675E+00	-999	0.80792E+00	-999	0.26295E+00	-999	0.34163E-01	-999	0.60843E-01	-999	0.17916E+01
CTRSOAS	32.9020	-87.2500	160	74	06/03/2013 17:00	06/03/2013 17:59	-999	0.22553E+00	-999	0.24581E+00	-999	0.64946E+00	-999	0.22035E+00	-999	0.32539E-01	-999	0.32242E-01	-999	0.14059E+01
CTRSOAS	32.9020	-87.2500	160	74	06/03/2013 18:00	06/03/2013 18:59	-999	0.22718E+00	-999	0.20112E+00	-999	0.61473E+00	-999	0.24397E+00	-999	0.42294E-01	-999	0.25202E-01	-999	0.13545E+01
CTRSOAS	32.9020	-87.2500	160	74	06/03/2013 19:00	06/03/2013 19:59	-999	0.23259E+00	-999	0.13566E+00	-999	0.56296E+00	-999	0.23253E+00	-999	0.46182E-01	-999	0.17647E-01	-999	0.12276E+01
CTRSOAS	32.9020	-87.2500	160	74	06/03/2013 20:00	06/03/2013 20:59	-999	0.24004E+00	-999	0.10934E+00	-999	0.53740E+00	-999	0.22275E+00	-999	0.47047E-01	-999	0.14585E-01	-999	0.11712E+01
CTRSOAS	32.9020	-87.2500	160	74	06/03/2013 21:00	06/03/2013 21:59	-999	0.25779E+00	-999	0.11391E+00	-999	0.58627E+00	-999	0.22866E+00	-999	0.50179E-01	-999	0.16610E-01	-999	0.12534E+01
CTRSOAS	32.9020	-87.2500	160	74	06/03/2013 22:00	06/03/2013 22:59	-999	0.28524E+00	-999	0.12939E+00	-999	0.66826E+00	-999	0.23856E+00	-999	0.54481E-01	-999	0.20591E-01	-999	0.13965E+01
CTRSOAS	32.9020	-87.2500	160	74	06/03/2013 23:00	06/03/2013 23:59	-999	0.32527E+00	-999	0.15789E+00	-999	0.77338E+00	-999	0.25541E+00	-999	0.58425E-01	-999	0.26500E-01	-999	0.15969E+01
CTRSOAS	32.9020	-87.2500	160	74	06/04/2013 00:00	06/04/2013 00:59	-999	0.37496E+00	-999	0.19823E+00	-999	0.98371E+00	-999	0.29724E+00	-999	0.61388E-01	-999	0.47629E-01	-999	0.19632E+01
CTRSOAS	32.9020	-87.2500	160	74	06/04/2013 01:00	06/04/2013 01:59	-999	0.42921E+00	-999	0.25468E+00	-999	0.15888E+01	-999	0.36945E+00	-999	0.64130E-01	-999	0.12476E+00	-999	0.28310E+01
CTRSOAS	32.9020	-87.2500	160	74	06/04/2013 02:00	06/04/2013 02:59	-999	0.46793E+00	-999	0.34520E+00	-999	0.21110E+01	-999	0.44704E+00	-999	0.66348E-01	-999	0.30034E+00	-999	0.37379E+01
CTRSOAS	32.9020	-87.2500	160	74	06/04/2013 03:00	06/04/2013 03:59	-999	0.42202E+00	-999	0.37084E+00	-999	0.17047E+01	-999	0.41528E+00	-999	0.59300E-01	-999	0.40326E+00	-999	0.33754E+01
CTRSOAS	32.9020	-87.2500	160	74	06/04/2013 04:00	06/04/2013 04:59	-999	0.28367E+00	-999	0.23017E+00	-999	0.10327E+01	-999	0.37490E+00	-999	0.46634E-01	-999	0.28464E+00	-999	0.22527E+01
CTRSOAS	32.9020	-87.2500	160	74	06/04/2013 05:00	06/04/2013 05:59	-999	0.22360E+00	-999	0.15756E+00	-999	0.51621E+00	-999	0.45775E+00	-999	0.38956E-01	-999	0.13312E+00	-999	0.15272E+01
CTRSOAS	32.9020	-87.2500	160	74	06/04/2013 06:00	06/04/2013 06:59	-999	0.22854E+00	-999	0.16690E+00	-999	0.39443E+00	-999	0.62575E+00	-999	0.36862E-01	-999	0.13528E+00	-999	0.15878E+01
CTRSOAS	32.9020	-87.2500	160	74	06/04/2013 07:00	06/04/2013 07:59	-999	0.25402E+00	-999	0.21859E+00	-999	0.38079E+00	-999	0.78417E+00	-999	0.36648E-01	-999	0.18195E+00	-999	0.18562E+01
CTRSOAS	32.9020	-87.2500	160	74	06/04/2013 08:00	06/04/2013 08:59	-999	0.28957E+00	-999	0.27915E+00	-999	0.35339E+00	-999	0.83890E+00	-999	0.36555E-01	-999	0.19242E+00	-999	0.19900E+01
CTRSOAS	32.9020	-87.2500	160	74	06/04/2013 09:00	06/04/2013 09:59	-999	0.32009E+00	-999	0.31991E+00	-999	0.35739E+00	-999	0.80166E+00	-999	0.36343E-01	-999	0.18857E+00	-999	0.20240E+01
CTRSOAS	32.9020	-87.2500	160	74	06/04/2013 10:00	06/04/2013 10:59	-999	0.34127E+00	-999	0.34538E+00	-999	0.38731E+00	-999	0.70626E+00	-999	0.35883E-01	-999	0.17704E+00	-999	0.19931E+01
CTRSOAS	32.9020	-87.2500	160	74	06/04/2013 11:00	06/04/2013 11:59	-999	0.36246E+00	-999	0.38521E+00	-999	0.45171E+00	-999	0.58365E+00	-999	0.36160E-01	-999	0.17699E+00	-999	0.19962E+01
CTRSOAS	32.9020	-87.2500	160	74	06/04/2013 12:00	06/04/2013 12:59	-999	0.42095E+00	-999	0.53166E+00	-999	0.59917E+00	-999	0.53808E+00	-999	0.39128E-01	-999	0.17384E+00	-999	0.23028E+01
CTRSOAS	32.9020	-87.2500	160	74	06/04/2013 13:00	06/04/2013 13:59	-999	0.54823E+00	-999	0.78467E+00	-999	0.89479E+00	-999	0.53241E+00	-999	0.47764E-01	-999	0.21202E+00	-999	0.30199E+01
CTRSOAS	32.9020	-87.2500	160	74	06/04/2013 14:00	06/04/2013 14:59	-999	0.62917E+00	-999	0.98153E+00	-999	0.12385E+01	-999	0.54306E+00	-999	0.55208E-01	-999	0.25004E+00	-999	0.36975E+01
CTRSOAS	32.9020	-87.2500	160	74	06/04/2013 15:00	06/04/2013 15:59	-999	0.71261E+00	-999	0.11533E+01	-999	0.16303E+01	-999	0.51880E+00	-999	0.64152E-01	-999	0.26219E+00	-999	0.43414E+01
CTRSOAS	32.9020	-87.2500	160	74	06/04/2013 16:00	06/04/2013 16:59	-999	0.96089E+00	-999	0.11040E+01	-999	0.17044E+01	-999	0.39572E+00	-999	0.67709E-01	-999	0.15624E+00	-999	0.43890E+01
CTRSOAS	32.9020	-87.2500	160	74	06/04/2013 17:00	06/04/2013 17:59	-999	0.93349E+00	-999	0.91030E+00	-999	0.15206E+01	-999	0.30407E+00	-999	0.67953E-01	-999	0.89345E-01	-999	0.38258E+01
CTRSOAS	32.9020	-87.2500	160	74	06/04/2013 22:00	06/04/2013 22:59	-999	0.14379E+01	-999	0.53134E+00	-999	0.16861E+01	-999	0.16254E+00	-999	0.72364E-01	-999	0.42630E-01	-999	0.39328E+01
CTRSOAS	32.9020	-87.2500	160	74	06/04/2013 23:00	06/04/2013 23:59	0.40314E+01	0.15734E+01	0.40314E+01	0.52807E+00	0.40314E+01	0.18188E+01	0.40314E+01	0.15743E+00	0.40314E+01	0.72952E-01	0.40314E+01	0.45009E-01	0.40314E+01	0.41956E+01
CTRSOAS	32.9020	-87.2500	160	74	06/05/2013 00:00	06/05/2013 00:59	0.40820E+01	0.14676E+01	0.40820E+01	0.49089E+00	0.40820E+01	0.18165E+01	0.40820E+01	0.15890E+00	0.40820E+01	0.67805E-01	0.40820E+01	0.52821E-01	0.40820E+01	0.40545E+01
CTRSOAS	32.9020	-87.2500	160	74	06/05/2013 01:00	06/05/2013 01:59	0.39290E+01	0.10720E+01	0.39290E+01	0.38480E+00	0.39290E+01	0.17615E+01	0.39290E+01	0.16956E+00	0.39290E+01	0.56544E-01	0.39290E+01	0.76834E-01	0.39290E+01	0.35212E+01
CTRSOAS	32.9020	-87.2500	160	74	06/05/2013 02:00	06/05/2013 02:59	0.48530E+01	0.89877E+00	0.48530E+01	0.30359E+00	0.48530E+01	0.16378E+01	0.48530E+01	0.18009E+00	0.48530E+01	0.49186E-01	0.48530E+01	0.90785E-01	0.48530E+01	0.31602E+01
CTRSOAS	32.9020	-87.2500	160	74	06/05/2013 03:00	06/05/2013 03:59	0.46730E+01	0.86174E+00	0.46730E+01	0.31282E+00	0.46730E+01	0.15476E+01	0.46730E+01	0.17855E+00	0.46730E+01	0.48181E-01	0.46730E+01	0.86802E-01	0.46730E+01	0.30357E+01
CTRSOAS	32.9020	-87.2500	160	74	06/05/2013 04:00	06/05/2013 04:59	0.44740E+01	0.50993E+00	0.44740E+01	0.28098E+00	0.44740E+01	0.11523E+01	0.44740E+01	0.14328E+00	0.44740E+01	0.37741E-01	0.44740E+01	0.76512E-01	0.44740E+01	0.22007E+01
CTRSOAS	32.9020	-87.2500	160	74	06/05/2013 05:00	06/05/2013 05:59	0.43180E+01	0.14681E+00	0.43180E+01	0.10019E+00	0.43180E+01	0.35730E+00	0.43180E+01	0.86893E-01	0.43180E+01	0.15111E-01	0.43180E+01	0.25373E-01	0.43180E+01	0.73168E+00
CTRSOAS	32.9020	-87.2500	160	74	06/05/2013 06:00	06/05/2013 06:59	0.38960E+01	0.69551E-01	0.38960E+01	0.58890E-01	0.38960E+01	0.30973E+00	0.38960E+01	0.73051E-01	0.38960E+01	0.11093E-01	0.38960E+01	0.18566E-01	0.38960E+01	0.54088E+00
CTRSOAS	32.9020	-87.2500	160	74	06/05/2013 07:00	06/05/2013 07:59	0.28890E+01	0.75146E-01	0.28890E+01	0.91038E-01	0.28890E+01	0.73600E+00	0.28890E+01	0.10169E+00	0.28890E+01	0.14626E-01	0.28890E+01	0.55524E-01	0.28890E+01	0.10740E+01
CTRSOAS	32.9020	-87.2500	160	74	06/05/2013 08:00	06/05/2013 08:59	-999	0.61523E-01	-999	0.14028E+00	-999	0.12926E+01	-999	0.13600E+00	-999	0.14454E-01	-999	0.15250E+00	-999	0.17974E+01
CTRSOAS	32.9020	-87.2500	160	74	06/05/2013 09:00	06/05/2013 09:59	0.16571E+01	0.29866E-01	0.16571E+01	0.16153E+00	0.16571E+01	0.14612E+01	0.16571E+01	0.13577E+00	0.16571E+01	0.99561E-02	0.16571E+01	0.21188E+00	0.16571E+01	0.20102E+01
CTRSOAS	32.9020	-87.2500	160	74	06/05/2013 10:00	06/05/2013 10:59	0.13890E+01	0.13607E-01	0.13890E+01	0.19120E+00	0.13890E+01	0.16002E+01	0.13890E+01	0.12642E+00	0.13890E+01	0.64800E-02	0.13890E+01	0.24890E+00	0.13890E+01	0.21867E+01
CTRSOAS	32.9020	-87.2500	160	74	06/05/2013 11:00	06/05/2013 11:59	0.10220E+01	0.66934E-02	0.10220E+01	0.21037E+00	0.10220E+01	0.14723E+01	0.10220E+01	0.10878E+00	0.10220E+01	0.42793E-02	0.10220E+01	0.26390E+00	0.10220E+01	0.20664E+01
CTRSOAS	32.9020	-87.2500	160	74	06/05/2013 12:00	06/05/2013 12:59	0.72800E+00	0.13371E-01	0.72800E+00	0.54682E-01	0.72800E+00	0.30874E+00	0.72800E+00	0.36624E-01	0.72800E+00	0.23246E-02	0.72800E+00	0.51002E-01	0.72800E+00	0.46674E+00
CTRSOAS	32.9020	-87.2500	160	74	06/05/2013 13:00	06/05/2013 13:59	0.33700E+00	0.32935E-01	0.33700E+00	0.40145E-01	0.33700E+00	0.23448E+00	0.33700E+00	0.30286E-01	0.33700E+00	0.28491E-02	0.33700E+00	0.23848E-01	0.33700E+00	0.36454E+00
CTRSOAS	32.9020	-87.2500	160	74	06/05/2013 14:00	06/05/2013 14:59	0.45800E+00	0.31573E-01	0.45800E+00	0.36359E-01	0.45800E+00	0.14833E+00	0.45800E+00	0.31038E-01	0.45800E+00	0.25977E-02	0.45800E+00	0.10003E-01	0.45800E+00	0.25990E+00
CTRSOAS	32.9020	-87.2500	160	74	06/05/2013 15:00	06/05/2013 15:59	0.61167E+00	0.37995E-01	0.61167E+00	0.33718E-01	0.61167E+00	0.58020E-01	0.61167E+00	0.36746E-01	0.61167E+00	0.31259E-02	0.61167E+00	0.19208E-02	0.61167E+00	0.17153E+00
CTRSOAS	32.9020	-87.2500	160	74	06/05/2013 16:00	06/05/2013 16:59	0.77429E+00	0.46099E-01	0.77429E+00	0.29956E-01	0.77429E+00	0.52337E-01	0.77429E+00	0.40218E-01	0.77429E+00	0.45565E-02	0.77429E+00	0.15479E-02	0.77429E+00	0.17471E+00
CTRSOAS	32.9020	-87.2500	160	74	06/05/2013 17:00	06/05/2013 17:59	0.62200E+00	0.59956E-01	0.62200E+00	0.26746E-01	0.62200E+00	0.83694E-01	0.62200E+00	0.45333E-01	0.62200E+00	0.69880E-02	0.62200E+00	0.24906E-02	0.62200E+00	0.22521E+00
CTRSOAS	32.9020	-87.2500	160	74	06/05/2013 18:00	06/05/2013 18:59	0.59100E+00	0.77883E-01	0.59100E+00	0.22096E-01	0.59100E+00	0.10963E+00	0.59100E+00	0.46803E-01	0.59100E+00	0.87947E-02	0.59100E+00	0.33365E-02	0.59100E+00	0.26854E+00
CTRSOAS	32.9020	-87.2500	160	74	06/05/2013 19:00	06/05/2013 19:59	0.69100E+00	0.10080E+00	0.69100E+00	0.18812E-01	0.69100E+00	0.11377E+00	0.69100E+00	0.45596E-01	0.69100E+00	0.10198E-01	0.69100E+00	0.32956E-02	0.69100E+00	0.29247E+00
CTRSOAS	32.9020	-87.2500	160	74	06/05/2013 20:00	06/05/2013 20:59	0.60667E+00	0.10872E+00	0.60667E+00	0.17898E-01	0.60667E+00	0.12449E+00	0.60667E+00	0.45188E-01	0.60667E+00	0.11683E-01	0.60667E+00	0.32896E-02	0.60667E+00	0.31127E+00
CTRSOAS	32.9020	-87.2500	160	74	06/05/2013 21:00	06/05/2013 21:59	0.78000E+00	0.75516E-01	0.78000E+00	0.18200E-01	0.78000E+00	0.13173E+00	0.78000E+00	0.47479E-01	0.78000E+00	0.13742E-01	0.78000E+00	0.29572E-02	0.78000E+00	0.28963E+00
CTRSOAS	32.9020	-87.2500	160	74	06/05/2013 22:00	06/05/2013 22:59	0.94000E+00	0.55801E-01	0.94000E+00	0.20060E-01	0.94000E+00	0.15929E+00	0.94000E+00	0.59590E-01	0.94000E+00	0.17870E-01	0.94000E+00	0.34826E-02	0.94000E+00	0.31609E+00
CTRSOAS	32.9020	-87.2500	160	74	06/05/2013 23:00	06/05/2013 23:59	0.69900E+00	0.60441E-01	0.69900E+00	0.23779E-01	0.69900E+00	0.22918E+00	0.69900E+00	0.82553E-01	0.69900E+00	0.21543E-01	0.69900E+00	0.61767E-02	0.69900E+00	0.42368E+00
CTRSOAS	32.9020	-87.2500	160	74	06/06/2013 00:00	06/06/2013 00:59	0.39300E+00	0.67962E-01	0.39300E+00	0.26985E-01	0.39300E+00	0.29937E+00	0.39300E+00	0.99587E-01	0.39300E+00	0.21382E-01	0.39300E+00	0.94943E-02	0.39300E+00	0.52478E+00
CTRSOAS	32.9020	-87.2500	160	74	06/06/2013 01:00	06/06/2013 01:59	0.49000E+00	0.71017E-01	0.49000E+00	0.27094E-01	0.49000E+00	0.29403E+00	0.49000E+00	0.95957E-01	0.49000E+00	0.19168E-01	0.49000E+00	0.94778E-02	0.49000E+00	0.51674E+00
CTRSOAS	32.9020	-87.2500	160	74	06/06/2013 02:00	06/06/2013 02:59	0.67900E+00	0.72756E-01	0.67900E+00	0.29462E-01	0.67900E+00	0.29700E+00	0.67900E+00	0.88220E-01	0.67900E+00	0.19820E-01	0.67900E+00	0.11302E-01	0.67900E+00	0.51856E+00
CTRSOAS	32.9020	-87.2500	160	74	06/06/2013 03:00	06/06/2013 03:59	0.68600E+00	0.80033E-01	0.68600E+00	0.38080E-01	0.68600E+00	0.38831E+00	0.68600E+00	0.93146E-01	0.68600E+00	0.22628E-01	0.68600E+00	0.20442E-01	0.68600E+00	0.64264E+00
CTRSOAS	32.9020	-87.2500	160	74	06/06/2013 04:00	06/06/2013 04:59	0.78700E+00	0.91826E-01	0.78700E+00	0.53669E-01	0.78700E+00	0.55159E+00	0.78700E+00	0.10354E+00	0.78700E+00	0.25212E-01	0.78700E+00	0.37322E-01	0.78700E+00	0.86316E+00
CTRSOAS	32.9020	-87.2500	160	74	06/06/2013 05:00	06/06/2013 05:59	0.75600E+00	0.10753E+00	0.75600E+00	0.75350E-01	0.75600E+00	0.77394E+00	0.75600E+00	0.11774E+00	0.75600E+00	0.27000E-01	0.75600E+00	0.61301E-01	0.75600E+00	0.11629E+01
CTRSOAS	32.9020	-87.2500	160	74	06/06/2013 06:00	06/06/2013 06:59	0.83800E+00	0.12299E+00	0.83800E+00	0.10514E+00	0.83800E+00	0.10345E+01	0.83800E+00	0.13207E+00	0.83800E+00	0.28181E-01	0.83800E+00	0.90696E-01	0.83800E+00	0.15136E+01
CTRSOAS	32.9020	-87.2500	160	74	06/06/2013 07:00	06/06/2013 07:59	0.90400E+00	0.12652E+00	0.90400E+00	0.13310E+00	0.90400E+00	0.12779E+01	0.90400E+00	0.13225E+00	0.90400E+00	0.27700E-01	0.90400E+00	0.10843E+00	0.90400E+00	0.18059E+01
CTRSOAS	32.9020	-87.2500	160	74	06/06/2013 08:00	06/06/2013 08:59	0.10400E+01	0.10537E+00	0.10400E+01	0.12198E+00	0.10400E+01	0.12771E+01	0.10400E+01	0.11906E+00	0.10400E+01	0.23902E-01	0.10400E+01	0.85298E-01	0.10400E+01	0.17327E+01
CTRSOAS	32.9020	-87.2500	160	74	06/06/2013 09:00	06/06/2013 09:59	0.11786E+01	0.77419E-01	0.11786E+01	0.73434E-01	0.11786E+01	0.88564E+00	0.11786E+01	0.99948E-01	0.11786E+01	0.17441E-01	0.11786E+01	0.39574E-01	0.11786E+01	0.11935E+01
CTRSOAS	32.9020	-87.2500	160	74	06/06/2013 10:00	06/06/2013 10:59	0.13043E+01	0.80026E-01	0.13043E+01	0.59811E-01	0.13043E+01	0.77576E+00	0.13043E+01	0.12597E+00	0.13043E+01	0.14573E-01	0.13043E+01	0.28572E-01	0.13043E+01	0.10847E+01
CTRSOAS	32.9020	-87.2500	160	74	06/06/2013 11:00	06/06/2013 11:59	0.12710E+01	0.78892E-01	0.12710E+01	0.68155E-01	0.12710E+01	0.92170E+00	0.12710E+01	0.20111E+00	0.12710E+01	0.13141E-01	0.12710E+01	0.44018E-01	0.12710E+01	0.13270E+01
CTRSOAS	32.9020	-87.2500	160	74	06/06/2013 12:00	06/06/2013 12:59	0.14570E+01	0.78399E-01	0.14570E+01	0.85986E-01	0.14570E+01	0.86633E+00	0.14570E+01	0.25682E+00	0.14570E+01	0.11750E-01	0.14570E+01	0.53052E-01	0.14570E+01	0.13523E+01
CTRSOAS	32.9020	-87.2500	160	74	06/06/2013 13:00	06/06/2013 13:59	0.11290E+01	0.96810E-01	0.11290E+01	0.88644E-01	0.11290E+01	0.64753E+00	0.11290E+01	0.22327E+00	0.11290E+01	0.11293E-01	0.11290E+01	0.39523E-01	0.11290E+01	0.11071E+01
CTRSOAS	32.9020	-87.2500	160	74	06/06/2013 14:00	06/06/2013 14:59	0.10980E+01	0.13293E+00	0.10980E+01	0.88327E-01	0.10980E+01	0.51454E+00	0.10980E+01	0.16970E+00	0.10980E+01	0.11559E-01	0.10980E+01	0.28540E-01	0.10980E+01	0.94560E+00
CTRSOAS	32.9020	-87.2500	160	74	06/06/2013 15:00	06/06/2013 15:59	0.12530E+01	0.19501E+00	0.12530E+01	0.99139E-01	0.12530E+01	0.50492E+00	0.12530E+01	0.12743E+00	0.12530E+01	0.13664E-01	0.12530E+01	0.24191E-01	0.12530E+01	0.96437E+00
CTRSOAS	32.9020	-87.2500	160	74	06/06/2013 16:00	06/06/2013 16:59	0.15670E+01	0.25629E+00	0.15670E+01	0.10632E+00	0.15670E+01	0.53755E+00	0.15670E+01	0.10099E+00	0.15670E+01	0.17155E-01	0.15670E+01	0.19118E-01	0.15670E+01	0.10374E+01
CTRSOAS	32.9020	-87.2500	160	74	06/06/2013 17:00	06/06/2013 17:59	0.11280E+01	0.28546E+00	0.11280E+01	0.10162E+00	0.11280E+01	0.54048E+00	0.11280E+01	0.92542E-01	0.11280E+01	0.20746E-01	0.11280E+01	0.11706E-01	0.11280E+01	0.10525E+01
CTRSOAS	32.9020	-87.2500	160	74	06/06/2013 18:00	06/06/2013 18:59	0.10630E+01	0.24860E+00	0.10630E+01	0.74196E-01	0.10630E+01	0.42254E+00	0.10630E+01	0.75016E-01	0.10630E+01	0.18396E-01	0.10630E+01	0.59044E-02	0.10630E+01	0.84466E+00
CTRSOAS	32.9020	-87.2500	160	74	06/06/2013 19:00	06/06/2013 19:59	0.14340E+01	0.17486E+00	0.14340E+01	0.44117E-01	0.14340E+01	0.27658E+00	0.14340E+01	0.53030E-01	0.14340E+01	0.14340E-01	0.14340E+01	0.29962E-02	0.14340E+01	0.56593E+00
CTRSOAS	32.9020	-87.2500	160	74	06/06/2013 20:00	06/06/2013 20:59	0.15200E+01	0.11481E+00	0.15200E+01	0.27651E-01	0.15200E+01	0.17483E+00	0.15200E+01	0.38778E-01	0.15200E+01	0.12231E-01	0.15200E+01	0.15280E-02	0.15200E+01	0.36983E+00
CTRSOAS	32.9020	-87.2500	160	74	06/06/2013 21:00	06/06/2013 21:59	0.18271E+01	0.12586E+00	0.18271E+01	0.28937E-01	0.18271E+01	0.20692E+00	0.18271E+01	0.42522E-01	0.18271E+01	0.13776E-01	0.18271E+01	0.23043E-02	0.18271E+01	0.42032E+00
CTRSOAS	32.9020	-87.2500	160	74	06/06/2013 22:00	06/06/2013 22:59	0.20730E+01	0.20910E+00	0.20730E+01	0.59761E-01	0.20730E+01	0.50423E+00	0.20730E+01	0.75443E-01	0.20730E+01	0.21592E-01	0.20730E+01	0.82642E-02	0.20730E+01	0.87840E+00
CTRSOAS	32.9020	-87.2500	160	74	06/06/2013 23:00	06/06/2013 23:59	0.21780E+01	0.25357E+00	0.21780E+01	0.92475E-01	0.21780E+01	0.80555E+00	0.21780E+01	0.10743E+00	0.21780E+01	0.27910E-01	0.21780E+01	0.16239E-01	0.21780E+01	0.13032E+01
CTRSOAS	32.9020	-87.2500	160	74	06/07/2013 00:00	06/07/2013 00:59	0.22444E+01	0.27349E+00	0.22444E+01	0.11109E+00	0.22444E+01	0.99365E+00	0.22444E+01	0.12117E+00	0.22444E+01	0.30475E-01	0.22444E+01	0.24590E-01	0.22444E+01	0.15545E+01
CTRSOAS	32.9020	-87.2500	160	74	06/07/2013 01:00	06/07/2013 01:59	-999	0.28192E+00	-999	0.12082E+00	-999	0.13924E+01	-999	0.13488E+00	-999	0.30910E-01	-999	0.51390E-01	-999	0.20123E+01
CTRSOAS	32.9020	-87.2500	160	74	06/07/2013 02:00	06/07/2013 02:59	-999	0.28631E+00	-999	0.14501E+00	-999	0.25824E+01	-999	0.14654E+00	-999	0.32587E-01	-999	0.11531E+00	-999	0.33082E+01
CTRSOAS	32.9020	-87.2500	160	74	06/07/2013 03:00	06/07/2013 03:59	-999	0.25146E+00	-999	0.15341E+00	-999	0.22580E+01	-999	0.14804E+00	-999	0.35801E-01	-999	0.81309E-01	-999	0.29280E+01
CTRSOAS	32.9020	-87.2500	160	74	06/07/2013 04:00	06/07/2013 04:59	-999	0.18101E+00	-999	0.11109E+00	-999	0.10551E+01	-999	0.15653E+00	-999	0.32380E-01	-999	0.43814E-01	-999	0.15800E+01
CTRSOAS	32.9020	-87.2500	160	74	06/07/2013 05:00	06/07/2013 05:59	-999	0.89586E-01	-999	0.65694E-01	-999	0.50214E+00	-999	0.15136E+00	-999	0.14629E-01	-999	0.62118E-01	-999	0.88553E+00
CTRSOAS	32.9020	-87.2500	160	74	06/07/2013 06:00	06/07/2013 06:59	-999	0.80894E-01	-999	0.10149E+00	-999	0.65303E+00	-999	0.21010E+00	-999	0.11453E-01	-999	0.15230E+00	-999	0.12093E+01
CTRSOAS	32.9020	-87.2500	160	74	06/07/2013 07:00	06/07/2013 07:59	-999	0.11472E+00	-999	0.25810E+00	-999	0.14496E+01	-999	0.28461E+00	-999	0.14594E-01	-999	0.44478E+00	-999	0.25664E+01
CTRSOAS	32.9020	-87.2500	160	74	06/07/2013 08:00	06/07/2013 08:59	-999	0.16168E+00	-999	0.51464E+00	-999	0.22318E+01	-999	0.31839E+00	-999	0.18795E-01	-999	0.61623E+00	-999	0.38616E+01
CTRSOAS	32.9020	-87.2500	160	74	06/07/2013 09:00	06/07/2013 09:59	0.15580E+01	0.28596E+00	0.15580E+01	0.62995E+00	0.15580E+01	0.26049E+01	0.15580E+01	0.28830E+00	0.15580E+01	0.27808E-01	0.15580E+01	0.52772E+00	0.15580E+01	0.43646E+01
CTRSOAS	32.9020	-87.2500	160	74	06/07/2013 10:00	06/07/2013 10:59	0.17430E+01	0.39446E+00	0.17430E+01	0.65280E+00	0.17430E+01	0.27317E+01	0.17430E+01	0.24364E+00	0.17430E+01	0.34403E-01	0.17430E+01	0.43435E+00	0.17430E+01	0.44914E+01
CTRSOAS	32.9020	-87.2500	160	74	06/07/2013 11:00	06/07/2013 11:59	0.14820E+01	0.44577E+00	0.14820E+01	0.65628E+00	0.14820E+01	0.27887E+01	0.14820E+01	0.21626E+00	0.14820E+01	0.36197E-01	0.14820E+01	0.44892E+00	0.14820E+01	0.45921E+01
CTRSOAS	32.9020	-87.2500	160	74	06/07/2013 12:00	06/07/2013 12:59	0.17580E+01	0.57112E+00	0.17580E+01	0.63935E+00	0.17580E+01	0.30392E+01	0.17580E+01	0.20251E+00	0.17580E+01	0.37554E-01	0.17580E+01	0.44847E+00	0.17580E+01	0.49382E+01
CTRSOAS	32.9020	-87.2500	160	74	06/07/2013 13:00	06/07/2013 13:59	0.19320E+01	0.63108E+00	0.19320E+01	0.44462E+00	0.19320E+01	0.21691E+01	0.19320E+01	0.17272E+00	0.19320E+01	0.38223E-01	0.19320E+01	0.22383E+00	0.19320E+01	0.36796E+01
CTRSOAS	32.9020	-87.2500	160	74	06/07/2013 14:00	06/07/2013 14:59	0.22760E+01	0.45705E+00	0.22760E+01	0.23606E+00	0.22760E+01	0.12098E+01	0.22760E+01	0.14144E+00	0.22760E+01	0.34147E-01	0.22760E+01	0.66326E-01	0.22760E+01	0.21448E+01
CTRSOAS	32.9020	-87.2500	160	74	06/07/2013 15:00	06/07/2013 15:59	0.25830E+01	0.43823E+00	0.25830E+01	0.18845E+00	0.25830E+01	0.96097E+00	0.25830E+01	0.13965E+00	0.25830E+01	0.35809E-01	0.25830E+01	0.29593E-01	0.25830E+01	0.17927E+01
CTRSOAS	32.9020	-87.2500	160	74	06/07/2013 16:00	06/07/2013 16:59	0.29780E+01	0.39944E+00	0.29780E+01	0.14018E+00	0.29780E+01	0.67036E+00	0.29780E+01	0.12889E+00	0.29780E+01	0.30223E-01	0.29780E+01	0.10575E-01	0.29780E+01	0.13797E+01
CTRSOAS	32.9020	-87.2500	160	74	06/07/2013 17:00	06/07/2013 17:59	0.97000E+00	0.36966E+00	0.97000E+00	0.10824E+00	0.97000E+00	0.53096E+00	0.97000E+00	0.11595E+00	0.97000E+00	0.24381E-01	0.97000E+00	0.68887E-02	0.97000E+00	0.11561E+01
CTRSOAS	32.9020	-87.2500	160	74	06/07/2013 18:00	06/07/2013 18:59	0.53100E+00	0.41445E+00	0.53100E+00	0.10433E+00	0.53100E+00	0.54685E+00	0.53100E+00	0.11617E+00	0.53100E+00	0.25509E-01	0.53100E+00	0.67428E-02	0.53100E+00	0.12141E+01
CTRSOAS	32.9020	-87.2500	160	74	06/07/2013 19:00	06/07/2013 19:59	0.96100E+00	0.39007E+00	0.96100E+00	0.84905E-01	0.96100E+00	0.46019E+00	0.96100E+00	0.94376E-01	0.96100E+00	0.22252E-01	0.96100E+00	0.55292E-02	0.96100E+00	0.10573E+01
CTRSOAS	32.9020	-87.2500	160	74	06/07/2013 20:00	06/07/2013 20:59	0.10400E+01	0.36417E+00	0.10400E+01	0.70956E-01	0.10400E+01	0.40745E+00	0.10400E+01	0.76793E-01	0.10400E+01	0.21158E-01	0.10400E+01	0.57978E-02	0.10400E+01	0.94634E+00
CTRSOAS	32.9020	-87.2500	160	74	06/07/2013 21:00	06/07/2013 21:59	0.12250E+01	0.44987E+00	0.12250E+01	0.80044E-01	0.12250E+01	0.49761E+00	0.12250E+01	0.84067E-01	0.12250E+01	0.26158E-01	0.12250E+01	0.93008E-02	0.12250E+01	0.11471E+01
CTRSOAS	32.9020	-87.2500	160	74	06/07/2013 22:00	06/07/2013 22:59	0.15270E+01	0.55959E+00	0.15270E+01	0.95079E-01	0.15270E+01	0.59539E+00	0.15270E+01	0.11679E+00	0.15270E+01	0.32557E-01	0.15270E+01	0.13905E-01	0.15270E+01	0.14133E+01
CTRSOAS	32.9020	-87.2500	160	74	06/07/2013 23:00	06/07/2013 23:59	0.17471E+01	0.58759E+00	0.17471E+01	0.10541E+00	0.17471E+01	0.67769E+00	0.17471E+01	0.15931E+00	0.17471E+01	0.37163E-01	0.17471E+01	0.20501E-01	0.17471E+01	0.15877E+01
CTRSOAS	32.9020	-87.2500	160	74	06/08/2013 00:00	06/08/2013 00:59	0.19140E+01	0.40325E+00	0.19140E+01	0.89653E-01	0.19140E+01	0.62857E+00	0.19140E+01	0.14272E+00	0.19140E+01	0.31174E-01	0.19140E+01	0.26553E-01	0.19140E+01	0.13219E+01
CTRSOAS	32.9020	-87.2500	160	74	06/08/2013 01:00	06/08/2013 01:59	0.23330E+01	0.46850E+00	0.23330E+01	0.80934E-01	0.23330E+01	0.68503E+00	0.23330E+01	0.10701E+00	0.23330E+01	0.24406E-01	0.23330E+01	0.65005E-01	0.23330E+01	0.14309E+01
CTRSOAS	32.9020	-87.2500	160	74	06/08/2013 02:00	06/08/2013 02:59	0.21490E+01	0.76086E+00	0.21490E+01	0.14154E+00	0.21490E+01	0.12250E+01	0.21490E+01	0.11774E+00	0.21490E+01	0.29058E-01	0.21490E+01	0.15690E+00	0.21490E+01	0.24311E+01
CTRSOAS	32.9020	-87.2500	160	74	06/08/2013 03:00	06/08/2013 03:59	0.20540E+01	0.90191E+00	0.20540E+01	0.25535E+00	0.20540E+01	0.21922E+01	0.20540E+01	0.17615E+00	0.20540E+01	0.34203E-01	0.20540E+01	0.32991E+00	0.20540E+01	0.38897E+01
CTRSOAS	32.9020	-87.2500	160	74	06/08/2013 04:00	06/08/2013 04:59	0.19770E+01	0.89511E+00	0.19770E+01	0.44190E+00	0.19770E+01	0.32989E+01	0.19770E+01	0.29771E+00	0.19770E+01	0.35718E-01	0.19770E+01	0.62360E+00	0.19770E+01	0.55929E+01
CTRSOAS	32.9020	-87.2500	160	74	06/08/2013 05:00	06/08/2013 05:59	0.20122E+01	0.76802E+00	0.20122E+01	0.64619E+00	0.20122E+01	0.37223E+01	0.20122E+01	0.43902E+00	0.20122E+01	0.36302E-01	0.20122E+01	0.83675E+00	0.20122E+01	0.64486E+01
CTRSOAS	32.9020	-87.2500	160	74	06/08/2013 06:00	06/08/2013 06:59	0.17320E+01	0.76234E+00	0.17320E+01	0.60247E+00	0.17320E+01	0.34695E+01	0.17320E+01	0.45901E+00	0.17320E+01	0.39756E-01	0.17320E+01	0.62957E+00	0.17320E+01	0.59626E+01
CTRSOAS	32.9020	-87.2500	160	74	06/08/2013 07:00	06/08/2013 07:59	0.20078E+01	0.84412E+00	0.20078E+01	0.41192E+00	0.20078E+01	0.32359E+01	0.20078E+01	0.35688E+00	0.20078E+01	0.46387E-01	0.20078E+01	0.34435E+00	0.20078E+01	0.52396E+01
CTRSOAS	32.9020	-87.2500	160	74	06/08/2013 08:00	06/08/2013 08:59	-999	0.92029E+00	-999	0.39425E+00	-999	0.32359E+01	-999	0.29170E+00	-999	0.51074E-01	-999	0.30838E+00	-999	0.52016E+01
CTRSOAS	32.9020	-87.2500	160	74	06/08/2013 09:00	06/08/2013 09:59	0.15420E+01	0.96320E+00	0.15420E+01	0.44212E+00	0.15420E+01	0.33579E+01	0.15420E+01	0.26432E+00	0.15420E+01	0.53098E-01	0.15420E+01	0.33348E+00	0.15420E+01	0.54142E+01
CTRSOAS	32.9020	-87.2500	160	74	06/08/2013 10:00	06/08/2013 10:59	0.14380E+01	0.94175E+00	0.14380E+01	0.53631E+00	0.14380E+01	0.37866E+01	0.14380E+01	0.25077E+00	0.14380E+01	0.52975E-01	0.14380E+01	0.38787E+00	0.14380E+01	0.59563E+01
CTRSOAS	32.9020	-87.2500	160	74	06/08/2013 11:00	06/08/2013 11:59	0.97100E+00	0.90643E+00	0.97100E+00	0.62076E+00	0.97100E+00	0.37096E+01	0.97100E+00	0.24075E+00	0.97100E+00	0.51249E-01	0.97100E+00	0.39998E+00	0.97100E+00	0.59288E+01
CTRSOAS	32.9020	-87.2500	160	74	06/08/2013 12:00	06/08/2013 12:59	0.12030E+01	0.10784E+01	0.12030E+01	0.50062E+00	0.12030E+01	0.27221E+01	0.12030E+01	0.24402E+00	0.12030E+01	0.54750E-01	0.12030E+01	0.25575E+00	0.12030E+01	0.48556E+01
CTRSOAS	32.9020	-87.2500	160	74	06/08/2013 13:00	06/08/2013 13:59	0.21100E+01	0.16411E+01	0.21100E+01	0.36809E+00	0.21100E+01	0.23929E+01	0.21100E+01	0.35293E+00	0.21100E+01	0.78492E-01	0.21100E+01	0.13694E+00	0.21100E+01	0.49704E+01
CTRSOAS	32.9020	-87.2500	160	74	06/08/2013 14:00	06/08/2013 14:59	0.23610E+01	0.18875E+01	0.23610E+01	0.30516E+00	0.23610E+01	0.21971E+01	0.23610E+01	0.42664E+00	0.23610E+01	0.85897E-01	0.23610E+01	0.75278E-01	0.23610E+01	0.49776E+01
CTRSOAS	32.9020	-87.2500	160	74	06/08/2013 15:00	06/08/2013 15:59	0.23500E+01	0.16341E+01	0.23500E+01	0.22006E+00	0.23500E+01	0.16113E+01	0.23500E+01	0.32402E+00	0.23500E+01	0.67621E-01	0.23500E+01	0.39655E-01	0.23500E+01	0.38968E+01
CTRSOAS	32.9020	-87.2500	160	74	06/08/2013 16:00	06/08/2013 16:59	0.25560E+01	0.10417E+01	0.25560E+01	0.12333E+00	0.25560E+01	0.91244E+00	0.25560E+01	0.20419E+00	0.25560E+01	0.44641E-01	0.25560E+01	0.16396E-01	0.25560E+01	0.23427E+01
CTRSOAS	32.9020	-87.2500	160	74	06/08/2013 17:00	06/08/2013 17:59	0.27117E+01	0.79921E+00	0.27117E+01	0.95784E-01	0.27117E+01	0.69492E+00	0.27117E+01	0.19583E+00	0.27117E+01	0.37120E-01	0.27117E+01	0.10836E-01	0.27117E+01	0.18337E+01
CTRSOAS	32.9020	-87.2500	160	74	06/08/2013 18:00	06/08/2013 18:59	0.27775E+01	0.78607E+00	0.27775E+01	0.92731E-01	0.27775E+01	0.67315E+00	0.27775E+01	0.20290E+00	0.27775E+01	0.37303E-01	0.27775E+01	0.94088E-02	0.27775E+01	0.18016E+01
CTRSOAS	32.9020	-87.2500	160	74	06/08/2013 19:00	06/08/2013 19:59	0.28400E+01	0.89617E+00	0.28400E+01	0.11215E+00	0.28400E+01	0.77809E+00	0.28400E+01	0.20776E+00	0.28400E+01	0.42359E-01	0.28400E+01	0.10080E-01	0.28400E+01	0.20466E+01
CTRSOAS	32.9020	-87.2500	160	74	06/08/2013 20:00	06/08/2013 20:59	-999	0.10358E+01	-999	0.13780E+00	-999	0.92283E+00	-999	0.21824E+00	-999	0.49669E-01	-999	0.11584E-01	-999	0.23759E+01
CTRSOAS	32.9020	-87.2500	160	74	06/08/2013 21:00	06/08/2013 21:59	0.19200E+01	0.11532E+01	0.19200E+01	0.15686E+00	0.19200E+01	0.10510E+01	0.19200E+01	0.23178E+00	0.19200E+01	0.56075E-01	0.19200E+01	0.14383E-01	0.19200E+01	0.26633E+01
CTRSOAS	32.9020	-87.2500	160	74	06/08/2013 22:00	06/08/2013 22:59	0.22430E+01	0.12894E+01	0.22430E+01	0.16347E+00	0.22430E+01	0.11508E+01	0.22430E+01	0.23156E+00	0.22430E+01	0.58928E-01	0.22430E+01	0.20079E-01	0.22430E+01	0.29142E+01
CTRSOAS	32.9020	-87.2500	160	74	06/08/2013 23:00	06/08/2013 23:59	0.24670E+01	0.12821E+01	0.24670E+01	0.16871E+00	0.24670E+01	0.12347E+01	0.24670E+01	0.22836E+00	0.24670E+01	0.56476E-01	0.24670E+01	0.37476E-01	0.24670E+01	0.30078E+01
CTRSOAS	32.9020	-87.2500	160	74	06/09/2013 00:00	06/09/2013 00:59	0.30120E+01	0.11171E+01	0.30120E+01	0.18432E+00	0.30120E+01	0.14626E+01	0.30120E+01	0.23283E+00	0.30120E+01	0.51178E-01	0.30120E+01	0.59043E-01	0.30120E+01	0.31070E+01
CTRSOAS	32.9020	-87.2500	160	74	06/09/2013 01:00	06/09/2013 01:59	0.31240E+01	0.10785E+01	0.31240E+01	0.21194E+00	0.31240E+01	0.19394E+01	0.31240E+01	0.22544E+00	0.31240E+01	0.47722E-01	0.31240E+01	0.78912E-01	0.31240E+01	0.35819E+01
CTRSOAS	32.9020	-87.2500	160	74	06/09/2013 02:00	06/09/2013 02:59	0.31100E+01	0.11170E+01	0.31100E+01	0.24697E+00	0.31100E+01	0.25478E+01	0.31100E+01	0.21673E+00	0.31100E+01	0.46586E-01	0.31100E+01	0.10713E+00	0.31100E+01	0.42822E+01
CTRSOAS	32.9020	-87.2500	160	74	06/09/2013 03:00	06/09/2013 03:59	0.31150E+01	0.11671E+01	0.31150E+01	0.29044E+00	0.31150E+01	0.31921E+01	0.31150E+01	0.22486E+00	0.31150E+01	0.47152E-01	0.31150E+01	0.14336E+00	0.31150E+01	0.50650E+01
CTRSOAS	32.9020	-87.2500	160	74	06/09/2013 04:00	06/09/2013 04:59	0.29270E+01	0.12262E+01	0.29270E+01	0.36362E+00	0.29270E+01	0.37094E+01	0.29270E+01	0.25085E+00	0.29270E+01	0.49074E-01	0.29270E+01	0.19139E+00	0.29270E+01	0.57905E+01
CTRSOAS	32.9020	-87.2500	160	74	06/09/2013 05:00	06/09/2013 05:59	0.21200E+01	0.13203E+01	0.21200E+01	0.48747E+00	0.21200E+01	0.37767E+01	0.21200E+01	0.28629E+00	0.21200E+01	0.51329E-01	0.21200E+01	0.24507E+00	0.21200E+01	0.61672E+01
CTRSOAS	32.9020	-87.2500	160	74	06/09/2013 06:00	06/09/2013 06:59	0.17700E+01	0.90482E+00	0.17700E+01	0.43120E+00	0.17700E+01	0.31709E+01	0.17700E+01	0.27743E+00	0.17700E+01	0.40196E-01	0.17700E+01	0.22833E+00	0.17700E+01	0.50529E+01
CTRSOAS	32.9020	-87.2500	160	74	06/09/2013 07:00	06/09/2013 07:59	0.14530E+01	0.29499E+00	0.14530E+01	0.20390E+00	0.14530E+01	0.12629E+01	0.14530E+01	0.32825E+00	0.14530E+01	0.26140E-01	0.14530E+01	0.10074E+00	0.14530E+01	0.22169E+01
CTRSOAS	32.9020	-87.2500	160	74	06/09/2013 08:00	06/09/2013 08:59	0.15250E+01	0.15145E+00	0.15250E+01	0.13620E+00	0.15250E+01	0.84278E+00	0.15250E+01	0.31980E+00	0.15250E+01	0.20333E-01	0.15250E+01	0.65176E-01	0.15250E+01	0.15358E+01
CTRSOAS	32.9020	-87.2500	160	74	06/09/2013 09:00	06/09/2013 09:59	0.11500E+01	0.11512E+00	0.11500E+01	0.13213E+00	0.11500E+01	0.89862E+00	0.11500E+01	0.29821E+00	0.11500E+01	0.17501E-01	0.11500E+01	0.75677E-01	0.11500E+01	0.15373E+01
CTRSOAS	32.9020	-87.2500	160	74	06/09/2013 10:00	06/09/2013 10:59	0.96800E+00	0.96521E-01	0.96800E+00	0.14286E+00	0.96800E+00	0.11215E+01	0.96800E+00	0.29675E+00	0.96800E+00	0.15917E-01	0.96800E+00	0.10000E+00	0.96800E+00	0.17736E+01
CTRSOAS	32.9020	-87.2500	160	74	06/09/2013 11:00	06/09/2013 11:59	0.90200E+00	0.77860E-01	0.90200E+00	0.16097E+00	0.90200E+00	0.13185E+01	0.90200E+00	0.30764E+00	0.90200E+00	0.14025E-01	0.90200E+00	0.12903E+00	0.90200E+00	0.20081E+01
CTRSOAS	32.9020	-87.2500	160	74	06/09/2013 12:00	06/09/2013 12:59	0.84143E+00	0.57676E-01	0.84143E+00	0.16631E+00	0.84143E+00	0.10905E+01	0.84143E+00	0.30415E+00	0.84143E+00	0.11495E-01	0.84143E+00	0.99526E-01	0.84143E+00	0.17297E+01
CTRSOAS	32.9020	-87.2500	160	74	06/09/2013 13:00	06/09/2013 13:59	0.70400E+00	0.24820E-01	0.70400E+00	0.85128E-01	0.70400E+00	0.22167E+00	0.70400E+00	0.20277E+00	0.70400E+00	0.54726E-02	0.70400E+00	0.14657E-01	0.70400E+00	0.55454E+00
CTRSOAS	32.9020	-87.2500	160	74	06/09/2013 14:00	06/09/2013 14:59	0.34500E+00	0.15837E-01	0.34500E+00	0.57633E-01	0.34500E+00	0.10380E+00	0.34500E+00	0.14161E+00	0.34500E+00	0.35190E-02	0.34500E+00	0.62761E-02	0.34500E+00	0.32869E+00
CTRSOAS	32.9020	-87.2500	160	74	06/09/2013 15:00	06/09/2013 15:59	0.12667E+00	0.12739E-01	0.12667E+00	0.68166E-01	0.12667E+00	0.86006E-01	0.12667E+00	0.10310E+00	0.12667E+00	0.35886E-02	0.12667E+00	0.53350E-02	0.12667E+00	0.27894E+00
CTRSOAS	32.9020	-87.2500	160	74	06/09/2013 16:00	06/09/2013 16:59	0.40000E-02	0.86911E-02	0.40000E-02	0.64866E-01	0.40000E-02	0.77594E-01	0.40000E-02	0.88789E-01	0.40000E-02	0.54966E-02	0.40000E-02	0.50185E-02	0.40000E-02	0.25046E+00
CTRSOAS	32.9020	-87.2500	160	74	06/09/2013 17:00	06/09/2013 17:59	0.16000E-01	0.91679E-02	0.16000E-01	0.54257E-01	0.16000E-01	0.67412E-01	0.16000E-01	0.93752E-01	0.16000E-01	0.87052E-02	0.16000E-01	0.46163E-02	0.16000E-01	0.23791E+00
CTRSOAS	32.9020	-87.2500	160	74	06/09/2013 18:00	06/09/2013 18:59	0.20400E+00	0.94515E-02	0.20400E+00	0.13769E-01	0.20400E+00	0.36740E-01	0.20400E+00	0.73172E-01	0.20400E+00	0.11490E-01	0.20400E+00	0.17276E-02	0.20400E+00	0.14635E+00
CTRSOAS	32.9020	-87.2500	160	74	06/09/2013 19:00	06/09/2013 19:59	0.17100E+00	0.12325E-01	0.17100E+00	0.72092E-02	0.17100E+00	0.40615E-01	0.17100E+00	0.58119E-01	0.17100E+00	0.11838E-01	0.17100E+00	0.97510E-03	0.17100E+00	0.13108E+00
CTRSOAS	32.9020	-87.2500	160	74	06/09/2013 20:00	06/09/2013 20:59	0.38000E+00	0.11457E-01	0.38000E+00	0.80955E-02	0.38000E+00	0.86903E-01	0.38000E+00	0.48691E-01	0.38000E+00	0.74908E-02	0.38000E+00	0.20076E-02	0.38000E+00	0.16464E+00
CTRSOAS	32.9020	-87.2500	160	74	06/09/2013 21:00	06/09/2013 21:59	0.18375E+00	0.89694E-02	0.18375E+00	0.44930E-02	0.18375E+00	0.64282E-01	0.18375E+00	0.30020E-01	0.18375E+00	0.56787E-02	0.18375E+00	0.14934E-02	0.18375E+00	0.11494E+00
CTRSOAS	32.9020	-87.2500	160	74	06/09/2013 22:00	06/09/2013 22:59	0.90000E-01	0.14305E-01	0.90000E-01	0.11256E-02	0.90000E-01	0.36990E-01	0.90000E-01	0.17211E-01	0.90000E-01	0.40750E-02	0.90000E-01	0.10276E-02	0.90000E-01	0.74735E-01
CTRSOAS	32.9020	-87.2500	160	74	06/09/2013 23:00	06/09/2013 23:59	0.60000E-02	0.17105E-01	0.60000E-02	0.17640E-02	0.60000E-02	0.47997E-01	0.60000E-02	0.21222E-01	0.60000E-02	0.37781E-02	0.60000E-02	0.17675E-02	0.60000E-02	0.93634E-01
CTRSOAS	32.9020	-87.2500	160	74	06/10/2013 00:00	06/10/2013 00:59	0.18000E-01	0.15109E-01	0.18000E-01	0.24513E-02	0.18000E-01	0.53452E-01	0.18000E-01	0.24031E-01	0.18000E-01	0.30185E-02	0.18000E-01	0.22359E-02	0.18000E-01	0.10030E+00
CTRSOAS	32.9020	-87.2500	160	74	06/10/2013 01:00	06/10/2013 01:59	0.23000E-01	0.16120E-01	0.23000E-01	0.36493E-02	0.23000E-01	0.60580E-01	0.23000E-01	0.25360E-01	0.23000E-01	0.27729E-02	0.23000E-01	0.31572E-02	0.23000E-01	0.11164E+00
CTRSOAS	32.9020	-87.2500	160	74	06/10/2013 02:00	06/10/2013 02:59	0.63000E-01	0.25136E-01	0.63000E-01	0.61609E-02	0.63000E-01	0.93616E-01	0.63000E-01	0.24908E-01	0.63000E-01	0.31237E-02	0.63000E-01	0.59388E-02	0.63000E-01	0.15889E+00
CTRSOAS	32.9020	-87.2500	160	74	06/10/2013 03:00	06/10/2013 03:59	0.10500E+00	0.70227E-01	0.10500E+00	0.15224E-01	0.10500E+00	0.16161E+00	0.10500E+00	0.27966E-01	0.10500E+00	0.49419E-02	0.10500E+00	0.15127E-01	0.10500E+00	0.29510E+00
CTRSOAS	32.9020	-87.2500	160	74	06/10/2013 04:00	06/10/2013 04:59	0.17300E+00	0.11035E+00	0.17300E+00	0.34309E-01	0.17300E+00	0.24796E+00	0.17300E+00	0.45094E-01	0.17300E+00	0.82243E-02	0.17300E+00	0.30791E-01	0.17300E+00	0.47673E+00
CTRSOAS	32.9020	-87.2500	160	74	06/10/2013 05:00	06/10/2013 05:59	0.24000E+00	0.10708E+00	0.24000E+00	0.49067E-01	0.24000E+00	0.30209E+00	0.24000E+00	0.61984E-01	0.24000E+00	0.10209E-01	0.24000E+00	0.38793E-01	0.24000E+00	0.56923E+00
CTRSOAS	32.9020	-87.2500	160	74	06/10/2013 06:00	06/10/2013 06:59	0.19286E+00	0.10753E+00	0.19286E+00	0.70941E-01	0.19286E+00	0.40813E+00	0.19286E+00	0.97149E-01	0.19286E+00	0.14872E-01	0.19286E+00	0.42709E-01	0.19286E+00	0.74133E+00
CTRSOAS	32.9020	-87.2500	160	74	06/10/2013 07:00	06/10/2013 07:59	0.19000E+00	0.54859E-01	0.19000E+00	0.60226E-01	0.19000E+00	0.29014E+00	0.19000E+00	0.85570E-01	0.19000E+00	0.11768E-01	0.19000E+00	0.42411E-01	0.19000E+00	0.54498E+00
CTRSOAS	32.9020	-87.2500	160	74	06/10/2013 08:00	06/10/2013 08:59	0.35500E+00	0.42670E-01	0.35500E+00	0.65494E-01	0.35500E+00	0.29900E+00	0.35500E+00	0.91345E-01	0.35500E+00	0.10263E-01	0.35500E+00	0.65360E-01	0.35500E+00	0.57414E+00
CTRSOAS	32.9020	-87.2500	160	74	06/10/2013 09:00	06/10/2013 09:59	0.22250E+00	0.75002E-01	0.22250E+00	0.84774E-01	0.22250E+00	0.44044E+00	0.22250E+00	0.13600E+00	0.22250E+00	0.15795E-01	0.22250E+00	0.85579E-01	0.22250E+00	0.83761E+00
CTRSOAS	32.9020	-87.2500	160	74	06/10/2013 10:00	06/10/2013 10:59	0.29700E+00	0.36438E-01	0.29700E+00	0.63464E-01	0.29700E+00	0.26148E+00	0.29700E+00	0.10339E+00	0.29700E+00	0.89587E-02	0.29700E+00	0.56357E-01	0.29700E+00	0.53010E+00
CTRSOAS	32.9020	-87.2500	160	74	06/10/2013 11:00	06/10/2013 11:59	0.33600E+00	0.13871E-01	0.33600E+00	0.11529E-01	0.33600E+00	0.53553E-01	0.33600E+00	0.27211E-01	0.33600E+00	0.20980E-02	0.33600E+00	0.82305E-02	0.33600E+00	0.11650E+00
CTRSOAS	32.9020	-87.2500	160	74	06/10/2013 12:00	06/10/2013 12:59	0.40200E+00	0.76751E-01	0.40200E+00	0.32103E-01	0.40200E+00	0.23527E+00	0.40200E+00	0.90840E-01	0.40200E+00	0.82933E-02	0.40200E+00	0.23579E-01	0.40200E+00	0.46684E+00
CTRSOAS	32.9020	-87.2500	160	74	06/10/2013 13:00	06/10/2013 13:59	0.54500E+00	0.10873E+00	0.54500E+00	0.71930E-01	0.54500E+00	0.46284E+00	0.54500E+00	0.16590E+00	0.54500E+00	0.12670E-01	0.54500E+00	0.39845E-01	0.54500E+00	0.86193E+00
CTRSOAS	32.9020	-87.2500	160	74	06/10/2013 14:00	06/10/2013 14:59	0.60800E+00	0.12873E+00	0.60800E+00	0.10744E+00	0.60800E+00	0.57079E+00	0.60800E+00	0.20019E+00	0.60800E+00	0.14658E-01	0.60800E+00	0.41515E-01	0.60800E+00	0.10633E+01
CTRSOAS	32.9020	-87.2500	160	74	06/10/2013 15:00	06/10/2013 15:59	0.78500E+00	0.14613E+00	0.78500E+00	0.14250E+00	0.78500E+00	0.56509E+00	0.78500E+00	0.22427E+00	0.78500E+00	0.16982E-01	0.78500E+00	0.34596E-01	0.78500E+00	0.11296E+01
CTRSOAS	32.9020	-87.2500	160	74	06/10/2013 16:00	06/10/2013 16:59	0.81889E+00	0.18892E+00	0.81889E+00	0.14667E+00	0.81889E+00	0.53425E+00	0.81889E+00	0.23233E+00	0.81889E+00	0.20353E-01	0.81889E+00	0.26139E-01	0.81889E+00	0.11487E+01
CTRSOAS	32.9020	-87.2500	160	74	06/10/2013 17:00	06/10/2013 17:59	0.83400E+00	0.26611E+00	0.83400E+00	0.13316E+00	0.83400E+00	0.57022E+00	0.83400E+00	0.22963E+00	0.83400E+00	0.23861E-01	0.83400E+00	0.23098E-01	0.83400E+00	0.12461E+01
CTRSOAS	32.9020	-87.2500	160	74	06/10/2013 18:00	06/10/2013 18:59	0.81500E+00	0.30416E+00	0.81500E+00	0.11762E+00	0.81500E+00	0.58626E+00	0.81500E+00	0.19364E+00	0.81500E+00	0.23627E-01	0.81500E+00	0.21056E-01	0.81500E+00	0.12464E+01
CTRSOAS	32.9020	-87.2500	160	74	06/10/2013 19:00	06/10/2013 19:59	0.86600E+00	0.32112E+00	0.86600E+00	0.88688E-01	0.86600E+00	0.55539E+00	0.86600E+00	0.15088E+00	0.86600E+00	0.19874E-01	0.86600E+00	0.19647E-01	0.86600E+00	0.11556E+01
CTRSOAS	32.9020	-87.2500	160	74	06/10/2013 20:00	06/10/2013 20:59	0.91000E+00	0.34982E+00	0.91000E+00	0.60992E-01	0.91000E+00	0.50643E+00	0.91000E+00	0.10783E+00	0.91000E+00	0.17070E-01	0.91000E+00	0.15841E-01	0.91000E+00	0.10580E+01
CTRSOAS	32.9020	-87.2500	160	74	06/10/2013 21:00	06/10/2013 21:59	0.87143E+00	0.36830E+00	0.87143E+00	0.50503E-01	0.87143E+00	0.48075E+00	0.87143E+00	0.71169E-01	0.87143E+00	0.16143E-01	0.87143E+00	0.12615E-01	0.87143E+00	0.99949E+00
CTRSOAS	32.9020	-87.2500	160	74	06/10/2013 22:00	06/10/2013 22:59	0.98400E+00	0.57991E+00	0.98400E+00	0.81024E-01	0.98400E+00	0.72885E+00	0.98400E+00	0.10015E+00	0.98400E+00	0.23154E-01	0.98400E+00	0.20208E-01	0.98400E+00	0.15333E+01
CTRSOAS	32.9020	-87.2500	160	74	06/10/2013 23:00	06/10/2013 23:59	0.90300E+00	0.65311E+00	0.90300E+00	0.12243E+00	0.90300E+00	0.99006E+00	0.90300E+00	0.17330E+00	0.90300E+00	0.31467E-01	0.90300E+00	0.30862E-01	0.90300E+00	0.20013E+01
CTRSOAS	32.9020	-87.2500	160	74	06/11/2013 00:00	06/11/2013 00:59	0.98500E+00	0.38084E+00	0.98500E+00	0.12093E+00	0.98500E+00	0.10985E+01	0.98500E+00	0.21217E+00	0.98500E+00	0.32712E-01	0.98500E+00	0.36460E-01	0.98500E+00	0.18816E+01
CTRSOAS	32.9020	-87.2500	160	74	06/11/2013 01:00	06/11/2013 01:59	0.11500E+01	0.19784E+00	0.11500E+01	0.10406E+00	0.11500E+01	0.12714E+01	0.11500E+01	0.23926E+00	0.11500E+01	0.31015E-01	0.11500E+01	0.49328E-01	0.11500E+01	0.18930E+01
CTRSOAS	32.9020	-87.2500	160	74	06/11/2013 02:00	06/11/2013 02:59	0.13780E+01	0.17886E+00	0.13780E+01	0.10958E+00	0.13780E+01	0.14283E+01	0.13780E+01	0.26868E+00	0.13780E+01	0.30536E-01	0.13780E+01	0.73923E-01	0.13780E+01	0.20899E+01
CTRSOAS	32.9020	-87.2500	160	74	06/11/2013 03:00	06/11/2013 03:59	0.13830E+01	0.17094E+00	0.13830E+01	0.13641E+00	0.13830E+01	0.14757E+01	0.13830E+01	0.27165E+00	0.13830E+01	0.30792E-01	0.13830E+01	0.11250E+00	0.13830E+01	0.21980E+01
CTRSOAS	32.9020	-87.2500	160	74	06/11/2013 04:00	06/11/2013 04:59	0.13430E+01	0.15531E+00	0.13430E+01	0.16686E+00	0.13430E+01	0.13904E+01	0.13430E+01	0.26425E+00	0.13430E+01	0.31733E-01	0.13430E+01	0.13290E+00	0.13430E+01	0.21415E+01
CTRSOAS	32.9020	-87.2500	160	74	06/11/2013 05:00	06/11/2013 05:59	0.13200E+01	0.16627E+00	0.13200E+01	0.19664E+00	0.13200E+01	0.13352E+01	0.13200E+01	0.26486E+00	0.13200E+01	0.32918E-01	0.13200E+01	0.13835E+00	0.13200E+01	0.21342E+01
CTRSOAS	32.9020	-87.2500	160	74	06/11/2013 06:00	06/11/2013 06:59	0.13160E+01	0.19993E+00	0.13160E+01	0.27199E+00	0.13160E+01	0.14526E+01	0.13160E+01	0.29273E+00	0.13160E+01	0.34293E-01	0.13160E+01	0.17518E+00	0.13160E+01	0.24267E+01
CTRSOAS	32.9020	-87.2500	160	74	06/11/2013 07:00	06/11/2013 07:59	0.13200E+01	0.21494E+00	0.13200E+01	0.39054E+00	0.13200E+01	0.17365E+01	0.13200E+01	0.33995E+00	0.13200E+01	0.34706E-01	0.13200E+01	0.24026E+00	0.13200E+01	0.29570E+01
CTRSOAS	32.9020	-87.2500	160	74	06/11/2013 08:00	06/11/2013 08:59	0.12650E+01	0.19914E+00	0.12650E+01	0.52654E+00	0.12650E+01	0.21683E+01	0.12650E+01	0.40190E+00	0.12650E+01	0.33462E-01	0.12650E+01	0.31985E+00	0.12650E+01	0.36492E+01
CTRSOAS	32.9020	-87.2500	160	74	06/11/2013 09:00	06/11/2013 09:59	0.11143E+01	0.17717E+00	0.11143E+01	0.67290E+00	0.11143E+01	0.24714E+01	0.11143E+01	0.46833E+00	0.11143E+01	0.31435E-01	0.11143E+01	0.41561E+00	0.11143E+01	0.42368E+01
CTRSOAS	32.9020	-87.2500	160	74	06/11/2013 10:00	06/11/2013 10:59	0.12470E+01	0.16301E+00	0.12470E+01	0.83201E+00	0.12470E+01	0.26355E+01	0.12470E+01	0.52499E+00	0.12470E+01	0.29475E-01	0.12470E+01	0.53695E+00	0.12470E+01	0.47220E+01
CTRSOAS	32.9020	-87.2500	160	74	06/11/2013 11:00	06/11/2013 11:59	0.14470E+01	0.15087E+00	0.14470E+01	0.96447E+00	0.14470E+01	0.24511E+01	0.14470E+01	0.55496E+00	0.14470E+01	0.26506E-01	0.14470E+01	0.57198E+00	0.14470E+01	0.47199E+01
CTRSOAS	32.9020	-87.2500	160	74	06/11/2013 12:00	06/11/2013 12:59	0.16260E+01	0.15064E+00	0.16260E+01	0.10039E+01	0.16260E+01	0.18283E+01	0.16260E+01	0.55346E+00	0.16260E+01	0.24998E-01	0.16260E+01	0.38490E+00	0.16260E+01	0.39462E+01
CTRSOAS	32.9020	-87.2500	160	74	06/11/2013 13:00	06/11/2013 13:59	0.16400E+01	0.19934E+00	0.16400E+01	0.10316E+01	0.16400E+01	0.16688E+01	0.16400E+01	0.52138E+00	0.16400E+01	0.28910E-01	0.16400E+01	0.28059E+00	0.16400E+01	0.37306E+01
CTRSOAS	32.9020	-87.2500	160	74	06/11/2013 14:00	06/11/2013 14:59	0.16370E+01	0.23004E+00	0.16370E+01	0.90847E+00	0.16370E+01	0.13160E+01	0.16370E+01	0.45759E+00	0.16370E+01	0.32631E-01	0.16370E+01	0.15540E+00	0.16370E+01	0.31001E+01
CTRSOAS	32.9020	-87.2500	160	74	06/11/2013 15:00	06/11/2013 15:59	0.16510E+01	0.24449E+00	0.16510E+01	0.69716E+00	0.16510E+01	0.10577E+01	0.16510E+01	0.40037E+00	0.16510E+01	0.35505E-01	0.16510E+01	0.79960E-01	0.16510E+01	0.25152E+01
CTRSOAS	32.9020	-87.2500	160	74	06/11/2013 16:00	06/11/2013 16:59	0.20380E+01	0.27852E+00	0.20380E+01	0.54504E+00	0.20380E+01	0.10115E+01	0.20380E+01	0.36763E+00	0.20380E+01	0.40655E-01	0.20380E+01	0.49699E-01	0.20380E+01	0.22931E+01
CTRSOAS	32.9020	-87.2500	160	74	06/11/2013 17:00	06/11/2013 17:59	0.21390E+01	0.34716E+00	0.21390E+01	0.39938E+00	0.21390E+01	0.13046E+01	0.21390E+01	0.33642E+00	0.21390E+01	0.48479E-01	0.21390E+01	0.49901E-01	0.21390E+01	0.24859E+01
CTRSOAS	32.9020	-87.2500	160	74	06/11/2013 18:00	06/11/2013 18:59	0.20200E+01	0.40126E+00	0.20200E+01	0.29346E+00	0.20200E+01	0.14002E+01	0.20200E+01	0.30651E+00	0.20200E+01	0.56822E-01	0.20200E+01	0.37813E-01	0.20200E+01	0.24961E+01
CTRSOAS	32.9020	-87.2500	160	74	06/11/2013 19:00	06/11/2013 19:59	0.19457E+01	0.38512E+00	0.19457E+01	0.23335E+00	0.19457E+01	0.13149E+01	0.19457E+01	0.30163E+00	0.19457E+01	0.59303E-01	0.19457E+01	0.29203E-01	0.19457E+01	0.23236E+01
CTRSOAS	32.9020	-87.2500	160	74	06/11/2013 20:00	06/11/2013 20:59	0.19500E+01	0.36968E+00	0.19500E+01	0.19895E+00	0.19500E+01	0.12824E+01	0.19500E+01	0.29139E+00	0.19500E+01	0.59772E-01	0.19500E+01	0.26325E-01	0.19500E+01	0.22286E+01
CTRSOAS	32.9020	-87.2500	160	74	06/11/2013 21:00	06/11/2013 21:59	0.18971E+01	0.38625E+00	0.18971E+01	0.19588E+00	0.18971E+01	0.13844E+01	0.18971E+01	0.27283E+00	0.18971E+01	0.64630E-01	0.18971E+01	0.26684E-01	0.18971E+01	0.23307E+01
CTRSOAS	32.9020	-87.2500	160	74	06/11/2013 22:00	06/11/2013 22:59	0.20590E+01	0.40008E+00	0.20590E+01	0.20510E+00	0.20590E+01	0.14987E+01	0.20590E+01	0.26706E+00	0.20590E+01	0.68979E-01	0.20590E+01	0.27400E-01	0.20590E+01	0.24674E+01
CTRSOAS	32.9020	-87.2500	160	74	06/11/2013 23:00	06/11/2013 23:59	0.21030E+01	0.40336E+00	0.21030E+01	0.21151E+00	0.21030E+01	0.16303E+01	0.21030E+01	0.26963E+00	0.21030E+01	0.71373E-01	0.21030E+01	0.32663E-01	0.21030E+01	0.26188E+01
CTRSOAS	32.9020	-87.2500	160	74	06/12/2013 00:00	06/12/2013 00:59	0.22090E+01	0.40446E+00	0.22090E+01	0.21403E+00	0.22090E+01	0.19507E+01	0.22090E+01	0.28055E+00	0.22090E+01	0.72693E-01	0.22090E+01	0.48536E-01	0.22090E+01	0.29710E+01
CTRSOAS	32.9020	-87.2500	160	74	06/12/2013 01:00	06/12/2013 01:59	0.23788E+01	0.40530E+00	0.23788E+01	0.21858E+00	0.23788E+01	0.25659E+01	0.23788E+01	0.30342E+00	0.23788E+01	0.74249E-01	0.23788E+01	0.75057E-01	0.23788E+01	0.36425E+01
CTRSOAS	32.9020	-87.2500	160	74	06/12/2013 02:00	06/12/2013 02:59	-999	0.42941E+00	-999	0.24607E+00	-999	0.35550E+01	-999	0.33053E+00	-999	0.76085E-01	-999	0.12285E+00	-999	0.47600E+01
CTRSOAS	32.9020	-87.2500	160	74	06/12/2013 03:00	06/12/2013 03:59	0.24600E+01	0.49052E+00	0.24600E+01	0.30875E+00	0.24600E+01	0.44748E+01	0.24600E+01	0.34495E+00	0.24600E+01	0.76400E-01	0.24600E+01	0.21245E+00	0.24600E+01	0.59079E+01
CTRSOAS	32.9020	-87.2500	160	74	06/12/2013 04:00	06/12/2013 04:59	0.26300E+01	0.36629E+00	0.26300E+01	0.28735E+00	0.26300E+01	0.33850E+01	0.26300E+01	0.31037E+00	0.26300E+01	0.64027E-01	0.26300E+01	0.25973E+00	0.26300E+01	0.46727E+01
CTRSOAS	32.9020	-87.2500	160	74	06/12/2013 05:00	06/12/2013 05:59	0.26970E+01	0.26846E+00	0.26970E+01	0.25342E+00	0.26970E+01	0.26930E+01	0.26970E+01	0.29792E+00	0.26970E+01	0.61377E-01	0.26970E+01	0.26538E+00	0.26970E+01	0.38395E+01
CTRSOAS	32.9020	-87.2500	160	74	06/12/2013 06:00	06/12/2013 06:59	0.27990E+01	0.30810E+00	0.27990E+01	0.29232E+00	0.27990E+01	0.27874E+01	0.27990E+01	0.30549E+00	0.27990E+01	0.66135E-01	0.27990E+01	0.29056E+00	0.27990E+01	0.40500E+01
CTRSOAS	32.9020	-87.2500	160	74	06/12/2013 07:00	06/12/2013 07:59	0.27490E+01	0.37997E+00	0.27490E+01	0.34650E+00	0.27490E+01	0.29654E+01	0.27490E+01	0.32357E+00	0.27490E+01	0.71511E-01	0.27490E+01	0.30456E+00	0.27490E+01	0.43915E+01
CTRSOAS	32.9020	-87.2500	160	74	06/12/2013 08:00	06/12/2013 08:59	0.27100E+01	0.44081E+00	0.27100E+01	0.45149E+00	0.27100E+01	0.34649E+01	0.27100E+01	0.34892E+00	0.27100E+01	0.76493E-01	0.27100E+01	0.35372E+00	0.27100E+01	0.51364E+01
CTRSOAS	32.9020	-87.2500	160	74	06/12/2013 09:00	06/12/2013 09:59	0.22857E+01	0.48848E+00	0.22857E+01	0.60168E+00	0.22857E+01	0.42990E+01	0.22857E+01	0.37192E+00	0.22857E+01	0.78978E-01	0.22857E+01	0.42030E+00	0.22857E+01	0.62603E+01
CTRSOAS	32.9020	-87.2500	160	74	06/12/2013 10:00	06/12/2013 10:59	0.22590E+01	0.50936E+00	0.22590E+01	0.71231E+00	0.22590E+01	0.47652E+01	0.22590E+01	0.38085E+00	0.22590E+01	0.76409E-01	0.22590E+01	0.43202E+00	0.22590E+01	0.68762E+01
CTRSOAS	32.9020	-87.2500	160	74	06/12/2013 11:00	06/12/2013 11:59	0.22810E+01	0.50527E+00	0.22810E+01	0.75752E+00	0.22810E+01	0.45599E+01	0.22810E+01	0.38451E+00	0.22810E+01	0.70633E-01	0.22810E+01	0.42100E+00	0.22810E+01	0.66989E+01
CTRSOAS	32.9020	-87.2500	160	74	06/12/2013 12:00	06/12/2013 12:59	0.20450E+01	0.46650E+00	0.20450E+01	0.66156E+00	0.20450E+01	0.37194E+01	0.20450E+01	0.36397E+00	0.20450E+01	0.62496E-01	0.20450E+01	0.34992E+00	0.20450E+01	0.56239E+01
CTRSOAS	32.9020	-87.2500	160	74	06/12/2013 13:00	06/12/2013 13:59	0.17010E+01	0.41092E+00	0.17010E+01	0.50422E+00	0.17010E+01	0.23055E+01	0.17010E+01	0.31890E+00	0.17010E+01	0.55507E-01	0.17010E+01	0.16716E+00	0.17010E+01	0.37622E+01
CTRSOAS	32.9020	-87.2500	160	74	06/12/2013 14:00	06/12/2013 14:59	0.13633E+01	0.32095E+00	0.13633E+01	0.31702E+00	0.13633E+01	0.13565E+01	0.13633E+01	0.25687E+00	0.13633E+01	0.50697E-01	0.13633E+01	0.68410E-01	0.13633E+01	0.23704E+01
CTRSOAS	32.9020	-87.2500	160	74	06/12/2013 15:00	06/12/2013 15:59	0.12110E+01	0.23673E+00	0.12110E+01	0.20524E+00	0.12110E+01	0.94114E+00	0.12110E+01	0.20334E+00	0.12110E+01	0.46806E-01	0.12110E+01	0.33484E-01	0.12110E+01	0.16667E+01
CTRSOAS	32.9020	-87.2500	160	74	06/12/2013 16:00	06/12/2013 16:59	0.14360E+01	0.20545E+00	0.14360E+01	0.16481E+00	0.14360E+01	0.81025E+00	0.14360E+01	0.20134E+00	0.14360E+01	0.45511E-01	0.14360E+01	0.23314E-01	0.14360E+01	0.14507E+01
CTRSOAS	32.9020	-87.2500	160	74	06/12/2013 17:00	06/12/2013 17:59	0.14850E+01	0.19048E+00	0.14850E+01	0.13393E+00	0.14850E+01	0.74462E+00	0.14850E+01	0.20821E+00	0.14850E+01	0.44372E-01	0.14850E+01	0.15490E-01	0.14850E+01	0.13371E+01
CTRSOAS	32.9020	-87.2500	160	74	06/12/2013 18:00	06/12/2013 18:59	0.18590E+01	0.18347E+00	0.18590E+01	0.11141E+00	0.18590E+01	0.73191E+00	0.18590E+01	0.21187E+00	0.18590E+01	0.46274E-01	0.18590E+01	0.12436E-01	0.18590E+01	0.12974E+01
CTRSOAS	32.9020	-87.2500	160	74	06/12/2013 19:00	06/12/2013 19:59	0.16500E+01	0.17070E+00	0.16500E+01	0.10884E+00	0.16500E+01	0.77802E+00	0.16500E+01	0.21201E+00	0.16500E+01	0.49680E-01	0.16500E+01	0.12667E-01	0.16500E+01	0.13319E+01
CTRSOAS	32.9020	-87.2500	160	74	06/12/2013 20:00	06/12/2013 20:59	0.14700E+01	0.20894E+00	0.14700E+01	0.13751E+00	0.14700E+01	0.90855E+00	0.14700E+01	0.22766E+00	0.14700E+01	0.59121E-01	0.14700E+01	0.15679E-01	0.14700E+01	0.15575E+01
CTRSOAS	32.9020	-87.2500	160	74	06/12/2013 21:00	06/12/2013 21:59	0.15312E+01	0.31210E+00	0.15312E+01	0.27612E+00	0.15312E+01	0.11571E+01	0.15312E+01	0.31656E+00	0.15312E+01	0.71313E-01	0.15312E+01	0.21823E-01	0.15312E+01	0.21551E+01
CTRSOAS	32.9020	-87.2500	160	74	06/12/2013 22:00	06/12/2013 22:59	0.18230E+01	0.39512E+00	0.18230E+01	0.40736E+00	0.18230E+01	0.13723E+01	0.18230E+01	0.40304E+00	0.18230E+01	0.82497E-01	0.18230E+01	0.26916E-01	0.18230E+01	0.26872E+01
CTRSOAS	32.9020	-87.2500	160	74	06/12/2013 23:00	06/12/2013 23:59	0.21110E+01	0.41155E+00	0.21110E+01	0.43148E+00	0.21110E+01	0.15149E+01	0.21110E+01	0.40904E+00	0.21110E+01	0.86765E-01	0.21110E+01	0.34355E-01	0.21110E+01	0.28881E+01
CTRSOAS	32.9020	-87.2500	160	74	06/13/2013 00:00	06/13/2013 00:59	0.23120E+01	0.39649E+00	0.23120E+01	0.43200E+00	0.23120E+01	0.20011E+01	0.23120E+01	0.39916E+00	0.23120E+01	0.86806E-01	0.23120E+01	0.64311E-01	0.23120E+01	0.33798E+01
CTRSOAS	32.9020	-87.2500	160	74	06/13/2013 01:00	06/13/2013 01:59	0.22630E+01	0.34223E+00	0.22630E+01	0.37562E+00	0.22630E+01	0.24842E+01	0.22630E+01	0.38159E+00	0.22630E+01	0.82048E-01	0.22630E+01	0.85095E-01	0.22630E+01	0.37507E+01
CTRSOAS	32.9020	-87.2500	160	74	06/13/2013 02:00	06/13/2013 02:59	0.22150E+01	0.27234E+00	0.22150E+01	0.24407E+00	0.22150E+01	0.23468E+01	0.22150E+01	0.34141E+00	0.22150E+01	0.70313E-01	0.22150E+01	0.10371E+00	0.22150E+01	0.33786E+01
CTRSOAS	32.9020	-87.2500	160	74	06/13/2013 03:00	06/13/2013 03:59	0.23460E+01	0.23939E+00	0.23460E+01	0.19404E+00	0.23460E+01	0.17737E+01	0.23460E+01	0.31617E+00	0.23460E+01	0.61876E-01	0.23460E+01	0.11751E+00	0.23460E+01	0.27027E+01
CTRSOAS	32.9020	-87.2500	160	74	06/13/2013 04:00	06/13/2013 04:59	0.24370E+01	0.22554E+00	0.24370E+01	0.23865E+00	0.24370E+01	0.19257E+01	0.24370E+01	0.31458E+00	0.24370E+01	0.58992E-01	0.24370E+01	0.19777E+00	0.24370E+01	0.29612E+01
CTRSOAS	32.9020	-87.2500	160	74	06/13/2013 05:00	06/13/2013 05:59	0.23790E+01	0.25047E+00	0.23790E+01	0.38836E+00	0.23790E+01	0.26448E+01	0.23790E+01	0.33227E+00	0.23790E+01	0.59053E-01	0.23790E+01	0.35368E+00	0.23790E+01	0.40287E+01
CTRSOAS	32.9020	-87.2500	160	74	06/13/2013 06:00	06/13/2013 06:59	0.24710E+01	0.30198E+00	0.24710E+01	0.68136E+00	0.24710E+01	0.39391E+01	0.24710E+01	0.35954E+00	0.24710E+01	0.60781E-01	0.24710E+01	0.55392E+00	0.24710E+01	0.58967E+01
CTRSOAS	32.9020	-87.2500	160	74	06/13/2013 07:00	06/13/2013 07:59	0.25760E+01	0.36814E+00	0.25760E+01	0.10440E+01	0.25760E+01	0.56341E+01	0.25760E+01	0.39413E+00	0.25760E+01	0.64378E-01	0.25760E+01	0.72742E+00	0.25760E+01	0.82321E+01
CTRSOAS	32.9020	-87.2500	160	74	06/13/2013 08:00	06/13/2013 08:59	0.25850E+01	0.43348E+00	0.25850E+01	0.13573E+01	0.25850E+01	0.75582E+01	0.25850E+01	0.45270E+00	0.25850E+01	0.73303E-01	0.25850E+01	0.81521E+00	0.25850E+01	0.10690E+02
CTRSOAS	32.9020	-87.2500	160	74	06/13/2013 09:00	06/13/2013 09:59	0.25750E+01	0.50595E+00	0.25750E+01	0.14474E+01	0.25750E+01	0.97236E+01	0.25750E+01	0.49436E+00	0.25750E+01	0.87551E-01	0.25750E+01	0.82765E+00	0.25750E+01	0.13087E+02
CTRSOAS	32.9020	-87.2500	160	74	06/13/2013 10:00	06/13/2013 10:59	0.26950E+01	0.59922E+00	0.26950E+01	0.13190E+01	0.26950E+01	0.10102E+02	0.26950E+01	0.49416E+00	0.26950E+01	0.92623E-01	0.26950E+01	0.67346E+00	0.26950E+01	0.13280E+02
CTRSOAS	32.9020	-87.2500	160	74	06/13/2013 11:00	06/13/2013 11:59	0.26810E+01	0.67104E+00	0.26810E+01	0.12961E+01	0.26810E+01	0.88133E+01	0.26810E+01	0.53244E+00	0.26810E+01	0.88150E-01	0.26810E+01	0.59512E+00	0.26810E+01	0.11996E+02
CTRSOAS	32.9020	-87.2500	160	74	06/13/2013 12:00	06/13/2013 12:59	0.27110E+01	0.62595E+00	0.27110E+01	0.12390E+01	0.27110E+01	0.58771E+01	0.27110E+01	0.74045E+00	0.27110E+01	0.76222E-01	0.27110E+01	0.48190E+00	0.27110E+01	0.90406E+01
CTRSOAS	32.9020	-87.2500	160	74	06/13/2013 13:00	06/13/2013 13:59	0.20840E+01	0.45545E+00	0.20840E+01	0.80937E+00	0.20840E+01	0.27006E+01	0.20840E+01	0.70199E+00	0.20840E+01	0.60490E-01	0.20840E+01	0.23117E+00	0.20840E+01	0.49591E+01
CTRSOAS	32.9020	-87.2500	160	74	06/13/2013 14:00	06/13/2013 14:59	0.13680E+01	0.34656E+00	0.13680E+01	0.50145E+00	0.13680E+01	0.13943E+01	0.13680E+01	0.52479E+00	0.13680E+01	0.49676E-01	0.13680E+01	0.88745E-01	0.13680E+01	0.29055E+01
CTRSOAS	32.9020	-87.2500	160	74	06/13/2013 15:00	06/13/2013 15:59	0.12900E+01	0.28283E+00	0.12900E+01	0.38904E+00	0.12900E+01	0.10185E+01	0.12900E+01	0.66033E+00	0.12900E+01	0.49018E-01	0.12900E+01	0.49701E-01	0.12900E+01	0.24495E+01
CTRSOAS	32.9020	-87.2500	160	74	06/13/2013 16:00	06/13/2013 16:59	0.25140E+01	0.29791E+00	0.25140E+01	0.41743E+00	0.25140E+01	0.98375E+00	0.25140E+01	0.78530E+00	0.25140E+01	0.51510E-01	0.25140E+01	0.51824E-01	0.25140E+01	0.25877E+01
CTRSOAS	32.9020	-87.2500	160	74	06/13/2013 17:00	06/13/2013 17:59	0.27470E+01	0.29895E+00	0.27470E+01	0.29629E+00	0.27470E+01	0.76922E+00	0.27470E+01	0.66632E+00	0.27470E+01	0.47226E-01	0.27470E+01	0.34804E-01	0.27470E+01	0.21128E+01
CTRSOAS	32.9020	-87.2500	160	74	06/13/2013 18:00	06/13/2013 18:59	0.21850E+01	0.25387E+00	0.21850E+01	0.18589E+00	0.21850E+01	0.63983E+00	0.21850E+01	0.49702E+00	0.21850E+01	0.44266E-01	0.21850E+01	0.21255E-01	0.21850E+01	0.16421E+01
CTRSOAS	32.9020	-87.2500	160	74	06/13/2013 19:00	06/13/2013 19:59	0.17460E+01	0.22266E+00	0.17460E+01	0.16266E+00	0.17460E+01	0.60057E+00	0.17460E+01	0.39533E+00	0.17460E+01	0.44934E-01	0.17460E+01	0.18248E-01	0.17460E+01	0.14444E+01
CTRSOAS	32.9020	-87.2500	160	74	06/13/2013 20:00	06/13/2013 20:59	0.17450E+01	0.20812E+00	0.17450E+01	0.15305E+00	0.17450E+01	0.59493E+00	0.17450E+01	0.30367E+00	0.17450E+01	0.46296E-01	0.17450E+01	0.17178E-01	0.17450E+01	0.13232E+01
CTRSOAS	32.9020	-87.2500	160	74	06/13/2013 21:00	06/13/2013 21:59	0.15586E+01	0.19629E+00	0.15586E+01	0.14643E+00	0.15586E+01	0.62826E+00	0.15586E+01	0.29946E+00	0.15586E+01	0.51072E-01	0.15586E+01	0.17319E-01	0.15586E+01	0.13388E+01
CTRSOAS	32.9020	-87.2500	160	74	06/13/2013 22:00	06/13/2013 22:59	0.19360E+01	0.19391E+00	0.19360E+01	0.14879E+00	0.19360E+01	0.76019E+00	0.19360E+01	0.36359E+00	0.19360E+01	0.59039E-01	0.19360E+01	0.19708E-01	0.19360E+01	0.15452E+01
CTRSOAS	32.9020	-87.2500	160	74	06/13/2013 23:00	06/13/2013 23:59	0.20670E+01	0.21777E+00	0.20670E+01	0.15641E+00	0.20670E+01	0.10425E+01	0.20670E+01	0.44131E+00	0.20670E+01	0.64909E-01	0.20670E+01	0.28889E-01	0.20670E+01	0.19518E+01
CTRSOAS	32.9020	-87.2500	160	74	06/14/2013 00:00	06/14/2013 00:59	0.23090E+01	0.23064E+00	0.23090E+01	0.15507E+00	0.23090E+01	0.10747E+01	0.23090E+01	0.56194E+00	0.23090E+01	0.60153E-01	0.23090E+01	0.27732E-01	0.23090E+01	0.21102E+01
CTRSOAS	32.9020	-87.2500	160	74	06/14/2013 01:00	06/14/2013 01:59	0.25720E+01	0.24699E+00	0.25720E+01	0.15789E+00	0.25720E+01	0.10738E+01	0.25720E+01	0.71827E+00	0.25720E+01	0.55406E-01	0.25720E+01	0.33697E-01	0.25720E+01	0.22861E+01
CTRSOAS	32.9020	-87.2500	160	74	06/14/2013 02:00	06/14/2013 02:59	0.22240E+01	0.26987E+00	0.22240E+01	0.17688E+00	0.22240E+01	0.12462E+01	0.22240E+01	0.81277E+00	0.22240E+01	0.55398E-01	0.22240E+01	0.55216E-01	0.22240E+01	0.26163E+01
CTRSOAS	32.9020	-87.2500	160	74	06/14/2013 03:00	06/14/2013 03:59	0.84429E+00	0.31379E+00	0.84429E+00	0.24012E+00	0.84429E+00	0.16620E+01	0.84429E+00	0.92771E+00	0.84429E+00	0.59167E-01	0.84429E+00	0.10129E+00	0.84429E+00	0.33041E+01
CTRSOAS	32.9020	-87.2500	160	74	06/14/2013 04:00	06/14/2013 04:59	0.83900E+00	0.35449E+00	0.83900E+00	0.36336E+00	0.83900E+00	0.20644E+01	0.83900E+00	0.94357E+00	0.83900E+00	0.60523E-01	0.83900E+00	0.15869E+00	0.83900E+00	0.39451E+01
CTRSOAS	32.9020	-87.2500	160	74	06/14/2013 05:00	06/14/2013 05:59	0.17280E+01	0.39232E+00	0.17280E+01	0.46327E+00	0.17280E+01	0.20439E+01	0.17280E+01	0.83335E+00	0.17280E+01	0.62570E-01	0.17280E+01	0.23324E+00	0.17280E+01	0.40287E+01
CTRSOAS	32.9020	-87.2500	160	74	06/14/2013 06:00	06/14/2013 06:59	0.20440E+01	0.47636E+00	0.20440E+01	0.40984E+00	0.20440E+01	0.15857E+01	0.20440E+01	0.83280E+00	0.20440E+01	0.53956E-01	0.20440E+01	0.30687E+00	0.20440E+01	0.36655E+01
CTRSOAS	32.9020	-87.2500	160	74	06/14/2013 07:00	06/14/2013 07:59	0.19150E+01	0.53174E+00	0.19150E+01	0.27256E+00	0.19150E+01	0.96023E+00	0.19150E+01	0.55344E+00	0.19150E+01	0.38801E-01	0.19150E+01	0.23894E+00	0.19150E+01	0.25957E+01
CTRSOAS	32.9020	-87.2500	160	74	06/14/2013 08:00	06/14/2013 08:59	0.17550E+01	0.35138E+00	0.17550E+01	0.22800E+00	0.17550E+01	0.69813E+00	0.17550E+01	0.38291E+00	0.17550E+01	0.31528E-01	0.17550E+01	0.17716E+00	0.17550E+01	0.18691E+01
CTRSOAS	32.9020	-87.2500	160	74	06/14/2013 09:00	06/14/2013 09:59	0.14014E+01	0.22577E+00	0.14014E+01	0.18822E+00	0.14014E+01	0.54291E+00	0.14014E+01	0.31396E+00	0.14014E+01	0.28055E-01	0.14014E+01	0.14033E+00	0.14014E+01	0.14393E+01
CTRSOAS	32.9020	-87.2500	160	74	06/14/2013 10:00	06/14/2013 10:59	0.13380E+01	0.15814E+00	0.13380E+01	0.17571E+00	0.13380E+01	0.46567E+00	0.13380E+01	0.29790E+00	0.13380E+01	0.27835E-01	0.13380E+01	0.11805E+00	0.13380E+01	0.12433E+01
CTRSOAS	32.9020	-87.2500	160	74	06/14/2013 11:00	06/14/2013 11:59	0.12456E+01	0.14783E+00	0.12456E+01	0.18985E+00	0.12456E+01	0.46024E+00	0.12456E+01	0.31949E+00	0.12456E+01	0.29297E-01	0.12456E+01	0.11662E+00	0.12456E+01	0.12633E+01
CTRSOAS	32.9020	-87.2500	160	74	06/14/2013 12:00	06/14/2013 12:59	0.12410E+01	0.15364E+00	0.12410E+01	0.18762E+00	0.12410E+01	0.50451E+00	0.12410E+01	0.41344E+00	0.12410E+01	0.30839E-01	0.12410E+01	0.87328E-01	0.12410E+01	0.13774E+01
CTRSOAS	32.9020	-87.2500	160	74	06/14/2013 13:00	06/14/2013 13:59	0.12530E+01	0.13291E+00	0.12530E+01	0.18615E+00	0.12530E+01	0.35733E+00	0.12530E+01	0.50276E+00	0.12530E+01	0.30118E-01	0.12530E+01	0.31428E-01	0.12530E+01	0.12407E+01
CTRSOAS	32.9020	-87.2500	160	74	06/14/2013 14:00	06/14/2013 14:59	0.12850E+01	0.13377E+00	0.12850E+01	0.19624E+00	0.12850E+01	0.37082E+00	0.12850E+01	0.49720E+00	0.12850E+01	0.29746E-01	0.12850E+01	0.26600E-01	0.12850E+01	0.12544E+01
CTRSOAS	32.9020	-87.2500	160	74	06/14/2013 15:00	06/14/2013 15:59	0.14030E+01	0.15535E+00	0.14030E+01	0.18004E+00	0.14030E+01	0.42639E+00	0.14030E+01	0.51954E+00	0.14030E+01	0.32594E-01	0.14030E+01	0.22132E-01	0.14030E+01	0.13361E+01
CTRSOAS	32.9020	-87.2500	160	74	06/14/2013 16:00	06/14/2013 16:59	0.13210E+01	0.17629E+00	0.13210E+01	0.15399E+00	0.13210E+01	0.57719E+00	0.13210E+01	0.56925E+00	0.13210E+01	0.37955E-01	0.13210E+01	0.25257E-01	0.13210E+01	0.15399E+01
CTRSOAS	32.9020	-87.2500	160	74	06/14/2013 17:00	06/14/2013 17:59	0.13070E+01	0.18522E+00	0.13070E+01	0.12778E+00	0.13070E+01	0.56638E+00	0.13070E+01	0.68869E+00	0.13070E+01	0.44969E-01	0.13070E+01	0.19016E-01	0.13070E+01	0.16321E+01
CTRSOAS	32.9020	-87.2500	160	74	06/14/2013 18:00	06/14/2013 18:59	0.14790E+01	0.16785E+00	0.14790E+01	0.95297E-01	0.14790E+01	0.47458E+00	0.14790E+01	0.71120E+00	0.14790E+01	0.47253E-01	0.14790E+01	0.14776E-01	0.14790E+01	0.15110E+01
CTRSOAS	32.9020	-87.2500	160	74	06/14/2013 19:00	06/14/2013 19:59	0.13110E+01	0.17334E+00	0.13110E+01	0.79514E-01	0.13110E+01	0.53505E+00	0.13110E+01	0.63709E+00	0.13110E+01	0.44769E-01	0.13110E+01	0.16104E-01	0.13110E+01	0.14859E+01
CTRSOAS	32.9020	-87.2500	160	74	06/14/2013 20:00	06/14/2013 20:59	0.12367E+01	0.22884E+00	0.12367E+01	0.85877E-01	0.12367E+01	0.64232E+00	0.12367E+01	0.60480E+00	0.12367E+01	0.49093E-01	0.12367E+01	0.20291E-01	0.12367E+01	0.16312E+01
CTRSOAS	32.9020	-87.2500	160	74	06/14/2013 21:00	06/14/2013 21:59	0.14717E+01	0.32276E+00	0.14717E+01	0.12873E+00	0.14717E+01	0.79365E+00	0.14717E+01	0.61684E+00	0.14717E+01	0.60526E-01	0.14717E+01	0.27717E-01	0.14717E+01	0.19502E+01
CTRSOAS	32.9020	-87.2500	160	74	06/14/2013 22:00	06/14/2013 22:59	0.15700E+01	0.36536E+00	0.15700E+01	0.18771E+00	0.15700E+01	0.88052E+00	0.15700E+01	0.65594E+00	0.15700E+01	0.70496E-01	0.15700E+01	0.34415E-01	0.15700E+01	0.21945E+01
CTRSOAS	32.9020	-87.2500	160	74	06/14/2013 23:00	06/14/2013 23:59	-999	0.37703E+00	-999	0.20611E+00	-999	0.96348E+00	-999	0.69713E+00	-999	0.72852E-01	-999	0.52715E-01	-999	0.23693E+01
CTRSOAS	32.9020	-87.2500	160	74	06/15/2013 00:00	06/15/2013 00:59	-999	0.38363E+00	-999	0.22470E+00	-999	0.12244E+01	-999	0.74185E+00	-999	0.71735E-01	-999	0.10937E+00	-999	0.27557E+01
CTRSOAS	32.9020	-87.2500	160	74	06/15/2013 01:00	06/15/2013 01:59	-999	0.37901E+00	-999	0.22964E+00	-999	0.12259E+01	-999	0.79226E+00	-999	0.71434E-01	-999	0.15961E+00	-999	0.28579E+01
CTRSOAS	32.9020	-87.2500	160	74	06/15/2013 02:00	06/15/2013 02:59	-999	0.37728E+00	-999	0.25197E+00	-999	0.12335E+01	-999	0.83056E+00	-999	0.71074E-01	-999	0.24576E+00	-999	0.30101E+01
CTRSOAS	32.9020	-87.2500	160	74	06/15/2013 03:00	06/15/2013 03:59	-999	0.37778E+00	-999	0.31855E+00	-999	0.13165E+01	-999	0.86709E+00	-999	0.70672E-01	-999	0.35409E+00	-999	0.33047E+01
CTRSOAS	32.9020	-87.2500	160	74	06/15/2013 04:00	06/15/2013 04:59	-999	0.38471E+00	-999	0.43281E+00	-999	0.13948E+01	-999	0.92126E+00	-999	0.71286E-01	-999	0.47307E+00	-999	0.36780E+01
CTRSOAS	32.9020	-87.2500	160	74	06/15/2013 05:00	06/15/2013 05:59	-999	0.41025E+00	-999	0.63498E+00	-999	0.18737E+01	-999	0.10030E+01	-999	0.73744E-01	-999	0.70825E+00	-999	0.47039E+01
CTRSOAS	32.9020	-87.2500	160	74	06/15/2013 06:00	06/15/2013 06:59	-999	0.46060E+00	-999	0.92442E+00	-999	0.24800E+01	-999	0.10946E+01	-999	0.77960E-01	-999	0.94295E+00	-999	0.59806E+01
CTRSOAS	32.9020	-87.2500	160	74	06/15/2013 07:00	06/15/2013 07:59	-999	0.54460E+00	-999	0.12370E+01	-999	0.30936E+01	-999	0.11499E+01	-999	0.83806E-01	-999	0.10962E+01	-999	0.72052E+01
CTRSOAS	32.9020	-87.2500	160	74	06/15/2013 08:00	06/15/2013 08:59	-999	0.64122E+00	-999	0.14344E+01	-999	0.34104E+01	-999	0.11160E+01	-999	0.89140E-01	-999	0.11052E+01	-999	0.77963E+01
CTRSOAS	32.9020	-87.2500	160	74	06/15/2013 09:00	06/15/2013 09:59	0.29362E+01	0.66740E+00	0.29362E+01	0.15121E+01	0.29362E+01	0.33111E+01	0.29362E+01	0.10251E+01	0.29362E+01	0.88899E-01	0.29362E+01	0.10511E+01	0.29362E+01	0.76557E+01
CTRSOAS	32.9020	-87.2500	160	74	06/15/2013 10:00	06/15/2013 10:59	0.32640E+01	0.62795E+00	0.32640E+01	0.16318E+01	0.32640E+01	0.31397E+01	0.32640E+01	0.97826E+00	0.32640E+01	0.85571E-01	0.32640E+01	0.10486E+01	0.32640E+01	0.75119E+01
CTRSOAS	32.9020	-87.2500	160	74	06/15/2013 11:00	06/15/2013 11:59	0.30790E+01	0.58845E+00	0.30790E+01	0.17915E+01	0.30790E+01	0.30563E+01	0.30790E+01	0.93746E+00	0.30790E+01	0.83673E-01	0.30790E+01	0.10743E+01	0.30790E+01	0.75318E+01
CTRSOAS	32.9020	-87.2500	160	74	06/15/2013 12:00	06/15/2013 12:59	0.31500E+01	0.54876E+00	0.31500E+01	0.17862E+01	0.31500E+01	0.30766E+01	0.31500E+01	0.85983E+00	0.31500E+01	0.80719E-01	0.31500E+01	0.91333E+00	0.31500E+01	0.72654E+01
CTRSOAS	32.9020	-87.2500	160	74	06/15/2013 13:00	06/15/2013 13:59	0.32900E+01	0.62507E+00	0.32900E+01	0.15501E+01	0.32900E+01	0.26052E+01	0.32900E+01	0.96064E+00	0.32900E+01	0.73628E-01	0.32900E+01	0.55488E+00	0.32900E+01	0.63695E+01
CTRSOAS	32.9020	-87.2500	160	74	06/15/2013 14:00	06/15/2013 14:59	0.35860E+01	0.64274E+00	0.35860E+01	0.11124E+01	0.35860E+01	0.18199E+01	0.35860E+01	0.11575E+01	0.35860E+01	0.66757E-01	0.35860E+01	0.24262E+00	0.35860E+01	0.50420E+01
CTRSOAS	32.9020	-87.2500	160	74	06/15/2013 15:00	06/15/2013 15:59	0.38280E+01	0.65168E+00	0.38280E+01	0.82540E+00	0.38280E+01	0.14502E+01	0.38280E+01	0.12062E+01	0.38280E+01	0.70811E-01	0.38280E+01	0.10968E+00	0.38280E+01	0.43140E+01
CTRSOAS	32.9020	-87.2500	160	74	06/15/2013 16:00	06/15/2013 16:59	0.38210E+01	0.70806E+00	0.38210E+01	0.78399E+00	0.38210E+01	0.14973E+01	0.38210E+01	0.12686E+01	0.38210E+01	0.83104E-01	0.38210E+01	0.81193E-01	0.38210E+01	0.44223E+01
CTRSOAS	32.9020	-87.2500	160	74	06/15/2013 17:00	06/15/2013 17:59	0.33014E+01	0.72295E+00	0.33014E+01	0.77639E+00	0.33014E+01	0.16014E+01	0.33014E+01	0.13364E+01	0.33014E+01	0.87063E-01	0.33014E+01	0.72129E-01	0.33014E+01	0.45963E+01
CTRSOAS	32.9020	-87.2500	160	74	06/15/2013 18:00	06/15/2013 18:59	0.31090E+01	0.71039E+00	0.31090E+01	0.65545E+00	0.31090E+01	0.16387E+01	0.31090E+01	0.13553E+01	0.31090E+01	0.83414E-01	0.31090E+01	0.62573E-01	0.31090E+01	0.45058E+01
CTRSOAS	32.9020	-87.2500	160	74	06/15/2013 19:00	06/15/2013 19:59	0.31290E+01	0.72766E+00	0.31290E+01	0.49598E+00	0.31290E+01	0.17648E+01	0.31290E+01	0.12838E+01	0.31290E+01	0.84095E-01	0.31290E+01	0.53986E-01	0.31290E+01	0.44104E+01
CTRSOAS	32.9020	-87.2500	160	74	06/15/2013 20:00	06/15/2013 20:59	0.31600E+01	0.75988E+00	0.31600E+01	0.45319E+00	0.31600E+01	0.18116E+01	0.31600E+01	0.11912E+01	0.31600E+01	0.90832E-01	0.31600E+01	0.39659E-01	0.31600E+01	0.43464E+01
CTRSOAS	32.9020	-87.2500	160	74	06/15/2013 21:00	06/15/2013 21:59	0.31225E+01	0.78131E+00	0.31225E+01	0.41408E+00	0.31225E+01	0.18021E+01	0.31225E+01	0.11178E+01	0.31225E+01	0.95085E-01	0.31225E+01	0.31355E-01	0.31225E+01	0.42418E+01
CTRSOAS	32.9020	-87.2500	160	74	06/15/2013 22:00	06/15/2013 22:59	0.31410E+01	0.80373E+00	0.31410E+01	0.38371E+00	0.31410E+01	0.18636E+01	0.31410E+01	0.10731E+01	0.31410E+01	0.96996E-01	0.31410E+01	0.29619E-01	0.31410E+01	0.42507E+01
CTRSOAS	32.9020	-87.2500	160	74	06/15/2013 23:00	06/15/2013 23:59	0.34360E+01	0.83421E+00	0.34360E+01	0.38395E+00	0.34360E+01	0.19968E+01	0.34360E+01	0.10715E+01	0.34360E+01	0.99280E-01	0.34360E+01	0.35095E-01	0.34360E+01	0.44209E+01
CTRSOAS	32.9020	-87.2500	160	74	06/16/2013 00:00	06/16/2013 00:59	0.36480E+01	0.85871E+00	0.36480E+01	0.39671E+00	0.36480E+01	0.24669E+01	0.36480E+01	0.11123E+01	0.36480E+01	0.10112E+00	0.36480E+01	0.65486E-01	0.36480E+01	0.50012E+01
CTRSOAS	32.9020	-87.2500	160	74	06/16/2013 01:00	06/16/2013 01:59	0.38060E+01	0.87409E+00	0.38060E+01	0.42119E+00	0.38060E+01	0.37481E+01	0.38060E+01	0.11591E+01	0.38060E+01	0.10318E+00	0.38060E+01	0.12829E+00	0.38060E+01	0.64339E+01
CTRSOAS	32.9020	-87.2500	160	74	06/16/2013 02:00	06/16/2013 02:59	0.38660E+01	0.88901E+00	0.38660E+01	0.45650E+00	0.38660E+01	0.51620E+01	0.38660E+01	0.11688E+01	0.38660E+01	0.10356E+00	0.38660E+01	0.19789E+00	0.38660E+01	0.79778E+01
CTRSOAS	32.9020	-87.2500	160	74	06/16/2013 03:00	06/16/2013 03:59	0.39960E+01	0.85551E+00	0.39960E+01	0.46362E+00	0.39960E+01	0.48866E+01	0.39960E+01	0.11790E+01	0.39960E+01	0.99779E-01	0.39960E+01	0.26063E+00	0.39960E+01	0.77452E+01
CTRSOAS	32.9020	-87.2500	160	74	06/16/2013 04:00	06/16/2013 04:59	0.39940E+01	0.71611E+00	0.39940E+01	0.49046E+00	0.39940E+01	0.34990E+01	0.39940E+01	0.14218E+01	0.39940E+01	0.98379E-01	0.39940E+01	0.38842E+00	0.39940E+01	0.66142E+01
CTRSOAS	32.9020	-87.2500	160	74	06/16/2013 05:00	06/16/2013 05:59	0.40320E+01	0.66311E+00	0.40320E+01	0.64984E+00	0.40320E+01	0.28043E+01	0.40320E+01	0.17284E+01	0.40320E+01	0.10057E+00	0.40320E+01	0.50848E+00	0.40320E+01	0.64547E+01
CTRSOAS	32.9020	-87.2500	160	74	06/16/2013 06:00	06/16/2013 06:59	0.41744E+01	0.64862E+00	0.41744E+01	0.89316E+00	0.41744E+01	0.29458E+01	0.41744E+01	0.20269E+01	0.41744E+01	0.10331E+00	0.41744E+01	0.70406E+00	0.41744E+01	0.73219E+01
CTRSOAS	32.9020	-87.2500	160	74	06/16/2013 07:00	06/16/2013 07:59	0.41690E+01	0.64881E+00	0.41690E+01	0.11439E+01	0.41690E+01	0.30371E+01	0.41690E+01	0.22994E+01	0.41690E+01	0.10581E+00	0.41690E+01	0.80541E+00	0.41690E+01	0.80405E+01
CTRSOAS	32.9020	-87.2500	160	74	06/16/2013 08:00	06/16/2013 08:59	0.41200E+01	0.66685E+00	0.41200E+01	0.13094E+01	0.41200E+01	0.31113E+01	0.41200E+01	0.25258E+01	0.41200E+01	0.10661E+00	0.41200E+01	0.78933E+00	0.41200E+01	0.85092E+01
CTRSOAS	32.9020	-87.2500	160	74	06/16/2013 09:00	06/16/2013 09:59	0.38900E+01	0.67470E+00	0.38900E+01	0.13993E+01	0.38900E+01	0.32117E+01	0.38900E+01	0.26308E+01	0.38900E+01	0.10366E+00	0.38900E+01	0.71384E+00	0.38900E+01	0.87340E+01
CTRSOAS	32.9020	-87.2500	160	74	06/16/2013 10:00	06/16/2013 10:59	0.40680E+01	0.67391E+00	0.40680E+01	0.15098E+01	0.40680E+01	0.35576E+01	0.40680E+01	0.25808E+01	0.40680E+01	0.10054E+00	0.40680E+01	0.61768E+00	0.40680E+01	0.90403E+01
CTRSOAS	32.9020	-87.2500	160	74	06/16/2013 11:00	06/16/2013 11:59	0.41100E+01	0.67656E+00	0.41100E+01	0.16486E+01	0.41100E+01	0.45749E+01	0.41100E+01	0.22827E+01	0.41100E+01	0.99131E-01	0.41100E+01	0.57570E+00	0.41100E+01	0.98577E+01
CTRSOAS	32.9020	-87.2500	160	74	06/16/2013 12:00	06/16/2013 12:59	0.43812E+01	0.62144E+00	0.43812E+01	0.16107E+01	0.43812E+01	0.52060E+01	0.43812E+01	0.14605E+01	0.43812E+01	0.93368E-01	0.43812E+01	0.52217E+00	0.43812E+01	0.95142E+01
CTRSOAS	32.9020	-87.2500	160	74	06/16/2013 13:00	06/16/2013 13:59	0.44590E+01	0.47854E+00	0.44590E+01	0.10031E+01	0.44590E+01	0.29898E+01	0.44590E+01	0.75551E+00	0.44590E+01	0.76495E-01	0.44590E+01	0.22677E+00	0.44590E+01	0.55302E+01
CTRSOAS	32.9020	-87.2500	160	74	06/16/2013 14:00	06/16/2013 14:59	0.39880E+01	0.42145E+00	0.39880E+01	0.52635E+00	0.39880E+01	0.16692E+01	0.39880E+01	0.43704E+00	0.39880E+01	0.65162E-01	0.39880E+01	0.70324E-01	0.39880E+01	0.31895E+01
CTRSOAS	32.9020	-87.2500	160	74	06/16/2013 15:00	06/16/2013 15:59	0.31650E+01	0.39076E+00	0.31650E+01	0.31749E+00	0.31650E+01	0.12053E+01	0.31650E+01	0.33591E+00	0.31650E+01	0.62114E-01	0.31650E+01	0.29528E-01	0.31650E+01	0.23411E+01
CTRSOAS	32.9020	-87.2500	160	74	06/16/2013 16:00	06/16/2013 16:59	0.28580E+01	0.34394E+00	0.28580E+01	0.22543E+00	0.28580E+01	0.10562E+01	0.28580E+01	0.32984E+00	0.28580E+01	0.58598E-01	0.28580E+01	0.15022E-01	0.28580E+01	0.20290E+01
CTRSOAS	32.9020	-87.2500	160	74	06/16/2013 17:00	06/16/2013 17:59	0.28440E+01	0.32464E+00	0.28440E+01	0.20242E+00	0.28440E+01	0.10869E+01	0.28440E+01	0.33934E+00	0.28440E+01	0.57913E-01	0.28440E+01	0.11920E-01	0.28440E+01	0.20232E+01
CTRSOAS	32.9020	-87.2500	160	74	06/16/2013 18:00	06/16/2013 18:59	0.28020E+01	0.34618E+00	0.28020E+01	0.20261E+00	0.28020E+01	0.11603E+01	0.28020E+01	0.33185E+00	0.28020E+01	0.60009E-01	0.28020E+01	0.12006E-01	0.28020E+01	0.21130E+01
CTRSOAS	32.9020	-87.2500	160	74	06/16/2013 19:00	06/16/2013 19:59	0.25080E+01	0.33927E+00	0.25080E+01	0.20210E+00	0.25080E+01	0.11836E+01	0.25080E+01	0.32198E+00	0.25080E+01	0.61889E-01	0.25080E+01	0.11499E-01	0.25080E+01	0.21204E+01
CTRSOAS	32.9020	-87.2500	160	74	06/16/2013 20:00	06/16/2013 20:59	0.24050E+01	0.32984E+00	0.24050E+01	0.19660E+00	0.24050E+01	0.11790E+01	0.24050E+01	0.31137E+00	0.24050E+01	0.63462E-01	0.24050E+01	0.10735E-01	0.24050E+01	0.20910E+01
CTRSOAS	32.9020	-87.2500	160	74	06/16/2013 21:00	06/16/2013 21:59	0.21086E+01	0.33207E+00	0.21086E+01	0.19304E+00	0.21086E+01	0.11713E+01	0.21086E+01	0.30131E+00	0.21086E+01	0.65076E-01	0.21086E+01	0.10409E-01	0.21086E+01	0.20732E+01
CTRSOAS	32.9020	-87.2500	160	74	06/16/2013 22:00	06/16/2013 22:59	0.23400E+01	0.35520E+00	0.23400E+01	0.19685E+00	0.23400E+01	0.11739E+01	0.23400E+01	0.29494E+00	0.23400E+01	0.67213E-01	0.23400E+01	0.10891E-01	0.23400E+01	0.20990E+01
CTRSOAS	32.9020	-87.2500	160	74	06/16/2013 23:00	06/16/2013 23:59	0.26240E+01	0.43988E+00	0.26240E+01	0.21833E+00	0.26240E+01	0.12539E+01	0.26240E+01	0.29596E+00	0.26240E+01	0.69026E-01	0.26240E+01	0.14529E-01	0.26240E+01	0.22916E+01
CTRSOAS	32.9020	-87.2500	160	74	06/17/2013 00:00	06/17/2013 00:59	0.28180E+01	0.53957E+00	0.28180E+01	0.24279E+00	0.28180E+01	0.16312E+01	0.28180E+01	0.30947E+00	0.28180E+01	0.69211E-01	0.28180E+01	0.32593E-01	0.28180E+01	0.28248E+01
CTRSOAS	32.9020	-87.2500	160	74	06/17/2013 01:00	06/17/2013 01:59	0.26760E+01	0.59654E+00	0.26760E+01	0.26620E+00	0.26760E+01	0.28176E+01	0.26760E+01	0.33060E+00	0.26760E+01	0.69702E-01	0.26760E+01	0.78502E-01	0.26760E+01	0.41592E+01
CTRSOAS	32.9020	-87.2500	160	74	06/17/2013 02:00	06/17/2013 02:59	0.29360E+01	0.63623E+00	0.29360E+01	0.30587E+00	0.29360E+01	0.46806E+01	0.29360E+01	0.39001E+00	0.29360E+01	0.72249E-01	0.29360E+01	0.14854E+00	0.29360E+01	0.62335E+01
CTRSOAS	32.9020	-87.2500	160	74	06/17/2013 03:00	06/17/2013 03:59	0.33940E+01	0.73227E+00	0.33940E+01	0.38122E+00	0.33940E+01	0.69087E+01	0.33940E+01	0.47772E+00	0.33940E+01	0.76493E-01	0.33940E+01	0.21420E+00	0.33940E+01	0.87906E+01
CTRSOAS	32.9020	-87.2500	160	74	06/17/2013 04:00	06/17/2013 04:59	0.35140E+01	0.94469E+00	0.35140E+01	0.48751E+00	0.35140E+01	0.64916E+01	0.35140E+01	0.54117E+00	0.35140E+01	0.81114E-01	0.35140E+01	0.24102E+00	0.35140E+01	0.87871E+01
CTRSOAS	32.9020	-87.2500	160	74	06/17/2013 05:00	06/17/2013 05:59	0.34260E+01	0.10202E+01	0.34260E+01	0.66110E+00	0.34260E+01	0.33744E+01	0.34260E+01	0.65920E+00	0.34260E+01	0.90367E-01	0.34260E+01	0.34113E+00	0.34260E+01	0.61464E+01
CTRSOAS	32.9020	-87.2500	160	74	06/17/2013 06:00	06/17/2013 06:59	0.33343E+01	0.93212E+00	0.33343E+01	0.99496E+00	0.33343E+01	0.33739E+01	0.33343E+01	0.80645E+00	0.33343E+01	0.10418E+00	0.33343E+01	0.56775E+00	0.33343E+01	0.67794E+01
CTRSOAS	32.9020	-87.2500	160	74	06/17/2013 07:00	06/17/2013 07:59	0.31370E+01	0.73222E+00	0.31370E+01	0.11594E+01	0.31370E+01	0.29914E+01	0.31370E+01	0.83295E+00	0.31370E+01	0.10297E+00	0.31370E+01	0.53183E+00	0.31370E+01	0.63508E+01
CTRSOAS	32.9020	-87.2500	160	74	06/17/2013 08:00	06/17/2013 08:59	0.29350E+01	0.58618E+00	0.29350E+01	0.11134E+01	0.29350E+01	0.27544E+01	0.29350E+01	0.77343E+00	0.29350E+01	0.92264E-01	0.29350E+01	0.46461E+00	0.29350E+01	0.57843E+01
CTRSOAS	32.9020	-87.2500	160	74	06/17/2013 09:00	06/17/2013 09:59	0.29162E+01	0.52232E+00	0.29162E+01	0.10455E+01	0.29162E+01	0.27790E+01	0.29162E+01	0.69961E+00	0.29162E+01	0.79791E-01	0.29162E+01	0.40991E+00	0.29162E+01	0.55361E+01
CTRSOAS	32.9020	-87.2500	160	74	06/17/2013 10:00	06/17/2013 10:59	0.27240E+01	0.49869E+00	0.27240E+01	0.95879E+00	0.27240E+01	0.27911E+01	0.27240E+01	0.62154E+00	0.27240E+01	0.67514E-01	0.27240E+01	0.36433E+00	0.27240E+01	0.53020E+01
CTRSOAS	32.9020	-87.2500	160	74	06/17/2013 11:00	06/17/2013 11:59	0.23590E+01	0.57129E+00	0.23590E+01	0.89823E+00	0.23590E+01	0.26855E+01	0.23590E+01	0.55170E+00	0.23590E+01	0.60028E-01	0.23590E+01	0.32950E+00	0.23590E+01	0.50962E+01
CTRSOAS	32.9020	-87.2500	160	74	06/17/2013 12:00	06/17/2013 12:59	0.19730E+01	0.76563E+00	0.19730E+01	0.99717E+00	0.19730E+01	0.25346E+01	0.19730E+01	0.50273E+00	0.19730E+01	0.59492E-01	0.19730E+01	0.26832E+00	0.19730E+01	0.51280E+01
CTRSOAS	32.9020	-87.2500	160	74	06/17/2013 13:00	06/17/2013 13:59	0.36370E+01	0.10282E+01	0.36370E+01	0.98531E+00	0.36370E+01	0.25888E+01	0.36370E+01	0.49625E+00	0.36370E+01	0.69642E-01	0.36370E+01	0.17580E+00	0.36370E+01	0.53441E+01
CTRSOAS	32.9020	-87.2500	160	74	06/17/2013 14:00	06/17/2013 14:59	0.39580E+01	0.13220E+01	0.39580E+01	0.10473E+01	0.39580E+01	0.30779E+01	0.39580E+01	0.53077E+00	0.39580E+01	0.86000E-01	0.39580E+01	0.14039E+00	0.39580E+01	0.62044E+01
CTRSOAS	32.9020	-87.2500	160	74	06/17/2013 15:00	06/17/2013 15:59	0.39080E+01	0.15168E+01	0.39080E+01	0.94569E+00	0.39080E+01	0.32710E+01	0.39080E+01	0.51129E+00	0.39080E+01	0.93851E-01	0.39080E+01	0.10312E+00	0.39080E+01	0.64418E+01
CTRSOAS	32.9020	-87.2500	160	74	06/17/2013 16:00	06/17/2013 16:59	0.38650E+01	0.15909E+01	0.38650E+01	0.88680E+00	0.38650E+01	0.31522E+01	0.38650E+01	0.47386E+00	0.38650E+01	0.93445E-01	0.38650E+01	0.84804E-01	0.38650E+01	0.62820E+01
CTRSOAS	32.9020	-87.2500	160	74	06/17/2013 17:00	06/17/2013 17:59	0.38840E+01	0.13455E+01	0.38840E+01	0.83135E+00	0.38840E+01	0.28917E+01	0.38840E+01	0.45152E+00	0.38840E+01	0.90696E-01	0.38840E+01	0.67624E-01	0.38840E+01	0.56784E+01
CTRSOAS	32.9020	-87.2500	160	74	06/17/2013 18:00	06/17/2013 18:59	0.35500E+01	0.11936E+01	0.35500E+01	0.81413E+00	0.35500E+01	0.27085E+01	0.35500E+01	0.43211E+00	0.35500E+01	0.91122E-01	0.35500E+01	0.57861E-01	0.35500E+01	0.52974E+01
CTRSOAS	32.9020	-87.2500	160	74	06/17/2013 19:00	06/17/2013 19:59	0.24240E+01	0.13514E+01	0.24240E+01	0.83729E+00	0.24240E+01	0.28119E+01	0.24240E+01	0.41782E+00	0.24240E+01	0.96428E-01	0.24240E+01	0.57548E-01	0.24240E+01	0.55724E+01
CTRSOAS	32.9020	-87.2500	160	74	06/17/2013 20:00	06/17/2013 20:59	0.72500E+00	0.14013E+01	0.72500E+00	0.81483E+00	0.72500E+00	0.26527E+01	0.72500E+00	0.39653E+00	0.72500E+00	0.97984E-01	0.72500E+00	0.50318E-01	0.72500E+00	0.54137E+01
CTRSOAS	32.9020	-87.2500	160	74	06/17/2013 21:00	06/17/2013 21:59	0.45375E+00	0.89909E+00	0.45375E+00	0.41585E+00	0.45375E+00	0.13471E+01	0.45375E+00	0.24175E+00	0.45375E+00	0.61431E-01	0.45375E+00	0.21054E-01	0.45375E+00	0.29863E+01
CTRSOAS	32.9020	-87.2500	160	74	06/17/2013 22:00	06/17/2013 22:59	0.56800E+00	0.32211E+00	0.56800E+00	0.98918E-01	0.56800E+00	0.49017E+00	0.56800E+00	0.10685E+00	0.56800E+00	0.25388E-01	0.56800E+00	0.78769E-02	0.56800E+00	0.10513E+01
CTRSOAS	32.9020	-87.2500	160	74	06/17/2013 23:00	06/17/2013 23:59	0.71667E+00	0.25772E+00	0.71667E+00	0.67208E-01	0.71667E+00	0.56735E+00	0.71667E+00	0.81553E-01	0.71667E+00	0.19234E-01	0.71667E+00	0.19184E-01	0.71667E+00	0.10123E+01
CTRSOAS	32.9020	-87.2500	160	74	06/18/2013 00:00	06/18/2013 00:59	0.77714E+00	0.55234E+00	0.77714E+00	0.15221E+00	0.77714E+00	0.14401E+01	0.77714E+00	0.16521E+00	0.77714E+00	0.40592E-01	0.77714E+00	0.53870E-01	0.77714E+00	0.24043E+01
CTRSOAS	32.9020	-87.2500	160	74	06/18/2013 01:00	06/18/2013 01:59	0.51714E+00	0.66898E+00	0.51714E+00	0.21995E+00	0.51714E+00	0.26540E+01	0.51714E+00	0.22953E+00	0.51714E+00	0.54335E-01	0.51714E+00	0.10655E+00	0.51714E+00	0.39333E+01
CTRSOAS	32.9020	-87.2500	160	74	06/18/2013 02:00	06/18/2013 02:59	0.24090E+01	0.64549E+00	0.24090E+01	0.27093E+00	0.24090E+01	0.35074E+01	0.24090E+01	0.28239E+00	0.24090E+01	0.65143E-01	0.24090E+01	0.13712E+00	0.24090E+01	0.49085E+01
CTRSOAS	32.9020	-87.2500	160	74	06/18/2013 03:00	06/18/2013 03:59	0.14570E+01	0.56559E+00	0.14570E+01	0.27797E+00	0.14570E+01	0.39004E+01	0.14570E+01	0.28513E+00	0.14570E+01	0.67699E-01	0.14570E+01	0.13557E+00	0.14570E+01	0.52324E+01
CTRSOAS	32.9020	-87.2500	160	74	06/18/2013 04:00	06/18/2013 04:59	0.12680E+01	0.51596E+00	0.12680E+01	0.27479E+00	0.12680E+01	0.36994E+01	0.12680E+01	0.26989E+00	0.12680E+01	0.66333E-01	0.12680E+01	0.11993E+00	0.12680E+01	0.49463E+01
CTRSOAS	32.9020	-87.2500	160	74	06/18/2013 05:00	06/18/2013 05:59	0.13090E+01	0.59408E+00	0.13090E+01	0.42731E+00	0.13090E+01	0.35759E+01	0.13090E+01	0.31623E+00	0.13090E+01	0.62440E-01	0.13090E+01	0.27477E+00	0.13090E+01	0.52508E+01
CTRSOAS	32.9020	-87.2500	160	74	06/18/2013 06:00	06/18/2013 06:59	0.12200E+01	0.37641E+00	0.12200E+01	0.56687E+00	0.12200E+01	0.23091E+01	0.12200E+01	0.42114E+00	0.12200E+01	0.50777E-01	0.12200E+01	0.37859E+00	0.12200E+01	0.41029E+01
CTRSOAS	32.9020	-87.2500	160	74	06/18/2013 07:00	06/18/2013 07:59	0.13190E+01	0.20024E+00	0.13190E+01	0.48472E+00	0.13190E+01	0.15225E+01	0.13190E+01	0.45276E+00	0.13190E+01	0.45920E-01	0.13190E+01	0.25151E+00	0.13190E+01	0.29577E+01
CTRSOAS	32.9020	-87.2500	160	74	06/18/2013 08:00	06/18/2013 08:59	0.14400E+01	0.17957E+00	0.14400E+01	0.42120E+00	0.14400E+01	0.14135E+01	0.14400E+01	0.41133E+00	0.14400E+01	0.41821E-01	0.14400E+01	0.19204E+00	0.14400E+01	0.26595E+01
CTRSOAS	32.9020	-87.2500	160	74	06/18/2013 09:00	06/18/2013 09:59	0.59875E+00	0.19339E+00	0.59875E+00	0.46860E+00	0.59875E+00	0.14588E+01	0.59875E+00	0.46459E+00	0.59875E+00	0.45547E-01	0.59875E+00	0.20800E+00	0.59875E+00	0.28389E+01
CTRSOAS	32.9020	-87.2500	160	74	06/18/2013 10:00	06/18/2013 10:59	0.90400E+00	0.20672E+00	0.90400E+00	0.53734E+00	0.90400E+00	0.15492E+01	0.90400E+00	0.48278E+00	0.90400E+00	0.46591E-01	0.90400E+00	0.24745E+00	0.90400E+00	0.30701E+01
CTRSOAS	32.9020	-87.2500	160	74	06/18/2013 11:00	06/18/2013 11:59	0.12430E+01	0.20679E+00	0.12430E+01	0.59133E+00	0.12430E+01	0.15600E+01	0.12430E+01	0.47152E+00	0.12430E+01	0.43859E-01	0.12430E+01	0.28895E+00	0.12430E+01	0.31625E+01
CTRSOAS	32.9020	-87.2500	160	74	06/18/2013 12:00	06/18/2013 12:59	0.15700E+01	0.11195E+00	0.15700E+01	0.33451E+00	0.15700E+01	0.77909E+00	0.15700E+01	0.25786E+00	0.15700E+01	0.21399E-01	0.15700E+01	0.14893E+00	0.15700E+01	0.16538E+01
CTRSOAS	32.9020	-87.2500	160	74	06/18/2013 13:00	06/18/2013 13:59	0.12900E+01	0.41950E-01	0.12900E+01	0.13334E+00	0.12900E+01	0.25040E+00	0.12900E+01	0.10628E+00	0.12900E+01	0.65178E-02	0.12900E+01	0.41555E-01	0.12900E+01	0.58007E+00
CTRSOAS	32.9020	-87.2500	160	74	06/18/2013 14:00	06/18/2013 14:59	0.10190E+01	0.43102E-01	0.10190E+01	0.14604E+00	0.10190E+01	0.26132E+00	0.10190E+01	0.10771E+00	0.10190E+01	0.69702E-02	0.10190E+01	0.22685E-01	0.10190E+01	0.58784E+00
CTRSOAS	32.9020	-87.2500	160	74	06/18/2013 15:00	06/18/2013 15:59	0.79500E+00	0.67496E-01	0.79500E+00	0.15242E+00	0.79500E+00	0.38647E+00	0.79500E+00	0.13720E+00	0.79500E+00	0.10858E-01	0.79500E+00	0.28740E-01	0.79500E+00	0.78323E+00
CTRSOAS	32.9020	-87.2500	160	74	06/18/2013 16:00	06/18/2013 16:59	0.65900E+00	0.10892E+00	0.65900E+00	0.58035E-01	0.65900E+00	0.35215E+00	0.65900E+00	0.11721E+00	0.65900E+00	0.11282E-01	0.65900E+00	0.20495E-01	0.65900E+00	0.66815E+00
CTRSOAS	32.9020	-87.2500	160	74	06/18/2013 17:00	06/18/2013 17:59	0.87000E+00	0.12439E+00	0.87000E+00	0.63770E-01	0.87000E+00	0.33863E+00	0.87000E+00	0.89041E-01	0.87000E+00	0.11201E-01	0.87000E+00	0.15120E-01	0.87000E+00	0.64219E+00
CTRSOAS	32.9020	-87.2500	160	74	06/18/2013 18:00	06/18/2013 18:59	0.89600E+00	0.90202E-01	0.89600E+00	0.41902E-01	0.89600E+00	0.28595E+00	0.89600E+00	0.42344E-01	0.89600E+00	0.98343E-02	0.89600E+00	0.91387E-02	0.89600E+00	0.47938E+00
CTRSOAS	32.9020	-87.2500	160	74	06/18/2013 19:00	06/18/2013 19:59	0.10729E+01	0.23975E+00	0.10729E+01	0.79139E-01	0.10729E+01	0.44517E+00	0.10729E+01	0.93118E-01	0.10729E+01	0.18768E-01	0.10729E+01	0.17504E-01	0.10729E+01	0.89350E+00
CTRSOAS	32.9020	-87.2500	160	74	06/18/2013 20:00	06/18/2013 20:59	0.13000E+01	0.46981E+00	0.13000E+01	0.15031E+00	0.13000E+01	0.74742E+00	0.13000E+01	0.20113E+00	0.13000E+01	0.35480E-01	0.13000E+01	0.29708E-01	0.13000E+01	0.16340E+01
CTRSOAS	32.9020	-87.2500	160	74	06/18/2013 21:00	06/18/2013 21:59	0.46125E+00	0.45952E+00	0.46125E+00	0.14259E+00	0.46125E+00	0.72434E+00	0.46125E+00	0.19412E+00	0.46125E+00	0.39747E-01	0.46125E+00	0.21542E-01	0.46125E+00	0.15820E+01
CTRSOAS	32.9020	-87.2500	160	74	06/18/2013 22:00	06/18/2013 22:59	0.10160E+01	0.30901E+00	0.10160E+01	0.74575E-01	0.10160E+01	0.41826E+00	0.10160E+01	0.11105E+00	0.10160E+01	0.26795E-01	0.10160E+01	0.84670E-02	0.10160E+01	0.94822E+00
CTRSOAS	32.9020	-87.2500	160	74	06/18/2013 23:00	06/18/2013 23:59	0.13940E+01	0.15913E+00	0.13940E+01	0.41341E-01	0.13940E+01	0.25852E+00	0.13940E+01	0.61722E-01	0.13940E+01	0.17039E-01	0.13940E+01	0.55234E-02	0.13940E+01	0.54330E+00
CTRSOAS	32.9020	-87.2500	160	74	06/19/2013 00:00	06/19/2013 00:59	0.16050E+01	0.90869E-01	0.16050E+01	0.23248E-01	0.16050E+01	0.17307E+00	0.16050E+01	0.49653E-01	0.16050E+01	0.11212E-01	0.16050E+01	0.57891E-02	0.16050E+01	0.35385E+00
CTRSOAS	32.9020	-87.2500	160	74	06/19/2013 01:00	06/19/2013 01:59	0.18012E+01	0.10673E+00	0.18012E+01	0.28221E-01	0.18012E+01	0.25482E+00	0.18012E+01	0.77841E-01	0.18012E+01	0.18144E-01	0.18012E+01	0.11500E-01	0.18012E+01	0.49726E+00
CTRSOAS	32.9020	-87.2500	160	74	06/19/2013 02:00	06/19/2013 02:59	0.18489E+01	0.15734E+00	0.18489E+01	0.42519E-01	0.18489E+01	0.42911E+00	0.18489E+01	0.11012E+00	0.18489E+01	0.27804E-01	0.18489E+01	0.22455E-01	0.18489E+01	0.78936E+00
CTRSOAS	32.9020	-87.2500	160	74	06/19/2013 03:00	06/19/2013 03:59	0.14530E+01	0.21092E+00	0.14530E+01	0.59556E-01	0.14530E+01	0.62156E+00	0.14530E+01	0.12223E+00	0.14530E+01	0.32861E-01	0.14530E+01	0.35915E-01	0.14530E+01	0.10830E+01
CTRSOAS	32.9020	-87.2500	160	74	06/19/2013 04:00	06/19/2013 04:59	0.20130E+01	0.21486E+00	0.20130E+01	0.84175E-01	0.20130E+01	0.89203E+00	0.20130E+01	0.14145E+00	0.20130E+01	0.32969E-01	0.20130E+01	0.71551E-01	0.20130E+01	0.14370E+01
CTRSOAS	32.9020	-87.2500	160	74	06/19/2013 05:00	06/19/2013 05:59	0.21400E+01	0.19256E+00	0.21400E+01	0.14077E+00	0.21400E+01	0.14704E+01	0.21400E+01	0.17847E+00	0.21400E+01	0.31645E-01	0.21400E+01	0.14658E+00	0.21400E+01	0.21604E+01
CTRSOAS	32.9020	-87.2500	160	74	06/19/2013 06:00	06/19/2013 06:59	0.18380E+01	0.21358E+00	0.18380E+01	0.22591E+00	0.18380E+01	0.22847E+01	0.18380E+01	0.20872E+00	0.18380E+01	0.33727E-01	0.18380E+01	0.23208E+00	0.18380E+01	0.31987E+01
CTRSOAS	32.9020	-87.2500	160	74	06/19/2013 07:00	06/19/2013 07:59	0.14060E+01	0.27096E+00	0.14060E+01	0.30920E+00	0.14060E+01	0.29964E+01	0.14060E+01	0.22726E+00	0.14060E+01	0.38281E-01	0.14060E+01	0.31855E+00	0.14060E+01	0.41607E+01
CTRSOAS	32.9020	-87.2500	160	74	06/19/2013 08:00	06/19/2013 08:59	0.15800E+01	0.31577E+00	0.15800E+01	0.43725E+00	0.15800E+01	0.38730E+01	0.15800E+01	0.27816E+00	0.15800E+01	0.40968E-01	0.15800E+01	0.47700E+00	0.15800E+01	0.54221E+01
CTRSOAS	32.9020	-87.2500	160	74	06/19/2013 09:00	06/19/2013 09:59	0.11557E+01	0.41424E+00	0.11557E+01	0.51473E+00	0.11557E+01	0.37813E+01	0.11557E+01	0.29366E+00	0.11557E+01	0.43424E-01	0.11557E+01	0.52067E+00	0.11557E+01	0.55680E+01
CTRSOAS	32.9020	-87.2500	160	74	06/19/2013 10:00	06/19/2013 10:59	0.12220E+01	0.50542E+00	0.12220E+01	0.37116E+00	0.12220E+01	0.17237E+01	0.12220E+01	0.23195E+00	0.12220E+01	0.45593E-01	0.12220E+01	0.35758E+00	0.12220E+01	0.32354E+01
CTRSOAS	32.9020	-87.2500	160	74	06/19/2013 11:00	06/19/2013 11:59	0.10080E+01	0.47028E+00	0.10080E+01	0.39705E+00	0.10080E+01	0.13562E+01	0.10080E+01	0.22948E+00	0.10080E+01	0.44025E-01	0.10080E+01	0.32072E+00	0.10080E+01	0.28178E+01
CTRSOAS	32.9020	-87.2500	160	74	06/19/2013 12:00	06/19/2013 12:59	0.12810E+01	0.37150E+00	0.12810E+01	0.59479E+00	0.12810E+01	0.14291E+01	0.12810E+01	0.33516E+00	0.12810E+01	0.42343E-01	0.12810E+01	0.33581E+00	0.12810E+01	0.31087E+01
CTRSOAS	32.9020	-87.2500	160	74	06/19/2013 13:00	06/19/2013 13:59	0.19625E+01	0.29734E+00	0.19625E+01	0.66100E+00	0.19625E+01	0.11249E+01	0.19625E+01	0.46652E+00	0.19625E+01	0.40033E-01	0.19625E+01	0.22579E+00	0.19625E+01	0.28156E+01
CTRSOAS	32.9020	-87.2500	160	74	06/19/2013 14:00	06/19/2013 14:59	0.21643E+01	0.30059E+00	0.21643E+01	0.55503E+00	0.21643E+01	0.83515E+00	0.21643E+01	0.44045E+00	0.21643E+01	0.38093E-01	0.21643E+01	0.13117E+00	0.21643E+01	0.23005E+01
CTRSOAS	32.9020	-87.2500	160	74	06/19/2013 15:00	06/19/2013 15:59	0.24360E+01	0.34737E+00	0.24360E+01	0.38762E+00	0.24360E+01	0.77121E+00	0.24360E+01	0.36056E+00	0.24360E+01	0.37783E-01	0.24360E+01	0.84908E-01	0.24360E+01	0.19895E+01
CTRSOAS	32.9020	-87.2500	160	74	06/19/2013 16:00	06/19/2013 16:59	0.24130E+01	0.41850E+00	0.24130E+01	0.22349E+00	0.24130E+01	0.81244E+00	0.24130E+01	0.27048E+00	0.24130E+01	0.38917E-01	0.24130E+01	0.59757E-01	0.24130E+01	0.18236E+01
CTRSOAS	32.9020	-87.2500	160	74	06/19/2013 17:00	06/19/2013 17:59	0.18540E+01	0.46425E+00	0.18540E+01	0.14231E+00	0.18540E+01	0.72123E+00	0.18540E+01	0.21352E+00	0.18540E+01	0.42758E-01	0.18540E+01	0.29544E-01	0.18540E+01	0.16136E+01
CTRSOAS	32.9020	-87.2500	160	74	06/19/2013 18:00	06/19/2013 18:59	0.16150E+01	0.55916E+00	0.16150E+01	0.12637E+00	0.16150E+01	0.77800E+00	0.16150E+01	0.20890E+00	0.16150E+01	0.51061E-01	0.16150E+01	0.22749E-01	0.16150E+01	0.17463E+01
CTRSOAS	32.9020	-87.2500	160	74	06/19/2013 19:00	06/19/2013 19:59	0.15940E+01	0.59701E+00	0.15940E+01	0.13034E+00	0.15940E+01	0.95880E+00	0.15940E+01	0.28248E+00	0.15940E+01	0.67020E-01	0.15940E+01	0.22971E-01	0.15940E+01	0.20586E+01
CTRSOAS	32.9020	-87.2500	160	74	06/19/2013 20:00	06/19/2013 20:59	0.16250E+01	0.49599E+00	0.16250E+01	0.14339E+00	0.16250E+01	0.10737E+01	0.16250E+01	0.33361E+00	0.16250E+01	0.78486E-01	0.16250E+01	0.23924E-01	0.16250E+01	0.21491E+01
CTRSOAS	32.9020	-87.2500	160	74	06/19/2013 21:00	06/19/2013 21:59	0.20871E+01	0.46238E+00	0.20871E+01	0.15332E+00	0.20871E+01	0.11358E+01	0.20871E+01	0.33644E+00	0.20871E+01	0.82086E-01	0.20871E+01	0.27266E-01	0.20871E+01	0.21973E+01
CTRSOAS	32.9020	-87.2500	160	74	06/19/2013 22:00	06/19/2013 22:59	0.22370E+01	0.43377E+00	0.22370E+01	0.15428E+00	0.22370E+01	0.11582E+01	0.22370E+01	0.32914E+00	0.22370E+01	0.83066E-01	0.22370E+01	0.29355E-01	0.22370E+01	0.21878E+01
CTRSOAS	32.9020	-87.2500	160	74	06/19/2013 23:00	06/19/2013 23:59	0.24110E+01	0.37017E+00	0.24110E+01	0.14321E+00	0.24110E+01	0.11177E+01	0.24110E+01	0.30669E+00	0.24110E+01	0.78506E-01	0.24110E+01	0.33711E-01	0.24110E+01	0.20500E+01
CTRSOAS	32.9020	-87.2500	160	74	06/20/2013 00:00	06/20/2013 00:59	0.24770E+01	0.32834E+00	0.24770E+01	0.13908E+00	0.24770E+01	0.13807E+01	0.24770E+01	0.31215E+00	0.24770E+01	0.72848E-01	0.24770E+01	0.74756E-01	0.24770E+01	0.23079E+01
CTRSOAS	32.9020	-87.2500	160	74	06/20/2013 01:00	06/20/2013 01:59	0.25090E+01	0.31750E+00	0.25090E+01	0.16068E+00	0.25090E+01	0.19476E+01	0.25090E+01	0.33491E+00	0.25090E+01	0.70740E-01	0.25090E+01	0.14429E+00	0.25090E+01	0.29757E+01
CTRSOAS	32.9020	-87.2500	160	74	06/20/2013 02:00	06/20/2013 02:59	0.25720E+01	0.31845E+00	0.25720E+01	0.20930E+00	0.25720E+01	0.27147E+01	0.25720E+01	0.35188E+00	0.25720E+01	0.72634E-01	0.25720E+01	0.26034E+00	0.25720E+01	0.39273E+01
CTRSOAS	32.9020	-87.2500	160	74	06/20/2013 03:00	06/20/2013 03:59	0.39000E+01	0.33252E+00	0.39000E+01	0.29649E+00	0.39000E+01	0.44298E+01	0.39000E+01	0.35561E+00	0.39000E+01	0.77349E-01	0.39000E+01	0.43745E+00	0.39000E+01	0.59292E+01
CTRSOAS	32.9020	-87.2500	160	74	06/20/2013 04:00	06/20/2013 04:59	0.38750E+01	0.38970E+00	0.38750E+01	0.44695E+00	0.38750E+01	0.76733E+01	0.38750E+01	0.35549E+00	0.38750E+01	0.82830E-01	0.38750E+01	0.59088E+00	0.38750E+01	0.95392E+01
CTRSOAS	32.9020	-87.2500	160	74	06/20/2013 05:00	06/20/2013 05:59	0.39330E+01	0.96236E+00	0.39330E+01	0.75952E+00	0.39330E+01	0.96498E+01	0.39330E+01	0.34992E+00	0.39330E+01	0.86772E-01	0.39330E+01	0.71266E+00	0.39330E+01	0.12521E+02
CTRSOAS	32.9020	-87.2500	160	74	06/20/2013 06:00	06/20/2013 06:59	0.38890E+01	0.22725E+01	0.38890E+01	0.12562E+01	0.38890E+01	0.66546E+01	0.38890E+01	0.34456E+00	0.38890E+01	0.90797E-01	0.38890E+01	0.91471E+00	0.38890E+01	0.11533E+02
CTRSOAS	32.9020	-87.2500	160	74	06/20/2013 07:00	06/20/2013 07:59	0.37390E+01	0.23212E+01	0.37390E+01	0.15293E+01	0.37390E+01	0.49173E+01	0.37390E+01	0.35344E+00	0.37390E+01	0.87835E-01	0.37390E+01	0.10338E+01	0.37390E+01	0.10243E+02
CTRSOAS	32.9020	-87.2500	160	74	06/20/2013 08:00	06/20/2013 08:59	0.37100E+01	0.17927E+01	0.37100E+01	0.17578E+01	0.37100E+01	0.48577E+01	0.37100E+01	0.36172E+00	0.37100E+01	0.85261E-01	0.37100E+01	0.10795E+01	0.37100E+01	0.99346E+01
CTRSOAS	32.9020	-87.2500	160	74	06/20/2013 09:00	06/20/2013 09:59	0.32887E+01	0.14027E+01	0.32887E+01	0.18948E+01	0.32887E+01	0.54313E+01	0.32887E+01	0.36008E+00	0.32887E+01	0.83633E-01	0.32887E+01	0.10281E+01	0.32887E+01	0.10201E+02
CTRSOAS	32.9020	-87.2500	160	74	06/20/2013 10:00	06/20/2013 10:59	0.31960E+01	0.12454E+01	0.31960E+01	0.19577E+01	0.31960E+01	0.64505E+01	0.31960E+01	0.36133E+00	0.31960E+01	0.81964E-01	0.31960E+01	0.95848E+00	0.31960E+01	0.11055E+02
CTRSOAS	32.9020	-87.2500	160	74	06/20/2013 11:00	06/20/2013 11:59	0.30050E+01	0.12926E+01	0.30050E+01	0.22250E+01	0.30050E+01	0.78252E+01	0.30050E+01	0.38354E+00	0.30050E+01	0.84170E-01	0.30050E+01	0.10747E+01	0.30050E+01	0.12885E+02
CTRSOAS	32.9020	-87.2500	160	74	06/20/2013 12:00	06/20/2013 12:59	0.29290E+01	0.14597E+01	0.29290E+01	0.31793E+01	0.29290E+01	0.99211E+01	0.29290E+01	0.46766E+00	0.29290E+01	0.93248E-01	0.29290E+01	0.14121E+01	0.29290E+01	0.16533E+02
CTRSOAS	32.9020	-87.2500	160	74	06/20/2013 13:00	06/20/2013 13:59	0.27120E+01	0.17745E+01	0.27120E+01	0.27465E+01	0.27120E+01	0.84753E+01	0.27120E+01	0.44777E+00	0.27120E+01	0.92028E-01	0.27120E+01	0.89019E+00	0.27120E+01	0.14426E+02
CTRSOAS	32.9020	-87.2500	160	74	06/20/2013 14:00	06/20/2013 14:59	0.23970E+01	0.16146E+01	0.23970E+01	0.15749E+01	0.23970E+01	0.47834E+01	0.23970E+01	0.32533E+00	0.23970E+01	0.75386E-01	0.23970E+01	0.37245E+00	0.23970E+01	0.87461E+01
CTRSOAS	32.9020	-87.2500	160	74	06/20/2013 15:00	06/20/2013 15:59	0.24511E+01	0.10631E+01	0.24511E+01	0.74538E+00	0.24511E+01	0.17855E+01	0.24511E+01	0.22221E+00	0.24511E+01	0.56863E-01	0.24511E+01	0.10163E+00	0.24511E+01	0.39747E+01
CTRSOAS	32.9020	-87.2500	160	74	06/20/2013 16:00	06/20/2013 16:59	0.26610E+01	0.52248E+00	0.26610E+01	0.38427E+00	0.26610E+01	0.61230E+00	0.26610E+01	0.15087E+00	0.26610E+01	0.43903E-01	0.26610E+01	0.22111E-01	0.26610E+01	0.17359E+01
CTRSOAS	32.9020	-87.2500	160	74	06/20/2013 17:00	06/20/2013 17:59	0.26470E+01	0.39469E+00	0.26470E+01	0.24087E+00	0.26470E+01	0.53429E+00	0.26470E+01	0.11846E+00	0.26470E+01	0.40041E-01	0.26470E+01	0.16555E-01	0.26470E+01	0.13449E+01
CTRSOAS	32.9020	-87.2500	160	74	06/20/2013 18:00	06/20/2013 18:59	0.23090E+01	0.46926E+00	0.23090E+01	0.19087E+00	0.23090E+01	0.64866E+00	0.23090E+01	0.10947E+00	0.23090E+01	0.42742E-01	0.23090E+01	0.18113E-01	0.23090E+01	0.14791E+01
CTRSOAS	32.9020	-87.2500	160	74	06/20/2013 19:00	06/20/2013 19:59	0.24190E+01	0.63266E+00	0.24190E+01	0.18711E+00	0.24190E+01	0.72333E+00	0.24190E+01	0.10911E+00	0.24190E+01	0.48336E-01	0.24190E+01	0.17589E-01	0.24190E+01	0.17181E+01
CTRSOAS	32.9020	-87.2500	160	74	06/20/2013 20:00	06/20/2013 20:59	0.23150E+01	0.89801E+00	0.23150E+01	0.24838E+00	0.23150E+01	0.91002E+00	0.23150E+01	0.12003E+00	0.23150E+01	0.55387E-01	0.23150E+01	0.19361E-01	0.23150E+01	0.22512E+01
CTRSOAS	32.9020	-87.2500	160	74	06/20/2013 21:00	06/20/2013 21:59	0.23529E+01	0.11036E+01	0.23529E+01	0.36803E+00	0.23529E+01	0.10957E+01	0.23529E+01	0.13219E+00	0.23529E+01	0.60572E-01	0.23529E+01	0.21325E-01	0.23529E+01	0.27814E+01
CTRSOAS	32.9020	-87.2500	160	74	06/20/2013 22:00	06/20/2013 22:59	0.22470E+01	0.12667E+01	0.22470E+01	0.39801E+00	0.22470E+01	0.11845E+01	0.22470E+01	0.13906E+00	0.22470E+01	0.63711E-01	0.22470E+01	0.24514E-01	0.22470E+01	0.30765E+01
CTRSOAS	32.9020	-87.2500	160	74	06/20/2013 23:00	06/20/2013 23:59	0.20750E+01	0.13514E+01	0.20750E+01	0.39933E+00	0.20750E+01	0.12575E+01	0.20750E+01	0.14348E+00	0.20750E+01	0.63611E-01	0.20750E+01	0.30199E-01	0.20750E+01	0.32456E+01
CTRSOAS	32.9020	-87.2500	160	74	06/21/2013 00:00	06/21/2013 00:59	0.21450E+01	0.13151E+01	0.21450E+01	0.38563E+00	0.21450E+01	0.14662E+01	0.21450E+01	0.15705E+00	0.21450E+01	0.60293E-01	0.21450E+01	0.54039E-01	0.21450E+01	0.34383E+01
CTRSOAS	32.9020	-87.2500	160	74	06/21/2013 01:00	06/21/2013 01:59	0.26920E+01	0.12388E+01	0.26920E+01	0.38358E+00	0.26920E+01	0.23811E+01	0.26920E+01	0.18224E+00	0.26920E+01	0.57505E-01	0.26920E+01	0.11290E+00	0.26920E+01	0.43561E+01
CTRSOAS	32.9020	-87.2500	160	74	06/21/2013 02:00	06/21/2013 02:59	0.29340E+01	0.12031E+01	0.29340E+01	0.40223E+00	0.29340E+01	0.41763E+01	0.29340E+01	0.20226E+00	0.29340E+01	0.56114E-01	0.29340E+01	0.20053E+00	0.29340E+01	0.62406E+01
CTRSOAS	32.9020	-87.2500	160	74	06/21/2013 03:00	06/21/2013 03:59	0.31020E+01	0.11790E+01	0.31020E+01	0.43631E+00	0.31020E+01	0.64601E+01	0.31020E+01	0.23551E+00	0.31020E+01	0.54426E-01	0.31020E+01	0.28962E+00	0.31020E+01	0.86550E+01
CTRSOAS	32.9020	-87.2500	160	74	06/21/2013 04:00	06/21/2013 04:59	0.32320E+01	0.11567E+01	0.32320E+01	0.49844E+00	0.32320E+01	0.79287E+01	0.32320E+01	0.28524E+00	0.32320E+01	0.52661E-01	0.32320E+01	0.35795E+00	0.32320E+01	0.10280E+02
CTRSOAS	32.9020	-87.2500	160	74	06/21/2013 05:00	06/21/2013 05:59	0.35010E+01	0.11279E+01	0.35010E+01	0.59030E+00	0.35010E+01	0.71948E+01	0.35010E+01	0.32181E+00	0.35010E+01	0.50697E-01	0.35010E+01	0.44836E+00	0.35010E+01	0.97339E+01
CTRSOAS	32.9020	-87.2500	160	74	06/21/2013 06:00	06/21/2013 06:59	0.36800E+01	0.88701E+00	0.36800E+01	0.63829E+00	0.36800E+01	0.41339E+01	0.36800E+01	0.35516E+00	0.36800E+01	0.48703E-01	0.36800E+01	0.50233E+00	0.36800E+01	0.65654E+01
CTRSOAS	32.9020	-87.2500	160	74	06/21/2013 07:00	06/21/2013 07:59	0.36900E+01	0.55126E+00	0.36900E+01	0.48508E+00	0.36900E+01	0.17703E+01	0.36900E+01	0.33883E+00	0.36900E+01	0.49373E-01	0.36900E+01	0.28800E+00	0.36900E+01	0.34829E+01
CTRSOAS	32.9020	-87.2500	160	74	06/21/2013 08:00	06/21/2013 08:59	0.38950E+01	0.49961E+00	0.38950E+01	0.39677E+00	0.38950E+01	0.14665E+01	0.38950E+01	0.32145E+00	0.38950E+01	0.51569E-01	0.38950E+01	0.19411E+00	0.38950E+01	0.29300E+01
CTRSOAS	32.9020	-87.2500	160	74	06/21/2013 09:00	06/21/2013 09:59	0.36986E+01	0.53022E+00	0.36986E+01	0.43516E+00	0.36986E+01	0.17797E+01	0.36986E+01	0.35676E+00	0.36986E+01	0.55482E-01	0.36986E+01	0.23190E+00	0.36986E+01	0.33892E+01
CTRSOAS	32.9020	-87.2500	160	74	06/21/2013 10:00	06/21/2013 10:59	0.38730E+01	0.54566E+00	0.38730E+01	0.57125E+00	0.38730E+01	0.22131E+01	0.38730E+01	0.41455E+00	0.38730E+01	0.57701E-01	0.38730E+01	0.34087E+00	0.38730E+01	0.41431E+01
CTRSOAS	32.9020	-87.2500	160	74	06/21/2013 11:00	06/21/2013 11:59	0.41670E+01	0.55076E+00	0.41670E+01	0.78103E+00	0.41670E+01	0.24877E+01	0.41670E+01	0.50035E+00	0.41670E+01	0.58239E-01	0.41670E+01	0.47827E+00	0.41670E+01	0.48564E+01
CTRSOAS	32.9020	-87.2500	160	74	06/21/2013 12:00	06/21/2013 12:59	0.38140E+01	0.50886E+00	0.38140E+01	0.10082E+01	0.38140E+01	0.24251E+01	0.38140E+01	0.61560E+00	0.38140E+01	0.54519E-01	0.38140E+01	0.49463E+00	0.38140E+01	0.51069E+01
CTRSOAS	32.9020	-87.2500	160	74	06/21/2013 13:00	06/21/2013 13:59	0.31180E+01	0.33340E+00	0.31180E+01	0.78977E+00	0.31180E+01	0.12847E+01	0.31180E+01	0.49985E+00	0.31180E+01	0.38525E-01	0.31180E+01	0.19066E+00	0.31180E+01	0.31369E+01
CTRSOAS	32.9020	-87.2500	160	74	06/21/2013 14:00	06/21/2013 14:59	0.19730E+01	0.18668E+00	0.19730E+01	0.44988E+00	0.19730E+01	0.59799E+00	0.19730E+01	0.33970E+00	0.19730E+01	0.24753E-01	0.19730E+01	0.59082E-01	0.19730E+01	0.16581E+01
CTRSOAS	32.9020	-87.2500	160	74	06/21/2013 15:00	06/21/2013 15:59	0.14980E+01	0.13858E+00	0.14980E+01	0.26998E+00	0.14980E+01	0.37454E+00	0.14980E+01	0.27405E+00	0.14980E+01	0.20703E-01	0.14980E+01	0.25988E-01	0.14980E+01	0.11038E+01
CTRSOAS	32.9020	-87.2500	160	74	06/21/2013 16:00	06/21/2013 16:59	0.14150E+01	0.15074E+00	0.14150E+01	0.22184E+00	0.14150E+01	0.35685E+00	0.14150E+01	0.25064E+00	0.14150E+01	0.23488E-01	0.14150E+01	0.18382E-01	0.14150E+01	0.10219E+01
CTRSOAS	32.9020	-87.2500	160	74	06/21/2013 17:00	06/21/2013 17:59	0.15170E+01	0.17866E+00	0.15170E+01	0.22489E+00	0.15170E+01	0.41790E+00	0.15170E+01	0.24958E+00	0.15170E+01	0.31174E-01	0.15170E+01	0.17249E-01	0.15170E+01	0.11195E+01
CTRSOAS	32.9020	-87.2500	160	74	06/21/2013 18:00	06/21/2013 18:59	0.15690E+01	0.19772E+00	0.15690E+01	0.22332E+00	0.15690E+01	0.44825E+00	0.15690E+01	0.23406E+00	0.15690E+01	0.37822E-01	0.15690E+01	0.15340E-01	0.15690E+01	0.11565E+01
CTRSOAS	32.9020	-87.2500	160	74	06/21/2013 19:00	06/21/2013 19:59	0.16900E+01	0.19572E+00	0.16900E+01	0.20515E+00	0.16900E+01	0.43416E+00	0.16900E+01	0.20477E+00	0.16900E+01	0.41598E-01	0.16900E+01	0.12935E-01	0.16900E+01	0.10943E+01
CTRSOAS	32.9020	-87.2500	160	74	06/21/2013 20:00	06/21/2013 20:59	0.16633E+01	0.17956E+00	0.16633E+01	0.16087E+00	0.16633E+01	0.39860E+00	0.16633E+01	0.17322E+00	0.16633E+01	0.43904E-01	0.16633E+01	0.10555E-01	0.16633E+01	0.96672E+00
CTRSOAS	32.9020	-87.2500	160	74	06/21/2013 21:00	06/21/2013 21:59	0.23783E+01	0.16467E+00	0.23783E+01	0.12884E+00	0.23783E+01	0.40173E+00	0.23783E+01	0.16718E+00	0.23783E+01	0.46820E-01	0.23783E+01	0.10918E-01	0.23783E+01	0.92016E+00
CTRSOAS	32.9020	-87.2500	160	74	06/21/2013 22:00	06/21/2013 22:59	0.23688E+01	0.17417E+00	0.23688E+01	0.12419E+00	0.23688E+01	0.50048E+00	0.23688E+01	0.17817E+00	0.23688E+01	0.50266E-01	0.23688E+01	0.13936E-01	0.23688E+01	0.10412E+01
CTRSOAS	32.9020	-87.2500	160	74	06/21/2013 23:00	06/21/2013 23:59	0.22900E+01	0.19908E+00	0.22900E+01	0.12713E+00	0.22900E+01	0.62439E+00	0.22900E+01	0.22913E+00	0.22900E+01	0.53657E-01	0.22900E+01	0.18386E-01	0.22900E+01	0.12518E+01
CTRSOAS	32.9020	-87.2500	160	74	06/22/2013 00:00	06/22/2013 00:59	0.24580E+01	0.22339E+00	0.24580E+01	0.12884E+00	0.24580E+01	0.84691E+00	0.24580E+01	0.29312E+00	0.24580E+01	0.55146E-01	0.24580E+01	0.33365E-01	0.24580E+01	0.15808E+01
CTRSOAS	32.9020	-87.2500	160	74	06/22/2013 01:00	06/22/2013 01:59	0.28160E+01	0.23165E+00	0.28160E+01	0.13526E+00	0.28160E+01	0.12384E+01	0.28160E+01	0.34499E+00	0.28160E+01	0.55475E-01	0.28160E+01	0.61200E-01	0.28160E+01	0.20670E+01
CTRSOAS	32.9020	-87.2500	160	74	06/22/2013 02:00	06/22/2013 02:59	0.30140E+01	0.26532E+00	0.30140E+01	0.16645E+00	0.30140E+01	0.15772E+01	0.30140E+01	0.44049E+00	0.30140E+01	0.58823E-01	0.30140E+01	0.95425E-01	0.30140E+01	0.26037E+01
CTRSOAS	32.9020	-87.2500	160	74	06/22/2013 03:00	06/22/2013 03:59	0.30540E+01	0.35992E+00	0.30540E+01	0.23048E+00	0.30540E+01	0.22845E+01	0.30540E+01	0.59587E+00	0.30540E+01	0.64472E-01	0.30540E+01	0.16126E+00	0.30540E+01	0.36965E+01
CTRSOAS	32.9020	-87.2500	160	74	06/22/2013 04:00	06/22/2013 04:59	0.31380E+01	0.44834E+00	0.31380E+01	0.31094E+00	0.31380E+01	0.28142E+01	0.31380E+01	0.70578E+00	0.31380E+01	0.68823E-01	0.31380E+01	0.23290E+00	0.31380E+01	0.45810E+01
CTRSOAS	32.9020	-87.2500	160	74	06/22/2013 05:00	06/22/2013 05:59	0.36450E+01	0.49920E+00	0.36450E+01	0.42866E+00	0.36450E+01	0.36772E+01	0.36450E+01	0.80378E+00	0.36450E+01	0.72299E-01	0.36450E+01	0.33476E+00	0.36450E+01	0.58159E+01
CTRSOAS	32.9020	-87.2500	160	74	06/22/2013 06:00	06/22/2013 06:59	0.43490E+01	0.54451E+00	0.43490E+01	0.63212E+00	0.43490E+01	0.39372E+01	0.43490E+01	0.10928E+01	0.43490E+01	0.80555E-01	0.43490E+01	0.45301E+00	0.43490E+01	0.67402E+01
CTRSOAS	32.9020	-87.2500	160	74	06/22/2013 07:00	06/22/2013 07:59	0.43610E+01	0.59328E+00	0.43610E+01	0.94988E+00	0.43610E+01	0.40237E+01	0.43610E+01	0.13594E+01	0.43610E+01	0.89531E-01	0.43610E+01	0.67072E+00	0.43610E+01	0.76865E+01
CTRSOAS	32.9020	-87.2500	160	74	06/22/2013 08:00	06/22/2013 08:59	0.44600E+01	0.64670E+00	0.44600E+01	0.14344E+01	0.44600E+01	0.47331E+01	0.44600E+01	0.14095E+01	0.44600E+01	0.95038E-01	0.44600E+01	0.86725E+00	0.44600E+01	0.91860E+01
CTRSOAS	32.9020	-87.2500	160	74	06/22/2013 09:00	06/22/2013 09:59	0.44057E+01	0.67492E+00	0.44057E+01	0.17111E+01	0.44057E+01	0.47318E+01	0.44057E+01	0.13670E+01	0.44057E+01	0.98129E-01	0.44057E+01	0.85116E+00	0.44057E+01	0.94341E+01
CTRSOAS	32.9020	-87.2500	160	74	06/22/2013 10:00	06/22/2013 10:59	0.42300E+01	0.66419E+00	0.42300E+01	0.18645E+01	0.42300E+01	0.42163E+01	0.42300E+01	0.13034E+01	0.42300E+01	0.96839E-01	0.42300E+01	0.79639E+00	0.42300E+01	0.89416E+01
CTRSOAS	32.9020	-87.2500	160	74	06/22/2013 11:00	06/22/2013 11:59	0.43810E+01	0.62415E+00	0.43810E+01	0.18286E+01	0.43810E+01	0.37074E+01	0.43810E+01	0.11738E+01	0.43810E+01	0.91363E-01	0.43810E+01	0.73654E+00	0.43810E+01	0.81619E+01
CTRSOAS	32.9020	-87.2500	160	74	06/22/2013 12:00	06/22/2013 12:59	0.45750E+01	0.59086E+00	0.45750E+01	0.15018E+01	0.45750E+01	0.29612E+01	0.45750E+01	0.10475E+01	0.45750E+01	0.86497E-01	0.45750E+01	0.55557E+00	0.45750E+01	0.67434E+01
CTRSOAS	32.9020	-87.2500	160	74	06/22/2013 13:00	06/22/2013 13:59	0.47290E+01	0.49010E+00	0.47290E+01	0.96021E+00	0.47290E+01	0.17654E+01	0.47290E+01	0.94359E+00	0.47290E+01	0.75575E-01	0.47290E+01	0.24853E+00	0.47290E+01	0.44834E+01
CTRSOAS	32.9020	-87.2500	160	74	06/22/2013 14:00	06/22/2013 14:59	0.48110E+01	0.40009E+00	0.48110E+01	0.74944E+00	0.48110E+01	0.13166E+01	0.48110E+01	0.11037E+01	0.48110E+01	0.68517E-01	0.48110E+01	0.14578E+00	0.48110E+01	0.37842E+01
CTRSOAS	32.9020	-87.2500	160	74	06/22/2013 15:00	06/22/2013 15:59	0.35050E+01	0.34094E+00	0.35050E+01	0.69918E+00	0.35050E+01	0.11467E+01	0.35050E+01	0.13316E+01	0.35050E+01	0.66371E-01	0.35050E+01	0.10611E+00	0.35050E+01	0.36909E+01
CTRSOAS	32.9020	-87.2500	160	74	06/22/2013 16:00	06/22/2013 16:59	0.31450E+01	0.30223E+00	0.31450E+01	0.58652E+00	0.31450E+01	0.10064E+01	0.31450E+01	0.13992E+01	0.31450E+01	0.66960E-01	0.31450E+01	0.66099E-01	0.31450E+01	0.34274E+01
CTRSOAS	32.9020	-87.2500	160	74	06/22/2013 17:00	06/22/2013 17:59	0.34260E+01	0.33781E+00	0.34260E+01	0.54970E+00	0.34260E+01	0.10963E+01	0.34260E+01	0.14503E+01	0.34260E+01	0.76520E-01	0.34260E+01	0.52179E-01	0.34260E+01	0.35629E+01
CTRSOAS	32.9020	-87.2500	160	74	06/22/2013 18:00	06/22/2013 18:59	0.34970E+01	0.38103E+00	0.34970E+01	0.52000E+00	0.34970E+01	0.11752E+01	0.34970E+01	0.14032E+01	0.34970E+01	0.85223E-01	0.34970E+01	0.42244E-01	0.34970E+01	0.36069E+01
CTRSOAS	32.9020	-87.2500	160	74	06/22/2013 19:00	06/22/2013 19:59	0.33130E+01	0.39423E+00	0.33130E+01	0.47306E+00	0.33130E+01	0.11637E+01	0.33130E+01	0.13596E+01	0.33130E+01	0.88907E-01	0.33130E+01	0.34576E-01	0.33130E+01	0.35141E+01
CTRSOAS	32.9020	-87.2500	160	74	06/22/2013 20:00	06/22/2013 20:59	0.33600E+01	0.40478E+00	0.33600E+01	0.43514E+00	0.33600E+01	0.11498E+01	0.33600E+01	0.13326E+01	0.33600E+01	0.91507E-01	0.33600E+01	0.29230E-01	0.33600E+01	0.34431E+01
CTRSOAS	32.9020	-87.2500	160	74	06/22/2013 21:00	06/22/2013 21:59	0.35667E+01	0.42456E+00	0.35667E+01	0.42868E+00	0.35667E+01	0.11952E+01	0.35667E+01	0.13755E+01	0.35667E+01	0.96313E-01	0.35667E+01	0.27145E-01	0.35667E+01	0.35473E+01
CTRSOAS	32.9020	-87.2500	160	74	06/22/2013 22:00	06/22/2013 22:59	0.39840E+01	0.44885E+00	0.39840E+01	0.43749E+00	0.39840E+01	0.12820E+01	0.39840E+01	0.14980E+01	0.39840E+01	0.10320E+00	0.39840E+01	0.27658E-01	0.39840E+01	0.37972E+01
CTRSOAS	32.9020	-87.2500	160	74	06/22/2013 23:00	06/22/2013 23:59	0.42590E+01	0.46578E+00	0.42590E+01	0.45550E+00	0.42590E+01	0.13892E+01	0.42590E+01	0.16054E+01	0.42590E+01	0.10872E+00	0.42590E+01	0.31588E-01	0.42590E+01	0.40562E+01
CTRSOAS	32.9020	-87.2500	160	74	06/23/2013 00:00	06/23/2013 00:59	0.42230E+01	0.48100E+00	0.42230E+01	0.48875E+00	0.42230E+01	0.17323E+01	0.42230E+01	0.16664E+01	0.42230E+01	0.11274E+00	0.42230E+01	0.61043E-01	0.42230E+01	0.45422E+01
CTRSOAS	32.9020	-87.2500	160	74	06/23/2013 01:00	06/23/2013 01:59	0.45580E+01	0.49101E+00	0.45580E+01	0.53010E+00	0.45580E+01	0.24655E+01	0.45580E+01	0.16883E+01	0.45580E+01	0.11571E+00	0.45580E+01	0.11684E+00	0.45580E+01	0.54075E+01
CTRSOAS	32.9020	-87.2500	160	74	06/23/2013 02:00	06/23/2013 02:59	0.46940E+01	0.49421E+00	0.46940E+01	0.57933E+00	0.46940E+01	0.36514E+01	0.46940E+01	0.16895E+01	0.46940E+01	0.11737E+00	0.46940E+01	0.19930E+00	0.46940E+01	0.67311E+01
CTRSOAS	32.9020	-87.2500	160	74	06/23/2013 03:00	06/23/2013 03:59	0.45040E+01	0.48494E+00	0.45040E+01	0.64079E+00	0.45040E+01	0.47615E+01	0.45040E+01	0.16358E+01	0.45040E+01	0.11470E+00	0.45040E+01	0.27761E+00	0.45040E+01	0.79153E+01
CTRSOAS	32.9020	-87.2500	160	74	06/23/2013 04:00	06/23/2013 04:59	0.45360E+01	0.44323E+00	0.45360E+01	0.67754E+00	0.45360E+01	0.37061E+01	0.45360E+01	0.13398E+01	0.45360E+01	0.10060E+00	0.45360E+01	0.28099E+00	0.45360E+01	0.65482E+01
CTRSOAS	32.9020	-87.2500	160	74	06/23/2013 05:00	06/23/2013 05:59	0.50470E+01	0.45967E+00	0.50470E+01	0.71065E+00	0.50470E+01	0.26301E+01	0.50470E+01	0.11473E+01	0.50470E+01	0.97478E-01	0.50470E+01	0.27808E+00	0.50470E+01	0.53233E+01
CTRSOAS	32.9020	-87.2500	160	74	06/23/2013 06:00	06/23/2013 06:59	0.52750E+01	0.50878E+00	0.52750E+01	0.76780E+00	0.52750E+01	0.23568E+01	0.52750E+01	0.11482E+01	0.52750E+01	0.93416E-01	0.52750E+01	0.31679E+00	0.52750E+01	0.51918E+01
CTRSOAS	32.9020	-87.2500	160	74	06/23/2013 07:00	06/23/2013 07:59	0.51840E+01	0.43740E+00	0.51840E+01	0.83899E+00	0.51840E+01	0.20716E+01	0.51840E+01	0.10544E+01	0.51840E+01	0.74935E-01	0.51840E+01	0.40294E+00	0.51840E+01	0.48802E+01
CTRSOAS	32.9020	-87.2500	160	74	06/23/2013 08:00	06/23/2013 08:59	0.52700E+01	0.30787E+00	0.52700E+01	0.73071E+00	0.52700E+01	0.19890E+01	0.52700E+01	0.78120E+00	0.52700E+01	0.58462E-01	0.52700E+01	0.38759E+00	0.52700E+01	0.42549E+01
CTRSOAS	32.9020	-87.2500	160	74	06/23/2013 09:00	06/23/2013 09:59	0.44871E+01	0.22639E+00	0.44871E+01	0.55941E+00	0.44871E+01	0.23346E+01	0.44871E+01	0.55590E+00	0.44871E+01	0.46749E-01	0.44871E+01	0.40074E+00	0.44871E+01	0.41238E+01
CTRSOAS	32.9020	-87.2500	160	74	06/23/2013 10:00	06/23/2013 10:59	0.49880E+01	0.23407E+00	0.49880E+01	0.46428E+00	0.49880E+01	0.23686E+01	0.49880E+01	0.41828E+00	0.49880E+01	0.42453E-01	0.49880E+01	0.32193E+00	0.49880E+01	0.38496E+01
CTRSOAS	32.9020	-87.2500	160	74	06/23/2013 11:00	06/23/2013 11:59	0.44786E+01	0.27351E+00	0.44786E+01	0.48877E+00	0.44786E+01	0.25246E+01	0.44786E+01	0.37272E+00	0.44786E+01	0.42165E-01	0.44786E+01	0.31772E+00	0.44786E+01	0.40195E+01
CTRSOAS	32.9020	-87.2500	160	74	06/23/2013 12:00	06/23/2013 12:59	0.41460E+01	0.27957E+00	0.41460E+01	0.58853E+00	0.41460E+01	0.27134E+01	0.41460E+01	0.33272E+00	0.41460E+01	0.39995E-01	0.41460E+01	0.33118E+00	0.41460E+01	0.42854E+01
CTRSOAS	32.9020	-87.2500	160	74	06/23/2013 13:00	06/23/2013 13:59	0.35720E+01	0.26921E+00	0.35720E+01	0.64098E+00	0.35720E+01	0.20537E+01	0.35720E+01	0.27769E+00	0.35720E+01	0.37103E-01	0.35720E+01	0.22547E+00	0.35720E+01	0.35042E+01
CTRSOAS	32.9020	-87.2500	160	74	06/23/2013 14:00	06/23/2013 14:59	0.33180E+01	0.27461E+00	0.33180E+01	0.56261E+00	0.33180E+01	0.14399E+01	0.33180E+01	0.22224E+00	0.33180E+01	0.34222E-01	0.33180E+01	0.11863E+00	0.33180E+01	0.26522E+01
CTRSOAS	32.9020	-87.2500	160	74	06/23/2013 15:00	06/23/2013 15:59	0.32150E+01	0.26921E+00	0.32150E+01	0.31288E+00	0.32150E+01	0.82400E+00	0.32150E+01	0.13836E+00	0.32150E+01	0.29030E-01	0.32150E+01	0.41141E-01	0.32150E+01	0.16146E+01
CTRSOAS	32.9020	-87.2500	160	74	06/23/2013 16:00	06/23/2013 16:59	0.28830E+01	0.26915E+00	0.28830E+01	0.17493E+00	0.28830E+01	0.57500E+00	0.28830E+01	0.10394E+00	0.28830E+01	0.26830E-01	0.28830E+01	0.14929E-01	0.28830E+01	0.11648E+01
CTRSOAS	32.9020	-87.2500	160	74	06/23/2013 17:00	06/23/2013 17:59	0.30110E+01	0.27633E+00	0.30110E+01	0.11952E+00	0.30110E+01	0.48427E+00	0.30110E+01	0.91512E-01	0.30110E+01	0.26729E-01	0.30110E+01	0.73711E-02	0.30110E+01	0.10057E+01
CTRSOAS	32.9020	-87.2500	160	74	06/23/2013 18:00	06/23/2013 18:59	0.29030E+01	0.27083E+00	0.29030E+01	0.84513E-01	0.29030E+01	0.40457E+00	0.29030E+01	0.80109E-01	0.29030E+01	0.26039E-01	0.29030E+01	0.40263E-02	0.29030E+01	0.87010E+00
CTRSOAS	32.9020	-87.2500	160	74	06/23/2013 19:00	06/23/2013 19:59	0.30100E+01	0.29246E+00	0.30100E+01	0.69628E-01	0.30100E+01	0.38779E+00	0.30100E+01	0.74050E-01	0.30100E+01	0.26741E-01	0.30100E+01	0.35707E-02	0.30100E+01	0.85425E+00
CTRSOAS	32.9020	-87.2500	160	74	06/23/2013 20:00	06/23/2013 20:59	0.30850E+01	0.40987E+00	0.30850E+01	0.83968E-01	0.30850E+01	0.52914E+00	0.30850E+01	0.84443E-01	0.30850E+01	0.34233E-01	0.30850E+01	0.62656E-02	0.30850E+01	0.11479E+01
CTRSOAS	32.9020	-87.2500	160	74	06/23/2013 21:00	06/23/2013 21:59	0.27271E+01	0.57519E+00	0.27271E+01	0.11070E+00	0.27271E+01	0.71771E+00	0.27271E+01	0.10024E+00	0.27271E+01	0.43220E-01	0.27271E+01	0.10318E-01	0.27271E+01	0.15574E+01
CTRSOAS	32.9020	-87.2500	160	74	06/23/2013 22:00	06/23/2013 22:59	0.27800E+01	0.72596E+00	0.27800E+01	0.13439E+00	0.27800E+01	0.85104E+00	0.27800E+01	0.10920E+00	0.27800E+01	0.48991E-01	0.27800E+01	0.14611E-01	0.27800E+01	0.18842E+01
CTRSOAS	32.9020	-87.2500	160	74	06/23/2013 23:00	06/23/2013 23:59	0.28780E+01	0.74259E+00	0.28780E+01	0.15215E+00	0.28780E+01	0.94518E+00	0.28780E+01	0.12066E+00	0.28780E+01	0.49151E-01	0.28780E+01	0.21821E-01	0.28780E+01	0.20316E+01
CTRSOAS	32.9020	-87.2500	160	74	06/24/2013 00:00	06/24/2013 00:59	0.34410E+01	0.62775E+00	0.34410E+01	0.17006E+00	0.34410E+01	0.11461E+01	0.34410E+01	0.13658E+00	0.34410E+01	0.47863E-01	0.34410E+01	0.34326E-01	0.34410E+01	0.21626E+01
CTRSOAS	32.9020	-87.2500	160	74	06/24/2013 01:00	06/24/2013 01:59	0.29630E+01	0.45862E+00	0.29630E+01	0.18674E+00	0.29630E+01	0.14512E+01	0.29630E+01	0.14304E+00	0.29630E+01	0.47171E-01	0.29630E+01	0.42849E-01	0.29630E+01	0.23296E+01
CTRSOAS	32.9020	-87.2500	160	74	06/24/2013 02:00	06/24/2013 02:59	0.16220E+01	0.33315E+00	0.16220E+01	0.19786E+00	0.16220E+01	0.17778E+01	0.16220E+01	0.15243E+00	0.16220E+01	0.46319E-01	0.16220E+01	0.58601E-01	0.16220E+01	0.25662E+01
CTRSOAS	32.9020	-87.2500	160	74	06/24/2013 03:00	06/24/2013 03:59	0.11840E+01	0.25043E+00	0.11840E+01	0.17470E+00	0.11840E+01	0.18343E+01	0.11840E+01	0.15700E+00	0.11840E+01	0.42017E-01	0.11840E+01	0.69941E-01	0.11840E+01	0.25284E+01
CTRSOAS	32.9020	-87.2500	160	74	06/24/2013 04:00	06/24/2013 04:59	0.11690E+01	0.20725E+00	0.11690E+01	0.14288E+00	0.11690E+01	0.18839E+01	0.11690E+01	0.15539E+00	0.11690E+01	0.37364E-01	0.11690E+01	0.80156E-01	0.11690E+01	0.25069E+01
CTRSOAS	32.9020	-87.2500	160	74	06/24/2013 05:00	06/24/2013 05:59	0.11660E+01	0.23877E+00	0.11660E+01	0.16181E+00	0.11660E+01	0.24139E+01	0.11660E+01	0.15898E+00	0.11660E+01	0.37020E-01	0.11660E+01	0.11797E+00	0.11660E+01	0.31284E+01
CTRSOAS	32.9020	-87.2500	160	74	06/24/2013 06:00	06/24/2013 06:59	0.10078E+01	0.36202E+00	0.10078E+01	0.25940E+00	0.10078E+01	0.32860E+01	0.10078E+01	0.17695E+00	0.10078E+01	0.44226E-01	0.10078E+01	0.20296E+00	0.10078E+01	0.43315E+01
CTRSOAS	32.9020	-87.2500	160	74	06/24/2013 07:00	06/24/2013 07:59	0.76000E+00	0.46430E+00	0.76000E+00	0.35853E+00	0.76000E+00	0.34548E+01	0.76000E+00	0.19749E+00	0.76000E+00	0.51749E-01	0.76000E+00	0.24300E+00	0.76000E+00	0.47699E+01
CTRSOAS	32.9020	-87.2500	160	74	06/24/2013 08:00	06/24/2013 08:59	0.72667E+00	0.39857E+00	0.72667E+00	0.37993E+00	0.72667E+00	0.25293E+01	0.72667E+00	0.22476E+00	0.72667E+00	0.45105E-01	0.72667E+00	0.20338E+00	0.72667E+00	0.37811E+01
CTRSOAS	32.9020	-87.2500	160	74	06/24/2013 09:00	06/24/2013 09:59	0.93250E+00	0.19171E+00	0.93250E+00	0.28231E+00	0.93250E+00	0.12113E+01	0.93250E+00	0.29093E+00	0.93250E+00	0.25772E-01	0.93250E+00	0.13637E+00	0.93250E+00	0.21384E+01
CTRSOAS	32.9020	-87.2500	160	74	06/24/2013 10:00	06/24/2013 10:59	0.66600E+00	0.11117E+00	0.66600E+00	0.22121E+00	0.66600E+00	0.78561E+00	0.66600E+00	0.32506E+00	0.66600E+00	0.18597E-01	0.66600E+00	0.10009E+00	0.66600E+00	0.15617E+01
CTRSOAS	32.9020	-87.2500	160	74	06/24/2013 11:00	06/24/2013 11:59	0.80500E+00	0.86879E-01	0.80500E+00	0.19746E+00	0.80500E+00	0.79834E+00	0.80500E+00	0.30638E+00	0.80500E+00	0.17370E-01	0.80500E+00	0.85888E-01	0.80500E+00	0.14923E+01
CTRSOAS	32.9020	-87.2500	160	74	06/24/2013 12:00	06/24/2013 12:59	0.80500E+00	0.66328E-01	0.80500E+00	0.20279E+00	0.80500E+00	0.91284E+00	0.80500E+00	0.29399E+00	0.80500E+00	0.14694E-01	0.80500E+00	0.92523E-01	0.80500E+00	0.15832E+01
CTRSOAS	32.9020	-87.2500	160	74	06/24/2013 13:00	06/24/2013 13:59	0.99800E+00	0.68297E-01	0.99800E+00	0.22259E+00	0.99800E+00	0.79559E+00	0.99800E+00	0.30490E+00	0.99800E+00	0.13360E-01	0.99800E+00	0.86716E-01	0.99800E+00	0.14915E+01
CTRSOAS	32.9020	-87.2500	160	74	06/24/2013 14:00	06/24/2013 14:59	0.80500E+00	0.78920E-01	0.80500E+00	0.16804E+00	0.80500E+00	0.57521E+00	0.80500E+00	0.30049E+00	0.80500E+00	0.13818E-01	0.80500E+00	0.48973E-01	0.80500E+00	0.11855E+01
CTRSOAS	32.9020	-87.2500	160	74	06/24/2013 15:00	06/24/2013 15:59	0.30000E+00	0.91856E-01	0.30000E+00	0.13982E+00	0.30000E+00	0.48373E+00	0.30000E+00	0.28351E+00	0.30000E+00	0.14625E-01	0.30000E+00	0.27616E-01	0.30000E+00	0.10412E+01
CTRSOAS	32.9020	-87.2500	160	74	06/24/2013 16:00	06/24/2013 16:59	0.90000E-01	0.17310E+00	0.90000E-01	0.11696E+00	0.90000E-01	0.51211E+00	0.90000E-01	0.23160E+00	0.90000E-01	0.19435E-01	0.90000E-01	0.17953E-01	0.90000E-01	0.10712E+01
CTRSOAS	32.9020	-87.2500	160	74	06/24/2013 17:00	06/24/2013 17:59	0.24000E+00	0.22721E+00	0.24000E+00	0.92291E-01	0.24000E+00	0.54886E+00	0.24000E+00	0.18250E+00	0.24000E+00	0.24245E-01	0.24000E+00	0.14147E-01	0.24000E+00	0.10893E+01
CTRSOAS	32.9020	-87.2500	160	74	06/24/2013 18:00	06/24/2013 18:59	0.88300E+00	0.21312E+00	0.88300E+00	0.76808E-01	0.88300E+00	0.52499E+00	0.88300E+00	0.15828E+00	0.88300E+00	0.25808E-01	0.88300E+00	0.10972E-01	0.88300E+00	0.10100E+01
CTRSOAS	32.9020	-87.2500	160	74	06/24/2013 19:00	06/24/2013 19:59	0.53600E+00	0.16834E+00	0.53600E+00	0.58289E-01	0.53600E+00	0.43386E+00	0.53600E+00	0.14813E+00	0.53600E+00	0.25708E-01	0.53600E+00	0.79651E-02	0.53600E+00	0.84229E+00
CTRSOAS	32.9020	-87.2500	160	74	06/24/2013 20:00	06/24/2013 20:59	0.61000E+00	0.13851E+00	0.61000E+00	0.49037E-01	0.61000E+00	0.38746E+00	0.61000E+00	0.14555E+00	0.61000E+00	0.25665E-01	0.61000E+00	0.78575E-02	0.61000E+00	0.75409E+00
CTRSOAS	32.9020	-87.2500	160	74	06/24/2013 21:00	06/24/2013 21:59	0.51500E+00	0.95369E-01	0.51500E+00	0.29635E-01	0.51500E+00	0.25946E+00	0.51500E+00	0.10505E+00	0.51500E+00	0.18517E-01	0.51500E+00	0.56247E-02	0.51500E+00	0.51366E+00
CTRSOAS	32.9020	-87.2500	160	74	06/24/2013 22:00	06/24/2013 22:59	0.34800E+00	0.36848E-01	0.34800E+00	0.82682E-02	0.34800E+00	0.95456E-01	0.34800E+00	0.47218E-01	0.34800E+00	0.89824E-02	0.34800E+00	0.19821E-02	0.34800E+00	0.19876E+00
CTRSOAS	32.9020	-87.2500	160	74	06/24/2013 23:00	06/24/2013 23:59	0.34200E+00	0.23287E-01	0.34200E+00	0.48845E-02	0.34200E+00	0.61910E-01	0.34200E+00	0.41283E-01	0.34200E+00	0.63753E-02	0.34200E+00	0.14715E-02	0.34200E+00	0.13921E+00
CTRSOAS	32.9020	-87.2500	160	74	06/25/2013 00:00	06/25/2013 00:59	0.35571E+00	0.37112E-01	0.35571E+00	0.91127E-02	0.35571E+00	0.10968E+00	0.35571E+00	0.64343E-01	0.35571E+00	0.75696E-02	0.35571E+00	0.38355E-02	0.35571E+00	0.23165E+00
CTRSOAS	32.9020	-87.2500	160	74	06/25/2013 01:00	06/25/2013 01:59	0.44300E+00	0.74648E-01	0.44300E+00	0.30121E-01	0.44300E+00	0.31379E+00	0.44300E+00	0.13621E+00	0.44300E+00	0.13180E-01	0.44300E+00	0.13294E-01	0.44300E+00	0.58125E+00
CTRSOAS	32.9020	-87.2500	160	74	06/25/2013 02:00	06/25/2013 02:59	0.54400E+00	0.11162E+00	0.54400E+00	0.59504E-01	0.54400E+00	0.61074E+00	0.54400E+00	0.21002E+00	0.54400E+00	0.19508E-01	0.54400E+00	0.33569E-01	0.54400E+00	0.10450E+01
CTRSOAS	32.9020	-87.2500	160	74	06/25/2013 03:00	06/25/2013 03:59	0.59900E+00	0.12910E+00	0.59900E+00	0.69681E-01	0.59900E+00	0.64064E+00	0.59900E+00	0.23235E+00	0.59900E+00	0.20571E-01	0.59900E+00	0.43106E-01	0.59900E+00	0.11355E+01
CTRSOAS	32.9020	-87.2500	160	74	06/25/2013 04:00	06/25/2013 04:59	0.66300E+00	0.11408E+00	0.66300E+00	0.53914E-01	0.66300E+00	0.48991E+00	0.66300E+00	0.17413E+00	0.66300E+00	0.17919E-01	0.66300E+00	0.37833E-01	0.66300E+00	0.88779E+00
CTRSOAS	32.9020	-87.2500	160	74	06/25/2013 05:00	06/25/2013 05:59	0.82800E+00	0.94191E-01	0.82800E+00	0.46550E-01	0.82800E+00	0.35656E+00	0.82800E+00	0.14452E+00	0.82800E+00	0.15552E-01	0.82800E+00	0.35311E-01	0.82800E+00	0.69269E+00
CTRSOAS	32.9020	-87.2500	160	74	06/25/2013 06:00	06/25/2013 06:59	0.80000E+00	0.83574E-01	0.80000E+00	0.50707E-01	0.80000E+00	0.30107E+00	0.80000E+00	0.13933E+00	0.80000E+00	0.14623E-01	0.80000E+00	0.37099E-01	0.80000E+00	0.62641E+00
CTRSOAS	32.9020	-87.2500	160	74	06/25/2013 07:00	06/25/2013 07:59	0.10330E+01	0.77850E-01	0.10330E+01	0.59334E-01	0.10330E+01	0.36224E+00	0.10330E+01	0.14251E+00	0.10330E+01	0.14623E-01	0.10330E+01	0.46387E-01	0.10330E+01	0.70294E+00
CTRSOAS	32.9020	-87.2500	160	74	06/25/2013 08:00	06/25/2013 08:59	0.12900E+01	0.75756E-01	0.12900E+01	0.74173E-01	0.12900E+01	0.49026E+00	0.12900E+01	0.14987E+00	0.12900E+01	0.15103E-01	0.12900E+01	0.63419E-01	0.12900E+01	0.86859E+00
CTRSOAS	32.9020	-87.2500	160	74	06/25/2013 09:00	06/25/2013 09:59	0.11562E+01	0.76229E-01	0.11562E+01	0.97905E-01	0.11562E+01	0.71694E+00	0.11562E+01	0.16358E+00	0.11562E+01	0.15754E-01	0.11562E+01	0.91698E-01	0.11562E+01	0.11621E+01
CTRSOAS	32.9020	-87.2500	160	74	06/25/2013 10:00	06/25/2013 10:59	0.12740E+01	0.78494E-01	0.12740E+01	0.13136E+00	0.12740E+01	0.10377E+01	0.12740E+01	0.18047E+00	0.12740E+01	0.16449E-01	0.12740E+01	0.12820E+00	0.12740E+01	0.15727E+01
CTRSOAS	32.9020	-87.2500	160	74	06/25/2013 11:00	06/25/2013 11:59	0.12040E+01	0.87930E-01	0.12040E+01	0.17741E+00	0.12040E+01	0.12422E+01	0.12040E+01	0.18640E+00	0.12040E+01	0.18238E-01	0.12040E+01	0.15432E+00	0.12040E+01	0.18665E+01
CTRSOAS	32.9020	-87.2500	160	74	06/25/2013 12:00	06/25/2013 12:59	0.13040E+01	0.10732E+00	0.13040E+01	0.33752E+00	0.13040E+01	0.16155E+01	0.13040E+01	0.27421E+00	0.13040E+01	0.22844E-01	0.13040E+01	0.28374E+00	0.13040E+01	0.26412E+01
CTRSOAS	32.9020	-87.2500	160	74	06/25/2013 13:00	06/25/2013 13:59	0.17800E+01	0.98349E-01	0.17800E+01	0.40034E+00	0.17800E+01	0.11402E+01	0.17800E+01	0.32834E+00	0.17800E+01	0.22178E-01	0.17800E+01	0.25922E+00	0.17800E+01	0.22487E+01
CTRSOAS	32.9020	-87.2500	160	74	06/25/2013 14:00	06/25/2013 14:59	0.15980E+01	0.10185E+00	0.15980E+01	0.24145E+00	0.15980E+01	0.43741E+00	0.15980E+01	0.24088E+00	0.15980E+01	0.18121E-01	0.15980E+01	0.77979E-01	0.15980E+01	0.11177E+01
CTRSOAS	32.9020	-87.2500	160	74	06/25/2013 15:00	06/25/2013 15:59	-999	0.14180E+00	-999	0.16014E+00	-999	0.34763E+00	-999	0.20089E+00	-999	0.19046E-01	-999	0.32729E-01	-999	0.90224E+00
CTRSOAS	32.9020	-87.2500	160	74	06/25/2013 16:00	06/25/2013 16:59	0.53333E+00	0.19107E+00	0.53333E+00	0.13240E+00	0.53333E+00	0.44360E+00	0.53333E+00	0.18900E+00	0.53333E+00	0.22276E-01	0.53333E+00	0.28500E-01	0.53333E+00	0.10069E+01
CTRSOAS	32.9020	-87.2500	160	74	06/25/2013 17:00	06/25/2013 17:59	0.11570E+01	0.20959E+00	0.11570E+01	0.11409E+00	0.11570E+01	0.44483E+00	0.11570E+01	0.18029E+00	0.11570E+01	0.25033E-01	0.11570E+01	0.20917E-01	0.11570E+01	0.99476E+00
CTRSOAS	32.9020	-87.2500	160	74	06/25/2013 18:00	06/25/2013 18:59	0.10200E+01	0.16757E+00	0.10200E+01	0.91375E-01	0.10200E+01	0.40535E+00	0.10200E+01	0.17296E+00	0.10200E+01	0.26794E-01	0.10200E+01	0.14313E-01	0.10200E+01	0.87837E+00
CTRSOAS	32.9020	-87.2500	160	74	06/25/2013 19:00	06/25/2013 19:59	0.65429E+00	0.98118E-01	0.65429E+00	0.55472E-01	0.65429E+00	0.32061E+00	0.65429E+00	0.15170E+00	0.65429E+00	0.26644E-01	0.65429E+00	0.74558E-02	0.65429E+00	0.66000E+00
CTRSOAS	32.9020	-87.2500	160	74	06/25/2013 20:00	06/25/2013 20:59	0.86100E+00	0.76426E-01	0.86100E+00	0.22656E-01	0.86100E+00	0.24682E+00	0.86100E+00	0.11613E+00	0.86100E+00	0.22688E-01	0.86100E+00	0.30297E-02	0.86100E+00	0.48775E+00
CTRSOAS	32.9020	-87.2500	160	74	06/25/2013 21:00	06/25/2013 21:59	0.10950E+01	0.61529E-01	0.10950E+01	0.16020E-01	0.10950E+01	0.19578E+00	0.10950E+01	0.11363E+00	0.10950E+01	0.18574E-01	0.10950E+01	0.27222E-02	0.10950E+01	0.40826E+00
CTRSOAS	32.9020	-87.2500	160	74	06/25/2013 22:00	06/25/2013 22:59	0.10867E+01	0.55818E-01	0.10867E+01	0.15861E-01	0.10867E+01	0.24281E+00	0.10867E+01	0.13408E+00	0.10867E+01	0.17679E-01	0.10867E+01	0.64924E-02	0.10867E+01	0.47274E+00
CTRSOAS	32.9020	-87.2500	160	74	06/25/2013 23:00	06/25/2013 23:59	0.96667E+00	0.58434E-01	0.96667E+00	0.18854E-01	0.96667E+00	0.36235E+00	0.96667E+00	0.15732E+00	0.96667E+00	0.18455E-01	0.96667E+00	0.14618E-01	0.96667E+00	0.63004E+00
CTRSOAS	32.9020	-87.2500	160	74	06/26/2013 00:00	06/26/2013 00:59	0.56400E+00	0.81401E-01	0.56400E+00	0.30793E-01	0.56400E+00	0.56874E+00	0.56400E+00	0.18442E+00	0.56400E+00	0.23833E-01	0.56400E+00	0.26792E-01	0.56400E+00	0.91598E+00
CTRSOAS	32.9020	-87.2500	160	74	06/26/2013 01:00	06/26/2013 01:59	0.72700E+00	0.24209E+00	0.72700E+00	0.65557E-01	0.72700E+00	0.94651E+00	0.72700E+00	0.20520E+00	0.72700E+00	0.33371E-01	0.72700E+00	0.48280E-01	0.72700E+00	0.15410E+01
CTRSOAS	32.9020	-87.2500	160	74	06/26/2013 02:00	06/26/2013 02:59	0.80200E+00	0.46923E+00	0.80200E+00	0.75419E-01	0.80200E+00	0.10422E+01	0.80200E+00	0.15835E+00	0.80200E+00	0.28813E-01	0.80200E+00	0.52145E-01	0.80200E+00	0.18261E+01
CTRSOAS	32.9020	-87.2500	160	74	06/26/2013 03:00	06/26/2013 03:59	0.10880E+01	0.45603E+00	0.10880E+01	0.66255E-01	0.10880E+01	0.12108E+01	0.10880E+01	0.10321E+00	0.10880E+01	0.20393E-01	0.10880E+01	0.59846E-01	0.10880E+01	0.19166E+01
CTRSOAS	32.9020	-87.2500	160	74	06/26/2013 04:00	06/26/2013 04:59	0.14150E+01	0.47791E+00	0.14150E+01	0.60447E-01	0.14150E+01	0.97534E+00	0.14150E+01	0.75424E-01	0.14150E+01	0.17341E-01	0.14150E+01	0.43993E-01	0.14150E+01	0.16505E+01
CTRSOAS	32.9020	-87.2500	160	74	06/26/2013 05:00	06/26/2013 05:59	0.21000E+01	0.31741E+00	0.21000E+01	0.48528E-01	0.21000E+01	0.43672E+00	0.21000E+01	0.70231E-01	0.21000E+01	0.15152E-01	0.21000E+01	0.24997E-01	0.21000E+01	0.91304E+00
CTRSOAS	32.9020	-87.2500	160	74	06/26/2013 06:00	06/26/2013 06:59	0.21110E+01	0.19776E+00	0.21110E+01	0.96254E-01	0.21110E+01	0.48455E+00	0.21110E+01	0.14493E+00	0.21110E+01	0.21197E-01	0.21110E+01	0.86269E-01	0.21110E+01	0.10310E+01
CTRSOAS	32.9020	-87.2500	160	74	06/26/2013 07:00	06/26/2013 07:59	0.22200E+01	0.50755E-02	0.22200E+01	0.49506E-02	0.22200E+01	0.25475E-01	0.22200E+01	0.19245E-01	0.22200E+01	0.82621E-03	0.22200E+01	0.55816E-02	0.22200E+01	0.61154E-01
CTRSOAS	32.9020	-87.2500	160	74	06/26/2013 08:00	06/26/2013 08:59	0.23240E+01	0.54820E-02	0.23240E+01	0.14286E-01	0.23240E+01	0.37018E-01	0.23240E+01	0.27539E-01	0.23240E+01	0.13362E-02	0.23240E+01	0.64688E-02	0.23240E+01	0.92130E-01
CTRSOAS	32.9020	-87.2500	160	74	06/26/2013 09:00	06/26/2013 09:59	0.24700E+01	0.49153E-01	0.24700E+01	0.19058E+00	0.24700E+01	0.56936E+00	0.24700E+01	0.13225E+00	0.24700E+01	0.13738E-01	0.24700E+01	0.13178E+00	0.24700E+01	0.10869E+01
CTRSOAS	32.9020	-87.2500	160	74	06/26/2013 10:00	06/26/2013 10:59	0.22300E+01	0.57516E-01	0.22300E+01	0.28549E+00	0.22300E+01	0.90472E+00	0.22300E+01	0.15345E+00	0.22300E+01	0.16975E-01	0.22300E+01	0.20049E+00	0.22300E+01	0.16186E+01
CTRSOAS	32.9020	-87.2500	160	74	06/26/2013 11:00	06/26/2013 11:59	0.20180E+01	0.40070E-01	0.20180E+01	0.26096E+00	0.20180E+01	0.92817E+00	0.20180E+01	0.12793E+00	0.20180E+01	0.13482E-01	0.20180E+01	0.18771E+00	0.20180E+01	0.15583E+01
CTRSOAS	32.9020	-87.2500	160	74	06/26/2013 12:00	06/26/2013 12:59	0.20970E+01	0.27123E-01	0.20970E+01	0.28686E+00	0.20970E+01	0.73346E+00	0.20970E+01	0.12238E+00	0.20970E+01	0.10752E-01	0.20970E+01	0.15276E+00	0.20970E+01	0.13333E+01
CTRSOAS	32.9020	-87.2500	160	74	06/26/2013 13:00	06/26/2013 13:59	0.15100E+01	0.33506E-01	0.15100E+01	0.35429E+00	0.15100E+01	0.77926E+00	0.15100E+01	0.14613E+00	0.15100E+01	0.12121E-01	0.15100E+01	0.15804E+00	0.15100E+01	0.14833E+01
CTRSOAS	32.9020	-87.2500	160	74	06/26/2013 14:00	06/26/2013 14:59	0.87000E+00	0.49230E-01	0.87000E+00	0.38500E+00	0.87000E+00	0.72554E+00	0.87000E+00	0.17251E+00	0.87000E+00	0.14694E-01	0.87000E+00	0.11235E+00	0.87000E+00	0.14593E+01
CTRSOAS	32.9020	-87.2500	160	74	06/26/2013 15:00	06/26/2013 15:59	0.73900E+00	0.59155E-01	0.73900E+00	0.24446E+00	0.73900E+00	0.52106E+00	0.73900E+00	0.14709E+00	0.73900E+00	0.15132E-01	0.73900E+00	0.57963E-01	0.73900E+00	0.10449E+01
CTRSOAS	32.9020	-87.2500	160	74	06/26/2013 16:00	06/26/2013 16:59	0.62500E+00	0.60312E-01	0.62500E+00	0.12735E+00	0.62500E+00	0.35849E+00	0.62500E+00	0.10801E+00	0.62500E+00	0.13573E-01	0.62500E+00	0.25738E-01	0.62500E+00	0.69348E+00
CTRSOAS	32.9020	-87.2500	160	74	06/26/2013 17:00	06/26/2013 17:59	0.70000E+00	0.79766E-01	0.70000E+00	0.83839E-01	0.70000E+00	0.28410E+00	0.70000E+00	0.87935E-01	0.70000E+00	0.12689E-01	0.70000E+00	0.14416E-01	0.70000E+00	0.56275E+00
CTRSOAS	32.9020	-87.2500	160	74	06/26/2013 18:00	06/26/2013 18:59	0.73900E+00	0.11494E+00	0.73900E+00	0.74515E-01	0.73900E+00	0.30435E+00	0.73900E+00	0.95501E-01	0.73900E+00	0.13427E-01	0.73900E+00	0.12770E-01	0.73900E+00	0.61551E+00
CTRSOAS	32.9020	-87.2500	160	74	06/26/2013 19:00	06/26/2013 19:59	0.10680E+01	0.17379E+00	0.10680E+01	0.11580E+00	0.10680E+01	0.47063E+00	0.10680E+01	0.20366E+00	0.10680E+01	0.19766E-01	0.10680E+01	0.20232E-01	0.10680E+01	0.10039E+01
CTRSOAS	32.9020	-87.2500	160	74	06/26/2013 20:00	06/26/2013 20:59	0.16450E+01	0.32799E+00	0.16450E+01	0.15296E+00	0.16450E+01	0.68138E+00	0.16450E+01	0.31057E+00	0.16450E+01	0.29879E-01	0.16450E+01	0.29458E-01	0.16450E+01	0.15322E+01
CTRSOAS	32.9020	-87.2500	160	74	06/26/2013 21:00	06/26/2013 21:59	0.15350E+01	0.43661E+00	0.15350E+01	0.17275E+00	0.15350E+01	0.83232E+00	0.15350E+01	0.24302E+00	0.15350E+01	0.39410E-01	0.15350E+01	0.35171E-01	0.15350E+01	0.17593E+01
CTRSOAS	32.9020	-87.2500	160	74	06/26/2013 22:00	06/26/2013 22:59	0.14650E+01	0.29904E+00	0.14650E+01	0.18953E+00	0.14650E+01	0.88140E+00	0.14650E+01	0.20728E+00	0.14650E+01	0.46739E-01	0.14650E+01	0.35462E-01	0.14650E+01	0.16594E+01
CTRSOAS	32.9020	-87.2500	160	74	06/26/2013 23:00	06/26/2013 23:59	0.14430E+01	0.15504E+00	0.14430E+01	0.19174E+00	0.14430E+01	0.82252E+00	0.14430E+01	0.21220E+00	0.14430E+01	0.47265E-01	0.14430E+01	0.33142E-01	0.14430E+01	0.14619E+01
CTRSOAS	32.9020	-87.2500	160	74	06/27/2013 00:00	06/27/2013 00:59	0.14250E+01	0.13441E+00	0.14250E+01	0.18236E+00	0.14250E+01	0.84286E+00	0.14250E+01	0.24556E+00	0.14250E+01	0.43427E-01	0.14250E+01	0.37420E-01	0.14250E+01	0.14860E+01
CTRSOAS	32.9020	-87.2500	160	74	06/27/2013 01:00	06/27/2013 01:59	0.16590E+01	0.13237E+00	0.16590E+01	0.15974E+00	0.16590E+01	0.10064E+01	0.16590E+01	0.43481E+00	0.16590E+01	0.40634E-01	0.16590E+01	0.50025E-01	0.16590E+01	0.18240E+01
CTRSOAS	32.9020	-87.2500	160	74	06/27/2013 02:00	06/27/2013 02:59	0.16660E+01	0.13452E+00	0.16660E+01	0.13922E+00	0.16660E+01	0.10983E+01	0.16660E+01	0.74946E+00	0.16660E+01	0.38676E-01	0.16660E+01	0.65987E-01	0.16660E+01	0.22262E+01
CTRSOAS	32.9020	-87.2500	160	74	06/27/2013 03:00	06/27/2013 03:59	0.15310E+01	0.11678E+00	0.15310E+01	0.12049E+00	0.15310E+01	0.10052E+01	0.15310E+01	0.83537E+00	0.15310E+01	0.32117E-01	0.15310E+01	0.63026E-01	0.15310E+01	0.21730E+01
CTRSOAS	32.9020	-87.2500	160	74	06/27/2013 04:00	06/27/2013 04:59	0.13650E+01	0.27934E+00	0.13650E+01	0.17204E+00	0.13650E+01	0.12943E+01	0.13650E+01	0.65099E+00	0.13650E+01	0.24235E-01	0.13650E+01	0.10016E+00	0.13650E+01	0.25211E+01
CTRSOAS	32.9020	-87.2500	160	74	06/27/2013 05:00	06/27/2013 05:59	0.12740E+01	0.32848E+00	0.12740E+01	0.17652E+00	0.12740E+01	0.80551E+00	0.12740E+01	0.20344E+00	0.12740E+01	0.11881E-01	0.12740E+01	0.96781E-01	0.12740E+01	0.16226E+01
CTRSOAS	32.9020	-87.2500	160	74	06/27/2013 06:00	06/27/2013 06:59	0.12950E+01	0.59314E+00	0.12950E+01	0.30233E+00	0.12950E+01	0.16175E+01	0.12950E+01	0.27722E+00	0.12950E+01	0.26184E-01	0.12950E+01	0.23109E+00	0.12950E+01	0.30474E+01
CTRSOAS	32.9020	-87.2500	160	74	06/27/2013 07:00	06/27/2013 07:59	0.12514E+01	0.43760E+00	0.12514E+01	0.28927E+00	0.12514E+01	0.14584E+01	0.12514E+01	0.29237E+00	0.12514E+01	0.25017E-01	0.12514E+01	0.27995E+00	0.12514E+01	0.27826E+01
CTRSOAS	32.9020	-87.2500	160	74	06/27/2013 08:00	06/27/2013 08:59	0.93857E+00	0.26714E+00	0.93857E+00	0.21779E+00	0.93857E+00	0.11733E+01	0.93857E+00	0.26058E+00	0.93857E+00	0.21232E-01	0.93857E+00	0.29354E+00	0.93857E+00	0.22335E+01
CTRSOAS	32.9020	-87.2500	160	74	06/27/2013 09:00	06/27/2013 09:59	0.82667E+00	0.71330E-01	0.82667E+00	0.21784E+00	0.82667E+00	0.81411E+00	0.82667E+00	0.28360E+00	0.82667E+00	0.16824E-01	0.82667E+00	0.24736E+00	0.82667E+00	0.16511E+01
CTRSOAS	32.9020	-87.2500	160	74	06/27/2013 10:00	06/27/2013 10:59	0.66857E+00	0.56845E-01	0.66857E+00	0.31462E+00	0.66857E+00	0.10091E+01	0.66857E+00	0.36115E+00	0.66857E+00	0.18957E-01	0.66857E+00	0.30279E+00	0.66857E+00	0.20635E+01
CTRSOAS	32.9020	-87.2500	160	74	06/27/2013 11:00	06/27/2013 11:59	0.69500E+00	0.11408E+00	0.69500E+00	0.62037E+00	0.69500E+00	0.16994E+01	0.69500E+00	0.49991E+00	0.69500E+00	0.26826E-01	0.69500E+00	0.42411E+00	0.69500E+00	0.33847E+01
CTRSOAS	32.9020	-87.2500	160	74	06/27/2013 12:00	06/27/2013 12:59	0.80600E+00	0.23237E+00	0.80600E+00	0.11419E+01	0.80600E+00	0.34771E+01	0.80600E+00	0.70929E+00	0.80600E+00	0.36501E-01	0.80600E+00	0.51958E+00	0.80600E+00	0.61168E+01
CTRSOAS	32.9020	-87.2500	160	74	06/27/2013 13:00	06/27/2013 13:59	0.99900E+00	0.24970E+00	0.99900E+00	0.10585E+01	0.99900E+00	0.30680E+01	0.99900E+00	0.63376E+00	0.99900E+00	0.35341E-01	0.99900E+00	0.30759E+00	0.99900E+00	0.53530E+01
CTRSOAS	32.9020	-87.2500	160	74	06/27/2013 14:00	06/27/2013 14:59	0.11240E+01	0.19268E+00	0.11240E+01	0.66323E+00	0.11240E+01	0.15202E+01	0.11240E+01	0.43522E+00	0.11240E+01	0.30743E-01	0.11240E+01	0.10695E+00	0.11240E+01	0.29490E+01
CTRSOAS	32.9020	-87.2500	160	74	06/27/2013 15:00	06/27/2013 15:59	0.10340E+01	0.14157E+00	0.10340E+01	0.34836E+00	0.10340E+01	0.67475E+00	0.10340E+01	0.33775E+00	0.10340E+01	0.28131E-01	0.10340E+01	0.37648E-01	0.10340E+01	0.15682E+01
CTRSOAS	32.9020	-87.2500	160	74	06/27/2013 16:00	06/27/2013 16:59	0.10960E+01	0.15170E+00	0.10960E+01	0.16504E+00	0.10960E+01	0.43684E+00	0.10960E+01	0.40984E+00	0.10960E+01	0.29484E-01	0.10960E+01	0.20174E-01	0.10960E+01	0.12131E+01
CTRSOAS	32.9020	-87.2500	160	74	06/27/2013 17:00	06/27/2013 17:59	0.14690E+01	0.22706E+00	0.14690E+01	0.13294E+00	0.14690E+01	0.63869E+00	0.14690E+01	0.38334E+00	0.14690E+01	0.39595E-01	0.14690E+01	0.28389E-01	0.14690E+01	0.14500E+01
CTRSOAS	32.9020	-87.2500	160	74	06/27/2013 18:00	06/27/2013 18:59	0.17300E+01	0.26811E+00	0.17300E+01	0.12981E+00	0.17300E+01	0.66635E+00	0.17300E+01	0.34065E+00	0.17300E+01	0.55528E-01	0.17300E+01	0.21059E-01	0.17300E+01	0.14815E+01
CTRSOAS	32.9020	-87.2500	160	74	06/27/2013 19:00	06/27/2013 19:59	0.20640E+01	0.26422E+00	0.20640E+01	0.12892E+00	0.20640E+01	0.72224E+00	0.20640E+01	0.43521E+00	0.20640E+01	0.65343E-01	0.20640E+01	0.19716E-01	0.20640E+01	0.16357E+01
CTRSOAS	32.9020	-87.2500	160	74	06/27/2013 20:00	06/27/2013 20:59	0.22180E+01	0.24990E+00	0.22180E+01	0.13221E+00	0.22180E+01	0.78291E+00	0.22180E+01	0.50118E+00	0.22180E+01	0.69822E-01	0.22180E+01	0.23298E-01	0.22180E+01	0.17593E+01
CTRSOAS	32.9020	-87.2500	160	74	06/27/2013 21:00	06/27/2013 21:59	0.22200E+01	0.23997E+00	0.22200E+01	0.14994E+00	0.22200E+01	0.83954E+00	0.22200E+01	0.48627E+00	0.22200E+01	0.71458E-01	0.22200E+01	0.29080E-01	0.22200E+01	0.18163E+01
CTRSOAS	32.9020	-87.2500	160	74	06/27/2013 22:00	06/27/2013 22:59	0.20812E+01	0.24266E+00	0.20812E+01	0.17155E+00	0.20812E+01	0.91011E+00	0.20812E+01	0.45442E+00	0.20812E+01	0.71714E-01	0.20812E+01	0.34363E-01	0.20812E+01	0.18848E+01
CTRSOAS	32.9020	-87.2500	160	74	06/27/2013 23:00	06/27/2013 23:59	0.22540E+01	0.24812E+00	0.22540E+01	0.18452E+00	0.22540E+01	0.12018E+01	0.22540E+01	0.47542E+00	0.22540E+01	0.71339E-01	0.22540E+01	0.53330E-01	0.22540E+01	0.22345E+01
CTRSOAS	32.9020	-87.2500	160	74	06/28/2013 00:00	06/28/2013 00:59	0.24360E+01	0.25297E+00	0.24360E+01	0.19533E+00	0.24360E+01	0.13902E+01	0.24360E+01	0.56491E+00	0.24360E+01	0.70282E-01	0.24360E+01	0.65080E-01	0.24360E+01	0.25388E+01
CTRSOAS	32.9020	-87.2500	160	74	06/28/2013 01:00	06/28/2013 01:59	0.26040E+01	0.26068E+00	0.26040E+01	0.20956E+00	0.26040E+01	0.14908E+01	0.26040E+01	0.76526E+00	0.26040E+01	0.69055E-01	0.26040E+01	0.75274E-01	0.26040E+01	0.28707E+01
CTRSOAS	32.9020	-87.2500	160	74	06/28/2013 02:00	06/28/2013 02:59	0.28214E+01	0.23844E+00	0.28214E+01	0.21047E+00	0.28214E+01	0.14919E+01	0.28214E+01	0.62171E+00	0.28214E+01	0.59244E-01	0.28214E+01	0.72039E-01	0.28214E+01	0.26938E+01
CTRSOAS	32.9020	-87.2500	160	74	06/28/2013 03:00	06/28/2013 03:59	0.28400E+01	0.23999E+00	0.28400E+01	0.21610E+00	0.28400E+01	0.16059E+01	0.28400E+01	0.63786E+00	0.28400E+01	0.57468E-01	0.28400E+01	0.86854E-01	0.28400E+01	0.28442E+01
CTRSOAS	32.9020	-87.2500	160	74	06/28/2013 04:00	06/28/2013 04:59	0.26190E+01	0.26678E+00	0.26190E+01	0.24296E+00	0.26190E+01	0.21022E+01	0.26190E+01	0.88344E+00	0.26190E+01	0.65303E-01	0.26190E+01	0.14330E+00	0.26190E+01	0.37040E+01
CTRSOAS	32.9020	-87.2500	160	74	06/28/2013 05:00	06/28/2013 05:59	0.21820E+01	0.31438E+00	0.21820E+01	0.31160E+00	0.21820E+01	0.27346E+01	0.21820E+01	0.10359E+01	0.21820E+01	0.76500E-01	0.21820E+01	0.23692E+00	0.21820E+01	0.47098E+01
CTRSOAS	32.9020	-87.2500	160	74	06/28/2013 06:00	06/28/2013 06:59	0.24530E+01	0.37475E+00	0.24530E+01	0.43344E+00	0.24530E+01	0.31615E+01	0.24530E+01	0.11945E+01	0.24530E+01	0.84085E-01	0.24530E+01	0.35030E+00	0.24530E+01	0.55986E+01
CTRSOAS	32.9020	-87.2500	160	74	06/28/2013 07:00	06/28/2013 07:59	0.24070E+01	0.42019E+00	0.24070E+01	0.53896E+00	0.24070E+01	0.32762E+01	0.24070E+01	0.12334E+01	0.24070E+01	0.87650E-01	0.24070E+01	0.42237E+00	0.24070E+01	0.59787E+01
CTRSOAS	32.9020	-87.2500	160	74	06/28/2013 08:00	06/28/2013 08:59	0.22970E+01	0.45944E+00	0.22970E+01	0.65050E+00	0.22970E+01	0.34535E+01	0.22970E+01	0.11988E+01	0.22970E+01	0.89346E-01	0.22970E+01	0.46170E+00	0.22970E+01	0.63132E+01
CTRSOAS	32.9020	-87.2500	160	74	06/28/2013 09:00	06/28/2013 09:59	0.22950E+01	0.50470E+00	0.22950E+01	0.78465E+00	0.22950E+01	0.37851E+01	0.22950E+01	0.11352E+01	0.22950E+01	0.90885E-01	0.22950E+01	0.49468E+00	0.22950E+01	0.67953E+01
CTRSOAS	32.9020	-87.2500	160	74	06/28/2013 10:00	06/28/2013 10:59	0.23143E+01	0.55180E+00	0.23143E+01	0.92638E+00	0.23143E+01	0.41100E+01	0.23143E+01	0.10125E+01	0.23143E+01	0.92763E-01	0.23143E+01	0.53152E+00	0.23143E+01	0.72249E+01
CTRSOAS	32.9020	-87.2500	160	74	06/28/2013 11:00	06/28/2013 11:59	0.24090E+01	0.57783E+00	0.24090E+01	0.10326E+01	0.24090E+01	0.40082E+01	0.24090E+01	0.85370E+00	0.24090E+01	0.93171E-01	0.24090E+01	0.53660E+00	0.24090E+01	0.71022E+01
CTRSOAS	32.9020	-87.2500	160	74	06/28/2013 12:00	06/28/2013 12:59	0.25210E+01	0.55513E+00	0.25210E+01	0.10717E+01	0.25210E+01	0.34492E+01	0.25210E+01	0.73938E+00	0.25210E+01	0.88792E-01	0.25210E+01	0.47958E+00	0.25210E+01	0.63838E+01
CTRSOAS	32.9020	-87.2500	160	74	06/28/2013 13:00	06/28/2013 13:59	0.26290E+01	0.52786E+00	0.26290E+01	0.11119E+01	0.26290E+01	0.27008E+01	0.26290E+01	0.71800E+00	0.26290E+01	0.82608E-01	0.26290E+01	0.33544E+00	0.26290E+01	0.54766E+01
CTRSOAS	32.9020	-87.2500	160	74	06/28/2013 14:00	06/28/2013 14:59	0.25600E+01	0.47991E+00	0.25600E+01	0.10002E+01	0.25600E+01	0.22579E+01	0.25600E+01	0.66538E+00	0.25600E+01	0.77883E-01	0.25600E+01	0.24234E+00	0.25600E+01	0.47236E+01
CTRSOAS	32.9020	-87.2500	160	74	06/28/2013 15:00	06/28/2013 15:59	0.24550E+01	0.42772E+00	0.24550E+01	0.75149E+00	0.24550E+01	0.18647E+01	0.24550E+01	0.56810E+00	0.24550E+01	0.75643E-01	0.24550E+01	0.14691E+00	0.24550E+01	0.38346E+01
CTRSOAS	32.9020	-87.2500	160	74	06/28/2013 16:00	06/28/2013 16:59	0.25190E+01	0.46200E+00	0.25190E+01	0.58231E+00	0.25190E+01	0.17431E+01	0.25190E+01	0.51672E+00	0.25190E+01	0.81120E-01	0.25190E+01	0.88583E-01	0.25190E+01	0.34739E+01
CTRSOAS	32.9020	-87.2500	160	74	06/28/2013 17:00	06/28/2013 17:59	0.22490E+01	0.55584E+00	0.22490E+01	0.52572E+00	0.22490E+01	0.18564E+01	0.22490E+01	0.52703E+00	0.22490E+01	0.95464E-01	0.22490E+01	0.58344E-01	0.22490E+01	0.36188E+01
CTRSOAS	32.9020	-87.2500	160	74	06/28/2013 18:00	06/28/2013 18:59	0.19730E+01	0.50042E+00	0.19730E+01	0.38782E+00	0.19730E+01	0.16343E+01	0.19730E+01	0.80668E+00	0.19730E+01	0.99498E-01	0.19730E+01	0.37723E-01	0.19730E+01	0.34664E+01
CTRSOAS	32.9020	-87.2500	160	74	06/28/2013 19:00	06/28/2013 19:59	0.25170E+01	0.44971E+00	0.25170E+01	0.33861E+00	0.25170E+01	0.14931E+01	0.25170E+01	0.69550E+00	0.25170E+01	0.97206E-01	0.25170E+01	0.28685E-01	0.25170E+01	0.31028E+01
CTRSOAS	32.9020	-87.2500	160	74	06/28/2013 20:00	06/28/2013 20:59	0.26813E+01	0.53447E+00	0.26813E+01	0.39205E+00	0.26813E+01	0.18458E+01	0.26813E+01	0.59890E+00	0.26813E+01	0.11562E+00	0.26813E+01	0.27817E-01	0.26813E+01	0.35147E+01
CTRSOAS	32.9020	-87.2500	160	74	06/28/2013 21:00	06/28/2013 21:59	-999	0.61168E+00	-999	0.42206E+00	-999	0.21133E+01	-999	0.64221E+00	-999	0.12873E+00	-999	0.28976E-01	-999	0.39470E+01
CTRSOAS	32.9020	-87.2500	160	74	06/28/2013 22:00	06/28/2013 22:59	0.20400E+01	0.62679E+00	0.20400E+01	0.42299E+00	0.20400E+01	0.22035E+01	0.20400E+01	0.73288E+00	0.20400E+01	0.13106E+00	0.20400E+01	0.30186E-01	0.20400E+01	0.41474E+01
CTRSOAS	32.9020	-87.2500	160	74	06/28/2013 23:00	06/28/2013 23:59	0.18430E+01	0.64872E+00	0.18430E+01	0.43990E+00	0.18430E+01	0.23665E+01	0.18430E+01	0.79368E+00	0.18430E+01	0.13089E+00	0.18430E+01	0.40016E-01	0.18430E+01	0.44197E+01
CTRSOAS	32.9020	-87.2500	160	74	06/29/2013 00:00	06/29/2013 00:59	0.15550E+01	0.22716E+00	0.15550E+01	0.16070E+00	0.15550E+01	0.80723E+00	0.15550E+01	0.29209E+00	0.15550E+01	0.40891E-01	0.15550E+01	0.13284E-01	0.15550E+01	0.15414E+01
CTRSOAS	32.9020	-87.2500	160	74	06/29/2013 01:00	06/29/2013 01:59	0.71000E+00	0.12128E+00	0.71000E+00	0.10697E+00	0.71000E+00	0.52362E+00	0.71000E+00	0.16966E+00	0.71000E+00	0.20154E-01	0.71000E+00	0.95626E-02	0.71000E+00	0.95125E+00
CTRSOAS	32.9020	-87.2500	160	74	06/29/2013 02:00	06/29/2013 02:59	0.32200E+00	0.21709E+00	0.32200E+00	0.17195E+00	0.32200E+00	0.10853E+01	0.32200E+00	0.28337E+00	0.32200E+00	0.36326E-01	0.32200E+00	0.33264E-01	0.32200E+00	0.18273E+01
CTRSOAS	32.9020	-87.2500	160	74	06/29/2013 03:00	06/29/2013 03:59	0.38900E+00	0.27171E+00	0.38900E+00	0.19620E+00	0.38900E+00	0.13387E+01	0.38900E+00	0.32916E+00	0.38900E+00	0.42612E-01	0.38900E+00	0.53366E-01	0.38900E+00	0.22317E+01
CTRSOAS	32.9020	-87.2500	160	74	06/29/2013 04:00	06/29/2013 04:59	0.52700E+00	0.30517E+00	0.52700E+00	0.24647E+00	0.52700E+00	0.12185E+01	0.52700E+00	0.30718E+00	0.52700E+00	0.38437E-01	0.52700E+00	0.48655E-01	0.52700E+00	0.21644E+01
CTRSOAS	32.9020	-87.2500	160	74	06/29/2013 05:00	06/29/2013 05:59	0.70600E+00	0.42798E+00	0.70600E+00	0.42368E+00	0.70600E+00	0.14413E+01	0.70600E+00	0.29674E+00	0.70600E+00	0.41518E-01	0.70600E+00	0.69342E-01	0.70600E+00	0.27005E+01
CTRSOAS	32.9020	-87.2500	160	74	06/29/2013 06:00	06/29/2013 06:59	0.77900E+00	0.42922E+00	0.77900E+00	0.45405E+00	0.77900E+00	0.16523E+01	0.77900E+00	0.32743E+00	0.77900E+00	0.43539E-01	0.77900E+00	0.91234E-01	0.77900E+00	0.29978E+01
CTRSOAS	32.9020	-87.2500	160	74	06/29/2013 07:00	06/29/2013 07:59	0.84100E+00	0.39855E+00	0.84100E+00	0.43901E+00	0.84100E+00	0.19658E+01	0.84100E+00	0.38878E+00	0.84100E+00	0.45273E-01	0.84100E+00	0.13634E+00	0.84100E+00	0.33737E+01
CTRSOAS	32.9020	-87.2500	160	74	06/29/2013 08:00	06/29/2013 08:59	0.12280E+01	0.40437E+00	0.12280E+01	0.52030E+00	0.12280E+01	0.25344E+01	0.12280E+01	0.47711E+00	0.12280E+01	0.48082E-01	0.12280E+01	0.20814E+00	0.12280E+01	0.41924E+01
CTRSOAS	32.9020	-87.2500	160	74	06/29/2013 09:00	06/29/2013 09:59	0.13300E+01	0.40173E+00	0.13300E+01	0.56438E+00	0.13300E+01	0.26831E+01	0.13300E+01	0.50798E+00	0.13300E+01	0.48193E-01	0.13300E+01	0.20623E+00	0.13300E+01	0.44116E+01
CTRSOAS	32.9020	-87.2500	160	74	06/29/2013 10:00	06/29/2013 10:59	0.12025E+01	0.39280E+00	0.12025E+01	0.53914E+00	0.12025E+01	0.24695E+01	0.12025E+01	0.49662E+00	0.12025E+01	0.47269E-01	0.12025E+01	0.16495E+00	0.12025E+01	0.41103E+01
CTRSOAS	32.9020	-87.2500	160	74	06/29/2013 11:00	06/29/2013 11:59	0.13030E+01	0.46080E+00	0.13030E+01	0.75316E+00	0.13030E+01	0.29183E+01	0.13030E+01	0.52084E+00	0.13030E+01	0.51001E-01	0.13030E+01	0.22798E+00	0.13030E+01	0.49321E+01
CTRSOAS	32.9020	-87.2500	160	74	06/29/2013 12:00	06/29/2013 12:59	0.17980E+01	0.39328E+00	0.17980E+01	0.83635E+00	0.17980E+01	0.25765E+01	0.17980E+01	0.54570E+00	0.17980E+01	0.48144E-01	0.17980E+01	0.23260E+00	0.17980E+01	0.46326E+01
CTRSOAS	32.9020	-87.2500	160	74	06/29/2013 13:00	06/29/2013 13:59	0.21560E+01	0.22877E+00	0.21560E+01	0.36922E+00	0.21560E+01	0.11615E+01	0.21560E+01	0.39807E+00	0.21560E+01	0.39569E-01	0.21560E+01	0.66863E-01	0.21560E+01	0.22640E+01
CTRSOAS	32.9020	-87.2500	160	74	06/29/2013 14:00	06/29/2013 14:59	0.24820E+01	0.19819E+00	0.24820E+01	0.24749E+00	0.24820E+01	0.90119E+00	0.24820E+01	0.31112E+00	0.24820E+01	0.40671E-01	0.24820E+01	0.36955E-01	0.24820E+01	0.17356E+01
CTRSOAS	32.9020	-87.2500	160	74	06/29/2013 15:00	06/29/2013 15:59	0.26471E+01	0.20968E+00	0.26471E+01	0.23448E+00	0.26471E+01	0.80830E+00	0.26471E+01	0.31465E+00	0.26471E+01	0.46523E-01	0.26471E+01	0.29913E-01	0.26471E+01	0.16435E+01
CTRSOAS	32.9020	-87.2500	160	74	06/29/2013 16:00	06/29/2013 16:59	0.27840E+01	0.25454E+00	0.27840E+01	0.26785E+00	0.27840E+01	0.77359E+00	0.27840E+01	0.38452E+00	0.27840E+01	0.54313E-01	0.27840E+01	0.30364E-01	0.27840E+01	0.17652E+01
CTRSOAS	32.9020	-87.2500	160	74	06/29/2013 17:00	06/29/2013 17:59	0.25870E+01	0.30583E+00	0.25870E+01	0.30763E+00	0.25870E+01	0.82181E+00	0.25870E+01	0.51166E+00	0.25870E+01	0.63218E-01	0.25870E+01	0.35854E-01	0.25870E+01	0.20460E+01
CTRSOAS	32.9020	-87.2500	160	74	06/29/2013 18:00	06/29/2013 18:59	0.25560E+01	0.32903E+00	0.25560E+01	0.34891E+00	0.25560E+01	0.86172E+00	0.25560E+01	0.54775E+00	0.25560E+01	0.68679E-01	0.25560E+01	0.32986E-01	0.25560E+01	0.21891E+01
CTRSOAS	32.9020	-87.2500	160	74	06/29/2013 19:00	06/29/2013 19:59	0.23010E+01	0.36043E+00	0.23010E+01	0.45339E+00	0.23010E+01	0.10645E+01	0.23010E+01	0.57605E+00	0.23010E+01	0.75437E-01	0.23010E+01	0.35114E-01	0.23010E+01	0.25649E+01
CTRSOAS	32.9020	-87.2500	160	74	06/29/2013 20:00	06/29/2013 20:59	0.18210E+01	0.37309E+00	0.18210E+01	0.47084E+00	0.18210E+01	0.11503E+01	0.18210E+01	0.56612E+00	0.18210E+01	0.80949E-01	0.18210E+01	0.32136E-01	0.18210E+01	0.26735E+01
CTRSOAS	32.9020	-87.2500	160	74	06/29/2013 21:00	06/29/2013 21:59	0.15600E+01	0.31088E+00	0.15600E+01	0.35923E+00	0.15600E+01	0.95624E+00	0.15600E+01	0.47643E+00	0.15600E+01	0.79494E-01	0.15600E+01	0.21178E-01	0.15600E+01	0.22035E+01
CTRSOAS	32.9020	-87.2500	160	74	06/29/2013 22:00	06/29/2013 22:59	-999	0.21257E+00	-999	0.18949E+00	-999	0.62854E+00	-999	0.36263E+00	-999	0.71207E-01	-999	0.12363E-01	-999	0.14768E+01
CTRSOAS	32.9020	-87.2500	160	74	06/29/2013 23:00	06/29/2013 23:59	0.12100E+01	0.19887E+00	0.12100E+01	0.16189E+00	0.12100E+01	0.57861E+00	0.12100E+01	0.35249E+00	0.12100E+01	0.67667E-01	0.12100E+01	0.14237E-01	0.12100E+01	0.13738E+01
CTRSOAS	32.9020	-87.2500	160	74	06/30/2013 00:00	06/30/2013 00:59	0.13380E+01	0.20188E+00	0.13380E+01	0.15841E+00	0.13380E+01	0.60831E+00	0.13380E+01	0.37412E+00	0.13380E+01	0.64900E-01	0.13380E+01	0.27322E-01	0.13380E+01	0.14349E+01
CTRSOAS	32.9020	-87.2500	160	74	06/30/2013 01:00	06/30/2013 01:59	0.15740E+01	0.17858E+00	0.15740E+01	0.13876E+00	0.15740E+01	0.50107E+00	0.15740E+01	0.49705E+00	0.15740E+01	0.57221E-01	0.15740E+01	0.62347E-01	0.15740E+01	0.14350E+01
CTRSOAS	32.9020	-87.2500	160	74	06/30/2013 02:00	06/30/2013 02:59	0.18320E+01	0.14882E+00	0.18320E+01	0.12308E+00	0.18320E+01	0.46141E+00	0.18320E+01	0.62068E+00	0.18320E+01	0.51805E-01	0.18320E+01	0.97852E-01	0.18320E+01	0.15037E+01
CTRSOAS	32.9020	-87.2500	160	74	06/30/2013 03:00	06/30/2013 03:59	0.20460E+01	0.14481E+00	0.20460E+01	0.14214E+00	0.20460E+01	0.53312E+00	0.20460E+01	0.66929E+00	0.20460E+01	0.52034E-01	0.20460E+01	0.10902E+00	0.20460E+01	0.16504E+01
CTRSOAS	32.9020	-87.2500	160	74	06/30/2013 04:00	06/30/2013 04:59	0.20650E+01	0.13388E+00	0.20650E+01	0.13722E+00	0.20650E+01	0.61604E+00	0.20650E+01	0.64586E+00	0.20650E+01	0.51841E-01	0.20650E+01	0.87956E-01	0.20650E+01	0.16728E+01
CTRSOAS	32.9020	-87.2500	160	74	06/30/2013 05:00	06/30/2013 05:59	0.21160E+01	0.12162E+00	0.21160E+01	0.13454E+00	0.21160E+01	0.74004E+00	0.21160E+01	0.64384E+00	0.21160E+01	0.51167E-01	0.21160E+01	0.84119E-01	0.21160E+01	0.17753E+01
CTRSOAS	32.9020	-87.2500	160	74	06/30/2013 06:00	06/30/2013 06:59	0.21710E+01	0.11946E+00	0.21710E+01	0.14957E+00	0.21710E+01	0.89844E+00	0.21710E+01	0.66654E+00	0.21710E+01	0.50532E-01	0.21710E+01	0.89971E-01	0.21710E+01	0.19745E+01
CTRSOAS	32.9020	-87.2500	160	74	06/30/2013 07:00	06/30/2013 07:59	0.21760E+01	0.12160E+00	0.21760E+01	0.16849E+00	0.21760E+01	0.99919E+00	0.21760E+01	0.68330E+00	0.21760E+01	0.50532E-01	0.21760E+01	0.90078E-01	0.21760E+01	0.21132E+01
CTRSOAS	32.9020	-87.2500	160	74	06/30/2013 08:00	06/30/2013 08:59	0.19840E+01	0.12433E+00	0.19840E+01	0.18865E+00	0.19840E+01	0.10581E+01	0.19840E+01	0.70717E+00	0.19840E+01	0.50597E-01	0.19840E+01	0.90255E-01	0.19840E+01	0.22192E+01
CTRSOAS	32.9020	-87.2500	160	74	06/30/2013 09:00	06/30/2013 09:59	0.19200E+01	0.13007E+00	0.19200E+01	0.22597E+00	0.19200E+01	0.11627E+01	0.19200E+01	0.74808E+00	0.19200E+01	0.49943E-01	0.19200E+01	0.10060E+00	0.19200E+01	0.24173E+01
CTRSOAS	32.9020	-87.2500	160	74	06/30/2013 10:00	06/30/2013 10:59	0.18325E+01	0.13606E+00	0.18325E+01	0.31537E+00	0.18325E+01	0.12673E+01	0.18325E+01	0.80918E+00	0.18325E+01	0.47353E-01	0.18325E+01	0.13945E+00	0.18325E+01	0.27147E+01
CTRSOAS	32.9020	-87.2500	160	74	06/30/2013 11:00	06/30/2013 11:59	0.16350E+01	0.14829E+00	0.16350E+01	0.38901E+00	0.16350E+01	0.12222E+01	0.16350E+01	0.93355E+00	0.16350E+01	0.44801E-01	0.16350E+01	0.14389E+00	0.16350E+01	0.28818E+01
CTRSOAS	32.9020	-87.2500	160	74	06/30/2013 12:00	06/30/2013 12:59	0.19030E+01	0.16966E+00	0.19030E+01	0.42620E+00	0.19030E+01	0.11298E+01	0.19030E+01	0.10816E+01	0.19030E+01	0.42684E-01	0.19030E+01	0.13237E+00	0.19030E+01	0.29824E+01
CTRSOAS	32.9020	-87.2500	160	74	06/30/2013 13:00	06/30/2013 13:59	0.20370E+01	0.18751E+00	0.20370E+01	0.35511E+00	0.20370E+01	0.82598E+00	0.20370E+01	0.12449E+01	0.20370E+01	0.42813E-01	0.20370E+01	0.83354E-01	0.20370E+01	0.27396E+01
CTRSOAS	32.9020	-87.2500	160	74	06/30/2013 14:00	06/30/2013 14:59	0.22450E+01	0.18333E+00	0.22450E+01	0.20561E+00	0.22450E+01	0.54345E+00	0.22450E+01	0.12567E+01	0.22450E+01	0.43938E-01	0.22450E+01	0.35567E-01	0.22450E+01	0.22686E+01
CTRSOAS	32.9020	-87.2500	160	74	06/30/2013 15:00	06/30/2013 15:59	0.18060E+01	0.12654E+00	0.18060E+01	0.99368E-01	0.18060E+01	0.41868E+00	0.18060E+01	0.70979E+00	0.18060E+01	0.43100E-01	0.18060E+01	0.14455E-01	0.18060E+01	0.14119E+01
CTRSOAS	32.9020	-87.2500	160	74	06/30/2013 16:00	06/30/2013 16:59	0.13220E+01	0.87880E-01	0.13220E+01	0.47605E-01	0.13220E+01	0.33215E+00	0.13220E+01	0.40850E+00	0.13220E+01	0.41279E-01	0.13220E+01	0.61321E-02	0.13220E+01	0.92356E+00
CTRSOAS	32.9020	-87.2500	160	74	06/30/2013 17:00	06/30/2013 17:59	0.12970E+01	0.97300E-01	0.12970E+01	0.39241E-01	0.12970E+01	0.33370E+00	0.12970E+01	0.45141E+00	0.12970E+01	0.43041E-01	0.12970E+01	0.54138E-02	0.12970E+01	0.97012E+00
CTRSOAS	32.9020	-87.2500	160	74	06/30/2013 18:00	06/30/2013 18:59	0.15430E+01	0.12061E+00	0.15430E+01	0.42484E-01	0.15430E+01	0.40497E+00	0.15430E+01	0.57812E+00	0.15430E+01	0.49955E-01	0.15430E+01	0.67443E-02	0.15430E+01	0.12029E+01
CTRSOAS	32.9020	-87.2500	160	74	06/30/2013 19:00	06/30/2013 19:59	0.15900E+01	0.14415E+00	0.15900E+01	0.53003E-01	0.15900E+01	0.49935E+00	0.15900E+01	0.69672E+00	0.15900E+01	0.58235E-01	0.15900E+01	0.86951E-02	0.15900E+01	0.14602E+01
CTRSOAS	32.9020	-87.2500	160	74	06/30/2013 20:00	06/30/2013 20:59	0.15980E+01	0.18266E+00	0.15980E+01	0.76699E-01	0.15980E+01	0.59825E+00	0.15980E+01	0.89612E+00	0.15980E+01	0.66799E-01	0.15980E+01	0.11716E-01	0.15980E+01	0.18323E+01
CTRSOAS	32.9020	-87.2500	160	74	06/30/2013 21:00	06/30/2013 21:59	0.16500E+01	0.22615E+00	0.16500E+01	0.12557E+00	0.16500E+01	0.66313E+00	0.16500E+01	0.11061E+01	0.16500E+01	0.73521E-01	0.16500E+01	0.14000E-01	0.16500E+01	0.22085E+01
CTRSOAS	32.9020	-87.2500	160	74	06/30/2013 22:00	06/30/2013 22:59	0.17271E+01	0.25912E+00	0.17271E+01	0.21781E+00	0.17271E+01	0.71739E+00	0.17271E+01	0.11692E+01	0.17271E+01	0.74893E-01	0.17271E+01	0.22711E-01	0.17271E+01	0.24611E+01
CTRSOAS	32.9020	-87.2500	160	74	06/30/2013 23:00	06/30/2013 23:59	0.15600E+01	0.27156E+00	0.15600E+01	0.28154E+00	0.15600E+01	0.78461E+00	0.15600E+01	0.11089E+01	0.15600E+01	0.69058E-01	0.15600E+01	0.48928E-01	0.15600E+01	0.25646E+01
