# Supplementary material for: On the implications of aerosol liquid water and phase separation for organic aerosol mass
Source: Atmos Chem Phys. Author manuscript; Available in PMC 2018 Aug 22. (PMC6104851; doi:10.5194/acp-17-343-2017)
Supplement: Supp [file NIHMS982683-supplement-Supp.zip › acpdata/figure13/S-A10-WSOC_CTR_20130601_RA.OUT.0531base.WSOC.csv]

Observed values read from file:/work/MOD3DEV/has/southeast/obs_data/sitecmp_obs/ctr/S-A10-WSOC_CTR_20130601_RA.csv
Modeled values read from file:/work/MOD3DEV/has/southeast/soas2013/postprocessing/20160606set/output/CCTM_saprc07tic_0531base_solubility.aconc.06
SiteId	Latitude	Longitude	Column	Row	Time On	Time Off	AQSOC	AQSOC	HYDOC	HYDOC	SGT10	SGT10	POC	POC	SLT10	SLT10	AMTNO3J	AMTNO3J	AOCIJ	AOCIJ
	(deg)	(deg)			(MM/DD/YYYY hh:mm)	(MM/DD/YYYY hh:mm)	ug/m3	ug/m3	ug/m3	ug/m3	ug/m3	ug/m3	ug/m3	ug/m3	ug/m3	ug/m3	ug/m3	ug/m3	ug/m3	ug/m3
							Observed	Modeled	Observed	Modeled	Observed	Modeled	Observed	Modeled	Observed	Modeled	Observed	Modeled	Observed	Modeled
CTRSOAS	32.9020	-87.2500	160	74	06/01/2013 09:00	06/01/2013 09:59	0.10800E+01	0.94439E-02	0.10800E+01	0.26121E-01	0.10800E+01	0.15221E-01	0.10800E+01	0.13003E+00	0.10800E+01	0.56558E-02	0.10800E+01	0.14862E-01	0.10800E+01	0.20133E+00
CTRSOAS	32.9020	-87.2500	160	74	06/01/2013 10:00	06/01/2013 10:59	0.96100E+00	0.94066E-02	0.96100E+00	0.29037E-01	0.96100E+00	0.18928E-01	0.96100E+00	0.13257E+00	0.96100E+00	0.60943E-02	0.96100E+00	0.14871E-01	0.96100E+00	0.21091E+00
CTRSOAS	32.9020	-87.2500	160	74	06/01/2013 11:00	06/01/2013 11:59	0.84000E+00	0.95266E-02	0.84000E+00	0.29755E-01	0.84000E+00	0.18181E-01	0.84000E+00	0.12084E+00	0.84000E+00	0.70481E-02	0.84000E+00	0.16384E-01	0.84000E+00	0.20173E+00
CTRSOAS	32.9020	-87.2500	160	74	06/01/2013 12:00	06/01/2013 12:59	0.79300E+00	0.87801E-02	0.79300E+00	0.21588E-01	0.79300E+00	0.10850E-01	0.79300E+00	0.98753E-01	0.79300E+00	0.71508E-02	0.79300E+00	0.96361E-02	0.79300E+00	0.15676E+00
CTRSOAS	32.9020	-87.2500	160	74	06/01/2013 13:00	06/01/2013 13:59	0.79300E+00	0.87992E-02	0.79300E+00	0.14117E-01	0.79300E+00	0.82352E-02	0.79300E+00	0.90854E-01	0.79300E+00	0.75997E-02	0.79300E+00	0.43825E-02	0.79300E+00	0.13399E+00
CTRSOAS	32.9020	-87.2500	160	74	06/01/2013 14:00	06/01/2013 14:59	0.80286E+00	0.15866E-01	0.80286E+00	0.13983E-01	0.80286E+00	0.17149E-01	0.80286E+00	0.12547E+00	0.80286E+00	0.13004E-01	0.80286E+00	0.43540E-02	0.80286E+00	0.18983E+00
CTRSOAS	32.9020	-87.2500	160	74	06/01/2013 15:00	06/01/2013 15:59	0.92500E+00	0.34097E-01	0.92500E+00	0.18856E-01	0.92500E+00	0.32876E-01	0.92500E+00	0.16267E+00	0.92500E+00	0.19349E-01	0.92500E+00	0.51834E-02	0.92500E+00	0.27304E+00
CTRSOAS	32.9020	-87.2500	160	74	06/01/2013 16:00	06/01/2013 16:59	0.85400E+00	0.37838E-01	0.85400E+00	0.18553E-01	0.85400E+00	0.34420E-01	0.85400E+00	0.13477E+00	0.85400E+00	0.19420E-01	0.85400E+00	0.35661E-02	0.85400E+00	0.24857E+00
CTRSOAS	32.9020	-87.2500	160	74	06/01/2013 17:00	06/01/2013 17:59	0.79100E+00	0.40884E-01	0.79100E+00	0.19008E-01	0.79100E+00	0.37685E-01	0.79100E+00	0.11130E+00	0.79100E+00	0.20062E-01	0.79100E+00	0.28351E-02	0.79100E+00	0.23177E+00
CTRSOAS	32.9020	-87.2500	160	74	06/01/2013 18:00	06/01/2013 18:59	0.65300E+00	0.46685E-01	0.65300E+00	0.20173E-01	0.65300E+00	0.43576E-01	0.65300E+00	0.99024E-01	0.65300E+00	0.22692E-01	0.65300E+00	0.26495E-02	0.65300E+00	0.23480E+00
CTRSOAS	32.9020	-87.2500	160	74	06/01/2013 19:00	06/01/2013 19:59	0.11150E+01	0.48157E-01	0.11150E+01	0.19497E-01	0.11150E+01	0.50432E-01	0.11150E+01	0.90282E-01	0.11150E+01	0.26066E-01	0.11150E+01	0.25894E-02	0.11150E+01	0.23703E+00
CTRSOAS	32.9020	-87.2500	160	74	06/01/2013 20:00	06/01/2013 20:59	0.12800E+01	0.50048E-01	0.12800E+01	0.18614E-01	0.12800E+01	0.60870E-01	0.12800E+01	0.83017E-01	0.12800E+01	0.30123E-01	0.12800E+01	0.26915E-02	0.12800E+01	0.24537E+00
CTRSOAS	32.9020	-87.2500	160	74	06/01/2013 21:00	06/01/2013 21:59	0.40333E+00	0.53032E-01	0.40333E+00	0.20200E-01	0.40333E+00	0.81987E-01	0.40333E+00	0.79772E-01	0.40333E+00	0.33619E-01	0.40333E+00	0.33117E-02	0.40333E+00	0.27192E+00
CTRSOAS	32.9020	-87.2500	160	74	06/01/2013 22:00	06/01/2013 22:59	0.34000E+00	0.67738E-01	0.34000E+00	0.25238E-01	0.34000E+00	0.10735E+00	0.34000E+00	0.83647E-01	0.34000E+00	0.35675E-01	0.34000E+00	0.44807E-02	0.34000E+00	0.32413E+00
CTRSOAS	32.9020	-87.2500	160	74	06/01/2013 23:00	06/01/2013 23:59	0.30429E+00	0.95265E-01	0.30429E+00	0.33526E-01	0.30429E+00	0.13043E+00	0.30429E+00	0.94921E-01	0.30429E+00	0.36109E-01	0.30429E+00	0.63281E-02	0.30429E+00	0.39658E+00
CTRSOAS	32.9020	-87.2500	160	74	06/02/2013 00:00	06/02/2013 00:59	0.10000E+00	0.91117E-01	0.10000E+00	0.40781E-01	0.10000E+00	0.14576E+00	0.10000E+00	0.11214E+00	0.10000E+00	0.35264E-01	0.10000E+00	0.90133E-02	0.10000E+00	0.43408E+00
CTRSOAS	32.9020	-87.2500	160	74	06/02/2013 01:00	06/02/2013 01:59	0.34000E-01	0.80518E-01	0.34000E-01	0.41241E-01	0.34000E-01	0.15718E+00	0.34000E-01	0.12188E+00	0.34000E-01	0.34239E-01	0.34000E-01	0.12909E-01	0.34000E-01	0.44797E+00
CTRSOAS	32.9020	-87.2500	160	74	06/02/2013 02:00	06/02/2013 02:59	0.28300E+00	0.79735E-01	0.28300E+00	0.33879E-01	0.28300E+00	0.15071E+00	0.28300E+00	0.11885E+00	0.28300E+00	0.33741E-01	0.28300E+00	0.14814E-01	0.28300E+00	0.43174E+00
CTRSOAS	32.9020	-87.2500	160	74	06/02/2013 03:00	06/02/2013 03:59	0.65500E+00	0.75030E-01	0.65500E+00	0.28327E-01	0.65500E+00	0.14678E+00	0.65500E+00	0.11775E+00	0.65500E+00	0.34409E-01	0.65500E+00	0.16690E-01	0.65500E+00	0.41898E+00
CTRSOAS	32.9020	-87.2500	160	74	06/02/2013 04:00	06/02/2013 04:59	0.92714E+00	0.67231E-01	0.92714E+00	0.23980E-01	0.92714E+00	0.12960E+00	0.92714E+00	0.11923E+00	0.92714E+00	0.35084E-01	0.92714E+00	0.19164E-01	0.92714E+00	0.39428E+00
CTRSOAS	32.9020	-87.2500	160	74	06/02/2013 05:00	06/02/2013 05:59	0.91889E+00	0.53865E-01	0.91889E+00	0.23921E-01	0.91889E+00	0.97034E-01	0.91889E+00	0.13094E+00	0.91889E+00	0.33064E-01	0.91889E+00	0.23764E-01	0.91889E+00	0.36259E+00
CTRSOAS	32.9020	-87.2500	160	74	06/02/2013 06:00	06/02/2013 06:59	0.11310E+01	0.39364E-01	0.11310E+01	0.33091E-01	0.11310E+01	0.64915E-01	0.11310E+01	0.15840E+00	0.11310E+01	0.25186E-01	0.11310E+01	0.35180E-01	0.11310E+01	0.35614E+00
CTRSOAS	32.9020	-87.2500	160	74	06/02/2013 07:00	06/02/2013 07:59	0.10280E+01	0.35212E-01	0.10280E+01	0.39315E-01	0.10280E+01	0.41495E-01	0.10280E+01	0.16009E+00	0.10280E+01	0.19832E-01	0.10280E+01	0.38930E-01	0.10280E+01	0.33487E+00
CTRSOAS	32.9020	-87.2500	160	74	06/02/2013 08:00	06/02/2013 08:59	0.10300E+01	0.31376E-01	0.10300E+01	0.47421E-01	0.10300E+01	0.35033E-01	0.10300E+01	0.15605E+00	0.10300E+01	0.16398E-01	0.10300E+01	0.41452E-01	0.10300E+01	0.32773E+00
CTRSOAS	32.9020	-87.2500	160	74	06/02/2013 09:00	06/02/2013 09:59	0.89571E+00	0.29369E-01	0.89571E+00	0.64526E-01	0.89571E+00	0.37390E-01	0.89571E+00	0.15617E+00	0.89571E+00	0.14751E-01	0.89571E+00	0.49237E-01	0.89571E+00	0.35144E+00
CTRSOAS	32.9020	-87.2500	160	74	06/02/2013 10:00	06/02/2013 10:59	0.89000E-01	0.27020E-01	0.89000E-01	0.80483E-01	0.89000E-01	0.41103E-01	0.89000E-01	0.15413E+00	0.89000E-01	0.13920E-01	0.89000E-01	0.55173E-01	0.89000E-01	0.37183E+00
CTRSOAS	32.9020	-87.2500	160	74	06/02/2013 11:00	06/02/2013 11:59	0.28800E+00	0.23548E-01	0.28800E+00	0.89341E-01	0.28800E+00	0.42681E-01	0.28800E+00	0.14522E+00	0.28800E+00	0.13190E-01	0.28800E+00	0.55322E-01	0.28800E+00	0.36931E+00
CTRSOAS	32.9020	-87.2500	160	74	06/02/2013 12:00	06/02/2013 12:59	0.52400E+00	0.19913E-01	0.52400E+00	0.88488E-01	0.52400E+00	0.42115E-01	0.52400E+00	0.12866E+00	0.52400E+00	0.11495E-01	0.52400E+00	0.45180E-01	0.52400E+00	0.33585E+00
CTRSOAS	32.9020	-87.2500	160	74	06/02/2013 13:00	06/02/2013 13:59	0.83600E+00	0.14568E-01	0.83600E+00	0.71318E-01	0.83600E+00	0.31742E-01	0.83600E+00	0.10202E+00	0.83600E+00	0.87487E-02	0.83600E+00	0.25910E-01	0.83600E+00	0.25431E+00
CTRSOAS	32.9020	-87.2500	160	74	06/02/2013 14:00	06/02/2013 14:59	0.92333E+00	0.27836E-01	0.92333E+00	0.61594E-01	0.92333E+00	0.31414E-01	0.92333E+00	0.88581E-01	0.92333E+00	0.87091E-02	0.92333E+00	0.17798E-01	0.92333E+00	0.23593E+00
CTRSOAS	32.9020	-87.2500	160	74	06/02/2013 15:00	06/02/2013 15:59	0.94111E+00	0.15555E+00	0.94111E+00	0.74093E-01	0.94111E+00	0.57360E-01	0.94111E+00	0.10567E+00	0.94111E+00	0.16814E-01	0.94111E+00	0.17568E-01	0.94111E+00	0.42706E+00
CTRSOAS	32.9020	-87.2500	160	74	06/02/2013 16:00	06/02/2013 16:59	0.13170E+01	0.32225E+00	0.13170E+01	0.94190E-01	0.13170E+01	0.98945E-01	0.13170E+01	0.12139E+00	0.13170E+01	0.24590E-01	0.13170E+01	0.20430E-01	0.13170E+01	0.68180E+00
CTRSOAS	32.9020	-87.2500	160	74	06/02/2013 17:00	06/02/2013 17:59	0.16650E+01	0.46585E+00	0.16650E+01	0.97217E-01	0.16650E+01	0.14280E+00	0.16650E+01	0.13781E+00	0.16650E+01	0.32881E-01	0.16650E+01	0.19132E-01	0.16650E+01	0.89569E+00
CTRSOAS	32.9020	-87.2500	160	74	06/02/2013 18:00	06/02/2013 18:59	0.18633E+01	0.60858E+00	0.18633E+01	0.77835E-01	0.18633E+01	0.15416E+00	0.18633E+01	0.14935E+00	0.18633E+01	0.35922E-01	0.18633E+01	0.12557E-01	0.18633E+01	0.10384E+01
CTRSOAS	32.9020	-87.2500	160	74	06/02/2013 23:00	06/02/2013 23:59	-999	0.25481E+00	-999	0.13550E-01	-999	0.36018E-01	-999	0.51721E-01	-999	0.17264E-01	-999	0.18487E-02	-999	0.37521E+00
CTRSOAS	32.9020	-87.2500	160	74	06/03/2013 00:00	06/03/2013 00:59	-999	0.21398E+00	-999	0.17167E-01	-999	0.40191E-01	-999	0.59961E-01	-999	0.19636E-01	-999	0.27246E-02	-999	0.35366E+00
CTRSOAS	32.9020	-87.2500	160	74	06/03/2013 01:00	06/03/2013 01:59	-999	0.18673E+00	-999	0.25298E-01	-999	0.53991E-01	-999	0.79346E-01	-999	0.23370E-01	-999	0.50525E-02	-999	0.37379E+00
CTRSOAS	32.9020	-87.2500	160	74	06/03/2013 02:00	06/03/2013 02:59	-999	0.17408E+00	-999	0.34410E-01	-999	0.76220E-01	-999	0.10199E+00	-999	0.26733E-01	-999	0.87324E-02	-999	0.42217E+00
CTRSOAS	32.9020	-87.2500	160	74	06/03/2013 03:00	06/03/2013 03:59	-999	0.17394E+00	-999	0.38100E-01	-999	0.89610E-01	-999	0.10875E+00	-999	0.26777E-01	-999	0.11073E-01	-999	0.44826E+00
CTRSOAS	32.9020	-87.2500	160	74	06/03/2013 04:00	06/03/2013 04:59	-999	0.16142E+00	-999	0.34728E-01	-999	0.83732E-01	-999	0.96491E-01	-999	0.23059E-01	-999	0.10926E-01	-999	0.41036E+00
CTRSOAS	32.9020	-87.2500	160	74	06/03/2013 05:00	06/03/2013 05:59	-999	0.11974E+00	-999	0.30440E-01	-999	0.72319E-01	-999	0.75839E-01	-999	0.18051E-01	-999	0.96967E-02	-999	0.32609E+00
CTRSOAS	32.9020	-87.2500	160	74	06/03/2013 06:00	06/03/2013 06:59	-999	0.10871E+00	-999	0.37703E-01	-999	0.10236E+00	-999	0.85969E-01	-999	0.18127E-01	-999	0.16171E-01	-999	0.36904E+00
CTRSOAS	32.9020	-87.2500	160	74	06/03/2013 07:00	06/03/2013 07:59	-999	0.11393E+00	-999	0.48366E-01	-999	0.15190E+00	-999	0.10453E+00	-999	0.19818E-01	-999	0.26934E-01	-999	0.46548E+00
CTRSOAS	32.9020	-87.2500	160	74	06/03/2013 08:00	06/03/2013 08:59	-999	0.12601E+00	-999	0.66576E-01	-999	0.18152E+00	-999	0.13668E+00	-999	0.21501E-01	-999	0.42448E-01	-999	0.57474E+00
CTRSOAS	32.9020	-87.2500	160	74	06/03/2013 09:00	06/03/2013 09:59	-999	0.12657E+00	-999	0.11369E+00	-999	0.24465E+00	-999	0.18789E+00	-999	0.22075E-01	-999	0.87911E-01	-999	0.78279E+00
CTRSOAS	32.9020	-87.2500	160	74	06/03/2013 10:00	06/03/2013 10:59	-999	0.13461E+00	-999	0.25369E+00	-999	0.32801E+00	-999	0.33351E+00	-999	0.23429E-01	-999	0.20451E+00	-999	0.12778E+01
CTRSOAS	32.9020	-87.2500	160	74	06/03/2013 11:00	06/03/2013 11:59	-999	0.14592E+00	-999	0.50408E+00	-999	0.44922E+00	-999	0.59839E+00	-999	0.25765E-01	-999	0.49540E+00	-999	0.22188E+01
CTRSOAS	32.9020	-87.2500	160	74	06/03/2013 12:00	06/03/2013 12:59	-999	0.14571E+00	-999	0.61239E+00	-999	0.42809E+00	-999	0.70248E+00	-999	0.28500E-01	-999	0.57797E+00	-999	0.24951E+01
CTRSOAS	32.9020	-87.2500	160	74	06/03/2013 13:00	06/03/2013 13:59	-999	0.13668E+00	-999	0.51940E+00	-999	0.28830E+00	-999	0.59374E+00	-999	0.28273E-01	-999	0.33855E+00	-999	0.19049E+01
CTRSOAS	32.9020	-87.2500	160	74	06/03/2013 14:00	06/03/2013 14:59	-999	0.14055E+00	-999	0.48196E+00	-999	0.30590E+00	-999	0.49909E+00	-999	0.31556E-01	-999	0.25110E+00	-999	0.17102E+01
CTRSOAS	32.9020	-87.2500	160	74	06/03/2013 15:00	06/03/2013 15:59	-999	0.20291E+00	-999	0.42837E+00	-999	0.30554E+00	-999	0.38236E+00	-999	0.38445E-01	-999	0.14117E+00	-999	0.14988E+01
CTRSOAS	32.9020	-87.2500	160	74	06/03/2013 16:00	06/03/2013 16:59	-999	0.25115E+00	-999	0.30724E+00	-999	0.25390E+00	-999	0.26304E+00	-999	0.40705E-01	-999	0.55922E-01	-999	0.11720E+01
CTRSOAS	32.9020	-87.2500	160	74	06/03/2013 17:00	06/03/2013 17:59	-999	0.20992E+00	-999	0.18081E+00	-999	0.17843E+00	-999	0.22053E+00	-999	0.37920E-01	-999	0.24765E-01	-999	0.85238E+00
CTRSOAS	32.9020	-87.2500	160	74	06/03/2013 18:00	06/03/2013 18:59	-999	0.20850E+00	-999	0.13701E+00	-999	0.17310E+00	-999	0.24419E+00	-999	0.47400E-01	-999	0.18413E-01	-999	0.82862E+00
CTRSOAS	32.9020	-87.2500	160	74	06/03/2013 19:00	06/03/2013 19:59	-999	0.21380E+00	-999	0.85912E-01	-999	0.15387E+00	-999	0.23270E+00	-999	0.50109E-01	-999	0.11542E-01	-999	0.74794E+00
CTRSOAS	32.9020	-87.2500	160	74	06/03/2013 20:00	06/03/2013 20:59	-999	0.22293E+00	-999	0.64033E-01	-999	0.14805E+00	-999	0.22282E+00	-999	0.50457E-01	-999	0.96268E-02	-999	0.71793E+00
CTRSOAS	32.9020	-87.2500	160	74	06/03/2013 21:00	06/03/2013 21:59	-999	0.23933E+00	-999	0.65900E-01	-999	0.16579E+00	-999	0.22869E+00	-999	0.53837E-01	-999	0.10897E-01	-999	0.76445E+00
CTRSOAS	32.9020	-87.2500	160	74	06/03/2013 22:00	06/03/2013 22:59	-999	0.26322E+00	-999	0.73498E-01	-999	0.19276E+00	-999	0.23861E+00	-999	0.58624E-01	-999	0.13406E-01	-999	0.84013E+00
CTRSOAS	32.9020	-87.2500	160	74	06/03/2013 23:00	06/03/2013 23:59	-999	0.29822E+00	-999	0.88185E-01	-999	0.21982E+00	-999	0.25555E+00	-999	0.63161E-01	-999	0.16980E-01	-999	0.94192E+00
CTRSOAS	32.9020	-87.2500	160	74	06/04/2013 00:00	06/04/2013 00:59	-999	0.34572E+00	-999	0.10795E+00	-999	0.24878E+00	-999	0.29761E+00	-999	0.66940E-01	-999	0.28383E-01	-999	0.10954E+01
CTRSOAS	32.9020	-87.2500	160	74	06/04/2013 01:00	06/04/2013 01:59	-999	0.40103E+00	-999	0.13331E+00	-999	0.31962E+00	-999	0.37025E+00	-999	0.70716E-01	-999	0.69164E-01	-999	0.13641E+01
CTRSOAS	32.9020	-87.2500	160	74	06/04/2013 02:00	06/04/2013 02:59	-999	0.44615E+00	-999	0.17746E+00	-999	0.37116E+00	-999	0.44792E+00	-999	0.74456E-01	-999	0.16468E+00	-999	0.16818E+01
CTRSOAS	32.9020	-87.2500	160	74	06/04/2013 03:00	06/04/2013 03:59	-999	0.40722E+00	-999	0.19507E+00	-999	0.27388E+00	-999	0.41587E+00	-999	0.67153E-01	-999	0.21592E+00	-999	0.15751E+01
CTRSOAS	32.9020	-87.2500	160	74	06/04/2013 04:00	06/04/2013 04:59	-999	0.27874E+00	-999	0.12564E+00	-999	0.15008E+00	-999	0.37489E+00	-999	0.51849E-01	-999	0.14472E+00	-999	0.11259E+01
CTRSOAS	32.9020	-87.2500	160	74	06/04/2013 05:00	06/04/2013 05:59	-999	0.22141E+00	-999	0.11406E+00	-999	0.11794E+00	-999	0.45756E+00	-999	0.44263E-01	-999	0.12755E+00	-999	0.10828E+01
CTRSOAS	32.9020	-87.2500	160	74	06/04/2013 06:00	06/04/2013 06:59	-999	0.22742E+00	-999	0.16514E+00	-999	0.13258E+00	-999	0.62557E+00	-999	0.43054E-01	-999	0.20096E+00	-999	0.13947E+01
CTRSOAS	32.9020	-87.2500	160	74	06/04/2013 07:00	06/04/2013 07:59	-999	0.25367E+00	-999	0.25832E+00	-999	0.14509E+00	-999	0.78404E+00	-999	0.43776E-01	-999	0.30550E+00	-999	0.17904E+01
CTRSOAS	32.9020	-87.2500	160	74	06/04/2013 08:00	06/04/2013 08:59	-999	0.29003E+00	-999	0.34872E+00	-999	0.13693E+00	-999	0.83879E+00	-999	0.43567E-01	-999	0.33692E+00	-999	0.19950E+01
CTRSOAS	32.9020	-87.2500	160	74	06/04/2013 09:00	06/04/2013 09:59	-999	0.32174E+00	-999	0.38802E+00	-999	0.13442E+00	-999	0.80162E+00	-999	0.42591E-01	-999	0.33039E+00	-999	0.20188E+01
CTRSOAS	32.9020	-87.2500	160	74	06/04/2013 10:00	06/04/2013 10:59	-999	0.34408E+00	-999	0.36454E+00	-999	0.13341E+00	-999	0.70629E+00	-999	0.41235E-01	-999	0.30016E+00	-999	0.18897E+01
CTRSOAS	32.9020	-87.2500	160	74	06/04/2013 11:00	06/04/2013 11:59	-999	0.36481E+00	-999	0.34102E+00	-999	0.14080E+00	-999	0.58371E+00	-999	0.40984E-01	-999	0.28076E+00	-999	0.17521E+01
CTRSOAS	32.9020	-87.2500	160	74	06/04/2013 12:00	06/04/2013 12:59	-999	0.41991E+00	-999	0.46983E+00	-999	0.19039E+00	-999	0.53810E+00	-999	0.44918E-01	-999	0.25944E+00	-999	0.19226E+01
CTRSOAS	32.9020	-87.2500	160	74	06/04/2013 13:00	06/04/2013 13:59	-999	0.54179E+00	-999	0.73078E+00	-999	0.31101E+00	-999	0.53243E+00	-999	0.56360E-01	-999	0.28729E+00	-999	0.24597E+01
CTRSOAS	32.9020	-87.2500	160	74	06/04/2013 14:00	06/04/2013 14:59	-999	0.61888E+00	-999	0.92404E+00	-999	0.45801E+00	-999	0.54304E+00	-999	0.66572E-01	-999	0.31730E+00	-999	0.29278E+01
CTRSOAS	32.9020	-87.2500	160	74	06/04/2013 15:00	06/04/2013 15:59	-999	0.69080E+00	-999	0.10762E+01	-999	0.65210E+00	-999	0.51880E+00	-999	0.78026E-01	-999	0.31568E+00	-999	0.33316E+01
CTRSOAS	32.9020	-87.2500	160	74	06/04/2013 16:00	06/04/2013 16:59	-999	0.90637E+00	-999	0.99455E+00	-999	0.67035E+00	-999	0.39596E+00	-999	0.79378E-01	-999	0.18668E+00	-999	0.32333E+01
CTRSOAS	32.9020	-87.2500	160	74	06/04/2013 17:00	06/04/2013 17:59	-999	0.87802E+00	-999	0.80966E+00	-999	0.60772E+00	-999	0.30430E+00	-999	0.76906E-01	-999	0.10541E+00	-999	0.27820E+01
CTRSOAS	32.9020	-87.2500	160	74	06/04/2013 22:00	06/04/2013 22:59	-999	0.13007E+01	-999	0.43375E+00	-999	0.48715E+00	-999	0.16288E+00	-999	0.75576E-01	-999	0.27124E-01	-999	0.24871E+01
CTRSOAS	32.9020	-87.2500	160	74	06/04/2013 23:00	06/04/2013 23:59	0.40314E+01	0.14252E+01	0.40314E+01	0.42789E+00	0.40314E+01	0.50464E+00	0.40314E+01	0.15770E+00	0.40314E+01	0.75950E-01	0.40314E+01	0.27464E-01	0.40314E+01	0.26188E+01
CTRSOAS	32.9020	-87.2500	160	74	06/05/2013 00:00	06/05/2013 00:59	0.40820E+01	0.13271E+01	0.40820E+01	0.38809E+00	0.40820E+01	0.44959E+00	0.40820E+01	0.15929E+00	0.40820E+01	0.70930E-01	0.40820E+01	0.28605E-01	0.40820E+01	0.24236E+01
CTRSOAS	32.9020	-87.2500	160	74	06/05/2013 01:00	06/05/2013 01:59	0.39290E+01	0.95325E+00	0.39290E+01	0.29165E+00	0.39290E+01	0.36386E+00	0.39290E+01	0.17030E+00	0.39290E+01	0.59536E-01	0.39290E+01	0.36181E-01	0.39290E+01	0.18748E+01
CTRSOAS	32.9020	-87.2500	160	74	06/05/2013 02:00	06/05/2013 02:59	0.48530E+01	0.79264E+00	0.48530E+01	0.20628E+00	0.48530E+01	0.28623E+00	0.48530E+01	0.18096E+00	0.48530E+01	0.51508E-01	0.48530E+01	0.37493E-01	0.48530E+01	0.15551E+01
CTRSOAS	32.9020	-87.2500	160	74	06/05/2013 03:00	06/05/2013 03:59	0.46730E+01	0.75627E+00	0.46730E+01	0.20906E+00	0.46730E+01	0.27614E+00	0.46730E+01	0.17953E+00	0.46730E+01	0.50465E-01	0.46730E+01	0.37033E-01	0.46730E+01	0.15085E+01
CTRSOAS	32.9020	-87.2500	160	74	06/05/2013 04:00	06/05/2013 04:59	0.44740E+01	0.45626E+00	0.44740E+01	0.19904E+00	0.44740E+01	0.22142E+00	0.44740E+01	0.14433E+00	0.44740E+01	0.39905E-01	0.44740E+01	0.36387E-01	0.44740E+01	0.10973E+01
CTRSOAS	32.9020	-87.2500	160	74	06/05/2013 05:00	06/05/2013 05:59	0.43180E+01	0.13375E+00	0.43180E+01	0.72655E-01	0.43180E+01	0.59946E-01	0.43180E+01	0.87396E-01	0.43180E+01	0.15827E-01	0.43180E+01	0.10362E-01	0.43180E+01	0.37994E+00
CTRSOAS	32.9020	-87.2500	160	74	06/05/2013 06:00	06/05/2013 06:59	0.38960E+01	0.64511E-01	0.38960E+01	0.45426E-01	0.38960E+01	0.41488E-01	0.38960E+01	0.73159E-01	0.38960E+01	0.11516E-01	0.38960E+01	0.59957E-02	0.38960E+01	0.24210E+00
CTRSOAS	32.9020	-87.2500	160	74	06/05/2013 07:00	06/05/2013 07:59	0.28890E+01	0.70343E-01	0.28890E+01	0.64476E-01	0.28890E+01	0.68566E-01	0.28890E+01	0.10178E+00	0.28890E+01	0.15275E-01	0.28890E+01	0.13103E-01	0.28890E+01	0.33354E+00
CTRSOAS	32.9020	-87.2500	160	74	06/05/2013 08:00	06/05/2013 08:59	-999	0.57077E-01	-999	0.73685E-01	-999	0.76061E-01	-999	0.13616E+00	-999	0.15096E-01	-999	0.27823E-01	-999	0.38590E+00
CTRSOAS	32.9020	-87.2500	160	74	06/05/2013 09:00	06/05/2013 09:59	0.16571E+01	0.26309E-01	0.16571E+01	0.55648E-01	0.16571E+01	0.44576E-01	0.16571E+01	0.13592E+00	0.16571E+01	0.10257E-01	0.16571E+01	0.25017E-01	0.16571E+01	0.29773E+00
CTRSOAS	32.9020	-87.2500	160	74	06/05/2013 10:00	06/05/2013 10:59	0.13890E+01	0.10465E-01	0.13890E+01	0.40618E-01	0.13890E+01	0.23339E-01	0.13890E+01	0.12666E+00	0.13890E+01	0.65305E-02	0.13890E+01	0.16908E-01	0.13890E+01	0.22452E+00
CTRSOAS	32.9020	-87.2500	160	74	06/05/2013 11:00	06/05/2013 11:59	0.10220E+01	0.46469E-02	0.10220E+01	0.27414E-01	0.10220E+01	0.15933E-01	0.10220E+01	0.10907E+00	0.10220E+01	0.42502E-02	0.10220E+01	0.16033E-01	0.10220E+01	0.17735E+00
CTRSOAS	32.9020	-87.2500	160	74	06/05/2013 12:00	06/05/2013 12:59	0.72800E+00	0.12456E-01	0.72800E+00	0.69502E-02	0.72800E+00	0.36916E-02	0.72800E+00	0.36681E-01	0.72800E+00	0.23080E-02	0.72800E+00	0.20464E-02	0.72800E+00	0.64133E-01
CTRSOAS	32.9020	-87.2500	160	74	06/05/2013 13:00	06/05/2013 13:59	0.33700E+00	0.31170E-01	0.33700E+00	0.63626E-02	0.33700E+00	0.56948E-02	0.33700E+00	0.30325E-01	0.33700E+00	0.28612E-02	0.33700E+00	0.13516E-02	0.33700E+00	0.77765E-01
CTRSOAS	32.9020	-87.2500	160	74	06/05/2013 14:00	06/05/2013 14:59	0.45800E+00	0.30210E-01	0.45800E+00	0.43977E-02	0.45800E+00	0.53827E-02	0.45800E+00	0.31073E-01	0.45800E+00	0.26344E-02	0.45800E+00	0.11181E-02	0.45800E+00	0.74816E-01
CTRSOAS	32.9020	-87.2500	160	74	06/05/2013 15:00	06/05/2013 15:59	0.61167E+00	0.36778E-01	0.61167E+00	0.39473E-02	0.61167E+00	0.63269E-02	0.61167E+00	0.36771E-01	0.61167E+00	0.31915E-02	0.61167E+00	0.10817E-02	0.61167E+00	0.88096E-01
CTRSOAS	32.9020	-87.2500	160	74	06/05/2013 16:00	06/05/2013 16:59	0.77429E+00	0.45394E-01	0.77429E+00	0.42637E-02	0.77429E+00	0.85845E-02	0.77429E+00	0.40232E-01	0.77429E+00	0.46347E-02	0.77429E+00	0.10316E-02	0.77429E+00	0.10414E+00
CTRSOAS	32.9020	-87.2500	160	74	06/05/2013 17:00	06/05/2013 17:59	0.62200E+00	0.59743E-01	0.62200E+00	0.59511E-02	0.62200E+00	0.13759E-01	0.62200E+00	0.45339E-01	0.62200E+00	0.70977E-02	0.62200E+00	0.11192E-02	0.62200E+00	0.13301E+00
CTRSOAS	32.9020	-87.2500	160	74	06/05/2013 18:00	06/05/2013 18:59	0.59100E+00	0.77870E-01	0.59100E+00	0.66611E-02	0.59100E+00	0.16961E-01	0.59100E+00	0.46802E-01	0.59100E+00	0.89204E-02	0.59100E+00	0.10891E-02	0.59100E+00	0.15830E+00
CTRSOAS	32.9020	-87.2500	160	74	06/05/2013 19:00	06/05/2013 19:59	0.69100E+00	0.10015E+00	0.69100E+00	0.68405E-02	0.69100E+00	0.20451E-01	0.69100E+00	0.45589E-01	0.69100E+00	0.10328E-01	0.69100E+00	0.10380E-02	0.69100E+00	0.18440E+00
CTRSOAS	32.9020	-87.2500	160	74	06/05/2013 20:00	06/05/2013 20:59	0.60667E+00	0.10794E+00	0.60667E+00	0.74013E-02	0.60667E+00	0.23714E-01	0.60667E+00	0.45180E-01	0.60667E+00	0.11837E-01	0.60667E+00	0.10475E-02	0.60667E+00	0.19712E+00
CTRSOAS	32.9020	-87.2500	160	74	06/05/2013 21:00	06/05/2013 21:59	0.78000E+00	0.76138E-01	0.78000E+00	0.84405E-02	0.78000E+00	0.29190E-01	0.78000E+00	0.47460E-01	0.78000E+00	0.13990E-01	0.78000E+00	0.12119E-02	0.78000E+00	0.17643E+00
CTRSOAS	32.9020	-87.2500	160	74	06/05/2013 22:00	06/05/2013 22:59	0.94000E+00	0.55653E-01	0.94000E+00	0.10934E-01	0.94000E+00	0.43599E-01	0.94000E+00	0.59536E-01	0.94000E+00	0.18327E-01	0.94000E+00	0.18651E-02	0.94000E+00	0.18991E+00
CTRSOAS	32.9020	-87.2500	160	74	06/05/2013 23:00	06/05/2013 23:59	0.69900E+00	0.59782E-01	0.69900E+00	0.14621E-01	0.69900E+00	0.67105E-01	0.69900E+00	0.82494E-01	0.69900E+00	0.22269E-01	0.69900E+00	0.36026E-02	0.69900E+00	0.24988E+00
CTRSOAS	32.9020	-87.2500	160	74	06/06/2013 00:00	06/06/2013 00:59	0.39300E+00	0.67067E-01	0.39300E+00	0.17162E-01	0.39300E+00	0.81299E-01	0.39300E+00	0.99509E-01	0.39300E+00	0.22177E-01	0.39300E+00	0.54829E-02	0.39300E+00	0.29270E+00
CTRSOAS	32.9020	-87.2500	160	74	06/06/2013 01:00	06/06/2013 01:59	0.49000E+00	0.70320E-01	0.49000E+00	0.17059E-01	0.49000E+00	0.77343E-01	0.49000E+00	0.95866E-01	0.49000E+00	0.19793E-01	0.49000E+00	0.56295E-02	0.49000E+00	0.28601E+00
CTRSOAS	32.9020	-87.2500	160	74	06/06/2013 02:00	06/06/2013 02:59	0.67900E+00	0.72216E-01	0.67900E+00	0.19120E-01	0.67900E+00	0.74958E-01	0.67900E+00	0.88137E-01	0.67900E+00	0.20482E-01	0.67900E+00	0.68086E-02	0.67900E+00	0.28172E+00
CTRSOAS	32.9020	-87.2500	160	74	06/06/2013 03:00	06/06/2013 03:59	0.68600E+00	0.79171E-01	0.68600E+00	0.25195E-01	0.68600E+00	0.94683E-01	0.68600E+00	0.93062E-01	0.68600E+00	0.23530E-01	0.68600E+00	0.12430E-01	0.68600E+00	0.32807E+00
CTRSOAS	32.9020	-87.2500	160	74	06/06/2013 04:00	06/06/2013 04:59	0.78700E+00	0.90335E-01	0.78700E+00	0.35756E-01	0.78700E+00	0.13543E+00	0.78700E+00	0.10347E+00	0.78700E+00	0.26353E-01	0.78700E+00	0.23362E-01	0.78700E+00	0.41470E+00
CTRSOAS	32.9020	-87.2500	160	74	06/06/2013 05:00	06/06/2013 05:59	0.75600E+00	0.10529E+00	0.75600E+00	0.51022E-01	0.75600E+00	0.18943E+00	0.75600E+00	0.11768E+00	0.75600E+00	0.28310E-01	0.75600E+00	0.39273E-01	0.75600E+00	0.53101E+00
CTRSOAS	32.9020	-87.2500	160	74	06/06/2013 06:00	06/06/2013 06:59	0.83800E+00	0.11954E+00	0.83800E+00	0.71788E-01	0.83800E+00	0.25241E+00	0.83800E+00	0.13201E+00	0.83800E+00	0.29510E-01	0.83800E+00	0.59523E-01	0.83800E+00	0.66477E+00
CTRSOAS	32.9020	-87.2500	160	74	06/06/2013 07:00	06/06/2013 07:59	0.90400E+00	0.12083E+00	0.90400E+00	0.91175E-01	0.90400E+00	0.29728E+00	0.90400E+00	0.13220E+00	0.90400E+00	0.28807E-01	0.90400E+00	0.70833E-01	0.90400E+00	0.74113E+00
CTRSOAS	32.9020	-87.2500	160	74	06/06/2013 08:00	06/06/2013 08:59	0.10400E+01	0.98244E-01	0.10400E+01	0.85496E-01	0.10400E+01	0.25780E+00	0.10400E+01	0.11904E+00	0.10400E+01	0.24671E-01	0.10400E+01	0.50789E-01	0.10400E+01	0.63605E+00
CTRSOAS	32.9020	-87.2500	160	74	06/06/2013 09:00	06/06/2013 09:59	0.11786E+01	0.72564E-01	0.11786E+01	0.51031E-01	0.11786E+01	0.13016E+00	0.11786E+01	0.99946E-01	0.11786E+01	0.17880E-01	0.11786E+01	0.18405E-01	0.11786E+01	0.38999E+00
CTRSOAS	32.9020	-87.2500	160	74	06/06/2013 10:00	06/06/2013 10:59	0.13043E+01	0.75215E-01	0.13043E+01	0.42871E-01	0.13043E+01	0.91455E-01	0.13043E+01	0.12597E+00	0.13043E+01	0.14937E-01	0.13043E+01	0.10921E-01	0.13043E+01	0.36137E+00
CTRSOAS	32.9020	-87.2500	160	74	06/06/2013 11:00	06/06/2013 11:59	0.12710E+01	0.73805E-01	0.12710E+01	0.50078E-01	0.12710E+01	0.99747E-01	0.12710E+01	0.20107E+00	0.12710E+01	0.13509E-01	0.12710E+01	0.15807E-01	0.12710E+01	0.45401E+00
CTRSOAS	32.9020	-87.2500	160	74	06/06/2013 12:00	06/06/2013 12:59	0.14570E+01	0.72844E-01	0.14570E+01	0.60702E-01	0.14570E+01	0.11300E+00	0.14570E+01	0.25668E+00	0.14570E+01	0.12215E-01	0.14570E+01	0.21745E-01	0.14570E+01	0.53718E+00
CTRSOAS	32.9020	-87.2500	160	74	06/06/2013 13:00	06/06/2013 13:59	0.11290E+01	0.90133E-01	0.11290E+01	0.54346E-01	0.11290E+01	0.10009E+00	0.11290E+01	0.22306E+00	0.11290E+01	0.11855E-01	0.11290E+01	0.17886E-01	0.11290E+01	0.49737E+00
CTRSOAS	32.9020	-87.2500	160	74	06/06/2013 14:00	06/06/2013 14:59	0.10980E+01	0.12626E+00	0.10980E+01	0.45690E-01	0.10980E+01	0.80558E-01	0.10980E+01	0.16949E+00	0.10980E+01	0.12121E-01	0.10980E+01	0.12649E-01	0.10980E+01	0.44676E+00
CTRSOAS	32.9020	-87.2500	160	74	06/06/2013 15:00	06/06/2013 15:59	0.12530E+01	0.18652E+00	0.12530E+01	0.42920E-01	0.12530E+01	0.78717E-01	0.12530E+01	0.12728E+00	0.12530E+01	0.14320E-01	0.12530E+01	0.99225E-02	0.12530E+01	0.45969E+00
CTRSOAS	32.9020	-87.2500	160	74	06/06/2013 16:00	06/06/2013 16:59	0.15670E+01	0.24403E+00	0.15670E+01	0.44238E-01	0.15670E+01	0.90710E-01	0.15670E+01	0.10095E+00	0.15670E+01	0.17991E-01	0.15670E+01	0.79448E-02	0.15670E+01	0.50586E+00
CTRSOAS	32.9020	-87.2500	160	74	06/06/2013 17:00	06/06/2013 17:59	0.11280E+01	0.26978E+00	0.11280E+01	0.47968E-01	0.11280E+01	0.10540E+00	0.11280E+01	0.92604E-01	0.11280E+01	0.21799E-01	0.11280E+01	0.54429E-02	0.11280E+01	0.54299E+00
CTRSOAS	32.9020	-87.2500	160	74	06/06/2013 18:00	06/06/2013 18:59	0.10630E+01	0.23165E+00	0.10630E+01	0.39917E-01	0.10630E+01	0.87614E-01	0.10630E+01	0.75193E-01	0.10630E+01	0.19309E-01	0.10630E+01	0.26930E-02	0.10630E+01	0.45638E+00
CTRSOAS	32.9020	-87.2500	160	74	06/06/2013 19:00	06/06/2013 19:59	0.14340E+01	0.15369E+00	0.14340E+01	0.26499E-01	0.14340E+01	0.57147E-01	0.14340E+01	0.53265E-01	0.14340E+01	0.14943E-01	0.14340E+01	0.11901E-02	0.14340E+01	0.30673E+00
CTRSOAS	32.9020	-87.2500	160	74	06/06/2013 20:00	06/06/2013 20:59	0.15200E+01	0.10050E+00	0.15200E+01	0.17349E-01	0.15200E+01	0.35294E-01	0.15200E+01	0.39013E-01	0.15200E+01	0.12633E-01	0.15200E+01	0.58897E-03	0.15200E+01	0.20538E+00
CTRSOAS	32.9020	-87.2500	160	74	06/06/2013 21:00	06/06/2013 21:59	0.18271E+01	0.11435E+00	0.18271E+01	0.19700E-01	0.18271E+01	0.43682E-01	0.18271E+01	0.42718E-01	0.18271E+01	0.14234E-01	0.18271E+01	0.90299E-03	0.18271E+01	0.23558E+00
CTRSOAS	32.9020	-87.2500	160	74	06/06/2013 22:00	06/06/2013 22:59	0.20730E+01	0.19245E+00	0.20730E+01	0.39473E-01	0.20730E+01	0.11339E+00	0.20730E+01	0.75548E-01	0.20730E+01	0.22549E-01	0.20730E+01	0.35734E-02	0.20730E+01	0.44699E+00
CTRSOAS	32.9020	-87.2500	160	74	06/06/2013 23:00	06/06/2013 23:59	0.21780E+01	0.23578E+00	0.21780E+01	0.57707E-01	0.21780E+01	0.19903E+00	0.21780E+01	0.10744E+00	0.21780E+01	0.29434E-01	0.21780E+01	0.83324E-02	0.21780E+01	0.63772E+00
CTRSOAS	32.9020	-87.2500	160	74	06/07/2013 00:00	06/07/2013 00:59	0.22444E+01	0.25411E+00	0.22444E+01	0.67622E-01	0.22444E+01	0.25345E+00	0.22444E+01	0.12115E+00	0.22444E+01	0.32274E-01	0.22444E+01	0.13529E-01	0.22444E+01	0.74213E+00
CTRSOAS	32.9020	-87.2500	160	74	06/07/2013 01:00	06/07/2013 01:59	-999	0.26219E+00	-999	0.72907E-01	-999	0.31985E+00	-999	0.13524E+00	-999	0.32864E-01	-999	0.27259E-01	-999	0.85031E+00
CTRSOAS	32.9020	-87.2500	160	74	06/07/2013 02:00	06/07/2013 02:59	-999	0.26669E+00	-999	0.85372E-01	-999	0.48176E+00	-999	0.14774E+00	-999	0.34773E-01	-999	0.56638E-01	-999	0.10730E+01
CTRSOAS	32.9020	-87.2500	160	74	06/07/2013 03:00	06/07/2013 03:59	-999	0.23504E+00	-999	0.90578E-01	-999	0.36787E+00	-999	0.14934E+00	-999	0.37906E-01	-999	0.35257E-01	-999	0.91600E+00
CTRSOAS	32.9020	-87.2500	160	74	06/07/2013 04:00	06/07/2013 04:59	-999	0.17052E+00	-999	0.72622E-01	-999	0.19406E+00	-999	0.15689E+00	-999	0.33928E-01	-999	0.16152E-01	-999	0.64418E+00
CTRSOAS	32.9020	-87.2500	160	74	06/07/2013 05:00	06/07/2013 05:59	-999	0.85113E-01	-999	0.35210E-01	-999	0.55430E-01	-999	0.15183E+00	-999	0.15158E-01	-999	0.12189E-01	-999	0.35493E+00
CTRSOAS	32.9020	-87.2500	160	74	06/07/2013 06:00	06/07/2013 06:59	-999	0.76198E-01	-999	0.37322E-01	-999	0.44096E-01	-999	0.21045E+00	-999	0.11879E-01	-999	0.23407E-01	-999	0.40336E+00
CTRSOAS	32.9020	-87.2500	160	74	06/07/2013 07:00	06/07/2013 07:59	-999	0.10780E+00	-999	0.68734E-01	-999	0.72347E-01	-999	0.28673E+00	-999	0.14991E-01	-999	0.55548E-01	-999	0.60615E+00
CTRSOAS	32.9020	-87.2500	160	74	06/07/2013 08:00	06/07/2013 08:59	-999	0.15248E+00	-999	0.12929E+00	-999	0.11684E+00	-999	0.32299E+00	-999	0.19273E-01	-999	0.97838E-01	-999	0.83871E+00
CTRSOAS	32.9020	-87.2500	160	74	06/07/2013 09:00	06/07/2013 09:59	0.15580E+01	0.27352E+00	0.15580E+01	0.20193E+00	0.15580E+01	0.19083E+00	0.15580E+01	0.29303E+00	0.15580E+01	0.28471E-01	0.15580E+01	0.11889E+00	0.15580E+01	0.11067E+01
CTRSOAS	32.9020	-87.2500	160	74	06/07/2013 10:00	06/07/2013 10:59	0.17430E+01	0.38190E+00	0.17430E+01	0.24200E+00	0.17430E+01	0.23333E+00	0.17430E+01	0.24843E+00	0.17430E+01	0.35415E-01	0.17430E+01	0.11020E+00	0.17430E+01	0.12513E+01
CTRSOAS	32.9020	-87.2500	160	74	06/07/2013 11:00	06/07/2013 11:59	0.14820E+01	0.43056E+00	0.14820E+01	0.25503E+00	0.14820E+01	0.25217E+00	0.14820E+01	0.22064E+00	0.14820E+01	0.37169E-01	0.14820E+01	0.11916E+00	0.14820E+01	0.13147E+01
CTRSOAS	32.9020	-87.2500	160	74	06/07/2013 12:00	06/07/2013 12:59	0.17580E+01	0.52807E+00	0.17580E+01	0.25135E+00	0.17580E+01	0.28556E+00	0.17580E+01	0.20620E+00	0.17580E+01	0.38134E-01	0.17580E+01	0.13025E+00	0.17580E+01	0.14396E+01
CTRSOAS	32.9020	-87.2500	160	74	06/07/2013 13:00	06/07/2013 13:59	0.19320E+01	0.57361E+00	0.19320E+01	0.19553E+00	0.19320E+01	0.25140E+00	0.19320E+01	0.17456E+00	0.19320E+01	0.39592E-01	0.19320E+01	0.73190E-01	0.19320E+01	0.13079E+01
CTRSOAS	32.9020	-87.2500	160	74	06/07/2013 14:00	06/07/2013 14:59	0.22760E+01	0.42077E+00	0.22760E+01	0.12008E+00	0.22760E+01	0.16832E+00	0.22760E+01	0.14209E+00	0.22760E+01	0.35680E-01	0.22760E+01	0.20180E-01	0.22760E+01	0.90712E+00
CTRSOAS	32.9020	-87.2500	160	74	06/07/2013 15:00	06/07/2013 15:59	0.25830E+01	0.41002E+00	0.25830E+01	0.10653E+00	0.25830E+01	0.16698E+00	0.25830E+01	0.14031E+00	0.25830E+01	0.38152E-01	0.25830E+01	0.11225E-01	0.25830E+01	0.87322E+00
CTRSOAS	32.9020	-87.2500	160	74	06/07/2013 16:00	06/07/2013 16:59	0.29780E+01	0.37586E+00	0.29780E+01	0.86248E-01	0.29780E+01	0.13714E+00	0.29780E+01	0.12943E+00	0.29780E+01	0.32390E-01	0.29780E+01	0.51179E-02	0.29780E+01	0.76619E+00
CTRSOAS	32.9020	-87.2500	160	74	06/07/2013 17:00	06/07/2013 17:59	0.97000E+00	0.35046E+00	0.97000E+00	0.67990E-01	0.97000E+00	0.11107E+00	0.97000E+00	0.11630E+00	0.97000E+00	0.25958E-01	0.97000E+00	0.31192E-02	0.97000E+00	0.67492E+00
CTRSOAS	32.9020	-87.2500	160	74	06/07/2013 18:00	06/07/2013 18:59	0.53100E+00	0.39213E+00	0.53100E+00	0.66497E-01	0.53100E+00	0.12188E+00	0.53100E+00	0.11649E+00	0.53100E+00	0.27146E-01	0.53100E+00	0.31631E-02	0.53100E+00	0.72730E+00
CTRSOAS	32.9020	-87.2500	160	74	06/07/2013 19:00	06/07/2013 19:59	0.96100E+00	0.36724E+00	0.96100E+00	0.54519E-01	0.96100E+00	0.10524E+00	0.96100E+00	0.94718E-01	0.96100E+00	0.23593E-01	0.96100E+00	0.25174E-02	0.96100E+00	0.64783E+00
CTRSOAS	32.9020	-87.2500	160	74	06/07/2013 20:00	06/07/2013 20:59	0.10400E+01	0.34258E+00	0.10400E+01	0.45740E-01	0.10400E+01	0.99250E-01	0.10400E+01	0.77143E-01	0.10400E+01	0.22369E-01	0.10400E+01	0.26619E-02	0.10400E+01	0.58975E+00
CTRSOAS	32.9020	-87.2500	160	74	06/07/2013 21:00	06/07/2013 21:59	0.12250E+01	0.42364E+00	0.12250E+01	0.50871E-01	0.12250E+01	0.12812E+00	0.12250E+01	0.84462E-01	0.12250E+01	0.27753E-01	0.12250E+01	0.43423E-02	0.12250E+01	0.71919E+00
CTRSOAS	32.9020	-87.2500	160	74	06/07/2013 22:00	06/07/2013 22:59	0.15270E+01	0.52483E+00	0.15270E+01	0.59664E-01	0.15270E+01	0.16157E+00	0.15270E+01	0.11721E+00	0.15270E+01	0.35072E-01	0.15270E+01	0.67369E-02	0.15270E+01	0.90509E+00
CTRSOAS	32.9020	-87.2500	160	74	06/07/2013 23:00	06/07/2013 23:59	0.17471E+01	0.54065E+00	0.17471E+01	0.65974E-01	0.17471E+01	0.17684E+00	0.17471E+01	0.15972E+00	0.17471E+01	0.40505E-01	0.17471E+01	0.97974E-02	0.17471E+01	0.99349E+00
CTRSOAS	32.9020	-87.2500	160	74	06/08/2013 00:00	06/08/2013 00:59	0.19140E+01	0.37213E+00	0.19140E+01	0.54725E-01	0.19140E+01	0.12580E+00	0.19140E+01	0.14306E+00	0.19140E+01	0.33500E-01	0.19140E+01	0.99636E-02	0.19140E+01	0.73919E+00
CTRSOAS	32.9020	-87.2500	160	74	06/08/2013 01:00	06/08/2013 01:59	0.23330E+01	0.45007E+00	0.23330E+01	0.38658E-01	0.23330E+01	0.68497E-01	0.23330E+01	0.10733E+00	0.23330E+01	0.25060E-01	0.23330E+01	0.97560E-02	0.23330E+01	0.69938E+00
CTRSOAS	32.9020	-87.2500	160	74	06/08/2013 02:00	06/08/2013 02:59	0.21490E+01	0.74707E+00	0.21490E+01	0.53033E-01	0.21490E+01	0.85863E-01	0.21490E+01	0.11885E+00	0.21490E+01	0.29038E-01	0.21490E+01	0.18442E-01	0.21490E+01	0.10523E+01
CTRSOAS	32.9020	-87.2500	160	74	06/08/2013 03:00	06/08/2013 03:59	0.20540E+01	0.89267E+00	0.20540E+01	0.80763E-01	0.20540E+01	0.13154E+00	0.20540E+01	0.17974E+00	0.20540E+01	0.34264E-01	0.20540E+01	0.46387E-01	0.20540E+01	0.13654E+01
CTRSOAS	32.9020	-87.2500	160	74	06/08/2013 04:00	06/08/2013 04:59	0.19770E+01	0.89301E+00	0.19770E+01	0.12403E+00	0.19770E+01	0.19456E+00	0.19770E+01	0.30633E+00	0.19770E+01	0.36152E-01	0.19770E+01	0.11271E+00	0.19770E+01	0.16668E+01
CTRSOAS	32.9020	-87.2500	160	74	06/08/2013 05:00	06/08/2013 05:59	0.20122E+01	0.74738E+00	0.20122E+01	0.18968E+00	0.20122E+01	0.23925E+00	0.20122E+01	0.45028E+00	0.20122E+01	0.37035E-01	0.20122E+01	0.18854E+00	0.20122E+01	0.18522E+01
CTRSOAS	32.9020	-87.2500	160	74	06/08/2013 06:00	06/08/2013 06:59	0.17320E+01	0.71865E+00	0.17320E+01	0.19185E+00	0.17320E+01	0.23421E+00	0.17320E+01	0.46826E+00	0.17320E+01	0.40396E-01	0.17320E+01	0.14485E+00	0.17320E+01	0.17982E+01
CTRSOAS	32.9020	-87.2500	160	74	06/08/2013 07:00	06/08/2013 07:59	0.20078E+01	0.81161E+00	0.20078E+01	0.13673E+00	0.20078E+01	0.21285E+00	0.20078E+01	0.36266E+00	0.20078E+01	0.46311E-01	0.20078E+01	0.69967E-01	0.20078E+01	0.16401E+01
CTRSOAS	32.9020	-87.2500	160	74	06/08/2013 08:00	06/08/2013 08:59	-999	0.90784E+00	-999	0.13346E+00	-999	0.21084E+00	-999	0.29642E+00	-999	0.50149E-01	-999	0.63666E-01	-999	0.16624E+01
CTRSOAS	32.9020	-87.2500	160	74	06/08/2013 09:00	06/08/2013 09:59	0.15420E+01	0.94981E+00	0.15420E+01	0.14390E+00	0.15420E+01	0.21349E+00	0.15420E+01	0.26935E+00	0.15420E+01	0.51339E-01	0.15420E+01	0.70519E-01	0.15420E+01	0.16984E+01
CTRSOAS	32.9020	-87.2500	160	74	06/08/2013 10:00	06/08/2013 10:59	0.14380E+01	0.92782E+00	0.14380E+01	0.16526E+00	0.14380E+01	0.22213E+00	0.14380E+01	0.25731E+00	0.14380E+01	0.50503E-01	0.14380E+01	0.80211E-01	0.14380E+01	0.17032E+01
CTRSOAS	32.9020	-87.2500	160	74	06/08/2013 11:00	06/08/2013 11:59	0.97100E+00	0.89148E+00	0.97100E+00	0.18653E+00	0.97100E+00	0.21836E+00	0.97100E+00	0.24752E+00	0.97100E+00	0.48713E-01	0.97100E+00	0.87571E-01	0.97100E+00	0.16802E+01
CTRSOAS	32.9020	-87.2500	160	74	06/08/2013 12:00	06/08/2013 12:59	0.12030E+01	0.10559E+01	0.12030E+01	0.16741E+00	0.12030E+01	0.20284E+00	0.12030E+01	0.24733E+00	0.12030E+01	0.52580E-01	0.12030E+01	0.60808E-01	0.12030E+01	0.17869E+01
CTRSOAS	32.9020	-87.2500	160	74	06/08/2013 13:00	06/08/2013 13:59	0.21100E+01	0.16139E+01	0.21100E+01	0.16199E+00	0.21100E+01	0.27176E+00	0.21100E+01	0.35444E+00	0.21100E+01	0.76949E-01	0.21100E+01	0.38332E-01	0.21100E+01	0.25174E+01
CTRSOAS	32.9020	-87.2500	160	74	06/08/2013 14:00	06/08/2013 14:59	0.23610E+01	0.18543E+01	0.23610E+01	0.15796E+00	0.23610E+01	0.30837E+00	0.23610E+01	0.42752E+00	0.23610E+01	0.86087E-01	0.23610E+01	0.24349E-01	0.23610E+01	0.28586E+01
CTRSOAS	32.9020	-87.2500	160	74	06/08/2013 15:00	06/08/2013 15:59	0.23500E+01	0.15974E+01	0.23500E+01	0.11600E+00	0.23500E+01	0.24658E+00	0.23500E+01	0.32456E+00	0.23500E+01	0.68414E-01	0.23500E+01	0.13056E-01	0.23500E+01	0.23660E+01
CTRSOAS	32.9020	-87.2500	160	74	06/08/2013 16:00	06/08/2013 16:59	0.25560E+01	0.10155E+01	0.25560E+01	0.66151E-01	0.25560E+01	0.15572E+00	0.25560E+01	0.20469E+00	0.25560E+01	0.45400E-01	0.25560E+01	0.50274E-02	0.25560E+01	0.14925E+01
CTRSOAS	32.9020	-87.2500	160	74	06/08/2013 17:00	06/08/2013 17:59	0.27117E+01	0.78293E+00	0.27117E+01	0.51296E-01	0.27117E+01	0.13247E+00	0.27117E+01	0.19687E+00	0.27117E+01	0.38029E-01	0.27117E+01	0.34705E-02	0.27117E+01	0.12051E+01
CTRSOAS	32.9020	-87.2500	160	74	06/08/2013 18:00	06/08/2013 18:59	0.27775E+01	0.77525E+00	0.27775E+01	0.52317E-01	0.27775E+01	0.14060E+00	0.27775E+01	0.20462E+00	0.27775E+01	0.38438E-01	0.27775E+01	0.33517E-02	0.27775E+01	0.12146E+01
CTRSOAS	32.9020	-87.2500	160	74	06/08/2013 19:00	06/08/2013 19:59	0.28400E+01	0.88518E+00	0.28400E+01	0.64931E-01	0.28400E+01	0.17262E+00	0.28400E+01	0.21020E+00	0.28400E+01	0.43843E-01	0.28400E+01	0.38210E-02	0.28400E+01	0.13806E+01
CTRSOAS	32.9020	-87.2500	160	74	06/08/2013 20:00	06/08/2013 20:59	-999	0.10207E+01	-999	0.81519E-01	-999	0.21414E+00	-999	0.22100E+00	-999	0.51430E-01	-999	0.47181E-02	-999	0.15935E+01
CTRSOAS	32.9020	-87.2500	160	74	06/08/2013 21:00	06/08/2013 21:59	0.19200E+01	0.11334E+01	0.19200E+01	0.93348E-01	0.19200E+01	0.25189E+00	0.19200E+01	0.23435E+00	0.19200E+01	0.57908E-01	0.19200E+01	0.61198E-02	0.19200E+01	0.17770E+01
CTRSOAS	32.9020	-87.2500	160	74	06/08/2013 22:00	06/08/2013 22:59	0.22430E+01	0.12678E+01	0.22430E+01	0.94322E-01	0.22430E+01	0.27517E+00	0.22430E+01	0.23341E+00	0.22430E+01	0.60692E-01	0.22430E+01	0.83118E-02	0.22430E+01	0.19398E+01
CTRSOAS	32.9020	-87.2500	160	74	06/08/2013 23:00	06/08/2013 23:59	0.24670E+01	0.12468E+01	0.24670E+01	0.92981E-01	0.24670E+01	0.26179E+00	0.24670E+01	0.22951E+00	0.24670E+01	0.58188E-01	0.24670E+01	0.14156E-01	0.24670E+01	0.19034E+01
CTRSOAS	32.9020	-87.2500	160	74	06/09/2013 00:00	06/09/2013 00:59	0.30120E+01	0.10873E+01	0.30120E+01	0.98019E-01	0.30120E+01	0.23262E+00	0.30120E+01	0.23460E+00	0.30120E+01	0.52964E-01	0.30120E+01	0.20740E-01	0.30120E+01	0.17263E+01
CTRSOAS	32.9020	-87.2500	160	74	06/09/2013 01:00	06/09/2013 01:59	0.31240E+01	0.10490E+01	0.31240E+01	0.10738E+00	0.31240E+01	0.25344E+00	0.31240E+01	0.22799E+00	0.31240E+01	0.49527E-01	0.31240E+01	0.26698E-01	0.31240E+01	0.17140E+01
CTRSOAS	32.9020	-87.2500	160	74	06/09/2013 02:00	06/09/2013 02:59	0.31100E+01	0.10941E+01	0.31100E+01	0.12333E+00	0.31100E+01	0.30566E+00	0.31100E+01	0.21997E+00	0.31100E+01	0.48481E-01	0.31100E+01	0.36806E-01	0.31100E+01	0.18284E+01
CTRSOAS	32.9020	-87.2500	160	74	06/09/2013 03:00	06/09/2013 03:59	0.31150E+01	0.11537E+01	0.31150E+01	0.14378E+00	0.31150E+01	0.37052E+00	0.31150E+01	0.22917E+00	0.31150E+01	0.49307E-01	0.31150E+01	0.51672E-01	0.31150E+01	0.19981E+01
CTRSOAS	32.9020	-87.2500	160	74	06/09/2013 04:00	06/09/2013 04:59	0.29270E+01	0.12158E+01	0.29270E+01	0.17677E+00	0.29270E+01	0.42451E+00	0.29270E+01	0.25640E+00	0.29270E+01	0.51695E-01	0.29270E+01	0.73154E-01	0.29270E+01	0.21984E+01
CTRSOAS	32.9020	-87.2500	160	74	06/09/2013 05:00	06/09/2013 05:59	0.21200E+01	0.12964E+01	0.21200E+01	0.23196E+00	0.21200E+01	0.39848E+00	0.21200E+01	0.29261E+00	0.21200E+01	0.54360E-01	0.21200E+01	0.90833E-01	0.21200E+01	0.23646E+01
CTRSOAS	32.9020	-87.2500	160	74	06/09/2013 06:00	06/09/2013 06:59	0.17700E+01	0.87750E+00	0.17700E+01	0.17418E+00	0.17700E+01	0.25928E+00	0.17700E+01	0.28449E+00	0.17700E+01	0.42893E-01	0.17700E+01	0.66159E-01	0.17700E+01	0.17045E+01
CTRSOAS	32.9020	-87.2500	160	74	06/09/2013 07:00	06/09/2013 07:59	0.14530E+01	0.28569E+00	0.14530E+01	0.93901E-01	0.14530E+01	0.15324E+00	0.14530E+01	0.33162E+00	0.14530E+01	0.28116E-01	0.14530E+01	0.29121E-01	0.14530E+01	0.92170E+00
CTRSOAS	32.9020	-87.2500	160	74	06/09/2013 08:00	06/09/2013 08:59	0.15250E+01	0.14696E+00	0.15250E+01	0.85925E-01	0.15250E+01	0.14799E+00	0.15250E+01	0.32058E+00	0.15250E+01	0.21722E-01	0.15250E+01	0.27655E-01	0.15250E+01	0.75085E+00
CTRSOAS	32.9020	-87.2500	160	74	06/09/2013 09:00	06/09/2013 09:59	0.11500E+01	0.11173E+00	0.11500E+01	0.84445E-01	0.11500E+01	0.13531E+00	0.11500E+01	0.29856E+00	0.11500E+01	0.18544E-01	0.11500E+01	0.31229E-01	0.11500E+01	0.67986E+00
CTRSOAS	32.9020	-87.2500	160	74	06/09/2013 10:00	06/09/2013 10:59	0.96800E+00	0.93652E-01	0.96800E+00	0.87260E-01	0.96800E+00	0.13061E+00	0.96800E+00	0.29709E+00	0.96800E+00	0.16750E-01	0.96800E+00	0.36412E-01	0.96800E+00	0.66180E+00
CTRSOAS	32.9020	-87.2500	160	74	06/09/2013 11:00	06/09/2013 11:59	0.90200E+00	0.75472E-01	0.90200E+00	0.88837E-01	0.90200E+00	0.12443E+00	0.90200E+00	0.30786E+00	0.90200E+00	0.14672E-01	0.90200E+00	0.43673E-01	0.90200E+00	0.65497E+00
CTRSOAS	32.9020	-87.2500	160	74	06/09/2013 12:00	06/09/2013 12:59	0.84143E+00	0.55783E-01	0.84143E+00	0.83593E-01	0.84143E+00	0.10424E+00	0.84143E+00	0.30403E+00	0.84143E+00	0.12011E-01	0.84143E+00	0.39126E-01	0.84143E+00	0.59881E+00
CTRSOAS	32.9020	-87.2500	160	74	06/09/2013 13:00	06/09/2013 13:59	0.70400E+00	0.24003E-01	0.70400E+00	0.41732E-01	0.70400E+00	0.41109E-01	0.70400E+00	0.20260E+00	0.70400E+00	0.57708E-02	0.70400E+00	0.13415E-01	0.70400E+00	0.32865E+00
CTRSOAS	32.9020	-87.2500	160	74	06/09/2013 14:00	06/09/2013 14:59	0.34500E+00	0.15339E-01	0.34500E+00	0.28914E-01	0.34500E+00	0.23681E-01	0.34500E+00	0.14150E+00	0.34500E+00	0.37677E-02	0.34500E+00	0.63971E-02	0.34500E+00	0.21962E+00
CTRSOAS	32.9020	-87.2500	160	74	06/09/2013 15:00	06/09/2013 15:59	0.12667E+00	0.12174E-01	0.12667E+00	0.34198E-01	0.12667E+00	0.20414E-01	0.12667E+00	0.10290E+00	0.12667E+00	0.38662E-02	0.12667E+00	0.51610E-02	0.12667E+00	0.17872E+00
CTRSOAS	32.9020	-87.2500	160	74	06/09/2013 16:00	06/09/2013 16:59	0.40000E-02	0.80845E-02	0.40000E-02	0.33518E-01	0.40000E-02	0.21907E-01	0.40000E-02	0.88623E-01	0.40000E-02	0.58221E-02	0.40000E-02	0.45695E-02	0.40000E-02	0.16253E+00
CTRSOAS	32.9020	-87.2500	160	74	06/09/2013 17:00	06/09/2013 17:59	0.16000E-01	0.85583E-02	0.16000E-01	0.33456E-01	0.16000E-01	0.25881E-01	0.16000E-01	0.93615E-01	0.16000E-01	0.91038E-02	0.16000E-01	0.44129E-02	0.16000E-01	0.17503E+00
CTRSOAS	32.9020	-87.2500	160	74	06/09/2013 18:00	06/09/2013 18:59	0.20400E+00	0.90231E-02	0.20400E+00	0.12313E-01	0.20400E+00	0.19710E-01	0.20400E+00	0.73140E-01	0.20400E+00	0.11844E-01	0.20400E+00	0.20700E-02	0.20400E+00	0.12810E+00
CTRSOAS	32.9020	-87.2500	160	74	06/09/2013 19:00	06/09/2013 19:59	0.17100E+00	0.11813E-01	0.17100E+00	0.38694E-02	0.17100E+00	0.17586E-01	0.17100E+00	0.58109E-01	0.17100E+00	0.12113E-01	0.17100E+00	0.11888E-02	0.17100E+00	0.10468E+00
CTRSOAS	32.9020	-87.2500	160	74	06/09/2013 20:00	06/09/2013 20:59	0.38000E+00	0.10721E-01	0.38000E+00	0.19360E-02	0.38000E+00	0.11485E-01	0.38000E+00	0.48704E-01	0.38000E+00	0.76294E-02	0.38000E+00	0.89371E-03	0.38000E+00	0.81370E-01
CTRSOAS	32.9020	-87.2500	160	74	06/09/2013 21:00	06/09/2013 21:59	0.18375E+00	0.85127E-02	0.18375E+00	0.84831E-03	0.18375E+00	0.47202E-02	0.18375E+00	0.30129E-01	0.18375E+00	0.57780E-02	0.18375E+00	0.42576E-03	0.18375E+00	0.50414E-01
CTRSOAS	32.9020	-87.2500	160	74	06/09/2013 22:00	06/09/2013 22:59	0.90000E-01	0.14162E-01	0.90000E-01	0.17570E-03	0.90000E-01	0.13726E-02	0.90000E-01	0.17252E-01	0.90000E-01	0.41115E-02	0.90000E-01	0.11344E-03	0.90000E-01	0.37187E-01
CTRSOAS	32.9020	-87.2500	160	74	06/09/2013 23:00	06/09/2013 23:59	0.60000E-02	0.17005E-01	0.60000E-02	0.27915E-03	0.60000E-02	0.17271E-02	0.60000E-02	0.21499E-01	0.60000E-02	0.38562E-02	0.60000E-02	0.19697E-03	0.60000E-02	0.44565E-01
CTRSOAS	32.9020	-87.2500	160	74	06/10/2013 00:00	06/10/2013 00:59	0.18000E-01	0.15061E-01	0.18000E-01	0.36050E-03	0.18000E-01	0.16112E-02	0.18000E-01	0.24322E-01	0.18000E-01	0.30878E-02	0.18000E-01	0.23481E-03	0.18000E-01	0.44679E-01
CTRSOAS	32.9020	-87.2500	160	74	06/10/2013 01:00	06/10/2013 01:59	0.23000E-01	0.15992E-01	0.23000E-01	0.41115E-03	0.23000E-01	0.16437E-02	0.23000E-01	0.25602E-01	0.23000E-01	0.28126E-02	0.23000E-01	0.27840E-03	0.23000E-01	0.46741E-01
CTRSOAS	32.9020	-87.2500	160	74	06/10/2013 02:00	06/10/2013 02:59	0.63000E-01	0.24486E-01	0.63000E-01	0.66720E-03	0.63000E-01	0.32081E-02	0.63000E-01	0.25021E-01	0.63000E-01	0.31273E-02	0.63000E-01	0.36860E-03	0.63000E-01	0.56881E-01
CTRSOAS	32.9020	-87.2500	160	74	06/10/2013 03:00	06/10/2013 03:59	0.10500E+00	0.67667E-01	0.10500E+00	0.15821E-02	0.10500E+00	0.64499E-02	0.10500E+00	0.28209E-01	0.10500E+00	0.48163E-02	0.10500E+00	0.59083E-03	0.10500E+00	0.10932E+00
CTRSOAS	32.9020	-87.2500	160	74	06/10/2013 04:00	06/10/2013 04:59	0.17300E+00	0.10861E+00	0.17300E+00	0.39917E-02	0.17300E+00	0.11920E-01	0.17300E+00	0.46348E-01	0.17300E+00	0.80449E-02	0.17300E+00	0.13797E-02	0.17300E+00	0.18031E+00
CTRSOAS	32.9020	-87.2500	160	74	06/10/2013 05:00	06/10/2013 05:59	0.24000E+00	0.10681E+00	0.24000E+00	0.68725E-02	0.24000E+00	0.18500E-01	0.24000E+00	0.64365E-01	0.24000E+00	0.10188E-01	0.24000E+00	0.22681E-02	0.24000E+00	0.20901E+00
CTRSOAS	32.9020	-87.2500	160	74	06/10/2013 06:00	06/10/2013 06:59	0.19286E+00	0.10548E+00	0.19286E+00	0.14652E-01	0.19286E+00	0.33281E-01	0.19286E+00	0.10037E+00	0.19286E+00	0.15322E-01	0.19286E+00	0.43939E-02	0.19286E+00	0.27351E+00
CTRSOAS	32.9020	-87.2500	160	74	06/10/2013 07:00	06/10/2013 07:59	0.19000E+00	0.54800E-01	0.19000E+00	0.11186E-01	0.19000E+00	0.24188E-01	0.19000E+00	0.87766E-01	0.19000E+00	0.12163E-01	0.19000E+00	0.38889E-02	0.19000E+00	0.19400E+00
CTRSOAS	32.9020	-87.2500	160	74	06/10/2013 08:00	06/10/2013 08:59	0.35500E+00	0.41993E-01	0.35500E+00	0.11393E-01	0.35500E+00	0.22457E-01	0.35500E+00	0.92382E-01	0.35500E+00	0.10504E-01	0.35500E+00	0.52270E-02	0.35500E+00	0.18397E+00
CTRSOAS	32.9020	-87.2500	160	74	06/10/2013 09:00	06/10/2013 09:59	0.22250E+00	0.73182E-01	0.22250E+00	0.25238E-01	0.22250E+00	0.45927E-01	0.22250E+00	0.13686E+00	0.22250E+00	0.16428E-01	0.22250E+00	0.97317E-02	0.22250E+00	0.30738E+00
CTRSOAS	32.9020	-87.2500	160	74	06/10/2013 10:00	06/10/2013 10:59	0.29700E+00	0.35442E-01	0.29700E+00	0.17782E-01	0.29700E+00	0.29695E-01	0.29700E+00	0.10359E+00	0.29700E+00	0.94023E-02	0.29700E+00	0.66916E-02	0.29700E+00	0.20262E+00
CTRSOAS	32.9020	-87.2500	160	74	06/10/2013 11:00	06/10/2013 11:59	0.33600E+00	0.13475E-01	0.33600E+00	0.36844E-02	0.33600E+00	0.68748E-02	0.33600E+00	0.27126E-01	0.33600E+00	0.21767E-02	0.33600E+00	0.63110E-03	0.33600E+00	0.53971E-01
CTRSOAS	32.9020	-87.2500	160	74	06/10/2013 12:00	06/10/2013 12:59	0.40200E+00	0.74495E-01	0.40200E+00	0.17385E-01	0.40200E+00	0.35874E-01	0.40200E+00	0.91253E-01	0.40200E+00	0.84572E-02	0.40200E+00	0.21601E-02	0.40200E+00	0.22963E+00
CTRSOAS	32.9020	-87.2500	160	74	06/10/2013 13:00	06/10/2013 13:59	0.54500E+00	0.10589E+00	0.54500E+00	0.39010E-01	0.54500E+00	0.70052E-01	0.54500E+00	0.16757E+00	0.54500E+00	0.13098E-01	0.54500E+00	0.56407E-02	0.54500E+00	0.40127E+00
CTRSOAS	32.9020	-87.2500	160	74	06/10/2013 14:00	06/10/2013 14:59	0.60800E+00	0.12528E+00	0.60800E+00	0.55942E-01	0.60800E+00	0.95875E-01	0.60800E+00	0.20257E+00	0.60800E+00	0.15553E-01	0.60800E+00	0.94017E-02	0.60800E+00	0.50463E+00
CTRSOAS	32.9020	-87.2500	160	74	06/10/2013 15:00	06/10/2013 15:59	0.78500E+00	0.14269E+00	0.78500E+00	0.72766E-01	0.78500E+00	0.11690E+00	0.78500E+00	0.22691E+00	0.78500E+00	0.18596E-01	0.78500E+00	0.12772E-01	0.78500E+00	0.59065E+00
CTRSOAS	32.9020	-87.2500	160	74	06/10/2013 16:00	06/10/2013 16:59	0.81889E+00	0.18436E+00	0.81889E+00	0.80449E-01	0.81889E+00	0.13884E+00	0.81889E+00	0.23461E+00	0.81889E+00	0.22625E-01	0.81889E+00	0.12815E-01	0.81889E+00	0.67373E+00
CTRSOAS	32.9020	-87.2500	160	74	06/10/2013 17:00	06/10/2013 17:59	0.83400E+00	0.25667E+00	0.83400E+00	0.77545E-01	0.83400E+00	0.15575E+00	0.83400E+00	0.23067E+00	0.83400E+00	0.26301E-01	0.83400E+00	0.11120E-01	0.83400E+00	0.75809E+00
CTRSOAS	32.9020	-87.2500	160	74	06/10/2013 18:00	06/10/2013 18:59	0.81500E+00	0.29082E+00	0.81500E+00	0.65678E-01	0.81500E+00	0.14297E+00	0.81500E+00	0.19396E+00	0.81500E+00	0.25730E-01	0.81500E+00	0.83165E-02	0.81500E+00	0.72750E+00
CTRSOAS	32.9020	-87.2500	160	74	06/10/2013 19:00	06/10/2013 19:59	0.86600E+00	0.30691E+00	0.86600E+00	0.47446E-01	0.86600E+00	0.11154E+00	0.86600E+00	0.15098E+00	0.86600E+00	0.21277E-01	0.86600E+00	0.53740E-02	0.86600E+00	0.64355E+00
CTRSOAS	32.9020	-87.2500	160	74	06/10/2013 20:00	06/10/2013 20:59	0.91000E+00	0.33294E+00	0.91000E+00	0.31297E-01	0.91000E+00	0.88289E-01	0.91000E+00	0.10795E+00	0.91000E+00	0.17930E-01	0.91000E+00	0.34130E-02	0.91000E+00	0.58184E+00
CTRSOAS	32.9020	-87.2500	160	74	06/10/2013 21:00	06/10/2013 21:59	0.87143E+00	0.34422E+00	0.87143E+00	0.25047E-01	0.87143E+00	0.68656E-01	0.87143E+00	0.71437E-01	0.87143E+00	0.16676E-01	0.87143E+00	0.22335E-02	0.87143E+00	0.52829E+00
CTRSOAS	32.9020	-87.2500	160	74	06/10/2013 22:00	06/10/2013 22:59	0.98400E+00	0.52742E+00	0.98400E+00	0.39928E-01	0.98400E+00	0.12141E+00	0.98400E+00	0.10040E+00	0.98400E+00	0.24288E-01	0.98400E+00	0.51043E-02	0.98400E+00	0.81857E+00
CTRSOAS	32.9020	-87.2500	160	74	06/10/2013 23:00	06/10/2013 23:59	0.90300E+00	0.60381E+00	0.90300E+00	0.66738E-01	0.90300E+00	0.21085E+00	0.90300E+00	0.17363E+00	0.90300E+00	0.33924E-01	0.90300E+00	0.10894E-01	0.90300E+00	0.10999E+01
CTRSOAS	32.9020	-87.2500	160	74	06/11/2013 00:00	06/11/2013 00:59	0.98500E+00	0.35820E+00	0.98500E+00	0.75285E-01	0.98500E+00	0.23666E+00	0.98500E+00	0.21217E+00	0.98500E+00	0.35575E-01	0.98500E+00	0.14010E-01	0.98500E+00	0.93195E+00
CTRSOAS	32.9020	-87.2500	160	74	06/11/2013 01:00	06/11/2013 01:59	0.11500E+01	0.18657E+00	0.11500E+01	0.70338E-01	0.11500E+01	0.25229E+00	0.11500E+01	0.23909E+00	0.11500E+01	0.33666E-01	0.11500E+01	0.18915E-01	0.11500E+01	0.80091E+00
CTRSOAS	32.9020	-87.2500	160	74	06/11/2013 02:00	06/11/2013 02:59	0.13780E+01	0.16810E+00	0.13780E+01	0.70906E-01	0.13780E+01	0.25357E+00	0.13780E+01	0.26839E+00	0.13780E+01	0.32759E-01	0.13780E+01	0.25631E-01	0.13780E+01	0.81941E+00
CTRSOAS	32.9020	-87.2500	160	74	06/11/2013 03:00	06/11/2013 03:59	0.13830E+01	0.16022E+00	0.13830E+01	0.81396E-01	0.13830E+01	0.23584E+00	0.13830E+01	0.27132E+00	0.13830E+01	0.32942E-01	0.13830E+01	0.36964E-01	0.13830E+01	0.81873E+00
CTRSOAS	32.9020	-87.2500	160	74	06/11/2013 04:00	06/11/2013 04:59	0.13430E+01	0.14435E+00	0.13430E+01	0.93079E-01	0.13430E+01	0.20416E+00	0.13430E+01	0.26388E+00	0.13430E+01	0.34106E-01	0.13430E+01	0.44914E-01	0.13430E+01	0.78454E+00
CTRSOAS	32.9020	-87.2500	160	74	06/11/2013 05:00	06/11/2013 05:59	0.13200E+01	0.15444E+00	0.13200E+01	0.11381E+00	0.13200E+01	0.19728E+00	0.13200E+01	0.26447E+00	0.13200E+01	0.35842E-01	0.13200E+01	0.52302E-01	0.13200E+01	0.81819E+00
CTRSOAS	32.9020	-87.2500	160	74	06/11/2013 06:00	06/11/2013 06:59	0.13160E+01	0.18487E+00	0.13160E+01	0.16382E+00	0.13160E+01	0.22201E+00	0.13160E+01	0.29233E+00	0.13160E+01	0.38248E-01	0.13160E+01	0.73561E-01	0.13160E+01	0.97486E+00
CTRSOAS	32.9020	-87.2500	160	74	06/11/2013 07:00	06/11/2013 07:59	0.13200E+01	0.19455E+00	0.13200E+01	0.23294E+00	0.13200E+01	0.24698E+00	0.13200E+01	0.33965E+00	0.13200E+01	0.39977E-01	0.13200E+01	0.10296E+00	0.13200E+01	0.11571E+01
CTRSOAS	32.9020	-87.2500	160	74	06/11/2013 08:00	06/11/2013 08:59	0.12650E+01	0.17306E+00	0.12650E+01	0.28955E+00	0.12650E+01	0.24847E+00	0.12650E+01	0.40178E+00	0.12650E+01	0.39849E-01	0.12650E+01	0.12898E+00	0.12650E+01	0.12817E+01
CTRSOAS	32.9020	-87.2500	160	74	06/11/2013 09:00	06/11/2013 09:59	0.11143E+01	0.14996E+00	0.11143E+01	0.34241E+00	0.11143E+01	0.23554E+00	0.11143E+01	0.46828E+00	0.11143E+01	0.38403E-01	0.11143E+01	0.16089E+00	0.11143E+01	0.13955E+01
CTRSOAS	32.9020	-87.2500	160	74	06/11/2013 10:00	06/11/2013 10:59	0.12470E+01	0.13777E+00	0.12470E+01	0.43330E+00	0.12470E+01	0.24146E+00	0.12470E+01	0.52492E+00	0.12470E+01	0.36667E-01	0.12470E+01	0.21894E+00	0.12470E+01	0.15931E+01
CTRSOAS	32.9020	-87.2500	160	74	06/11/2013 11:00	06/11/2013 11:59	0.14470E+01	0.12819E+00	0.14470E+01	0.55713E+00	0.14470E+01	0.26808E+00	0.14470E+01	0.55482E+00	0.14470E+01	0.34081E-01	0.14470E+01	0.29820E+00	0.14470E+01	0.18405E+01
CTRSOAS	32.9020	-87.2500	160	74	06/11/2013 12:00	06/11/2013 12:59	0.16260E+01	0.12934E+00	0.16260E+01	0.68315E+00	0.16260E+01	0.32923E+00	0.16260E+01	0.55318E+00	0.16260E+01	0.33796E-01	0.16260E+01	0.32334E+00	0.16260E+01	0.20521E+01
CTRSOAS	32.9020	-87.2500	160	74	06/11/2013 13:00	06/11/2013 13:59	0.16400E+01	0.16991E+00	0.16400E+01	0.78526E+00	0.16400E+01	0.41197E+00	0.16400E+01	0.52097E+00	0.16400E+01	0.38872E-01	0.16400E+01	0.28490E+00	0.16400E+01	0.22119E+01
CTRSOAS	32.9020	-87.2500	160	74	06/11/2013 14:00	06/11/2013 14:59	0.16370E+01	0.19776E+00	0.16370E+01	0.71597E+00	0.16370E+01	0.39913E+00	0.16370E+01	0.45714E+00	0.16370E+01	0.41719E-01	0.16370E+01	0.17592E+00	0.16370E+01	0.19877E+01
CTRSOAS	32.9020	-87.2500	160	74	06/11/2013 15:00	06/11/2013 15:59	0.16510E+01	0.21500E+00	0.16510E+01	0.57134E+00	0.16510E+01	0.37081E+00	0.16510E+01	0.39995E+00	0.16510E+01	0.43433E-01	0.16510E+01	0.98322E-01	0.16510E+01	0.16989E+01
CTRSOAS	32.9020	-87.2500	160	74	06/11/2013 16:00	06/11/2013 16:59	0.20380E+01	0.25084E+00	0.20380E+01	0.44977E+00	0.20380E+01	0.39530E+00	0.20380E+01	0.36728E+00	0.20380E+01	0.47966E-01	0.20380E+01	0.65186E-01	0.20380E+01	0.15764E+01
CTRSOAS	32.9020	-87.2500	160	74	06/11/2013 17:00	06/11/2013 17:59	0.21390E+01	0.32254E+00	0.21390E+01	0.31395E+00	0.21390E+01	0.44610E+00	0.21390E+01	0.33633E+00	0.21390E+01	0.54794E-01	0.21390E+01	0.42580E-01	0.21390E+01	0.15163E+01
CTRSOAS	32.9020	-87.2500	160	74	06/11/2013 18:00	06/11/2013 18:59	0.20200E+01	0.38093E+00	0.20200E+01	0.21934E+00	0.20200E+01	0.49974E+00	0.20200E+01	0.30678E+00	0.20200E+01	0.62328E-01	0.20200E+01	0.27827E-01	0.20200E+01	0.14970E+01
CTRSOAS	32.9020	-87.2500	160	74	06/11/2013 19:00	06/11/2013 19:59	0.19457E+01	0.36899E+00	0.19457E+01	0.17651E+00	0.19457E+01	0.50130E+00	0.19457E+01	0.30208E+00	0.19457E+01	0.64194E-01	0.19457E+01	0.20805E-01	0.19457E+01	0.14339E+01
CTRSOAS	32.9020	-87.2500	160	74	06/11/2013 20:00	06/11/2013 20:59	0.19500E+01	0.35582E+00	0.19500E+01	0.15265E+00	0.19500E+01	0.51514E+00	0.19500E+01	0.29198E+00	0.19500E+01	0.64178E-01	0.19500E+01	0.18454E-01	0.19500E+01	0.13982E+01
CTRSOAS	32.9020	-87.2500	160	74	06/11/2013 21:00	06/11/2013 21:59	0.18971E+01	0.37138E+00	0.18971E+01	0.15133E+00	0.18971E+01	0.56803E+00	0.18971E+01	0.27339E+00	0.18971E+01	0.68889E-01	0.18971E+01	0.18209E-01	0.18971E+01	0.14512E+01
CTRSOAS	32.9020	-87.2500	160	74	06/11/2013 22:00	06/11/2013 22:59	0.20590E+01	0.38287E+00	0.20590E+01	0.15836E+00	0.20590E+01	0.61430E+00	0.20590E+01	0.26736E+00	0.20590E+01	0.73354E-01	0.20590E+01	0.18627E-01	0.20590E+01	0.15149E+01
CTRSOAS	32.9020	-87.2500	160	74	06/11/2013 23:00	06/11/2013 23:59	0.21030E+01	0.38510E+00	0.21030E+01	0.16092E+00	0.21030E+01	0.63449E+00	0.21030E+01	0.26988E+00	0.21030E+01	0.76197E-01	0.21030E+01	0.21955E-01	0.21030E+01	0.15486E+01
CTRSOAS	32.9020	-87.2500	160	74	06/12/2013 00:00	06/12/2013 00:59	0.22090E+01	0.38551E+00	0.22090E+01	0.16026E+00	0.22090E+01	0.67789E+00	0.22090E+01	0.28090E+00	0.22090E+01	0.77989E-01	0.22090E+01	0.31309E-01	0.22090E+01	0.16139E+01
CTRSOAS	32.9020	-87.2500	160	74	06/12/2013 01:00	06/12/2013 01:59	0.23788E+01	0.38547E+00	0.23788E+01	0.16083E+00	0.23788E+01	0.79373E+00	0.23788E+01	0.30401E+00	0.23788E+01	0.79840E-01	0.23788E+01	0.47726E-01	0.23788E+01	0.17716E+01
CTRSOAS	32.9020	-87.2500	160	74	06/12/2013 02:00	06/12/2013 02:59	-999	0.40662E+00	-999	0.17662E+00	-999	0.98530E+00	-999	0.33156E+00	-999	0.82093E-01	-999	0.78103E-01	-999	0.20603E+01
CTRSOAS	32.9020	-87.2500	160	74	06/12/2013 03:00	06/12/2013 03:59	0.24600E+01	0.46267E+00	0.24600E+01	0.21264E+00	0.24600E+01	0.11746E+01	0.24600E+01	0.34632E+00	0.24600E+01	0.83027E-01	0.24600E+01	0.13827E+00	0.24600E+01	0.24176E+01
CTRSOAS	32.9020	-87.2500	160	74	06/12/2013 04:00	06/12/2013 04:59	0.26300E+01	0.34568E+00	0.26300E+01	0.20266E+00	0.26300E+01	0.94453E+00	0.26300E+01	0.31125E+00	0.26300E+01	0.70110E-01	0.26300E+01	0.17680E+00	0.26300E+01	0.20510E+01
CTRSOAS	32.9020	-87.2500	160	74	06/12/2013 05:00	06/12/2013 05:59	0.26970E+01	0.25174E+00	0.26970E+01	0.19458E+00	0.26970E+01	0.81791E+00	0.26970E+01	0.29854E+00	0.26970E+01	0.67309E-01	0.26970E+01	0.19515E+00	0.26970E+01	0.18252E+01
CTRSOAS	32.9020	-87.2500	160	74	06/12/2013 06:00	06/12/2013 06:59	0.27990E+01	0.28577E+00	0.27990E+01	0.22989E+00	0.27990E+01	0.86078E+00	0.27990E+01	0.30600E+00	0.27990E+01	0.72610E-01	0.27990E+01	0.22006E+00	0.27990E+01	0.19751E+01
CTRSOAS	32.9020	-87.2500	160	74	06/12/2013 07:00	06/12/2013 07:59	0.27490E+01	0.34851E+00	0.27490E+01	0.26707E+00	0.27490E+01	0.90509E+00	0.27490E+01	0.32416E+00	0.27490E+01	0.78516E-01	0.27490E+01	0.23276E+00	0.27490E+01	0.21561E+01
CTRSOAS	32.9020	-87.2500	160	74	06/12/2013 08:00	06/12/2013 08:59	0.27100E+01	0.39772E+00	0.27100E+01	0.35339E+00	0.27100E+01	0.10544E+01	0.27100E+01	0.34976E+00	0.27100E+01	0.84515E-01	0.27100E+01	0.27960E+00	0.27100E+01	0.25194E+01
CTRSOAS	32.9020	-87.2500	160	74	06/12/2013 09:00	06/12/2013 09:59	0.22857E+01	0.43117E+00	0.22857E+01	0.48362E+00	0.22857E+01	0.12753E+01	0.22857E+01	0.37316E+00	0.22857E+01	0.87988E-01	0.22857E+01	0.34345E+00	0.22857E+01	0.29947E+01
CTRSOAS	32.9020	-87.2500	160	74	06/12/2013 10:00	06/12/2013 10:59	0.22590E+01	0.43872E+00	0.22590E+01	0.57852E+00	0.22590E+01	0.13579E+01	0.22590E+01	0.38240E+00	0.22590E+01	0.85297E-01	0.22590E+01	0.35572E+00	0.22590E+01	0.31986E+01
CTRSOAS	32.9020	-87.2500	160	74	06/12/2013 11:00	06/12/2013 11:59	0.22810E+01	0.42791E+00	0.22810E+01	0.61787E+00	0.22810E+01	0.13036E+01	0.22810E+01	0.38596E+00	0.22810E+01	0.78462E-01	0.22810E+01	0.34077E+00	0.22810E+01	0.31546E+01
CTRSOAS	32.9020	-87.2500	160	74	06/12/2013 12:00	06/12/2013 12:59	0.20450E+01	0.39430E+00	0.20450E+01	0.54374E+00	0.20450E+01	0.11430E+01	0.20450E+01	0.36483E+00	0.20450E+01	0.68921E-01	0.20450E+01	0.27297E+00	0.20450E+01	0.27878E+01
CTRSOAS	32.9020	-87.2500	160	74	06/12/2013 13:00	06/12/2013 13:59	0.17010E+01	0.35294E+00	0.17010E+01	0.41868E+00	0.17010E+01	0.91152E+00	0.17010E+01	0.31922E+00	0.17010E+01	0.61616E-01	0.17010E+01	0.16138E+00	0.17010E+01	0.22254E+01
CTRSOAS	32.9020	-87.2500	160	74	06/12/2013 14:00	06/12/2013 14:59	0.13633E+01	0.28395E+00	0.13633E+01	0.27032E+00	0.13633E+01	0.65154E+00	0.13633E+01	0.25695E+00	0.13633E+01	0.54907E-01	0.13633E+01	0.67394E-01	0.13633E+01	0.15851E+01
CTRSOAS	32.9020	-87.2500	160	74	06/12/2013 15:00	06/12/2013 15:59	0.12110E+01	0.21369E+00	0.12110E+01	0.18075E+00	0.12110E+01	0.50182E+00	0.12110E+01	0.20334E+00	0.12110E+01	0.49320E-01	0.12110E+01	0.30581E-01	0.12110E+01	0.11795E+01
CTRSOAS	32.9020	-87.2500	160	74	06/12/2013 16:00	06/12/2013 16:59	0.14360E+01	0.18983E+00	0.14360E+01	0.14359E+00	0.14360E+01	0.42002E+00	0.14360E+01	0.20141E+00	0.14360E+01	0.47508E-01	0.14360E+01	0.19172E-01	0.14360E+01	0.10215E+01
CTRSOAS	32.9020	-87.2500	160	74	06/12/2013 17:00	06/12/2013 17:59	0.14850E+01	0.18033E+00	0.14850E+01	0.11345E+00	0.14850E+01	0.36919E+00	0.14850E+01	0.20830E+00	0.14850E+01	0.46155E-01	0.14850E+01	0.11796E-01	0.14850E+01	0.92923E+00
CTRSOAS	32.9020	-87.2500	160	74	06/12/2013 18:00	06/12/2013 18:59	0.18590E+01	0.17433E+00	0.18590E+01	0.96318E-01	0.18590E+01	0.38401E+00	0.18590E+01	0.21192E+00	0.18590E+01	0.47980E-01	0.18590E+01	0.95216E-02	0.18590E+01	0.92408E+00
CTRSOAS	32.9020	-87.2500	160	74	06/12/2013 19:00	06/12/2013 19:59	0.16500E+01	0.15889E+00	0.16500E+01	0.96561E-01	0.16500E+01	0.45302E+00	0.16500E+01	0.21193E+00	0.16500E+01	0.51235E-01	0.16500E+01	0.10175E-01	0.16500E+01	0.98182E+00
CTRSOAS	32.9020	-87.2500	160	74	06/12/2013 20:00	06/12/2013 20:59	0.14700E+01	0.19111E+00	0.14700E+01	0.12881E+00	0.14700E+01	0.56109E+00	0.14700E+01	0.22751E+00	0.14700E+01	0.61086E-01	0.14700E+01	0.13379E-01	0.14700E+01	0.11830E+01
CTRSOAS	32.9020	-87.2500	160	74	06/12/2013 21:00	06/12/2013 21:59	0.15312E+01	0.28110E+00	0.15312E+01	0.26928E+00	0.15312E+01	0.72125E+00	0.15312E+01	0.31616E+00	0.15312E+01	0.74636E-01	0.15312E+01	0.20968E-01	0.15312E+01	0.16834E+01
CTRSOAS	32.9020	-87.2500	160	74	06/12/2013 22:00	06/12/2013 22:59	0.18230E+01	0.35364E+00	0.18230E+01	0.40033E+00	0.18230E+01	0.84202E+00	0.18230E+01	0.40252E+00	0.18230E+01	0.88852E-01	0.18230E+01	0.28088E-01	0.18230E+01	0.21155E+01
CTRSOAS	32.9020	-87.2500	160	74	06/12/2013 23:00	06/12/2013 23:59	0.21110E+01	0.36762E+00	0.21110E+01	0.42469E+00	0.21110E+01	0.87891E+00	0.21110E+01	0.40853E+00	0.21110E+01	0.95513E-01	0.21110E+01	0.33990E-01	0.21110E+01	0.22093E+01
CTRSOAS	32.9020	-87.2500	160	74	06/13/2013 00:00	06/13/2013 00:59	0.23120E+01	0.35353E+00	0.23120E+01	0.42317E+00	0.23120E+01	0.91210E+00	0.23120E+01	0.39867E+00	0.23120E+01	0.95646E-01	0.23120E+01	0.47677E-01	0.23120E+01	0.22308E+01
CTRSOAS	32.9020	-87.2500	160	74	06/13/2013 01:00	06/13/2013 01:59	0.22630E+01	0.30660E+00	0.22630E+01	0.36444E+00	0.22630E+01	0.10124E+01	0.22630E+01	0.38124E+00	0.22630E+01	0.90941E-01	0.22630E+01	0.67064E-01	0.22630E+01	0.22227E+01
CTRSOAS	32.9020	-87.2500	160	74	06/13/2013 02:00	06/13/2013 02:59	0.22150E+01	0.25038E+00	0.22150E+01	0.23021E+00	0.22150E+01	0.94005E+00	0.22150E+01	0.34120E+00	0.22150E+01	0.77436E-01	0.22150E+01	0.83658E-01	0.22150E+01	0.19230E+01
CTRSOAS	32.9020	-87.2500	160	74	06/13/2013 03:00	06/13/2013 03:59	0.23460E+01	0.22417E+00	0.23460E+01	0.17879E+00	0.23460E+01	0.83498E+00	0.23460E+01	0.31605E+00	0.23460E+01	0.67578E-01	0.23460E+01	0.10986E+00	0.23460E+01	0.17314E+01
CTRSOAS	32.9020	-87.2500	160	74	06/13/2013 04:00	06/13/2013 04:59	0.24370E+01	0.21194E+00	0.24370E+01	0.21984E+00	0.24370E+01	0.93198E+00	0.24370E+01	0.31457E+00	0.24370E+01	0.64190E-01	0.24370E+01	0.19009E+00	0.24370E+01	0.19326E+01
CTRSOAS	32.9020	-87.2500	160	74	06/13/2013 05:00	06/13/2013 05:59	0.23790E+01	0.23283E+00	0.23790E+01	0.36210E+00	0.23790E+01	0.12571E+01	0.23790E+01	0.33240E+00	0.23790E+01	0.64609E-01	0.23790E+01	0.35317E+00	0.23790E+01	0.26023E+01
CTRSOAS	32.9020	-87.2500	160	74	06/13/2013 06:00	06/13/2013 06:59	0.24710E+01	0.27610E+00	0.24710E+01	0.64855E+00	0.24710E+01	0.18262E+01	0.24710E+01	0.35989E+00	0.24710E+01	0.67299E-01	0.24710E+01	0.57102E+00	0.24710E+01	0.37491E+01
CTRSOAS	32.9020	-87.2500	160	74	06/13/2013 07:00	06/13/2013 07:59	0.25760E+01	0.33069E+00	0.25760E+01	0.10152E+01	0.25760E+01	0.25102E+01	0.25760E+01	0.39482E+00	0.25760E+01	0.72427E-01	0.25760E+01	0.75407E+00	0.25760E+01	0.50774E+01
CTRSOAS	32.9020	-87.2500	160	74	06/13/2013 08:00	06/13/2013 08:59	0.25850E+01	0.38280E+00	0.25850E+01	0.13384E+01	0.25850E+01	0.30967E+01	0.25850E+01	0.45391E+00	0.25850E+01	0.84102E-01	0.25850E+01	0.81418E+00	0.25850E+01	0.61701E+01
CTRSOAS	32.9020	-87.2500	160	74	06/13/2013 09:00	06/13/2013 09:59	0.25750E+01	0.43459E+00	0.25750E+01	0.13832E+01	0.25750E+01	0.33331E+01	0.25750E+01	0.49630E+00	0.25750E+01	0.10136E+00	0.25750E+01	0.73033E+00	0.25750E+01	0.64788E+01
CTRSOAS	32.9020	-87.2500	160	74	06/13/2013 10:00	06/13/2013 10:59	0.26950E+01	0.50491E+00	0.26950E+01	0.11703E+01	0.26950E+01	0.28923E+01	0.26950E+01	0.49636E+00	0.26950E+01	0.10664E+00	0.26950E+01	0.56113E+00	0.26950E+01	0.57316E+01
CTRSOAS	32.9020	-87.2500	160	74	06/13/2013 11:00	06/13/2013 11:59	0.26810E+01	0.56387E+00	0.26810E+01	0.11113E+01	0.26810E+01	0.23718E+01	0.26810E+01	0.53443E+00	0.26810E+01	0.10055E+00	0.26810E+01	0.48614E+00	0.26810E+01	0.51680E+01
CTRSOAS	32.9020	-87.2500	160	74	06/13/2013 12:00	06/13/2013 12:59	0.27110E+01	0.53036E+00	0.27110E+01	0.10790E+01	0.27110E+01	0.19226E+01	0.27110E+01	0.74131E+00	0.27110E+01	0.86925E-01	0.27110E+01	0.44262E+00	0.27110E+01	0.48028E+01
CTRSOAS	32.9020	-87.2500	160	74	06/13/2013 13:00	06/13/2013 13:59	0.20840E+01	0.39740E+00	0.20840E+01	0.71510E+00	0.20840E+01	0.10304E+01	0.20840E+01	0.70245E+00	0.20840E+01	0.67649E-01	0.20840E+01	0.21895E+00	0.20840E+01	0.31319E+01
CTRSOAS	32.9020	-87.2500	160	74	06/13/2013 14:00	06/13/2013 14:59	0.13680E+01	0.31119E+00	0.13680E+01	0.44568E+00	0.13680E+01	0.58129E+00	0.13680E+01	0.52493E+00	0.13680E+01	0.54523E-01	0.13680E+01	0.78376E-01	0.13680E+01	0.19960E+01
CTRSOAS	32.9020	-87.2500	160	74	06/13/2013 15:00	06/13/2013 15:59	0.12900E+01	0.25397E+00	0.12900E+01	0.36112E+00	0.12900E+01	0.50396E+00	0.12900E+01	0.66029E+00	0.12900E+01	0.54740E-01	0.12900E+01	0.46939E-01	0.12900E+01	0.18810E+01
CTRSOAS	32.9020	-87.2500	160	74	06/13/2013 16:00	06/13/2013 16:59	0.25140E+01	0.26940E+00	0.25140E+01	0.41443E+00	0.25140E+01	0.54856E+00	0.25140E+01	0.78480E+00	0.25140E+01	0.58947E-01	0.25140E+01	0.54389E-01	0.25140E+01	0.21305E+01
CTRSOAS	32.9020	-87.2500	160	74	06/13/2013 17:00	06/13/2013 17:59	0.27470E+01	0.28015E+00	0.27470E+01	0.31344E+00	0.27470E+01	0.44474E+00	0.27470E+01	0.66563E+00	0.27470E+01	0.53992E-01	0.27470E+01	0.38178E-01	0.27470E+01	0.17961E+01
CTRSOAS	32.9020	-87.2500	160	74	06/13/2013 18:00	06/13/2013 18:59	0.21850E+01	0.24105E+00	0.21850E+01	0.19054E+00	0.21850E+01	0.36099E+00	0.21850E+01	0.49655E+00	0.21850E+01	0.48614E-01	0.21850E+01	0.20783E-01	0.21850E+01	0.13585E+01
CTRSOAS	32.9020	-87.2500	160	74	06/13/2013 19:00	06/13/2013 19:59	0.17460E+01	0.21214E+00	0.17460E+01	0.16203E+00	0.17460E+01	0.35011E+00	0.17460E+01	0.39494E+00	0.17460E+01	0.48191E-01	0.17460E+01	0.16682E-01	0.17460E+01	0.11841E+01
CTRSOAS	32.9020	-87.2500	160	74	06/13/2013 20:00	06/13/2013 20:59	0.17450E+01	0.19890E+00	0.17450E+01	0.14372E+00	0.17450E+01	0.35500E+00	0.17450E+01	0.30341E+00	0.17450E+01	0.49083E-01	0.17450E+01	0.15445E-01	0.17450E+01	0.10656E+01
CTRSOAS	32.9020	-87.2500	160	74	06/13/2013 21:00	06/13/2013 21:59	0.15586E+01	0.18551E+00	0.15586E+01	0.14496E+00	0.15586E+01	0.40969E+00	0.15586E+01	0.29919E+00	0.15586E+01	0.53987E-01	0.15586E+01	0.15915E-01	0.15586E+01	0.11093E+01
CTRSOAS	32.9020	-87.2500	160	74	06/13/2013 22:00	06/13/2013 22:59	0.19360E+01	0.17735E+00	0.19360E+01	0.15458E+00	0.19360E+01	0.52226E+00	0.19360E+01	0.36320E+00	0.19360E+01	0.62929E-01	0.19360E+01	0.18360E-01	0.19360E+01	0.12987E+01
CTRSOAS	32.9020	-87.2500	160	74	06/13/2013 23:00	06/13/2013 23:59	0.20670E+01	0.19418E+00	0.20670E+01	0.16166E+00	0.20670E+01	0.60309E+00	0.20670E+01	0.44079E+00	0.20670E+01	0.69768E-01	0.20670E+01	0.23414E-01	0.20670E+01	0.14929E+01
CTRSOAS	32.9020	-87.2500	160	74	06/14/2013 00:00	06/14/2013 00:59	0.23090E+01	0.20238E+00	0.23090E+01	0.15585E+00	0.23090E+01	0.50645E+00	0.23090E+01	0.56126E+00	0.23090E+01	0.65091E-01	0.23090E+01	0.20574E-01	0.23090E+01	0.15116E+01
CTRSOAS	32.9020	-87.2500	160	74	06/14/2013 01:00	06/14/2013 01:59	0.25720E+01	0.21958E+00	0.25720E+01	0.15437E+00	0.25720E+01	0.43121E+00	0.25720E+01	0.71731E+00	0.25720E+01	0.60751E-01	0.25720E+01	0.26708E-01	0.25720E+01	0.16099E+01
CTRSOAS	32.9020	-87.2500	160	74	06/14/2013 02:00	06/14/2013 02:59	0.22240E+01	0.24272E+00	0.22240E+01	0.16933E+00	0.22240E+01	0.41734E+00	0.22240E+01	0.81152E+00	0.22240E+01	0.61415E-01	0.22240E+01	0.41940E-01	0.22240E+01	0.17443E+01
CTRSOAS	32.9020	-87.2500	160	74	06/14/2013 03:00	06/14/2013 03:59	0.84429E+00	0.28258E+00	0.84429E+00	0.22082E+00	0.84429E+00	0.45550E+00	0.84429E+00	0.92598E+00	0.84429E+00	0.66224E-01	0.84429E+00	0.65658E-01	0.84429E+00	0.20168E+01
CTRSOAS	32.9020	-87.2500	160	74	06/14/2013 04:00	06/14/2013 04:59	0.83900E+00	0.31992E+00	0.83900E+00	0.32164E+00	0.83900E+00	0.48391E+00	0.83900E+00	0.94180E+00	0.83900E+00	0.68682E-01	0.83900E+00	0.93402E-01	0.83900E+00	0.22294E+01
CTRSOAS	32.9020	-87.2500	160	74	06/14/2013 05:00	06/14/2013 05:59	0.17280E+01	0.36526E+00	0.17280E+01	0.38917E+00	0.17280E+01	0.48102E+00	0.17280E+01	0.83271E+00	0.17280E+01	0.71910E-01	0.17280E+01	0.13396E+00	0.17280E+01	0.22740E+01
CTRSOAS	32.9020	-87.2500	160	74	06/14/2013 06:00	06/14/2013 06:59	0.20440E+01	0.46772E+00	0.20440E+01	0.28555E+00	0.20440E+01	0.34086E+00	0.20440E+01	0.83486E+00	0.20440E+01	0.61018E-01	0.20440E+01	0.15070E+00	0.20440E+01	0.21407E+01
CTRSOAS	32.9020	-87.2500	160	74	06/14/2013 07:00	06/14/2013 07:59	0.19150E+01	0.52902E+00	0.19150E+01	0.14061E+00	0.19150E+01	0.17624E+00	0.19150E+01	0.55616E+00	0.19150E+01	0.42789E-01	0.19150E+01	0.87623E-01	0.19150E+01	0.15325E+01
CTRSOAS	32.9020	-87.2500	160	74	06/14/2013 08:00	06/14/2013 08:59	0.17550E+01	0.35070E+00	0.17550E+01	0.10677E+00	0.17550E+01	0.11222E+00	0.17550E+01	0.38447E+00	0.17550E+01	0.34426E-01	0.17550E+01	0.62514E-01	0.17550E+01	0.10511E+01
CTRSOAS	32.9020	-87.2500	160	74	06/14/2013 09:00	06/14/2013 09:59	0.14014E+01	0.22490E+00	0.14014E+01	0.84975E-01	0.14014E+01	0.76977E-01	0.14014E+01	0.31444E+00	0.14014E+01	0.30365E-01	0.14014E+01	0.47969E-01	0.14014E+01	0.77963E+00
CTRSOAS	32.9020	-87.2500	160	74	06/14/2013 10:00	06/14/2013 10:59	0.13380E+01	0.15732E+00	0.13380E+01	0.84913E-01	0.13380E+01	0.67520E-01	0.13380E+01	0.29795E+00	0.13380E+01	0.30016E-01	0.13380E+01	0.43719E-01	0.13380E+01	0.68144E+00
CTRSOAS	32.9020	-87.2500	160	74	06/14/2013 11:00	06/14/2013 11:59	0.12456E+01	0.14792E+00	0.12456E+01	0.97888E-01	0.12456E+01	0.69502E-01	0.12456E+01	0.31964E+00	0.12456E+01	0.31870E-01	0.12456E+01	0.46229E-01	0.12456E+01	0.71304E+00
CTRSOAS	32.9020	-87.2500	160	74	06/14/2013 12:00	06/14/2013 12:59	0.12410E+01	0.15423E+00	0.12410E+01	0.10296E+00	0.12410E+01	0.80853E-01	0.12410E+01	0.41399E+00	0.12410E+01	0.34568E-01	0.12410E+01	0.38119E-01	0.12410E+01	0.82472E+00
CTRSOAS	32.9020	-87.2500	160	74	06/14/2013 13:00	06/14/2013 13:59	0.12530E+01	0.13226E+00	0.12530E+01	0.10853E+00	0.12530E+01	0.95270E-01	0.12530E+01	0.50346E+00	0.12530E+01	0.36201E-01	0.12530E+01	0.36626E-01	0.12530E+01	0.91235E+00
CTRSOAS	32.9020	-87.2500	160	74	06/14/2013 14:00	06/14/2013 14:59	0.12850E+01	0.13127E+00	0.12850E+01	0.10646E+00	0.12850E+01	0.11468E+00	0.12850E+01	0.49812E+00	0.12850E+01	0.37542E-01	0.12850E+01	0.33049E-01	0.12850E+01	0.92114E+00
CTRSOAS	32.9020	-87.2500	160	74	06/14/2013 15:00	06/14/2013 15:59	0.14030E+01	0.15017E+00	0.14030E+01	0.99586E-01	0.14030E+01	0.14207E+00	0.14030E+01	0.52063E+00	0.14030E+01	0.41576E-01	0.14030E+01	0.24499E-01	0.14030E+01	0.97853E+00
CTRSOAS	32.9020	-87.2500	160	74	06/14/2013 16:00	06/14/2013 16:59	0.13210E+01	0.16985E+00	0.13210E+01	0.94101E-01	0.13210E+01	0.16902E+00	0.13210E+01	0.57050E+00	0.13210E+01	0.48816E-01	0.13210E+01	0.19223E-01	0.13210E+01	0.10715E+01
CTRSOAS	32.9020	-87.2500	160	74	06/14/2013 17:00	06/14/2013 17:59	0.13070E+01	0.17830E+00	0.13070E+01	0.89333E-01	0.13070E+01	0.20203E+00	0.13070E+01	0.68993E+00	0.13070E+01	0.56341E-01	0.13070E+01	0.18107E-01	0.13070E+01	0.12340E+01
CTRSOAS	32.9020	-87.2500	160	74	06/14/2013 18:00	06/14/2013 18:59	0.14790E+01	0.16198E+00	0.14790E+01	0.76440E-01	0.14790E+01	0.22110E+00	0.14790E+01	0.71249E+00	0.14790E+01	0.54252E-01	0.14790E+01	0.15341E-01	0.14790E+01	0.12416E+01
CTRSOAS	32.9020	-87.2500	160	74	06/14/2013 19:00	06/14/2013 19:59	0.13110E+01	0.16741E+00	0.13110E+01	0.69470E-01	0.13110E+01	0.23838E+00	0.13110E+01	0.63883E+00	0.13110E+01	0.51044E-01	0.13110E+01	0.14256E-01	0.13110E+01	0.11794E+01
CTRSOAS	32.9020	-87.2500	160	74	06/14/2013 20:00	06/14/2013 20:59	0.12367E+01	0.21867E+00	0.12367E+01	0.75328E-01	0.12367E+01	0.27197E+00	0.12367E+01	0.60714E+00	0.12367E+01	0.56937E-01	0.12367E+01	0.16046E-01	0.12367E+01	0.12461E+01
CTRSOAS	32.9020	-87.2500	160	74	06/14/2013 21:00	06/14/2013 21:59	0.14717E+01	0.30546E+00	0.14717E+01	0.10467E+00	0.14717E+01	0.31690E+00	0.14717E+01	0.61968E+00	0.14717E+01	0.71410E-01	0.14717E+01	0.19815E-01	0.14717E+01	0.14379E+01
CTRSOAS	32.9020	-87.2500	160	74	06/14/2013 22:00	06/14/2013 22:59	0.15700E+01	0.34519E+00	0.15700E+01	0.15497E+00	0.15700E+01	0.35033E+00	0.15700E+01	0.65919E+00	0.15700E+01	0.84149E-01	0.15700E+01	0.24373E-01	0.15700E+01	0.16182E+01
CTRSOAS	32.9020	-87.2500	160	74	06/14/2013 23:00	06/14/2013 23:59	-999	0.35580E+00	-999	0.17551E+00	-999	0.37189E+00	-999	0.70007E+00	-999	0.87877E-01	-999	0.37482E-01	-999	0.17286E+01
CTRSOAS	32.9020	-87.2500	160	74	06/15/2013 00:00	06/15/2013 00:59	-999	0.36088E+00	-999	0.19104E+00	-999	0.42947E+00	-999	0.74412E+00	-999	0.87634E-01	-999	0.78646E-01	-999	0.18918E+01
CTRSOAS	32.9020	-87.2500	160	74	06/15/2013 01:00	06/15/2013 01:59	-999	0.35601E+00	-999	0.20529E+00	-999	0.44184E+00	-999	0.79396E+00	-999	0.87524E-01	-999	0.12352E+00	-999	0.20082E+01
CTRSOAS	32.9020	-87.2500	160	74	06/15/2013 02:00	06/15/2013 02:59	-999	0.35437E+00	-999	0.23300E+00	-999	0.47565E+00	-999	0.83196E+00	-999	0.85992E-01	-999	0.20631E+00	-999	0.21873E+01
CTRSOAS	32.9020	-87.2500	160	74	06/15/2013 03:00	06/15/2013 03:59	-999	0.35500E+00	-999	0.30804E+00	-999	0.57491E+00	-999	0.86830E+00	-999	0.85247E-01	-999	0.35578E+00	-999	0.25473E+01
CTRSOAS	32.9020	-87.2500	160	74	06/15/2013 04:00	06/15/2013 04:59	-999	0.36194E+00	-999	0.45412E+00	-999	0.75215E+00	-999	0.92252E+00	-999	0.86092E-01	-999	0.57930E+00	-999	0.31562E+01
CTRSOAS	32.9020	-87.2500	160	74	06/15/2013 05:00	06/15/2013 05:59	-999	0.38634E+00	-999	0.70207E+00	-999	0.10386E+01	-999	0.10045E+01	-999	0.89335E-01	-999	0.87501E+00	-999	0.40959E+01
CTRSOAS	32.9020	-87.2500	160	74	06/15/2013 06:00	06/15/2013 06:59	-999	0.43415E+00	-999	0.10501E+01	-999	0.13838E+01	-999	0.10966E+01	-999	0.94907E-01	-999	0.11614E+01	-999	0.52210E+01
CTRSOAS	32.9020	-87.2500	160	74	06/15/2013 07:00	06/15/2013 07:59	-999	0.51467E+00	-999	0.14171E+01	-999	0.17015E+01	-999	0.11527E+01	-999	0.10287E+00	-999	0.13373E+01	-999	0.62262E+01
CTRSOAS	32.9020	-87.2500	160	74	06/15/2013 08:00	06/15/2013 08:59	-999	0.60865E+00	-999	0.16354E+01	-999	0.18225E+01	-999	0.11194E+01	-999	0.11126E+00	-999	0.13503E+01	-999	0.66475E+01
CTRSOAS	32.9020	-87.2500	160	74	06/15/2013 09:00	06/15/2013 09:59	0.29362E+01	0.63471E+00	0.29362E+01	0.17150E+01	0.29362E+01	0.17374E+01	0.29362E+01	0.10290E+01	0.29362E+01	0.11295E+00	0.29362E+01	0.12975E+01	0.29362E+01	0.65266E+01
CTRSOAS	32.9020	-87.2500	160	74	06/15/2013 10:00	06/15/2013 10:59	0.32640E+01	0.59727E+00	0.32640E+01	0.18457E+01	0.32640E+01	0.16690E+01	0.32640E+01	0.98200E+00	0.32640E+01	0.10978E+00	0.32640E+01	0.12984E+01	0.32640E+01	0.65022E+01
CTRSOAS	32.9020	-87.2500	160	74	06/15/2013 11:00	06/15/2013 11:59	0.30790E+01	0.56015E+00	0.30790E+01	0.20073E+01	0.30790E+01	0.16472E+01	0.30790E+01	0.94061E+00	0.30790E+01	0.10775E+00	0.30790E+01	0.13208E+01	0.30790E+01	0.65838E+01
CTRSOAS	32.9020	-87.2500	160	74	06/15/2013 12:00	06/15/2013 12:59	0.31500E+01	0.52255E+00	0.31500E+01	0.19475E+01	0.31500E+01	0.16517E+01	0.31500E+01	0.86232E+00	0.31500E+01	0.10347E+00	0.31500E+01	0.10703E+01	0.31500E+01	0.61579E+01
CTRSOAS	32.9020	-87.2500	160	74	06/15/2013 13:00	06/15/2013 13:59	0.32900E+01	0.60655E+00	0.32900E+01	0.16290E+01	0.32900E+01	0.13808E+01	0.32900E+01	0.96220E+00	0.32900E+01	0.91598E-01	0.32900E+01	0.61248E+00	0.32900E+01	0.52826E+01
CTRSOAS	32.9020	-87.2500	160	74	06/15/2013 14:00	06/15/2013 14:59	0.35860E+01	0.62848E+00	0.35860E+01	0.11434E+01	0.35860E+01	0.93948E+00	0.35860E+01	0.11582E+01	0.35860E+01	0.80172E-01	0.35860E+01	0.25713E+00	0.35860E+01	0.42069E+01
CTRSOAS	32.9020	-87.2500	160	74	06/15/2013 15:00	06/15/2013 15:59	0.38280E+01	0.63148E+00	0.38280E+01	0.82630E+00	0.38280E+01	0.70092E+00	0.38280E+01	0.12074E+01	0.38280E+01	0.82526E-01	0.38280E+01	0.11143E+00	0.38280E+01	0.35601E+01
CTRSOAS	32.9020	-87.2500	160	74	06/15/2013 16:00	06/15/2013 16:59	0.38210E+01	0.68382E+00	0.38210E+01	0.77741E+00	0.38210E+01	0.71188E+00	0.38210E+01	0.12703E+01	0.38210E+01	0.95214E-01	0.38210E+01	0.76966E-01	0.38210E+01	0.36156E+01
CTRSOAS	32.9020	-87.2500	160	74	06/15/2013 17:00	06/15/2013 17:59	0.33014E+01	0.69995E+00	0.33014E+01	0.77040E+00	0.33014E+01	0.75880E+00	0.33014E+01	0.13377E+01	0.33014E+01	0.99311E-01	0.33014E+01	0.69509E-01	0.33014E+01	0.37357E+01
CTRSOAS	32.9020	-87.2500	160	74	06/15/2013 18:00	06/15/2013 18:59	0.31090E+01	0.68857E+00	0.31090E+01	0.64290E+00	0.31090E+01	0.73868E+00	0.31090E+01	0.13562E+01	0.31090E+01	0.95155E-01	0.31090E+01	0.63005E-01	0.31090E+01	0.35846E+01
CTRSOAS	32.9020	-87.2500	160	74	06/15/2013 19:00	06/15/2013 19:59	0.31290E+01	0.70592E+00	0.31290E+01	0.45912E+00	0.31290E+01	0.69660E+00	0.31290E+01	0.12848E+01	0.31290E+01	0.95481E-01	0.31290E+01	0.48935E-01	0.31290E+01	0.32909E+01
CTRSOAS	32.9020	-87.2500	160	74	06/15/2013 20:00	06/15/2013 20:59	0.31600E+01	0.74207E+00	0.31600E+01	0.39944E+00	0.31600E+01	0.68507E+00	0.31600E+01	0.11928E+01	0.31600E+01	0.10177E+00	0.31600E+01	0.33748E-01	0.31600E+01	0.31549E+01
CTRSOAS	32.9020	-87.2500	160	74	06/15/2013 21:00	06/15/2013 21:59	0.31225E+01	0.76792E+00	0.31225E+01	0.35171E+00	0.31225E+01	0.67673E+00	0.31225E+01	0.11195E+01	0.31225E+01	0.10533E+00	0.31225E+01	0.26340E-01	0.31225E+01	0.30475E+01
CTRSOAS	32.9020	-87.2500	160	74	06/15/2013 22:00	06/15/2013 22:59	0.31410E+01	0.79534E+00	0.31410E+01	0.31877E+00	0.31410E+01	0.68047E+00	0.31410E+01	0.10743E+01	0.31410E+01	0.10683E+00	0.31410E+01	0.23671E-01	0.31410E+01	0.29994E+01
CTRSOAS	32.9020	-87.2500	160	74	06/15/2013 23:00	06/15/2013 23:59	0.34360E+01	0.83005E+00	0.34360E+01	0.31876E+00	0.34360E+01	0.71294E+00	0.34360E+01	0.10730E+01	0.34360E+01	0.10936E+00	0.34360E+01	0.27298E-01	0.34360E+01	0.30714E+01
CTRSOAS	32.9020	-87.2500	160	74	06/16/2013 00:00	06/16/2013 00:59	0.36480E+01	0.85824E+00	0.36480E+01	0.32978E+00	0.36480E+01	0.81703E+00	0.36480E+01	0.11146E+01	0.36480E+01	0.11174E+00	0.36480E+01	0.47939E-01	0.36480E+01	0.32793E+01
CTRSOAS	32.9020	-87.2500	160	74	06/16/2013 01:00	06/16/2013 01:59	0.38060E+01	0.87724E+00	0.38060E+01	0.34810E+00	0.38060E+01	0.11368E+01	0.38060E+01	0.11631E+01	0.38060E+01	0.11412E+00	0.38060E+01	0.92603E-01	0.38060E+01	0.37319E+01
CTRSOAS	32.9020	-87.2500	160	74	06/16/2013 02:00	06/16/2013 02:59	0.38660E+01	0.89587E+00	0.38660E+01	0.37350E+00	0.38660E+01	0.15979E+01	0.38660E+01	0.11746E+01	0.38660E+01	0.11481E+00	0.38660E+01	0.15420E+00	0.38660E+01	0.43109E+01
CTRSOAS	32.9020	-87.2500	160	74	06/16/2013 03:00	06/16/2013 03:59	0.39960E+01	0.85291E+00	0.39960E+01	0.38596E+00	0.39960E+01	0.16633E+01	0.39960E+01	0.11841E+01	0.39960E+01	0.11087E+00	0.39960E+01	0.21913E+00	0.39960E+01	0.44163E+01
CTRSOAS	32.9020	-87.2500	160	74	06/16/2013 04:00	06/16/2013 04:59	0.39940E+01	0.69865E+00	0.39940E+01	0.45213E+00	0.39940E+01	0.14298E+01	0.39940E+01	0.14235E+01	0.39940E+01	0.10953E+00	0.39940E+01	0.36531E+00	0.39940E+01	0.44789E+01
CTRSOAS	32.9020	-87.2500	160	74	06/16/2013 05:00	06/16/2013 05:59	0.40320E+01	0.64152E+00	0.40320E+01	0.65078E+00	0.40320E+01	0.14586E+01	0.40320E+01	0.17289E+01	0.40320E+01	0.11291E+00	0.40320E+01	0.58004E+00	0.40320E+01	0.51728E+01
CTRSOAS	32.9020	-87.2500	160	74	06/16/2013 06:00	06/16/2013 06:59	0.41744E+01	0.62382E+00	0.41744E+01	0.92903E+00	0.41744E+01	0.16276E+01	0.41744E+01	0.20271E+01	0.41744E+01	0.11651E+00	0.41744E+01	0.81361E+00	0.41744E+01	0.61377E+01
CTRSOAS	32.9020	-87.2500	160	74	06/16/2013 07:00	06/16/2013 07:59	0.41690E+01	0.62255E+00	0.41690E+01	0.12003E+01	0.41690E+01	0.17400E+01	0.41690E+01	0.22994E+01	0.41690E+01	0.11989E+00	0.41690E+01	0.98675E+00	0.41690E+01	0.69689E+01
CTRSOAS	32.9020	-87.2500	160	74	06/16/2013 08:00	06/16/2013 08:59	0.41200E+01	0.64093E+00	0.41200E+01	0.13785E+01	0.41200E+01	0.17944E+01	0.41200E+01	0.25256E+01	0.41200E+01	0.12084E+00	0.41200E+01	0.95377E+00	0.41200E+01	0.74140E+01
CTRSOAS	32.9020	-87.2500	160	74	06/16/2013 09:00	06/16/2013 09:59	0.38900E+01	0.64879E+00	0.38900E+01	0.14842E+01	0.38900E+01	0.18050E+01	0.38900E+01	0.26307E+01	0.38900E+01	0.11763E+00	0.38900E+01	0.87830E+00	0.38900E+01	0.75646E+01
CTRSOAS	32.9020	-87.2500	160	74	06/16/2013 10:00	06/16/2013 10:59	0.40680E+01	0.64692E+00	0.40680E+01	0.16264E+01	0.40680E+01	0.18552E+01	0.40680E+01	0.25808E+01	0.40680E+01	0.11443E+00	0.40680E+01	0.78660E+00	0.40680E+01	0.76103E+01
CTRSOAS	32.9020	-87.2500	160	74	06/16/2013 11:00	06/16/2013 11:59	0.41100E+01	0.64486E+00	0.41100E+01	0.17453E+01	0.41100E+01	0.18940E+01	0.41100E+01	0.22829E+01	0.41100E+01	0.11253E+00	0.41100E+01	0.66567E+00	0.41100E+01	0.73452E+01
CTRSOAS	32.9020	-87.2500	160	74	06/16/2013 12:00	06/16/2013 12:59	0.43812E+01	0.58027E+00	0.43812E+01	0.15161E+01	0.43812E+01	0.15950E+01	0.43812E+01	0.14614E+01	0.43812E+01	0.10507E+00	0.43812E+01	0.48527E+00	0.43812E+01	0.57431E+01
CTRSOAS	32.9020	-87.2500	160	74	06/16/2013 13:00	06/16/2013 13:59	0.44590E+01	0.44495E+00	0.44590E+01	0.85240E+00	0.44590E+01	0.78608E+00	0.44590E+01	0.75660E+00	0.44590E+01	0.84932E-01	0.44590E+01	0.18294E+00	0.44590E+01	0.31079E+01
CTRSOAS	32.9020	-87.2500	160	74	06/16/2013 14:00	06/16/2013 14:59	0.39880E+01	0.39630E+00	0.39880E+01	0.41744E+00	0.39880E+01	0.44180E+00	0.39880E+01	0.43852E+00	0.39880E+01	0.71170E-01	0.39880E+01	0.49284E-01	0.39880E+01	0.18145E+01
CTRSOAS	32.9020	-87.2500	160	74	06/16/2013 15:00	06/16/2013 15:59	0.31650E+01	0.37399E+00	0.31650E+01	0.24586E+00	0.31650E+01	0.34436E+00	0.31650E+01	0.33747E+00	0.31650E+01	0.67316E-01	0.31650E+01	0.19730E-01	0.31650E+01	0.13887E+01
CTRSOAS	32.9020	-87.2500	160	74	06/16/2013 16:00	06/16/2013 16:59	0.28580E+01	0.32794E+00	0.28580E+01	0.18311E+00	0.28580E+01	0.33075E+00	0.28580E+01	0.33107E+00	0.28580E+01	0.63255E-01	0.28580E+01	0.10498E-01	0.28580E+01	0.12466E+01
CTRSOAS	32.9020	-87.2500	160	74	06/16/2013 17:00	06/16/2013 17:59	0.28440E+01	0.30526E+00	0.28440E+01	0.17109E+00	0.28440E+01	0.35693E+00	0.28440E+01	0.34017E+00	0.28440E+01	0.62410E-01	0.28440E+01	0.86437E-02	0.28440E+01	0.12445E+01
CTRSOAS	32.9020	-87.2500	160	74	06/16/2013 18:00	06/16/2013 18:59	0.28020E+01	0.32129E+00	0.28020E+01	0.17078E+00	0.28020E+01	0.38891E+00	0.28020E+01	0.33263E+00	0.28020E+01	0.64321E-01	0.28020E+01	0.81486E-02	0.28020E+01	0.12861E+01
CTRSOAS	32.9020	-87.2500	160	74	06/16/2013 19:00	06/16/2013 19:59	0.25080E+01	0.31602E+00	0.25080E+01	0.16488E+00	0.25080E+01	0.40791E+00	0.25080E+01	0.32269E+00	0.25080E+01	0.66051E-01	0.25080E+01	0.77243E-02	0.25080E+01	0.12853E+01
CTRSOAS	32.9020	-87.2500	160	74	06/16/2013 20:00	06/16/2013 20:59	0.24050E+01	0.30939E+00	0.24050E+01	0.15683E+00	0.24050E+01	0.41424E+00	0.24050E+01	0.31196E+00	0.24050E+01	0.67419E-01	0.24050E+01	0.72046E-02	0.24050E+01	0.12671E+01
CTRSOAS	32.9020	-87.2500	160	74	06/16/2013 21:00	06/16/2013 21:59	0.21086E+01	0.31204E+00	0.21086E+01	0.15214E+00	0.21086E+01	0.41344E+00	0.21086E+01	0.30185E+00	0.21086E+01	0.68865E-01	0.21086E+01	0.69728E-02	0.21086E+01	0.12553E+01
CTRSOAS	32.9020	-87.2500	160	74	06/16/2013 22:00	06/16/2013 22:59	0.23400E+01	0.33024E+00	0.23400E+01	0.15128E+00	0.23400E+01	0.41219E+00	0.23400E+01	0.29542E+00	0.23400E+01	0.70908E-01	0.23400E+01	0.72383E-02	0.23400E+01	0.12673E+01
CTRSOAS	32.9020	-87.2500	160	74	06/16/2013 23:00	06/16/2013 23:59	0.26240E+01	0.39840E+00	0.26240E+01	0.16185E+00	0.26240E+01	0.42063E+00	0.26240E+01	0.29642E+00	0.26240E+01	0.72830E-01	0.26240E+01	0.90262E-02	0.26240E+01	0.13592E+01
CTRSOAS	32.9020	-87.2500	160	74	06/17/2013 00:00	06/17/2013 00:59	0.28180E+01	0.48102E+00	0.28180E+01	0.17792E+00	0.28180E+01	0.47994E+00	0.28180E+01	0.31025E+00	0.28180E+01	0.73313E-01	0.28180E+01	0.18005E-01	0.28180E+01	0.15405E+01
CTRSOAS	32.9020	-87.2500	160	74	06/17/2013 01:00	06/17/2013 01:59	0.26760E+01	0.53032E+00	0.26760E+01	0.19295E+00	0.26760E+01	0.72481E+00	0.26760E+01	0.33236E+00	0.26760E+01	0.74184E-01	0.26760E+01	0.43700E-01	0.26760E+01	0.18983E+01
CTRSOAS	32.9020	-87.2500	160	74	06/17/2013 02:00	06/17/2013 02:59	0.29360E+01	0.57051E+00	0.29360E+01	0.22283E+00	0.29360E+01	0.12830E+01	0.29360E+01	0.39332E+00	0.29360E+01	0.77547E-01	0.29360E+01	0.10072E+00	0.29360E+01	0.26479E+01
CTRSOAS	32.9020	-87.2500	160	74	06/17/2013 03:00	06/17/2013 03:59	0.33940E+01	0.66436E+00	0.33940E+01	0.28617E+00	0.33940E+01	0.16910E+01	0.33940E+01	0.48293E+00	0.33940E+01	0.82641E-01	0.33940E+01	0.14375E+00	0.33940E+01	0.33508E+01
CTRSOAS	32.9020	-87.2500	160	74	06/17/2013 04:00	06/17/2013 04:59	0.35140E+01	0.87423E+00	0.35140E+01	0.36751E+00	0.35140E+01	0.14010E+01	0.35140E+01	0.54477E+00	0.35140E+01	0.88302E-01	0.35140E+01	0.14795E+00	0.35140E+01	0.34237E+01
CTRSOAS	32.9020	-87.2500	160	74	06/17/2013 05:00	06/17/2013 05:59	0.34260E+01	0.95233E+00	0.34260E+01	0.49872E+00	0.34260E+01	0.78823E+00	0.34260E+01	0.65889E+00	0.34260E+01	0.10206E+00	0.34260E+01	0.21810E+00	0.34260E+01	0.32183E+01
CTRSOAS	32.9020	-87.2500	160	74	06/17/2013 06:00	06/17/2013 06:59	0.33343E+01	0.85800E+00	0.33343E+01	0.79705E+00	0.33343E+01	0.89913E+00	0.33343E+01	0.80634E+00	0.33343E+01	0.12191E+00	0.33343E+01	0.43110E+00	0.33343E+01	0.39135E+01
CTRSOAS	32.9020	-87.2500	160	74	06/17/2013 07:00	06/17/2013 07:59	0.31370E+01	0.66727E+00	0.31370E+01	0.96361E+00	0.31370E+01	0.78623E+00	0.31370E+01	0.83295E+00	0.31370E+01	0.12123E+00	0.31370E+01	0.42266E+00	0.31370E+01	0.37940E+01
CTRSOAS	32.9020	-87.2500	160	74	06/17/2013 08:00	06/17/2013 08:59	0.29350E+01	0.53380E+00	0.29350E+01	0.94781E+00	0.29350E+01	0.67345E+00	0.29350E+01	0.77337E+00	0.29350E+01	0.10808E+00	0.29350E+01	0.34863E+00	0.29350E+01	0.33851E+01
CTRSOAS	32.9020	-87.2500	160	74	06/17/2013 09:00	06/17/2013 09:59	0.29162E+01	0.47609E+00	0.29162E+01	0.84359E+00	0.29162E+01	0.58790E+00	0.29162E+01	0.69989E+00	0.29162E+01	0.91718E-01	0.29162E+01	0.27307E+00	0.29162E+01	0.29723E+01
CTRSOAS	32.9020	-87.2500	160	74	06/17/2013 10:00	06/17/2013 10:59	0.27240E+01	0.45729E+00	0.27240E+01	0.69954E+00	0.27240E+01	0.47941E+00	0.27240E+01	0.62249E+00	0.27240E+01	0.76009E-01	0.27240E+01	0.19698E+00	0.27240E+01	0.25317E+01
CTRSOAS	32.9020	-87.2500	160	74	06/17/2013 11:00	06/17/2013 11:59	0.23590E+01	0.53257E+00	0.23590E+01	0.60021E+00	0.23590E+01	0.42853E+00	0.23590E+01	0.55340E+00	0.23590E+01	0.66896E-01	0.23590E+01	0.16766E+00	0.23590E+01	0.23493E+01
CTRSOAS	32.9020	-87.2500	160	74	06/17/2013 12:00	06/17/2013 12:59	0.19730E+01	0.72288E+00	0.19730E+01	0.63650E+00	0.19730E+01	0.49637E+00	0.19730E+01	0.50467E+00	0.19730E+01	0.66368E-01	0.19730E+01	0.16677E+00	0.19730E+01	0.25936E+01
CTRSOAS	32.9020	-87.2500	160	74	06/17/2013 13:00	06/17/2013 13:59	0.36370E+01	0.97329E+00	0.36370E+01	0.71868E+00	0.36370E+01	0.64538E+00	0.36370E+01	0.49792E+00	0.36370E+01	0.77887E-01	0.36370E+01	0.12698E+00	0.36370E+01	0.30402E+01
CTRSOAS	32.9020	-87.2500	160	74	06/17/2013 14:00	06/17/2013 14:59	0.39580E+01	0.12527E+01	0.39580E+01	0.81031E+00	0.39580E+01	0.84386E+00	0.39580E+01	0.53273E+00	0.39580E+01	0.97100E-01	0.39580E+01	0.11060E+00	0.39580E+01	0.36473E+01
CTRSOAS	32.9020	-87.2500	160	74	06/17/2013 15:00	06/17/2013 15:59	0.39080E+01	0.14358E+01	0.39080E+01	0.73263E+00	0.39080E+01	0.88674E+00	0.39080E+01	0.51484E+00	0.39080E+01	0.10593E+00	0.39080E+01	0.79462E-01	0.39080E+01	0.37554E+01
CTRSOAS	32.9020	-87.2500	160	74	06/17/2013 16:00	06/17/2013 16:59	0.38650E+01	0.15047E+01	0.38650E+01	0.67566E+00	0.38650E+01	0.86153E+00	0.38650E+01	0.47893E+00	0.38650E+01	0.10512E+00	0.38650E+01	0.61490E-01	0.38650E+01	0.36874E+01
CTRSOAS	32.9020	-87.2500	160	74	06/17/2013 17:00	06/17/2013 17:59	0.38840E+01	0.12789E+01	0.38840E+01	0.62739E+00	0.38840E+01	0.86613E+00	0.38840E+01	0.45648E+00	0.38840E+01	0.10153E+00	0.38840E+01	0.50611E-01	0.38840E+01	0.33811E+01
CTRSOAS	32.9020	-87.2500	160	74	06/17/2013 18:00	06/17/2013 18:59	0.35500E+01	0.11392E+01	0.35500E+01	0.61203E+00	0.35500E+01	0.88695E+00	0.35500E+01	0.43710E+00	0.35500E+01	0.10128E+00	0.35500E+01	0.45527E-01	0.35500E+01	0.32221E+01
CTRSOAS	32.9020	-87.2500	160	74	06/17/2013 19:00	06/17/2013 19:59	0.24240E+01	0.12963E+01	0.24240E+01	0.63346E+00	0.24240E+01	0.93014E+00	0.24240E+01	0.42306E+00	0.24240E+01	0.10651E+00	0.24240E+01	0.43833E-01	0.24240E+01	0.34333E+01
CTRSOAS	32.9020	-87.2500	160	74	06/17/2013 20:00	06/17/2013 20:59	0.72500E+00	0.13397E+01	0.72500E+00	0.62498E+00	0.72500E+00	0.86026E+00	0.72500E+00	0.40181E+00	0.72500E+00	0.10808E+00	0.72500E+00	0.39747E-01	0.72500E+00	0.33746E+01
CTRSOAS	32.9020	-87.2500	160	74	06/17/2013 21:00	06/17/2013 21:59	0.45375E+00	0.82771E+00	0.45375E+00	0.32784E+00	0.45375E+00	0.40674E+00	0.45375E+00	0.24541E+00	0.45375E+00	0.67328E-01	0.45375E+00	0.14708E-01	0.45375E+00	0.18898E+01
CTRSOAS	32.9020	-87.2500	160	74	06/17/2013 22:00	06/17/2013 22:59	0.56800E+00	0.29591E+00	0.56800E+00	0.81883E-01	0.56800E+00	0.11761E+00	0.56800E+00	0.10814E+00	0.56800E+00	0.27272E-01	0.56800E+00	0.30431E-02	0.56800E+00	0.63387E+00
CTRSOAS	32.9020	-87.2500	160	74	06/17/2013 23:00	06/17/2013 23:59	0.71667E+00	0.24024E+00	0.71667E+00	0.53884E-01	0.71667E+00	0.10030E+00	0.71667E+00	0.82020E-01	0.71667E+00	0.20540E-01	0.71667E+00	0.55850E-02	0.71667E+00	0.50258E+00
CTRSOAS	32.9020	-87.2500	160	74	06/18/2013 00:00	06/18/2013 00:59	0.77714E+00	0.52472E+00	0.77714E+00	0.11961E+00	0.77714E+00	0.29191E+00	0.77714E+00	0.16648E+00	0.77714E+00	0.43968E-01	0.77714E+00	0.21868E-01	0.77714E+00	0.11686E+01
CTRSOAS	32.9020	-87.2500	160	74	06/18/2013 01:00	06/18/2013 01:59	0.51714E+00	0.64243E+00	0.51714E+00	0.16948E+00	0.51714E+00	0.49911E+00	0.51714E+00	0.23197E+00	0.51714E+00	0.59280E-01	0.51714E+00	0.46269E-01	0.51714E+00	0.16486E+01
CTRSOAS	32.9020	-87.2500	160	74	06/18/2013 02:00	06/18/2013 02:59	0.24090E+01	0.62444E+00	0.24090E+01	0.20843E+00	0.24090E+01	0.65091E+00	0.24090E+01	0.28629E+00	0.24090E+01	0.71243E-01	0.24090E+01	0.63354E-01	0.24090E+01	0.19047E+01
CTRSOAS	32.9020	-87.2500	160	74	06/18/2013 03:00	06/18/2013 03:59	0.14570E+01	0.54890E+00	0.14570E+01	0.21119E+00	0.14570E+01	0.68489E+00	0.14570E+01	0.29004E+00	0.14570E+01	0.73900E-01	0.14570E+01	0.61944E-01	0.14570E+01	0.18709E+01
CTRSOAS	32.9020	-87.2500	160	74	06/18/2013 04:00	06/18/2013 04:59	0.12680E+01	0.50177E+00	0.12680E+01	0.20538E+00	0.12680E+01	0.60374E+00	0.12680E+01	0.27418E+00	0.12680E+01	0.71960E-01	0.12680E+01	0.50555E-01	0.12680E+01	0.17076E+01
CTRSOAS	32.9020	-87.2500	160	74	06/18/2013 05:00	06/18/2013 05:59	0.13090E+01	0.58022E+00	0.13090E+01	0.29546E+00	0.13090E+01	0.58454E+00	0.13090E+01	0.31865E+00	0.13090E+01	0.68386E-01	0.13090E+01	0.12247E+00	0.13090E+01	0.19698E+01
CTRSOAS	32.9020	-87.2500	160	74	06/18/2013 06:00	06/18/2013 06:59	0.12200E+01	0.35830E+00	0.12200E+01	0.42127E+00	0.12200E+01	0.47477E+00	0.12200E+01	0.42174E+00	0.12200E+01	0.57627E-01	0.12200E+01	0.20191E+00	0.12200E+01	0.19356E+01
CTRSOAS	32.9020	-87.2500	160	74	06/18/2013 07:00	06/18/2013 07:59	0.13190E+01	0.18004E+00	0.13190E+01	0.41094E+00	0.13190E+01	0.40106E+00	0.13190E+01	0.45261E+00	0.13190E+01	0.52001E-01	0.13190E+01	0.16068E+00	0.13190E+01	0.16574E+01
CTRSOAS	32.9020	-87.2500	160	74	06/18/2013 08:00	06/18/2013 08:59	0.14400E+01	0.16100E+00	0.14400E+01	0.36582E+00	0.14400E+01	0.34524E+00	0.14400E+01	0.41114E+00	0.14400E+01	0.46352E-01	0.14400E+01	0.11192E+00	0.14400E+01	0.14415E+01
CTRSOAS	32.9020	-87.2500	160	74	06/18/2013 09:00	06/18/2013 09:59	0.59875E+00	0.17373E+00	0.59875E+00	0.40907E+00	0.59875E+00	0.37458E+00	0.59875E+00	0.46434E+00	0.59875E+00	0.50178E-01	0.59875E+00	0.13373E+00	0.59875E+00	0.16056E+01
CTRSOAS	32.9020	-87.2500	160	74	06/18/2013 10:00	06/18/2013 10:59	0.90400E+00	0.18565E+00	0.90400E+00	0.46114E+00	0.90400E+00	0.38279E+00	0.90400E+00	0.48266E+00	0.90400E+00	0.51046E-01	0.90400E+00	0.15470E+00	0.90400E+00	0.17180E+01
CTRSOAS	32.9020	-87.2500	160	74	06/18/2013 11:00	06/18/2013 11:59	0.12430E+01	0.18669E+00	0.12430E+01	0.48825E+00	0.12430E+01	0.36118E+00	0.12430E+01	0.47137E+00	0.12430E+01	0.47930E-01	0.12430E+01	0.17011E+00	0.12430E+01	0.17255E+01
CTRSOAS	32.9020	-87.2500	160	74	06/18/2013 12:00	06/18/2013 12:59	0.15700E+01	0.10245E+00	0.15700E+01	0.27616E+00	0.15700E+01	0.17516E+00	0.15700E+01	0.25782E+00	0.15700E+01	0.23429E-01	0.15700E+01	0.82379E-01	0.15700E+01	0.91742E+00
CTRSOAS	32.9020	-87.2500	160	74	06/18/2013 13:00	06/18/2013 13:59	0.12900E+01	0.39166E-01	0.12900E+01	0.12155E+00	0.12900E+01	0.47981E-01	0.12900E+01	0.10596E+00	0.12900E+01	0.71152E-02	0.12900E+01	0.13034E-01	0.12900E+01	0.33482E+00
CTRSOAS	32.9020	-87.2500	160	74	06/18/2013 14:00	06/18/2013 14:59	0.10190E+01	0.40392E-01	0.10190E+01	0.14101E+00	0.10190E+01	0.59145E-01	0.10190E+01	0.10710E+00	0.10190E+01	0.79106E-02	0.10190E+01	0.11896E-01	0.10190E+01	0.36748E+00
CTRSOAS	32.9020	-87.2500	160	74	06/18/2013 15:00	06/18/2013 15:59	0.79500E+00	0.64252E-01	0.79500E+00	0.15303E+00	0.79500E+00	0.92134E-01	0.79500E+00	0.13713E+00	0.79500E+00	0.12446E-01	0.79500E+00	0.13670E-01	0.79500E+00	0.47272E+00
CTRSOAS	32.9020	-87.2500	160	74	06/18/2013 16:00	06/18/2013 16:59	0.65900E+00	0.10458E+00	0.65900E+00	0.45484E-01	0.65900E+00	0.64742E-01	0.65900E+00	0.11738E+00	0.65900E+00	0.12190E-01	0.65900E+00	0.50826E-02	0.65900E+00	0.34951E+00
CTRSOAS	32.9020	-87.2500	160	74	06/18/2013 17:00	06/18/2013 17:59	0.87000E+00	0.11637E+00	0.87000E+00	0.44403E-01	0.87000E+00	0.46859E-01	0.87000E+00	0.89063E-01	0.87000E+00	0.11754E-01	0.87000E+00	0.30272E-02	0.87000E+00	0.31150E+00
CTRSOAS	32.9020	-87.2500	160	74	06/18/2013 18:00	06/18/2013 18:59	0.89600E+00	0.83317E-01	0.89600E+00	0.26557E-01	0.89600E+00	0.28841E-01	0.89600E+00	0.42268E-01	0.89600E+00	0.10047E-01	0.89600E+00	0.12212E-02	0.89600E+00	0.19226E+00
CTRSOAS	32.9020	-87.2500	160	74	06/18/2013 19:00	06/18/2013 19:59	0.10729E+01	0.22109E+00	0.10729E+01	0.47663E-01	0.10729E+01	0.76193E-01	0.10729E+01	0.93223E-01	0.10729E+01	0.19956E-01	0.10729E+01	0.48116E-02	0.10729E+01	0.46298E+00
CTRSOAS	32.9020	-87.2500	160	74	06/18/2013 20:00	06/18/2013 20:59	0.13000E+01	0.43236E+00	0.13000E+01	0.10306E+00	0.13000E+01	0.19895E+00	0.13000E+01	0.20118E+00	0.13000E+01	0.39089E-01	0.13000E+01	0.13511E-01	0.13000E+01	0.98827E+00
CTRSOAS	32.9020	-87.2500	160	74	06/18/2013 21:00	06/18/2013 21:59	0.46125E+00	0.42502E+00	0.46125E+00	0.94400E-01	0.46125E+00	0.20477E+00	0.46125E+00	0.19416E+00	0.46125E+00	0.43513E-01	0.46125E+00	0.10698E-01	0.46125E+00	0.97266E+00
CTRSOAS	32.9020	-87.2500	160	74	06/18/2013 22:00	06/18/2013 22:59	0.10160E+01	0.28996E+00	0.10160E+01	0.42593E-01	0.10160E+01	0.97852E-01	0.10160E+01	0.11107E+00	0.10160E+01	0.28514E-01	0.10160E+01	0.34208E-02	0.10160E+01	0.57347E+00
CTRSOAS	32.9020	-87.2500	160	74	06/18/2013 23:00	06/18/2013 23:59	0.13940E+01	0.15138E+00	0.13940E+01	0.20048E-01	0.13940E+01	0.44083E-01	0.13940E+01	0.61773E-01	0.13940E+01	0.17726E-01	0.13940E+01	0.16853E-02	0.13940E+01	0.29672E+00
CTRSOAS	32.9020	-87.2500	160	74	06/19/2013 00:00	06/19/2013 00:59	0.16050E+01	0.87204E-01	0.16050E+01	0.10757E-01	0.16050E+01	0.21569E-01	0.16050E+01	0.49708E-01	0.16050E+01	0.11530E-01	0.16050E+01	0.14959E-02	0.16050E+01	0.18227E+00
CTRSOAS	32.9020	-87.2500	160	74	06/19/2013 01:00	06/19/2013 01:59	0.18012E+01	0.10360E+00	0.18012E+01	0.14167E-01	0.18012E+01	0.34036E-01	0.18012E+01	0.77930E-01	0.18012E+01	0.18810E-01	0.18012E+01	0.29322E-02	0.18012E+01	0.25148E+00
CTRSOAS	32.9020	-87.2500	160	74	06/19/2013 02:00	06/19/2013 02:59	0.18489E+01	0.15336E+00	0.18489E+01	0.20873E-01	0.18489E+01	0.64086E-01	0.18489E+01	0.11027E+00	0.18489E+01	0.29052E-01	0.18489E+01	0.59189E-02	0.18489E+01	0.38357E+00
CTRSOAS	32.9020	-87.2500	160	74	06/19/2013 03:00	06/19/2013 03:59	0.14530E+01	0.20562E+00	0.14530E+01	0.28198E-01	0.14530E+01	0.97489E-01	0.14530E+01	0.12244E+00	0.14530E+01	0.34497E-01	0.14530E+01	0.96068E-02	0.14530E+01	0.49786E+00
CTRSOAS	32.9020	-87.2500	160	74	06/19/2013 04:00	06/19/2013 04:59	0.20130E+01	0.20868E+00	0.20130E+01	0.36948E-01	0.20130E+01	0.10375E+00	0.20130E+01	0.14194E+00	0.20130E+01	0.34479E-01	0.20130E+01	0.15568E-01	0.20130E+01	0.54137E+00
CTRSOAS	32.9020	-87.2500	160	74	06/19/2013 05:00	06/19/2013 05:59	0.21400E+01	0.18418E+00	0.21400E+01	0.51613E-01	0.21400E+01	0.10889E+00	0.21400E+01	0.17974E+00	0.21400E+01	0.32955E-01	0.21400E+01	0.26204E-01	0.21400E+01	0.58358E+00
CTRSOAS	32.9020	-87.2500	160	74	06/19/2013 06:00	06/19/2013 06:59	0.18380E+01	0.19927E+00	0.18380E+01	0.73503E-01	0.18380E+01	0.13700E+00	0.18380E+01	0.21153E+00	0.18380E+01	0.35092E-01	0.18380E+01	0.39056E-01	0.18380E+01	0.69546E+00
CTRSOAS	32.9020	-87.2500	160	74	06/19/2013 07:00	06/19/2013 07:59	0.14060E+01	0.25021E+00	0.14060E+01	0.10512E+00	0.14060E+01	0.18871E+00	0.14060E+01	0.23207E+00	0.14060E+01	0.40073E-01	0.14060E+01	0.59573E-01	0.14060E+01	0.87575E+00
CTRSOAS	32.9020	-87.2500	160	74	06/19/2013 08:00	06/19/2013 08:59	0.15800E+01	0.28629E+00	0.15800E+01	0.14927E+00	0.15800E+01	0.24819E+00	0.15800E+01	0.28706E+00	0.15800E+01	0.43140E-01	0.15800E+01	0.99663E-01	0.15800E+01	0.11136E+01
CTRSOAS	32.9020	-87.2500	160	74	06/19/2013 09:00	06/19/2013 09:59	0.11557E+01	0.38094E+00	0.11557E+01	0.19163E+00	0.11557E+01	0.27642E+00	0.11557E+01	0.30509E+00	0.11557E+01	0.45649E-01	0.11557E+01	0.12327E+00	0.11557E+01	0.13230E+01
CTRSOAS	32.9020	-87.2500	160	74	06/19/2013 10:00	06/19/2013 10:59	0.12220E+01	0.48548E+00	0.12220E+01	0.17639E+00	0.12220E+01	0.20295E+00	0.12220E+01	0.23607E+00	0.12220E+01	0.47178E-01	0.12220E+01	0.84523E-01	0.12220E+01	0.12326E+01
CTRSOAS	32.9020	-87.2500	160	74	06/19/2013 11:00	06/19/2013 11:59	0.10080E+01	0.44941E+00	0.10080E+01	0.20402E+00	0.10080E+01	0.19757E+00	0.10080E+01	0.23190E+00	0.10080E+01	0.46324E-01	0.10080E+01	0.94111E-01	0.10080E+01	0.12233E+01
CTRSOAS	32.9020	-87.2500	160	74	06/19/2013 12:00	06/19/2013 12:59	0.12810E+01	0.35309E+00	0.12810E+01	0.34766E+00	0.12810E+01	0.24351E+00	0.12810E+01	0.33709E+00	0.12810E+01	0.46555E-01	0.12810E+01	0.16286E+00	0.12810E+01	0.14908E+01
CTRSOAS	32.9020	-87.2500	160	74	06/19/2013 13:00	06/19/2013 13:59	0.19625E+01	0.27925E+00	0.19625E+01	0.45648E+00	0.19625E+01	0.30064E+00	0.19625E+01	0.46848E+00	0.19625E+01	0.46996E-01	0.19625E+01	0.20578E+00	0.19625E+01	0.17576E+01
CTRSOAS	32.9020	-87.2500	160	74	06/19/2013 14:00	06/19/2013 14:59	0.21643E+01	0.28151E+00	0.21643E+01	0.42123E+00	0.21643E+01	0.31711E+00	0.21643E+01	0.44164E+00	0.21643E+01	0.47260E-01	0.21643E+01	0.15610E+00	0.21643E+01	0.16648E+01
CTRSOAS	32.9020	-87.2500	160	74	06/19/2013 15:00	06/19/2013 15:59	0.24360E+01	0.32717E+00	0.24360E+01	0.32689E+00	0.24360E+01	0.29416E+00	0.24360E+01	0.36131E+00	0.24360E+01	0.47076E-01	0.24360E+01	0.87718E-01	0.24360E+01	0.14443E+01
CTRSOAS	32.9020	-87.2500	160	74	06/19/2013 16:00	06/19/2013 16:59	0.24130E+01	0.40078E+00	0.24130E+01	0.18644E+00	0.24130E+01	0.23109E+00	0.24130E+01	0.27081E+00	0.24130E+01	0.45479E-01	0.24130E+01	0.33563E-01	0.24130E+01	0.11682E+01
CTRSOAS	32.9020	-87.2500	160	74	06/19/2013 17:00	06/19/2013 17:59	0.18540E+01	0.45015E+00	0.18540E+01	0.10639E+00	0.18540E+01	0.19876E+00	0.18540E+01	0.21382E+00	0.18540E+01	0.47538E-01	0.18540E+01	0.13682E-01	0.18540E+01	0.10303E+01
CTRSOAS	32.9020	-87.2500	160	74	06/19/2013 18:00	06/19/2013 18:59	0.16150E+01	0.54389E+00	0.16150E+01	0.91933E-01	0.16150E+01	0.21963E+00	0.16150E+01	0.20932E+00	0.16150E+01	0.56065E-01	0.16150E+01	0.10453E-01	0.16150E+01	0.11313E+01
CTRSOAS	32.9020	-87.2500	160	74	06/19/2013 19:00	06/19/2013 19:59	0.15940E+01	0.57461E+00	0.15940E+01	0.96254E-01	0.15940E+01	0.29549E+00	0.15940E+01	0.28307E+00	0.15940E+01	0.75394E-01	0.15940E+01	0.12498E-01	0.15940E+01	0.13373E+01
CTRSOAS	32.9020	-87.2500	160	74	06/19/2013 20:00	06/19/2013 20:59	0.16250E+01	0.47568E+00	0.16250E+01	0.10869E+00	0.16250E+01	0.35620E+00	0.16250E+01	0.33436E+00	0.16250E+01	0.89980E-01	0.16250E+01	0.14521E-01	0.16250E+01	0.13794E+01
CTRSOAS	32.9020	-87.2500	160	74	06/19/2013 21:00	06/19/2013 21:59	0.20871E+01	0.44432E+00	0.20871E+01	0.11487E+00	0.20871E+01	0.38509E+00	0.20871E+01	0.33718E+00	0.20871E+01	0.94035E-01	0.20871E+01	0.16587E-01	0.20871E+01	0.13921E+01
CTRSOAS	32.9020	-87.2500	160	74	06/19/2013 22:00	06/19/2013 22:59	0.22370E+01	0.41535E+00	0.22370E+01	0.11508E+00	0.22370E+01	0.39317E+00	0.22370E+01	0.32997E+00	0.22370E+01	0.94512E-01	0.22370E+01	0.17660E-01	0.22370E+01	0.13657E+01
CTRSOAS	32.9020	-87.2500	160	74	06/19/2013 23:00	06/19/2013 23:59	0.24110E+01	0.35274E+00	0.24110E+01	0.10733E+00	0.24110E+01	0.37454E+00	0.24110E+01	0.30745E+00	0.24110E+01	0.88932E-01	0.24110E+01	0.20116E-01	0.24110E+01	0.12511E+01
CTRSOAS	32.9020	-87.2500	160	74	06/20/2013 00:00	06/20/2013 00:59	0.24770E+01	0.31514E+00	0.24770E+01	0.10410E+00	0.24770E+01	0.40241E+00	0.24770E+01	0.31293E+00	0.24770E+01	0.82752E-01	0.24770E+01	0.42679E-01	0.24770E+01	0.12600E+01
CTRSOAS	32.9020	-87.2500	160	74	06/20/2013 01:00	06/20/2013 01:59	0.25090E+01	0.30707E+00	0.25090E+01	0.11933E+00	0.25090E+01	0.61375E+00	0.25090E+01	0.33620E+00	0.25090E+01	0.80610E-01	0.25090E+01	0.10448E+00	0.25090E+01	0.15614E+01
CTRSOAS	32.9020	-87.2500	160	74	06/20/2013 02:00	06/20/2013 02:59	0.25720E+01	0.30888E+00	0.25720E+01	0.16084E+00	0.25720E+01	0.10020E+01	0.25720E+01	0.35357E+00	0.25720E+01	0.82730E-01	0.25720E+01	0.21242E+00	0.25720E+01	0.21204E+01
CTRSOAS	32.9020	-87.2500	160	74	06/20/2013 03:00	06/20/2013 03:59	0.39000E+01	0.32173E+00	0.39000E+01	0.23601E+00	0.39000E+01	0.17121E+01	0.39000E+01	0.35796E+00	0.39000E+01	0.88841E-01	0.39000E+01	0.37294E+00	0.39000E+01	0.30896E+01
CTRSOAS	32.9020	-87.2500	160	74	06/20/2013 04:00	06/20/2013 04:59	0.38750E+01	0.37473E+00	0.38750E+01	0.37035E+00	0.38750E+01	0.29485E+01	0.38750E+01	0.35997E+00	0.38750E+01	0.96988E-01	0.38750E+01	0.54033E+00	0.38750E+01	0.46909E+01
CTRSOAS	32.9020	-87.2500	160	74	06/20/2013 05:00	06/20/2013 05:59	0.39330E+01	0.91022E+00	0.39330E+01	0.59086E+00	0.39330E+01	0.31009E+01	0.39330E+01	0.35679E+00	0.39330E+01	0.10217E+00	0.39330E+01	0.63140E+00	0.39330E+01	0.56923E+01
CTRSOAS	32.9020	-87.2500	160	74	06/20/2013 06:00	06/20/2013 06:59	0.38890E+01	0.21465E+01	0.38890E+01	0.87609E+00	0.38890E+01	0.17111E+01	0.38890E+01	0.35351E+00	0.38890E+01	0.10450E+00	0.38890E+01	0.71652E+00	0.38890E+01	0.59082E+01
CTRSOAS	32.9020	-87.2500	160	74	06/20/2013 07:00	06/20/2013 07:59	0.37390E+01	0.22207E+01	0.37390E+01	0.10889E+01	0.37390E+01	0.12346E+01	0.37390E+01	0.36375E+00	0.37390E+01	0.10063E+00	0.37390E+01	0.80090E+00	0.37390E+01	0.58095E+01
CTRSOAS	32.9020	-87.2500	160	74	06/20/2013 08:00	06/20/2013 08:59	0.37100E+01	0.17300E+01	0.37100E+01	0.12992E+01	0.37100E+01	0.12456E+01	0.37100E+01	0.37234E+00	0.37100E+01	0.97621E-01	0.37100E+01	0.86957E+00	0.37100E+01	0.56144E+01
CTRSOAS	32.9020	-87.2500	160	74	06/20/2013 09:00	06/20/2013 09:59	0.32887E+01	0.13518E+01	0.32887E+01	0.14508E+01	0.32887E+01	0.13658E+01	0.32887E+01	0.37218E+00	0.32887E+01	0.95836E-01	0.32887E+01	0.86373E+00	0.32887E+01	0.55001E+01
CTRSOAS	32.9020	-87.2500	160	74	06/20/2013 10:00	06/20/2013 10:59	0.31960E+01	0.11980E+01	0.31960E+01	0.15633E+01	0.31960E+01	0.16010E+01	0.31960E+01	0.37773E+00	0.31960E+01	0.95114E-01	0.31960E+01	0.83672E+00	0.31960E+01	0.56719E+01
CTRSOAS	32.9020	-87.2500	160	74	06/20/2013 11:00	06/20/2013 11:59	0.30050E+01	0.12333E+01	0.30050E+01	0.18869E+01	0.30050E+01	0.22625E+01	0.30050E+01	0.40136E+00	0.30050E+01	0.99344E-01	0.30050E+01	0.10155E+01	0.30050E+01	0.68990E+01
CTRSOAS	32.9020	-87.2500	160	74	06/20/2013 12:00	06/20/2013 12:59	0.29290E+01	0.13818E+01	0.29290E+01	0.29545E+01	0.29290E+01	0.38380E+01	0.29290E+01	0.48058E+00	0.29290E+01	0.11393E+00	0.29290E+01	0.14366E+01	0.29290E+01	0.10205E+02
CTRSOAS	32.9020	-87.2500	160	74	06/20/2013 13:00	06/20/2013 13:59	0.27120E+01	0.17054E+01	0.27120E+01	0.24648E+01	0.27120E+01	0.31270E+01	0.27120E+01	0.45966E+00	0.27120E+01	0.11197E+00	0.27120E+01	0.92328E+00	0.27120E+01	0.87921E+01
CTRSOAS	32.9020	-87.2500	160	74	06/20/2013 14:00	06/20/2013 14:59	0.23970E+01	0.15873E+01	0.23970E+01	0.12209E+01	0.23970E+01	0.12306E+01	0.23970E+01	0.33576E+00	0.23970E+01	0.88361E-01	0.23970E+01	0.32369E+00	0.23970E+01	0.47867E+01
CTRSOAS	32.9020	-87.2500	160	74	06/20/2013 15:00	06/20/2013 15:59	0.24511E+01	0.10536E+01	0.24511E+01	0.49521E+00	0.24511E+01	0.37518E+00	0.24511E+01	0.22675E+00	0.24511E+01	0.63907E-01	0.24511E+01	0.74213E-01	0.24511E+01	0.22888E+01
CTRSOAS	32.9020	-87.2500	160	74	06/20/2013 16:00	06/20/2013 16:59	0.26610E+01	0.51692E+00	0.26610E+01	0.24852E+00	0.26610E+01	0.18833E+00	0.26610E+01	0.15254E+00	0.26610E+01	0.48020E-01	0.26610E+01	0.23433E-01	0.26610E+01	0.11778E+01
CTRSOAS	32.9020	-87.2500	160	74	06/20/2013 17:00	06/20/2013 17:59	0.26470E+01	0.39452E+00	0.26470E+01	0.16140E+00	0.26470E+01	0.16452E+00	0.26470E+01	0.12002E+00	0.26470E+01	0.43221E-01	0.26470E+01	0.12511E-01	0.26470E+01	0.89618E+00
CTRSOAS	32.9020	-87.2500	160	74	06/20/2013 18:00	06/20/2013 18:59	0.23090E+01	0.47101E+00	0.23090E+01	0.12284E+00	0.23090E+01	0.17933E+00	0.23090E+01	0.11144E+00	0.23090E+01	0.45793E-01	0.23090E+01	0.94014E-02	0.23090E+01	0.93981E+00
CTRSOAS	32.9020	-87.2500	160	74	06/20/2013 19:00	06/20/2013 19:59	0.24190E+01	0.63256E+00	0.24190E+01	0.11658E+00	0.24190E+01	0.19636E+00	0.24190E+01	0.11138E+00	0.24190E+01	0.51224E-01	0.24190E+01	0.87702E-02	0.24190E+01	0.11169E+01
CTRSOAS	32.9020	-87.2500	160	74	06/20/2013 20:00	06/20/2013 20:59	0.23150E+01	0.89060E+00	0.23150E+01	0.14845E+00	0.23150E+01	0.23213E+00	0.23150E+01	0.12340E+00	0.23150E+01	0.58510E-01	0.23150E+01	0.99311E-02	0.23150E+01	0.14630E+01
CTRSOAS	32.9020	-87.2500	160	74	06/20/2013 21:00	06/20/2013 21:59	0.23529E+01	0.10722E+01	0.23529E+01	0.22127E+00	0.23529E+01	0.26693E+00	0.23529E+01	0.13688E+00	0.23529E+01	0.64114E-01	0.23529E+01	0.11905E-01	0.23529E+01	0.17733E+01
CTRSOAS	32.9020	-87.2500	160	74	06/20/2013 22:00	06/20/2013 22:59	0.22470E+01	0.12220E+01	0.22470E+01	0.23945E+00	0.22470E+01	0.28589E+00	0.22470E+01	0.14343E+00	0.22470E+01	0.67093E-01	0.22470E+01	0.13058E-01	0.22470E+01	0.19709E+01
CTRSOAS	32.9020	-87.2500	160	74	06/20/2013 23:00	06/20/2013 23:59	0.20750E+01	0.12971E+01	0.20750E+01	0.23956E+00	0.20750E+01	0.29221E+00	0.20750E+01	0.14740E+00	0.20750E+01	0.67184E-01	0.20750E+01	0.15042E-01	0.20750E+01	0.20585E+01
CTRSOAS	32.9020	-87.2500	160	74	06/21/2013 00:00	06/21/2013 00:59	0.21450E+01	0.12652E+01	0.21450E+01	0.22726E+00	0.21450E+01	0.29844E+00	0.21450E+01	0.16097E+00	0.21450E+01	0.64342E-01	0.21450E+01	0.23320E-01	0.21450E+01	0.20395E+01
CTRSOAS	32.9020	-87.2500	160	74	06/21/2013 01:00	06/21/2013 01:59	0.26920E+01	0.12045E+01	0.26920E+01	0.22102E+00	0.26920E+01	0.40149E+00	0.26920E+01	0.18706E+00	0.26920E+01	0.61896E-01	0.26920E+01	0.46982E-01	0.26920E+01	0.21230E+01
CTRSOAS	32.9020	-87.2500	160	74	06/21/2013 02:00	06/21/2013 02:59	0.29340E+01	0.11786E+01	0.29340E+01	0.22432E+00	0.29340E+01	0.66001E+00	0.29340E+01	0.20874E+00	0.29340E+01	0.60880E-01	0.29340E+01	0.90202E-01	0.29340E+01	0.24228E+01
CTRSOAS	32.9020	-87.2500	160	74	06/21/2013 03:00	06/21/2013 03:59	0.31020E+01	0.11600E+01	0.31020E+01	0.22647E+00	0.31020E+01	0.99881E+00	0.31020E+01	0.24437E+00	0.31020E+01	0.59553E-01	0.31020E+01	0.14329E+00	0.31020E+01	0.28325E+01
CTRSOAS	32.9020	-87.2500	160	74	06/21/2013 04:00	06/21/2013 04:59	0.32320E+01	0.11411E+01	0.32320E+01	0.23242E+00	0.32320E+01	0.11087E+01	0.32320E+01	0.29715E+00	0.32320E+01	0.57772E-01	0.32320E+01	0.18101E+00	0.32320E+01	0.30182E+01
CTRSOAS	32.9020	-87.2500	160	74	06/21/2013 05:00	06/21/2013 05:59	0.35010E+01	0.11171E+01	0.35010E+01	0.25821E+00	0.35010E+01	0.94384E+00	0.35010E+01	0.33404E+00	0.35010E+01	0.55548E-01	0.35010E+01	0.22883E+00	0.35010E+01	0.29375E+01
CTRSOAS	32.9020	-87.2500	160	74	06/21/2013 06:00	06/21/2013 06:59	0.36800E+01	0.87873E+00	0.36800E+01	0.30699E+00	0.36800E+01	0.59236E+00	0.36800E+01	0.36314E+00	0.36800E+01	0.53569E-01	0.36800E+01	0.28172E+00	0.36800E+01	0.24765E+01
CTRSOAS	32.9020	-87.2500	160	74	06/21/2013 07:00	06/21/2013 07:59	0.36900E+01	0.54487E+00	0.36900E+01	0.27848E+00	0.36900E+01	0.30863E+00	0.36900E+01	0.34366E+00	0.36900E+01	0.54511E-01	0.36900E+01	0.18230E+00	0.36900E+01	0.17125E+01
CTRSOAS	32.9020	-87.2500	160	74	06/21/2013 08:00	06/21/2013 08:59	0.38950E+01	0.49598E+00	0.38950E+01	0.24410E+00	0.38950E+01	0.27993E+00	0.38950E+01	0.32613E+00	0.38950E+01	0.56883E-01	0.38950E+01	0.12687E+00	0.38950E+01	0.15299E+01
CTRSOAS	32.9020	-87.2500	160	74	06/21/2013 09:00	06/21/2013 09:59	0.36986E+01	0.52695E+00	0.36986E+01	0.28189E+00	0.36986E+01	0.35091E+00	0.36986E+01	0.36230E+00	0.36986E+01	0.61616E-01	0.36986E+01	0.15793E+00	0.36986E+01	0.17416E+01
CTRSOAS	32.9020	-87.2500	160	74	06/21/2013 10:00	06/21/2013 10:59	0.38730E+01	0.54172E+00	0.38730E+01	0.41043E+00	0.38730E+01	0.44489E+00	0.38730E+01	0.42074E+00	0.38730E+01	0.64543E-01	0.38730E+01	0.25316E+00	0.38730E+01	0.21355E+01
CTRSOAS	32.9020	-87.2500	160	74	06/21/2013 11:00	06/21/2013 11:59	0.41670E+01	0.54354E+00	0.41670E+01	0.62556E+00	0.41670E+01	0.52703E+00	0.41670E+01	0.50639E+00	0.41670E+01	0.65542E-01	0.41670E+01	0.39188E+00	0.41670E+01	0.26599E+01
CTRSOAS	32.9020	-87.2500	160	74	06/21/2013 12:00	06/21/2013 12:59	0.38140E+01	0.49628E+00	0.38140E+01	0.88914E+00	0.38140E+01	0.62966E+00	0.38140E+01	0.62056E+00	0.38140E+01	0.62363E-01	0.38140E+01	0.49258E+00	0.38140E+01	0.31906E+01
CTRSOAS	32.9020	-87.2500	160	74	06/21/2013 13:00	06/21/2013 13:59	0.31180E+01	0.32066E+00	0.31180E+01	0.71807E+00	0.31180E+01	0.39900E+00	0.31180E+01	0.50324E+00	0.31180E+01	0.44175E-01	0.31180E+01	0.24778E+00	0.31180E+01	0.22329E+01
CTRSOAS	32.9020	-87.2500	160	74	06/21/2013 14:00	06/21/2013 14:59	0.19730E+01	0.17785E+00	0.19730E+01	0.39827E+00	0.19730E+01	0.18684E+00	0.19730E+01	0.34180E+00	0.19730E+01	0.27990E-01	0.19730E+01	0.83425E-01	0.19730E+01	0.12162E+01
CTRSOAS	32.9020	-87.2500	160	74	06/21/2013 15:00	06/21/2013 15:59	0.14980E+01	0.13165E+00	0.14980E+01	0.21372E+00	0.14980E+01	0.11408E+00	0.14980E+01	0.27521E+00	0.14980E+01	0.23058E-01	0.14980E+01	0.33716E-01	0.14980E+01	0.79143E+00
CTRSOAS	32.9020	-87.2500	160	74	06/21/2013 16:00	06/21/2013 16:59	0.14150E+01	0.14321E+00	0.14150E+01	0.15731E+00	0.14150E+01	0.11271E+00	0.14150E+01	0.25149E+00	0.14150E+01	0.26082E-01	0.14150E+01	0.22198E-01	0.14150E+01	0.71301E+00
CTRSOAS	32.9020	-87.2500	160	74	06/21/2013 17:00	06/21/2013 17:59	0.15170E+01	0.16989E+00	0.15170E+01	0.15001E+00	0.15170E+01	0.13929E+00	0.15170E+01	0.25045E+00	0.15170E+01	0.34274E-01	0.15170E+01	0.19541E-01	0.15170E+01	0.76346E+00
CTRSOAS	32.9020	-87.2500	160	74	06/21/2013 18:00	06/21/2013 18:59	0.15690E+01	0.18849E+00	0.15690E+01	0.14292E+00	0.15690E+01	0.15799E+00	0.15690E+01	0.23502E+00	0.15690E+01	0.40788E-01	0.15690E+01	0.16178E-01	0.15690E+01	0.78139E+00
CTRSOAS	32.9020	-87.2500	160	74	06/21/2013 19:00	06/21/2013 19:59	0.16900E+01	0.18763E+00	0.16900E+01	0.12331E+00	0.16900E+01	0.16135E+00	0.16900E+01	0.20571E+00	0.16900E+01	0.44122E-01	0.16900E+01	0.12787E-01	0.16900E+01	0.73491E+00
CTRSOAS	32.9020	-87.2500	160	74	06/21/2013 20:00	06/21/2013 20:59	0.16633E+01	0.17343E+00	0.16633E+01	0.94130E-01	0.16633E+01	0.15913E+00	0.16633E+01	0.17398E+00	0.16633E+01	0.46098E-01	0.16633E+01	0.10597E-01	0.16633E+01	0.65736E+00
CTRSOAS	32.9020	-87.2500	160	74	06/21/2013 21:00	06/21/2013 21:59	0.23783E+01	0.15956E+00	0.23783E+01	0.87283E-01	0.23783E+01	0.17762E+00	0.23783E+01	0.16779E+00	0.23783E+01	0.48993E-01	0.23783E+01	0.10514E-01	0.23783E+01	0.65177E+00
CTRSOAS	32.9020	-87.2500	160	74	06/21/2013 22:00	06/21/2013 22:59	0.23688E+01	0.16890E+00	0.23688E+01	0.91710E-01	0.23688E+01	0.21394E+00	0.23688E+01	0.17852E+00	0.23688E+01	0.52959E-01	0.23688E+01	0.11724E-01	0.23688E+01	0.71775E+00
CTRSOAS	32.9020	-87.2500	160	74	06/21/2013 23:00	06/21/2013 23:59	0.22900E+01	0.19501E+00	0.22900E+01	0.97675E-01	0.22900E+01	0.25777E+00	0.22900E+01	0.22920E+00	0.22900E+01	0.57372E-01	0.22900E+01	0.13699E-01	0.22900E+01	0.85073E+00
CTRSOAS	32.9020	-87.2500	160	74	06/22/2013 00:00	06/22/2013 00:59	0.24580E+01	0.22064E+00	0.24580E+01	0.10400E+00	0.24580E+01	0.31305E+00	0.24580E+01	0.29340E+00	0.24580E+01	0.59557E-01	0.24580E+01	0.23085E-01	0.24580E+01	0.10137E+01
CTRSOAS	32.9020	-87.2500	160	74	06/22/2013 01:00	06/22/2013 01:59	0.28160E+01	0.22848E+00	0.28160E+01	0.11260E+00	0.28160E+01	0.42740E+00	0.28160E+01	0.34558E+00	0.28160E+01	0.60123E-01	0.28160E+01	0.46115E-01	0.28160E+01	0.12203E+01
CTRSOAS	32.9020	-87.2500	160	74	06/22/2013 02:00	06/22/2013 02:59	0.30140E+01	0.25868E+00	0.30140E+01	0.14588E+00	0.30140E+01	0.62558E+00	0.30140E+01	0.44131E+00	0.30140E+01	0.64262E-01	0.30140E+01	0.85754E-01	0.30140E+01	0.16215E+01
CTRSOAS	32.9020	-87.2500	160	74	06/22/2013 03:00	06/22/2013 03:59	0.30540E+01	0.35179E+00	0.30540E+01	0.21005E+00	0.30540E+01	0.83271E+00	0.30540E+01	0.59691E+00	0.30540E+01	0.71666E-01	0.30540E+01	0.14002E+00	0.30540E+01	0.22031E+01
CTRSOAS	32.9020	-87.2500	160	74	06/22/2013 04:00	06/22/2013 04:59	0.31380E+01	0.44132E+00	0.31380E+01	0.28598E+00	0.31380E+01	0.10831E+01	0.31380E+01	0.70751E+00	0.31380E+01	0.77427E-01	0.31380E+01	0.21730E+00	0.31380E+01	0.28127E+01
CTRSOAS	32.9020	-87.2500	160	74	06/22/2013 05:00	06/22/2013 05:59	0.36450E+01	0.49066E+00	0.36450E+01	0.40495E+00	0.36450E+01	0.14811E+01	0.36450E+01	0.80684E+00	0.36450E+01	0.81770E-01	0.36450E+01	0.32555E+00	0.36450E+01	0.35909E+01
CTRSOAS	32.9020	-87.2500	160	74	06/22/2013 06:00	06/22/2013 06:59	0.43490E+01	0.52828E+00	0.43490E+01	0.63479E+00	0.43490E+01	0.16721E+01	0.43490E+01	0.10955E+01	0.43490E+01	0.93058E-01	0.43490E+01	0.47386E+00	0.43490E+01	0.44976E+01
CTRSOAS	32.9020	-87.2500	160	74	06/22/2013 07:00	06/22/2013 07:59	0.43610E+01	0.56879E+00	0.43610E+01	0.10078E+01	0.43610E+01	0.18636E+01	0.43610E+01	0.13610E+01	0.43610E+01	0.10579E+00	0.43610E+01	0.74514E+00	0.43610E+01	0.56522E+01
CTRSOAS	32.9020	-87.2500	160	74	06/22/2013 08:00	06/22/2013 08:59	0.44600E+01	0.61852E+00	0.44600E+01	0.15270E+01	0.44600E+01	0.22937E+01	0.44600E+01	0.14113E+01	0.44600E+01	0.11348E+00	0.44600E+01	0.96965E+00	0.44600E+01	0.69336E+01
CTRSOAS	32.9020	-87.2500	160	74	06/22/2013 09:00	06/22/2013 09:59	0.44057E+01	0.64322E+00	0.44057E+01	0.18280E+01	0.44057E+01	0.23282E+01	0.44057E+01	0.13689E+01	0.44057E+01	0.11806E+00	0.44057E+01	0.95389E+00	0.44057E+01	0.72402E+01
CTRSOAS	32.9020	-87.2500	160	74	06/22/2013 10:00	06/22/2013 10:59	0.42300E+01	0.63108E+00	0.42300E+01	0.20224E+01	0.42300E+01	0.21462E+01	0.42300E+01	0.13050E+01	0.42300E+01	0.11744E+00	0.42300E+01	0.90892E+00	0.42300E+01	0.71311E+01
CTRSOAS	32.9020	-87.2500	160	74	06/22/2013 11:00	06/22/2013 11:59	0.43810E+01	0.59533E+00	0.43810E+01	0.20112E+01	0.43810E+01	0.19489E+01	0.43810E+01	0.11750E+01	0.43810E+01	0.11069E+00	0.43810E+01	0.85670E+00	0.43810E+01	0.66978E+01
CTRSOAS	32.9020	-87.2500	160	74	06/22/2013 12:00	06/22/2013 12:59	0.45750E+01	0.56650E+00	0.45750E+01	0.16494E+01	0.45750E+01	0.16014E+01	0.45750E+01	0.10481E+01	0.45750E+01	0.10417E+00	0.45750E+01	0.64006E+00	0.45750E+01	0.56097E+01
CTRSOAS	32.9020	-87.2500	160	74	06/22/2013 13:00	06/22/2013 13:59	0.47290E+01	0.47020E+00	0.47290E+01	0.10455E+01	0.47290E+01	0.99490E+00	0.47290E+01	0.94385E+00	0.47290E+01	0.88910E-01	0.47290E+01	0.27549E+00	0.47290E+01	0.38188E+01
CTRSOAS	32.9020	-87.2500	160	74	06/22/2013 14:00	06/22/2013 14:59	0.48110E+01	0.38245E+00	0.48110E+01	0.82052E+00	0.48110E+01	0.79672E+00	0.48110E+01	0.11035E+01	0.48110E+01	0.78794E-01	0.48110E+01	0.15122E+00	0.48110E+01	0.33332E+01
CTRSOAS	32.9020	-87.2500	160	74	06/22/2013 15:00	06/22/2013 15:59	0.35050E+01	0.32315E+00	0.35050E+01	0.77585E+00	0.35050E+01	0.70192E+00	0.35050E+01	0.13306E+01	0.35050E+01	0.76276E-01	0.35050E+01	0.10609E+00	0.35050E+01	0.33139E+01
CTRSOAS	32.9020	-87.2500	160	74	06/22/2013 16:00	06/22/2013 16:59	0.31450E+01	0.28299E+00	0.31450E+01	0.65170E+00	0.31450E+01	0.59446E+00	0.31450E+01	0.13978E+01	0.31450E+01	0.76656E-01	0.31450E+01	0.64116E-01	0.31450E+01	0.30677E+01
CTRSOAS	32.9020	-87.2500	160	74	06/22/2013 17:00	06/22/2013 17:59	0.34260E+01	0.31451E+00	0.34260E+01	0.60489E+00	0.34260E+01	0.62781E+00	0.34260E+01	0.14488E+01	0.34260E+01	0.86800E-01	0.34260E+01	0.47999E-01	0.34260E+01	0.31309E+01
CTRSOAS	32.9020	-87.2500	160	74	06/22/2013 18:00	06/22/2013 18:59	0.34970E+01	0.35312E+00	0.34970E+01	0.56403E+00	0.34970E+01	0.65825E+00	0.34970E+01	0.14017E+01	0.34970E+01	0.95702E-01	0.34970E+01	0.37620E-01	0.34970E+01	0.31104E+01
CTRSOAS	32.9020	-87.2500	160	74	06/22/2013 19:00	06/22/2013 19:59	0.33130E+01	0.36362E+00	0.33130E+01	0.51017E+00	0.33130E+01	0.65415E+00	0.33130E+01	0.13581E+01	0.33130E+01	0.98965E-01	0.33130E+01	0.30347E-01	0.33130E+01	0.30154E+01
CTRSOAS	32.9020	-87.2500	160	74	06/22/2013 20:00	06/22/2013 20:59	0.33600E+01	0.37235E+00	0.33600E+01	0.46974E+00	0.33600E+01	0.64791E+00	0.33600E+01	0.13310E+01	0.33600E+01	0.10127E+00	0.33600E+01	0.25438E-01	0.33600E+01	0.29477E+01
CTRSOAS	32.9020	-87.2500	160	74	06/22/2013 21:00	06/22/2013 21:59	0.35667E+01	0.38846E+00	0.35667E+01	0.46216E+00	0.35667E+01	0.67447E+00	0.35667E+01	0.13737E+01	0.35667E+01	0.10656E+00	0.35667E+01	0.23669E-01	0.35667E+01	0.30290E+01
CTRSOAS	32.9020	-87.2500	160	74	06/22/2013 22:00	06/22/2013 22:59	0.39840E+01	0.40678E+00	0.39840E+01	0.47101E+00	0.39840E+01	0.72674E+00	0.39840E+01	0.14958E+01	0.39840E+01	0.11478E+00	0.39840E+01	0.24670E-01	0.39840E+01	0.32398E+01
CTRSOAS	32.9020	-87.2500	160	74	06/22/2013 23:00	06/22/2013 23:59	0.42590E+01	0.41907E+00	0.42590E+01	0.49192E+00	0.42590E+01	0.78707E+00	0.42590E+01	0.16031E+01	0.42590E+01	0.12277E+00	0.42590E+01	0.29943E-01	0.42590E+01	0.34539E+01
CTRSOAS	32.9020	-87.2500	160	74	06/23/2013 00:00	06/23/2013 00:59	0.42230E+01	0.42998E+00	0.42230E+01	0.52871E+00	0.42230E+01	0.91308E+00	0.42230E+01	0.16641E+01	0.42230E+01	0.12972E+00	0.42230E+01	0.58512E-01	0.42230E+01	0.37241E+01
CTRSOAS	32.9020	-87.2500	160	74	06/23/2013 01:00	06/23/2013 01:59	0.45580E+01	0.43719E+00	0.45580E+01	0.57189E+00	0.45580E+01	0.12485E+01	0.45580E+01	0.16864E+01	0.45580E+01	0.13459E+00	0.45580E+01	0.11827E+00	0.45580E+01	0.41968E+01
CTRSOAS	32.9020	-87.2500	160	74	06/23/2013 02:00	06/23/2013 02:59	0.46940E+01	0.43871E+00	0.46940E+01	0.62503E+00	0.46940E+01	0.17867E+01	0.46940E+01	0.16881E+01	0.46940E+01	0.13690E+00	0.46940E+01	0.20224E+00	0.46940E+01	0.48777E+01
CTRSOAS	32.9020	-87.2500	160	74	06/23/2013 03:00	06/23/2013 03:59	0.45040E+01	0.42768E+00	0.45040E+01	0.69131E+00	0.45040E+01	0.22264E+01	0.45040E+01	0.16349E+01	0.45040E+01	0.13384E+00	0.45040E+01	0.27866E+00	0.45040E+01	0.53928E+01
CTRSOAS	32.9020	-87.2500	160	74	06/23/2013 04:00	06/23/2013 04:59	0.45360E+01	0.39001E+00	0.45360E+01	0.73388E+00	0.45360E+01	0.17624E+01	0.45360E+01	0.13389E+01	0.45360E+01	0.11749E+00	0.45360E+01	0.29956E+00	0.45360E+01	0.46422E+01
CTRSOAS	32.9020	-87.2500	160	74	06/23/2013 05:00	06/23/2013 05:59	0.50470E+01	0.40711E+00	0.50470E+01	0.77441E+00	0.50470E+01	0.12895E+01	0.50470E+01	0.11462E+01	0.50470E+01	0.11448E+00	0.50470E+01	0.30422E+00	0.50470E+01	0.40359E+01
CTRSOAS	32.9020	-87.2500	160	74	06/23/2013 06:00	06/23/2013 06:59	0.52750E+01	0.45707E+00	0.52750E+01	0.83962E+00	0.52750E+01	0.11490E+01	0.52750E+01	0.11473E+01	0.52750E+01	0.10968E+00	0.52750E+01	0.35385E+00	0.52750E+01	0.40566E+01
CTRSOAS	32.9020	-87.2500	160	74	06/23/2013 07:00	06/23/2013 07:59	0.51840E+01	0.39592E+00	0.51840E+01	0.94521E+00	0.51840E+01	0.10302E+01	0.51840E+01	0.10535E+01	0.51840E+01	0.86706E-01	0.51840E+01	0.49939E+00	0.51840E+01	0.40110E+01
CTRSOAS	32.9020	-87.2500	160	74	06/23/2013 08:00	06/23/2013 08:59	0.52700E+01	0.27955E+00	0.52700E+01	0.84221E+00	0.52700E+01	0.84326E+00	0.52700E+01	0.78075E+00	0.52700E+01	0.66167E-01	0.52700E+01	0.46644E+00	0.52700E+01	0.32784E+01
CTRSOAS	32.9020	-87.2500	160	74	06/23/2013 09:00	06/23/2013 09:59	0.44871E+01	0.20701E+00	0.44871E+01	0.59143E+00	0.44871E+01	0.63163E+00	0.44871E+01	0.55574E+00	0.44871E+01	0.51514E-01	0.44871E+01	0.34605E+00	0.44871E+01	0.23834E+01
CTRSOAS	32.9020	-87.2500	160	74	06/23/2013 10:00	06/23/2013 10:59	0.49880E+01	0.21760E+00	0.49880E+01	0.36919E+00	0.49880E+01	0.44425E+00	0.49880E+01	0.41838E+00	0.49880E+01	0.45888E-01	0.49880E+01	0.22501E+00	0.49880E+01	0.17203E+01
CTRSOAS	32.9020	-87.2500	160	74	06/23/2013 11:00	06/23/2013 11:59	0.44786E+01	0.25613E+00	0.44786E+01	0.31474E+00	0.44786E+01	0.39240E+00	0.44786E+01	0.37290E+00	0.44786E+01	0.45298E-01	0.44786E+01	0.20200E+00	0.44786E+01	0.15835E+01
CTRSOAS	32.9020	-87.2500	160	74	06/23/2013 12:00	06/23/2013 12:59	0.41460E+01	0.25928E+00	0.41460E+01	0.35720E+00	0.41460E+01	0.42637E+00	0.41460E+01	0.33276E+00	0.41460E+01	0.43173E-01	0.41460E+01	0.21734E+00	0.41460E+01	0.16361E+01
CTRSOAS	32.9020	-87.2500	160	74	06/23/2013 13:00	06/23/2013 13:59	0.35720E+01	0.24815E+00	0.35720E+01	0.37767E+00	0.35720E+01	0.38638E+00	0.35720E+01	0.27760E+00	0.35720E+01	0.40523E-01	0.35720E+01	0.18579E+00	0.35720E+01	0.15161E+01
CTRSOAS	32.9020	-87.2500	160	74	06/23/2013 14:00	06/23/2013 14:59	0.33180E+01	0.25433E+00	0.33180E+01	0.32141E+00	0.33180E+01	0.26374E+00	0.33180E+01	0.22213E+00	0.33180E+01	0.37303E-01	0.33180E+01	0.95867E-01	0.33180E+01	0.11948E+01
CTRSOAS	32.9020	-87.2500	160	74	06/23/2013 15:00	06/23/2013 15:59	0.32150E+01	0.24948E+00	0.32150E+01	0.16650E+00	0.32150E+01	0.12760E+00	0.32150E+01	0.13833E+00	0.32150E+01	0.31019E-01	0.32150E+01	0.23106E-01	0.32150E+01	0.73604E+00
CTRSOAS	32.9020	-87.2500	160	74	06/23/2013 16:00	06/23/2013 16:59	0.28830E+01	0.24718E+00	0.28830E+01	0.88751E-01	0.28830E+01	0.93478E-01	0.28830E+01	0.10397E+00	0.28830E+01	0.28223E-01	0.28830E+01	0.74162E-02	0.28830E+01	0.56902E+00
CTRSOAS	32.9020	-87.2500	160	74	06/23/2013 17:00	06/23/2013 17:59	0.30110E+01	0.25221E+00	0.30110E+01	0.63347E-01	0.30110E+01	0.84627E-01	0.30110E+01	0.91543E-01	0.30110E+01	0.27853E-01	0.30110E+01	0.36162E-02	0.30110E+01	0.52321E+00
CTRSOAS	32.9020	-87.2500	160	74	06/23/2013 18:00	06/23/2013 18:59	0.29030E+01	0.24841E+00	0.29030E+01	0.46587E-01	0.29030E+01	0.73967E-01	0.29030E+01	0.80164E-01	0.29030E+01	0.26915E-01	0.29030E+01	0.18936E-02	0.29030E+01	0.47794E+00
CTRSOAS	32.9020	-87.2500	160	74	06/23/2013 19:00	06/23/2013 19:59	0.30100E+01	0.26916E+00	0.30100E+01	0.38949E-01	0.30100E+01	0.75334E-01	0.30100E+01	0.74116E-01	0.30100E+01	0.27514E-01	0.30100E+01	0.15875E-02	0.30100E+01	0.48667E+00
CTRSOAS	32.9020	-87.2500	160	74	06/23/2013 20:00	06/23/2013 20:59	0.30850E+01	0.37835E+00	0.30850E+01	0.42498E-01	0.30850E+01	0.11039E+00	0.30850E+01	0.84378E-01	0.30850E+01	0.35221E-01	0.30850E+01	0.27778E-02	0.30850E+01	0.65363E+00
CTRSOAS	32.9020	-87.2500	160	74	06/23/2013 21:00	06/23/2013 21:59	0.27271E+01	0.53770E+00	0.27271E+01	0.54917E-01	0.27271E+01	0.16075E+00	0.27271E+01	0.10015E+00	0.27271E+01	0.44401E-01	0.27271E+01	0.46488E-02	0.27271E+01	0.90258E+00
CTRSOAS	32.9020	-87.2500	160	74	06/23/2013 22:00	06/23/2013 22:59	0.27800E+01	0.68485E+00	0.27800E+01	0.67959E-01	0.27800E+01	0.19559E+00	0.27800E+01	0.10918E+00	0.27800E+01	0.50224E-01	0.27800E+01	0.62674E-02	0.27800E+01	0.11141E+01
CTRSOAS	32.9020	-87.2500	160	74	06/23/2013 23:00	06/23/2013 23:59	0.28780E+01	0.68826E+00	0.28780E+01	0.76747E-01	0.28780E+01	0.20291E+00	0.28780E+01	0.12074E+00	0.28780E+01	0.50463E-01	0.28780E+01	0.83405E-02	0.28780E+01	0.11475E+01
CTRSOAS	32.9020	-87.2500	160	74	06/24/2013 00:00	06/24/2013 00:59	0.34410E+01	0.57399E+00	0.34410E+01	0.86819E-01	0.34410E+01	0.22947E+00	0.34410E+01	0.13687E+00	0.34410E+01	0.49361E-01	0.34410E+01	0.13365E-01	0.34410E+01	0.10899E+01
CTRSOAS	32.9020	-87.2500	160	74	06/24/2013 01:00	06/24/2013 01:59	0.29630E+01	0.42192E+00	0.29630E+01	0.97087E-01	0.29630E+01	0.28002E+00	0.29630E+01	0.14353E+00	0.29630E+01	0.48843E-01	0.29630E+01	0.18731E-01	0.29630E+01	0.10101E+01
CTRSOAS	32.9020	-87.2500	160	74	06/24/2013 02:00	06/24/2013 02:59	0.16220E+01	0.31023E+00	0.16220E+01	0.10311E+00	0.16220E+01	0.31716E+00	0.16220E+01	0.15316E+00	0.16220E+01	0.48047E-01	0.16220E+01	0.26521E-01	0.16220E+01	0.95824E+00
CTRSOAS	32.9020	-87.2500	160	74	06/24/2013 03:00	06/24/2013 03:59	0.11840E+01	0.23697E+00	0.11840E+01	0.90655E-01	0.11840E+01	0.28692E+00	0.11840E+01	0.15811E+00	0.11840E+01	0.43564E-01	0.11840E+01	0.29862E-01	0.11840E+01	0.84609E+00
CTRSOAS	32.9020	-87.2500	160	74	06/24/2013 04:00	06/24/2013 04:59	0.11690E+01	0.19854E+00	0.11690E+01	0.72484E-01	0.11690E+01	0.25583E+00	0.11690E+01	0.15696E+00	0.11690E+01	0.38768E-01	0.11690E+01	0.31229E-01	0.11690E+01	0.75382E+00
CTRSOAS	32.9020	-87.2500	160	74	06/24/2013 05:00	06/24/2013 05:59	0.11660E+01	0.22688E+00	0.11660E+01	0.79194E-01	0.11660E+01	0.28277E+00	0.11660E+01	0.16111E+00	0.11660E+01	0.38609E-01	0.11660E+01	0.43193E-01	0.11660E+01	0.83176E+00
CTRSOAS	32.9020	-87.2500	160	74	06/24/2013 06:00	06/24/2013 06:59	0.10078E+01	0.34477E+00	0.10078E+01	0.12290E+00	0.10078E+01	0.35032E+00	0.10078E+01	0.17962E+00	0.10078E+01	0.46892E-01	0.10078E+01	0.74627E-01	0.10078E+01	0.11191E+01
CTRSOAS	32.9020	-87.2500	160	74	06/24/2013 07:00	06/24/2013 07:59	0.76000E+00	0.44484E+00	0.76000E+00	0.16910E+00	0.76000E+00	0.34840E+00	0.76000E+00	0.20036E+00	0.76000E+00	0.55578E-01	0.76000E+00	0.90111E-01	0.76000E+00	0.13084E+01
CTRSOAS	32.9020	-87.2500	160	74	06/24/2013 08:00	06/24/2013 08:59	0.72667E+00	0.38280E+00	0.72667E+00	0.18246E+00	0.72667E+00	0.24432E+00	0.72667E+00	0.22681E+00	0.72667E+00	0.48421E-01	0.72667E+00	0.77188E-01	0.72667E+00	0.11620E+01
CTRSOAS	32.9020	-87.2500	160	74	06/24/2013 09:00	06/24/2013 09:59	0.93250E+00	0.18289E+00	0.93250E+00	0.16467E+00	0.93250E+00	0.13703E+00	0.93250E+00	0.29133E+00	0.93250E+00	0.27567E-01	0.93250E+00	0.65204E-01	0.93250E+00	0.86870E+00
CTRSOAS	32.9020	-87.2500	160	74	06/24/2013 10:00	06/24/2013 10:59	0.66600E+00	0.10574E+00	0.66600E+00	0.15898E+00	0.66600E+00	0.95273E-01	0.66600E+00	0.32485E+00	0.66600E+00	0.19759E-01	0.66600E+00	0.54001E-01	0.66600E+00	0.75861E+00
CTRSOAS	32.9020	-87.2500	160	74	06/24/2013 11:00	06/24/2013 11:59	0.80500E+00	0.82951E-01	0.80500E+00	0.13462E+00	0.80500E+00	0.86479E-01	0.80500E+00	0.30610E+00	0.80500E+00	0.18283E-01	0.80500E+00	0.45525E-01	0.80500E+00	0.67397E+00
CTRSOAS	32.9020	-87.2500	160	74	06/24/2013 12:00	06/24/2013 12:59	0.80500E+00	0.63354E-01	0.80500E+00	0.95407E-01	0.80500E+00	0.82314E-01	0.80500E+00	0.29379E+00	0.80500E+00	0.15434E-01	0.80500E+00	0.40368E-01	0.80500E+00	0.59068E+00
CTRSOAS	32.9020	-87.2500	160	74	06/24/2013 13:00	06/24/2013 13:59	0.99800E+00	0.65138E-01	0.99800E+00	0.10367E+00	0.99800E+00	0.91036E-01	0.99800E+00	0.30478E+00	0.99800E+00	0.14330E-01	0.99800E+00	0.43260E-01	0.99800E+00	0.62223E+00
CTRSOAS	32.9020	-87.2500	160	74	06/24/2013 14:00	06/24/2013 14:59	0.80500E+00	0.75162E-01	0.80500E+00	0.83609E-01	0.80500E+00	0.90643E-01	0.80500E+00	0.30037E+00	0.80500E+00	0.15060E-01	0.80500E+00	0.27070E-01	0.80500E+00	0.59193E+00
CTRSOAS	32.9020	-87.2500	160	74	06/24/2013 15:00	06/24/2013 15:59	0.30000E+00	0.87267E-01	0.30000E+00	0.65867E-01	0.30000E+00	0.93748E-01	0.30000E+00	0.28341E+00	0.30000E+00	0.15787E-01	0.30000E+00	0.17078E-01	0.30000E+00	0.56316E+00
CTRSOAS	32.9020	-87.2500	160	74	06/24/2013 16:00	06/24/2013 16:59	0.90000E-01	0.16433E+00	0.90000E-01	0.61571E-01	0.90000E-01	0.11892E+00	0.90000E-01	0.23157E+00	0.90000E-01	0.20494E-01	0.90000E-01	0.11369E-01	0.90000E-01	0.60827E+00
CTRSOAS	32.9020	-87.2500	160	74	06/24/2013 17:00	06/24/2013 17:59	0.24000E+00	0.21600E+00	0.24000E+00	0.59176E-01	0.24000E+00	0.14438E+00	0.24000E+00	0.18271E+00	0.24000E+00	0.25300E-01	0.24000E+00	0.78811E-02	0.24000E+00	0.63546E+00
CTRSOAS	32.9020	-87.2500	160	74	06/24/2013 18:00	06/24/2013 18:59	0.88300E+00	0.20321E+00	0.88300E+00	0.52242E-01	0.88300E+00	0.14790E+00	0.88300E+00	0.15855E+00	0.88300E+00	0.26879E-01	0.88300E+00	0.62036E-02	0.88300E+00	0.59499E+00
CTRSOAS	32.9020	-87.2500	160	74	06/24/2013 19:00	06/24/2013 19:59	0.53600E+00	0.16075E+00	0.53600E+00	0.41646E-01	0.53600E+00	0.13444E+00	0.53600E+00	0.14829E+00	0.53600E+00	0.26755E-01	0.53600E+00	0.51459E-02	0.53600E+00	0.51704E+00
CTRSOAS	32.9020	-87.2500	160	74	06/24/2013 20:00	06/24/2013 20:59	0.61000E+00	0.13280E+00	0.61000E+00	0.36572E-01	0.61000E+00	0.12516E+00	0.61000E+00	0.14557E+00	0.61000E+00	0.26788E-01	0.61000E+00	0.54308E-02	0.61000E+00	0.47233E+00
CTRSOAS	32.9020	-87.2500	160	74	06/24/2013 21:00	06/24/2013 21:59	0.51500E+00	0.92682E-01	0.51500E+00	0.21128E-01	0.51500E+00	0.75661E-01	0.51500E+00	0.10498E+00	0.51500E+00	0.19307E-01	0.51500E+00	0.33570E-02	0.51500E+00	0.31712E+00
CTRSOAS	32.9020	-87.2500	160	74	06/24/2013 22:00	06/24/2013 22:59	0.34800E+00	0.36032E-01	0.34800E+00	0.50480E-02	0.34800E+00	0.22791E-01	0.34800E+00	0.46967E-01	0.34800E+00	0.92620E-02	0.34800E+00	0.94591E-03	0.34800E+00	0.12105E+00
CTRSOAS	32.9020	-87.2500	160	74	06/24/2013 23:00	06/24/2013 23:59	0.34200E+00	0.22660E-01	0.34200E+00	0.28476E-02	0.34200E+00	0.13571E-01	0.34200E+00	0.40985E-01	0.34200E+00	0.65601E-02	0.34200E+00	0.72611E-03	0.34200E+00	0.87351E-01
CTRSOAS	32.9020	-87.2500	160	74	06/25/2013 00:00	06/25/2013 00:59	0.35571E+00	0.36146E-01	0.35571E+00	0.61053E-02	0.35571E+00	0.21758E-01	0.35571E+00	0.64054E-01	0.35571E+00	0.78582E-02	0.35571E+00	0.19027E-02	0.35571E+00	0.13783E+00
CTRSOAS	32.9020	-87.2500	160	74	06/25/2013 01:00	06/25/2013 01:59	0.44300E+00	0.71698E-01	0.44300E+00	0.21706E-01	0.44300E+00	0.67977E-01	0.44300E+00	0.13596E+00	0.44300E+00	0.13827E-01	0.44300E+00	0.78827E-02	0.44300E+00	0.31905E+00
CTRSOAS	32.9020	-87.2500	160	74	06/25/2013 02:00	06/25/2013 02:59	0.54400E+00	0.10536E+00	0.54400E+00	0.44597E-01	0.54400E+00	0.16033E+00	0.54400E+00	0.20970E+00	0.54400E+00	0.20445E-01	0.54400E+00	0.22776E-01	0.54400E+00	0.56322E+00
CTRSOAS	32.9020	-87.2500	160	74	06/25/2013 03:00	06/25/2013 03:59	0.59900E+00	0.12190E+00	0.59900E+00	0.56138E-01	0.59900E+00	0.20296E+00	0.59900E+00	0.23212E+00	0.59900E+00	0.21543E-01	0.59900E+00	0.36697E-01	0.59900E+00	0.67136E+00
CTRSOAS	32.9020	-87.2500	160	74	06/25/2013 04:00	06/25/2013 04:59	0.66300E+00	0.10891E+00	0.66300E+00	0.43791E-01	0.66300E+00	0.14475E+00	0.66300E+00	0.17414E+00	0.66300E+00	0.18619E-01	0.66300E+00	0.32133E-01	0.66300E+00	0.52236E+00
CTRSOAS	32.9020	-87.2500	160	74	06/25/2013 05:00	06/25/2013 05:59	0.82800E+00	0.90940E-01	0.82800E+00	0.37938E-01	0.82800E+00	0.11214E+00	0.82800E+00	0.14467E+00	0.82800E+00	0.16055E-01	0.82800E+00	0.32617E-01	0.82800E+00	0.43437E+00
CTRSOAS	32.9020	-87.2500	160	74	06/25/2013 06:00	06/25/2013 06:59	0.80000E+00	0.81033E-01	0.80000E+00	0.42922E-01	0.80000E+00	0.11452E+00	0.80000E+00	0.13949E+00	0.80000E+00	0.15037E-01	0.80000E+00	0.38447E-01	0.80000E+00	0.43145E+00
CTRSOAS	32.9020	-87.2500	160	74	06/25/2013 07:00	06/25/2013 07:59	0.10330E+01	0.75667E-01	0.10330E+01	0.52900E-01	0.10330E+01	0.13787E+00	0.10330E+01	0.14268E+00	0.10330E+01	0.15017E-01	0.10330E+01	0.46648E-01	0.10330E+01	0.47078E+00
CTRSOAS	32.9020	-87.2500	160	74	06/25/2013 08:00	06/25/2013 08:59	0.12900E+01	0.73741E-01	0.12900E+01	0.68734E-01	0.12900E+01	0.18342E+00	0.12900E+01	0.15009E+00	0.12900E+01	0.15500E-01	0.12900E+01	0.60907E-01	0.12900E+01	0.55239E+00
CTRSOAS	32.9020	-87.2500	160	74	06/25/2013 09:00	06/25/2013 09:59	0.11562E+01	0.74167E-01	0.11562E+01	0.91789E-01	0.11562E+01	0.25922E+00	0.11562E+01	0.16385E+00	0.11562E+01	0.16160E-01	0.11562E+01	0.83296E-01	0.11562E+01	0.68849E+00
CTRSOAS	32.9020	-87.2500	160	74	06/25/2013 10:00	06/25/2013 10:59	0.12740E+01	0.76156E-01	0.12740E+01	0.12234E+00	0.12740E+01	0.36113E+00	0.12740E+01	0.18084E+00	0.12740E+01	0.16874E-01	0.12740E+01	0.11106E+00	0.12740E+01	0.86840E+00
CTRSOAS	32.9020	-87.2500	160	74	06/25/2013 11:00	06/25/2013 11:59	0.12040E+01	0.84805E-01	0.12040E+01	0.16139E+00	0.12040E+01	0.43845E+00	0.12040E+01	0.18667E+00	0.12040E+01	0.18853E-01	0.12040E+01	0.13615E+00	0.12040E+01	0.10263E+01
CTRSOAS	32.9020	-87.2500	160	74	06/25/2013 12:00	06/25/2013 12:59	0.13040E+01	0.10216E+00	0.13040E+01	0.33472E+00	0.13040E+01	0.64058E+00	0.13040E+01	0.27423E+00	0.13040E+01	0.24782E-01	0.13040E+01	0.28054E+00	0.13040E+01	0.16570E+01
CTRSOAS	32.9020	-87.2500	160	74	06/25/2013 13:00	06/25/2013 13:59	0.17800E+01	0.93271E-01	0.17800E+01	0.43242E+00	0.17800E+01	0.51013E+00	0.17800E+01	0.32819E+00	0.17800E+01	0.25151E-01	0.17800E+01	0.27831E+00	0.17800E+01	0.16675E+01
CTRSOAS	32.9020	-87.2500	160	74	06/25/2013 14:00	06/25/2013 14:59	0.15980E+01	0.98016E-01	0.15980E+01	0.27252E+00	0.15980E+01	0.21511E+00	0.15980E+01	0.24072E+00	0.15980E+01	0.20444E-01	0.15980E+01	0.86445E-01	0.15980E+01	0.93326E+00
CTRSOAS	32.9020	-87.2500	160	74	06/25/2013 15:00	06/25/2013 15:59	-999	0.13842E+00	-999	0.18284E+00	-999	0.14767E+00	-999	0.20072E+00	-999	0.21288E-01	-999	0.33233E-01	-999	0.72418E+00
CTRSOAS	32.9020	-87.2500	160	74	06/25/2013 16:00	06/25/2013 16:59	0.53333E+00	0.18702E+00	0.53333E+00	0.14031E+00	0.53333E+00	0.13842E+00	0.53333E+00	0.18881E+00	0.53333E+00	0.24670E-01	0.53333E+00	0.17955E-01	0.53333E+00	0.69719E+00
CTRSOAS	32.9020	-87.2500	160	74	06/25/2013 17:00	06/25/2013 17:59	0.11570E+01	0.20564E+00	0.11570E+01	0.11480E+00	0.11570E+01	0.14563E+00	0.11570E+01	0.18009E+00	0.11570E+01	0.27223E-01	0.11570E+01	0.12713E-01	0.11570E+01	0.68610E+00
CTRSOAS	32.9020	-87.2500	160	74	06/25/2013 18:00	06/25/2013 18:59	0.10200E+01	0.16492E+00	0.10200E+01	0.87929E-01	0.10200E+01	0.14641E+00	0.10200E+01	0.17277E+00	0.10200E+01	0.28553E-01	0.10200E+01	0.91411E-02	0.10200E+01	0.60973E+00
CTRSOAS	32.9020	-87.2500	160	74	06/25/2013 19:00	06/25/2013 19:59	0.65429E+00	0.94040E-01	0.65429E+00	0.39858E-01	0.65429E+00	0.12029E+00	0.65429E+00	0.15158E+00	0.65429E+00	0.27827E-01	0.65429E+00	0.48313E-02	0.65429E+00	0.43844E+00
CTRSOAS	32.9020	-87.2500	160	74	06/25/2013 20:00	06/25/2013 20:59	0.86100E+00	0.72935E-01	0.86100E+00	0.16106E-01	0.86100E+00	0.89444E-01	0.86100E+00	0.11606E+00	0.86100E+00	0.23383E-01	0.86100E+00	0.18043E-02	0.86100E+00	0.31974E+00
CTRSOAS	32.9020	-87.2500	160	74	06/25/2013 21:00	06/25/2013 21:59	0.10950E+01	0.58718E-01	0.10950E+01	0.11956E-01	0.10950E+01	0.69658E-01	0.10950E+01	0.11357E+00	0.10950E+01	0.19031E-01	0.10950E+01	0.16245E-02	0.10950E+01	0.27456E+00
CTRSOAS	32.9020	-87.2500	160	74	06/25/2013 22:00	06/25/2013 22:59	0.10867E+01	0.52846E-01	0.10867E+01	0.11257E-01	0.10867E+01	0.81957E-01	0.10867E+01	0.13401E+00	0.10867E+01	0.18135E-01	0.10867E+01	0.40520E-02	0.10867E+01	0.30226E+00
CTRSOAS	32.9020	-87.2500	160	74	06/25/2013 23:00	06/25/2013 23:59	0.96667E+00	0.54957E-01	0.96667E+00	0.12845E-01	0.96667E+00	0.11102E+00	0.96667E+00	0.15725E+00	0.96667E+00	0.19013E-01	0.96667E+00	0.92756E-02	0.96667E+00	0.36437E+00
CTRSOAS	32.9020	-87.2500	160	74	06/26/2013 00:00	06/26/2013 00:59	0.56400E+00	0.76396E-01	0.56400E+00	0.20723E-01	0.56400E+00	0.15853E+00	0.56400E+00	0.18433E+00	0.56400E+00	0.24782E-01	0.56400E+00	0.16922E-01	0.56400E+00	0.48169E+00
CTRSOAS	32.9020	-87.2500	160	74	06/26/2013 01:00	06/26/2013 01:59	0.72700E+00	0.23044E+00	0.72700E+00	0.36183E-01	0.72700E+00	0.19333E+00	0.72700E+00	0.20506E+00	0.72700E+00	0.34679E-01	0.72700E+00	0.21518E-01	0.72700E+00	0.72121E+00
CTRSOAS	32.9020	-87.2500	160	74	06/26/2013 02:00	06/26/2013 02:59	0.80200E+00	0.44737E+00	0.80200E+00	0.31054E-01	0.80200E+00	0.12348E+00	0.80200E+00	0.15822E+00	0.80200E+00	0.29605E-01	0.80200E+00	0.13925E-01	0.80200E+00	0.80366E+00
CTRSOAS	32.9020	-87.2500	160	74	06/26/2013 03:00	06/26/2013 03:59	0.10880E+01	0.43392E+00	0.10880E+01	0.17927E-01	0.10880E+01	0.75530E-01	0.10880E+01	0.10319E+00	0.10880E+01	0.20734E-01	0.10880E+01	0.93748E-02	0.10880E+01	0.66068E+00
CTRSOAS	32.9020	-87.2500	160	74	06/26/2013 04:00	06/26/2013 04:59	0.14150E+01	0.45355E+00	0.14150E+01	0.16984E-01	0.14150E+01	0.55393E-01	0.14150E+01	0.75432E-01	0.14150E+01	0.17606E-01	0.14150E+01	0.56732E-02	0.14150E+01	0.62464E+00
CTRSOAS	32.9020	-87.2500	160	74	06/26/2013 05:00	06/26/2013 05:59	0.21000E+01	0.29870E+00	0.21000E+01	0.19507E-01	0.21000E+01	0.38104E-01	0.21000E+01	0.70230E-01	0.21000E+01	0.15628E-01	0.21000E+01	0.31286E-02	0.21000E+01	0.44530E+00
CTRSOAS	32.9020	-87.2500	160	74	06/26/2013 06:00	06/26/2013 06:59	0.21110E+01	0.18656E+00	0.21110E+01	0.38385E-01	0.21110E+01	0.39183E-01	0.21110E+01	0.14491E+00	0.21110E+01	0.22570E-01	0.21110E+01	0.14786E-01	0.21110E+01	0.44640E+00
CTRSOAS	32.9020	-87.2500	160	74	06/26/2013 07:00	06/26/2013 07:59	0.22200E+01	0.47849E-02	0.22200E+01	0.19090E-02	0.22200E+01	0.11879E-02	0.22200E+01	0.19184E-01	0.22200E+01	0.87278E-03	0.22200E+01	0.67049E-03	0.22200E+01	0.28609E-01
CTRSOAS	32.9020	-87.2500	160	74	06/26/2013 08:00	06/26/2013 08:59	0.23240E+01	0.51726E-02	0.23240E+01	0.40360E-02	0.23240E+01	0.84686E-03	0.23240E+01	0.27466E-01	0.23240E+01	0.13847E-02	0.23240E+01	0.26796E-03	0.23240E+01	0.39175E-01
CTRSOAS	32.9020	-87.2500	160	74	06/26/2013 09:00	06/26/2013 09:59	0.24700E+01	0.46182E-01	0.24700E+01	0.44159E-01	0.24700E+01	0.16593E-01	0.24700E+01	0.13218E+00	0.24700E+01	0.14295E-01	0.24700E+01	0.19275E-01	0.24700E+01	0.27268E+00
CTRSOAS	32.9020	-87.2500	160	74	06/26/2013 10:00	06/26/2013 10:59	0.22300E+01	0.54159E-01	0.22300E+01	0.56225E-01	0.22300E+01	0.23299E-01	0.22300E+01	0.15339E+00	0.22300E+01	0.17565E-01	0.22300E+01	0.27537E-01	0.22300E+01	0.33218E+00
CTRSOAS	32.9020	-87.2500	160	74	06/26/2013 11:00	06/26/2013 11:59	0.20180E+01	0.37979E-01	0.20180E+01	0.41069E-01	0.20180E+01	0.18715E-01	0.20180E+01	0.12798E+00	0.20180E+01	0.13862E-01	0.20180E+01	0.20268E-01	0.20180E+01	0.25987E+00
CTRSOAS	32.9020	-87.2500	160	74	06/26/2013 12:00	06/26/2013 12:59	0.20970E+01	0.26021E-01	0.20970E+01	0.44965E-01	0.20970E+01	0.20613E-01	0.20970E+01	0.12244E+00	0.20970E+01	0.11213E-01	0.20970E+01	0.23595E-01	0.20970E+01	0.24885E+00
CTRSOAS	32.9020	-87.2500	160	74	06/26/2013 13:00	06/26/2013 13:59	0.15100E+01	0.31833E-01	0.15100E+01	0.69255E-01	0.15100E+01	0.38127E-01	0.15100E+01	0.14620E+00	0.15100E+01	0.13048E-01	0.15100E+01	0.33730E-01	0.15100E+01	0.33219E+00
CTRSOAS	32.9020	-87.2500	160	74	06/26/2013 14:00	06/26/2013 14:59	0.87000E+00	0.45431E-01	0.87000E+00	0.86192E-01	0.87000E+00	0.68715E-01	0.87000E+00	0.17260E+00	0.87000E+00	0.16494E-01	0.87000E+00	0.38679E-01	0.87000E+00	0.42811E+00
CTRSOAS	32.9020	-87.2500	160	74	06/26/2013 15:00	06/26/2013 15:59	0.73900E+00	0.54857E-01	0.73900E+00	0.60669E-01	0.73900E+00	0.50534E-01	0.73900E+00	0.14697E+00	0.73900E+00	0.16677E-01	0.73900E+00	0.16476E-01	0.73900E+00	0.34619E+00
CTRSOAS	32.9020	-87.2500	160	74	06/26/2013 16:00	06/26/2013 16:59	0.62500E+00	0.57001E-01	0.62500E+00	0.32190E-01	0.62500E+00	0.31947E-01	0.62500E+00	0.10816E+00	0.62500E+00	0.14552E-01	0.62500E+00	0.45754E-02	0.62500E+00	0.24843E+00
CTRSOAS	32.9020	-87.2500	160	74	06/26/2013 17:00	06/26/2013 17:59	0.70000E+00	0.75422E-01	0.70000E+00	0.22536E-01	0.70000E+00	0.26635E-01	0.70000E+00	0.88235E-01	0.70000E+00	0.13431E-01	0.70000E+00	0.23406E-02	0.70000E+00	0.22860E+00
CTRSOAS	32.9020	-87.2500	160	74	06/26/2013 18:00	06/26/2013 18:59	0.73900E+00	0.10925E+00	0.73900E+00	0.22308E-01	0.73900E+00	0.29998E-01	0.73900E+00	0.95975E-01	0.73900E+00	0.14105E-01	0.73900E+00	0.22326E-02	0.73900E+00	0.27387E+00
CTRSOAS	32.9020	-87.2500	160	74	06/26/2013 19:00	06/26/2013 19:59	0.10680E+01	0.16147E+00	0.10680E+01	0.42471E-01	0.10680E+01	0.70156E-01	0.10680E+01	0.20504E+00	0.10680E+01	0.21442E-01	0.10680E+01	0.65571E-02	0.10680E+01	0.50714E+00
CTRSOAS	32.9020	-87.2500	160	74	06/26/2013 20:00	06/26/2013 20:59	0.16450E+01	0.29967E+00	0.16450E+01	0.64367E-01	0.16450E+01	0.14409E+00	0.16450E+01	0.31206E+00	0.16450E+01	0.32963E-01	0.16450E+01	0.12939E-01	0.16450E+01	0.86609E+00
CTRSOAS	32.9020	-87.2500	160	74	06/26/2013 21:00	06/26/2013 21:59	0.15350E+01	0.39924E+00	0.15350E+01	0.79492E-01	0.15350E+01	0.21416E+00	0.15350E+01	0.24327E+00	0.15350E+01	0.43435E-01	0.15350E+01	0.16949E-01	0.15350E+01	0.99655E+00
CTRSOAS	32.9020	-87.2500	160	74	06/26/2013 22:00	06/26/2013 22:59	0.14650E+01	0.27666E+00	0.14650E+01	0.97011E-01	0.14650E+01	0.27727E+00	0.14650E+01	0.20718E+00	0.14650E+01	0.51760E-01	0.14650E+01	0.21439E-01	0.14650E+01	0.93132E+00
CTRSOAS	32.9020	-87.2500	160	74	06/26/2013 23:00	06/26/2013 23:59	0.14430E+01	0.13753E+00	0.14430E+01	0.10620E+00	0.14430E+01	0.27440E+00	0.14430E+01	0.21201E+00	0.14430E+01	0.52320E-01	0.14430E+01	0.22571E-01	0.14430E+01	0.80503E+00
CTRSOAS	32.9020	-87.2500	160	74	06/27/2013 00:00	06/27/2013 00:59	0.14250E+01	0.11850E+00	0.14250E+01	0.10615E+00	0.14250E+01	0.24799E+00	0.14250E+01	0.24530E+00	0.14250E+01	0.47688E-01	0.14250E+01	0.23832E-01	0.14250E+01	0.78947E+00
CTRSOAS	32.9020	-87.2500	160	74	06/27/2013 01:00	06/27/2013 01:59	0.16590E+01	0.11821E+00	0.16590E+01	0.96602E-01	0.16590E+01	0.26643E+00	0.16590E+01	0.43455E+00	0.16590E+01	0.44325E-01	0.16590E+01	0.32109E-01	0.16590E+01	0.99222E+00
CTRSOAS	32.9020	-87.2500	160	74	06/27/2013 02:00	06/27/2013 02:59	0.16660E+01	0.12040E+00	0.16660E+01	0.90638E-01	0.16660E+01	0.29378E+00	0.16660E+01	0.74916E+00	0.16660E+01	0.41843E-01	0.16660E+01	0.46589E-01	0.16660E+01	0.13424E+01
CTRSOAS	32.9020	-87.2500	160	74	06/27/2013 03:00	06/27/2013 03:59	0.15310E+01	0.10459E+00	0.15310E+01	0.80801E-01	0.15310E+01	0.22998E+00	0.15310E+01	0.83492E+00	0.15310E+01	0.34322E-01	0.15310E+01	0.44362E-01	0.15310E+01	0.13290E+01
CTRSOAS	32.9020	-87.2500	160	74	06/27/2013 04:00	06/27/2013 04:59	0.13650E+01	0.26214E+00	0.13650E+01	0.87120E-01	0.13650E+01	0.17232E+00	0.13650E+01	0.65063E+00	0.13650E+01	0.25874E-01	0.13650E+01	0.41321E-01	0.13650E+01	0.12394E+01
CTRSOAS	32.9020	-87.2500	160	74	06/27/2013 05:00	06/27/2013 05:59	0.12740E+01	0.32029E+00	0.12740E+01	0.59503E-01	0.12740E+01	0.50196E-01	0.12740E+01	0.20291E+00	0.12740E+01	0.12254E-01	0.12740E+01	0.16751E-01	0.12740E+01	0.66191E+00
CTRSOAS	32.9020	-87.2500	160	74	06/27/2013 06:00	06/27/2013 06:59	0.12950E+01	0.57850E+00	0.12950E+01	0.11062E+00	0.12950E+01	0.11407E+00	0.12950E+01	0.27709E+00	0.12950E+01	0.27063E-01	0.12950E+01	0.36879E-01	0.12950E+01	0.11442E+01
CTRSOAS	32.9020	-87.2500	160	74	06/27/2013 07:00	06/27/2013 07:59	0.12514E+01	0.42877E+00	0.12514E+01	0.10140E+00	0.12514E+01	0.10234E+00	0.12514E+01	0.29224E+00	0.12514E+01	0.26416E-01	0.12514E+01	0.46742E-01	0.12514E+01	0.99790E+00
CTRSOAS	32.9020	-87.2500	160	74	06/27/2013 08:00	06/27/2013 08:59	0.93857E+00	0.26053E+00	0.93857E+00	0.99584E-01	0.93857E+00	0.83939E-01	0.93857E+00	0.26053E+00	0.93857E+00	0.22791E-01	0.93857E+00	0.49459E-01	0.93857E+00	0.77684E+00
CTRSOAS	32.9020	-87.2500	160	74	06/27/2013 09:00	06/27/2013 09:59	0.82667E+00	0.68106E-01	0.82667E+00	0.13164E+00	0.82667E+00	0.62932E-01	0.82667E+00	0.28343E+00	0.82667E+00	0.19534E-01	0.82667E+00	0.72527E-01	0.82667E+00	0.63817E+00
CTRSOAS	32.9020	-87.2500	160	74	06/27/2013 10:00	06/27/2013 10:59	0.66857E+00	0.52116E-01	0.66857E+00	0.27525E+00	0.66857E+00	0.11640E+00	0.66857E+00	0.36080E+00	0.66857E+00	0.22822E-01	0.66857E+00	0.13196E+00	0.66857E+00	0.95935E+00
CTRSOAS	32.9020	-87.2500	160	74	06/27/2013 11:00	06/27/2013 11:59	0.69500E+00	0.10125E+00	0.69500E+00	0.57207E+00	0.69500E+00	0.27579E+00	0.69500E+00	0.49949E+00	0.69500E+00	0.32539E-01	0.69500E+00	0.24333E+00	0.69500E+00	0.17245E+01
CTRSOAS	32.9020	-87.2500	160	74	06/27/2013 12:00	06/27/2013 12:59	0.80600E+00	0.19595E+00	0.80600E+00	0.92532E+00	0.80600E+00	0.60118E+00	0.80600E+00	0.70923E+00	0.80600E+00	0.43321E-01	0.80600E+00	0.33083E+00	0.80600E+00	0.28058E+01
CTRSOAS	32.9020	-87.2500	160	74	06/27/2013 13:00	06/27/2013 13:59	0.99900E+00	0.20368E+00	0.99900E+00	0.72653E+00	0.99900E+00	0.51471E+00	0.99900E+00	0.63393E+00	0.99900E+00	0.40586E-01	0.99900E+00	0.20484E+00	0.99900E+00	0.23243E+01
CTRSOAS	32.9020	-87.2500	160	74	06/27/2013 14:00	06/27/2013 14:59	0.11240E+01	0.15772E+00	0.11240E+01	0.38927E+00	0.11240E+01	0.30258E+00	0.11240E+01	0.43514E+00	0.11240E+01	0.34259E-01	0.11240E+01	0.84839E-01	0.11240E+01	0.14038E+01
CTRSOAS	32.9020	-87.2500	160	74	06/27/2013 15:00	06/27/2013 15:59	0.10340E+01	0.12280E+00	0.10340E+01	0.20314E+00	0.10340E+01	0.20465E+00	0.10340E+01	0.33749E+00	0.10340E+01	0.30888E-01	0.10340E+01	0.35057E-01	0.10340E+01	0.93404E+00
CTRSOAS	32.9020	-87.2500	160	74	06/27/2013 16:00	06/27/2013 16:59	0.10960E+01	0.14245E+00	0.10960E+01	0.11527E+00	0.10960E+01	0.20848E+00	0.10960E+01	0.40970E+00	0.10960E+01	0.32552E-01	0.10960E+01	0.23267E-01	0.10960E+01	0.93173E+00
CTRSOAS	32.9020	-87.2500	160	74	06/27/2013 17:00	06/27/2013 17:59	0.14690E+01	0.21689E+00	0.14690E+01	0.10687E+00	0.14690E+01	0.28463E+00	0.14690E+01	0.38336E+00	0.14690E+01	0.43104E-01	0.14690E+01	0.24250E-01	0.14690E+01	0.10591E+01
CTRSOAS	32.9020	-87.2500	160	74	06/27/2013 18:00	06/27/2013 18:59	0.17300E+01	0.25361E+00	0.17300E+01	0.11238E+00	0.17300E+01	0.40248E+00	0.17300E+01	0.34084E+00	0.17300E+01	0.59838E-01	0.17300E+01	0.20943E-01	0.17300E+01	0.11901E+01
CTRSOAS	32.9020	-87.2500	160	74	06/27/2013 19:00	06/27/2013 19:59	0.20640E+01	0.24551E+00	0.20640E+01	0.11639E+00	0.20640E+01	0.48114E+00	0.20640E+01	0.43533E+00	0.20640E+01	0.69796E-01	0.20640E+01	0.20364E-01	0.20640E+01	0.13685E+01
CTRSOAS	32.9020	-87.2500	160	74	06/27/2013 20:00	06/27/2013 20:59	0.22180E+01	0.22977E+00	0.22180E+01	0.12761E+00	0.22180E+01	0.53531E+00	0.22180E+01	0.50117E+00	0.22180E+01	0.74540E-01	0.22180E+01	0.23802E-01	0.22180E+01	0.14922E+01
CTRSOAS	32.9020	-87.2500	160	74	06/27/2013 21:00	06/27/2013 21:59	0.22200E+01	0.22009E+00	0.22200E+01	0.15121E+00	0.22200E+01	0.58680E+00	0.22200E+01	0.48616E+00	0.22200E+01	0.76605E-01	0.22200E+01	0.28905E-01	0.22200E+01	0.15498E+01
CTRSOAS	32.9020	-87.2500	160	74	06/27/2013 22:00	06/27/2013 22:59	0.20812E+01	0.22294E+00	0.20812E+01	0.18071E+00	0.20812E+01	0.62470E+00	0.20812E+01	0.45426E+00	0.20812E+01	0.77447E-01	0.20812E+01	0.33229E-01	0.20812E+01	0.15933E+01
CTRSOAS	32.9020	-87.2500	160	74	06/27/2013 23:00	06/27/2013 23:59	0.22540E+01	0.22853E+00	0.22540E+01	0.19598E+00	0.22540E+01	0.66760E+00	0.22540E+01	0.47518E+00	0.22540E+01	0.77152E-01	0.22540E+01	0.40447E-01	0.22540E+01	0.16849E+01
CTRSOAS	32.9020	-87.2500	160	74	06/28/2013 00:00	06/28/2013 00:59	0.24360E+01	0.23330E+00	0.24360E+01	0.20886E+00	0.24360E+01	0.74210E+00	0.24360E+01	0.56455E+00	0.24360E+01	0.76528E-01	0.24360E+01	0.53134E-01	0.24360E+01	0.18785E+01
CTRSOAS	32.9020	-87.2500	160	74	06/28/2013 01:00	06/28/2013 01:59	0.26040E+01	0.24046E+00	0.26040E+01	0.22664E+00	0.26040E+01	0.88317E+00	0.26040E+01	0.76475E+00	0.26040E+01	0.76222E-01	0.26040E+01	0.79233E-01	0.26040E+01	0.22705E+01
CTRSOAS	32.9020	-87.2500	160	74	06/28/2013 02:00	06/28/2013 02:59	0.28214E+01	0.21820E+00	0.28214E+01	0.22371E+00	0.28214E+01	0.66604E+00	0.28214E+01	0.62139E+00	0.28214E+01	0.65160E-01	0.28214E+01	0.57974E-01	0.28214E+01	0.18525E+01
CTRSOAS	32.9020	-87.2500	160	74	06/28/2013 03:00	06/28/2013 03:59	0.28400E+01	0.22061E+00	0.28400E+01	0.22611E+00	0.28400E+01	0.58705E+00	0.28400E+01	0.63749E+00	0.28400E+01	0.63077E-01	0.28400E+01	0.57357E-01	0.28400E+01	0.17917E+01
CTRSOAS	32.9020	-87.2500	160	74	06/28/2013 04:00	06/28/2013 04:59	0.26190E+01	0.24357E+00	0.26190E+01	0.25268E+00	0.26190E+01	0.72006E+00	0.26190E+01	0.88256E+00	0.26190E+01	0.72586E-01	0.26190E+01	0.98312E-01	0.26190E+01	0.22698E+01
CTRSOAS	32.9020	-87.2500	160	74	06/28/2013 05:00	06/28/2013 05:59	0.21820E+01	0.28672E+00	0.21820E+01	0.32752E+00	0.21820E+01	0.92452E+00	0.21820E+01	0.10345E+01	0.21820E+01	0.86467E-01	0.21820E+01	0.16986E+00	0.21820E+01	0.28296E+01
CTRSOAS	32.9020	-87.2500	160	74	06/28/2013 06:00	06/28/2013 06:59	0.24530E+01	0.34189E+00	0.24530E+01	0.46276E+00	0.24530E+01	0.10966E+01	0.24530E+01	0.11929E+01	0.24530E+01	0.96891E-01	0.24530E+01	0.26352E+00	0.24530E+01	0.34545E+01
CTRSOAS	32.9020	-87.2500	160	74	06/28/2013 07:00	06/28/2013 07:59	0.24070E+01	0.38407E+00	0.24070E+01	0.58087E+00	0.24070E+01	0.11504E+01	0.24070E+01	0.12316E+01	0.24070E+01	0.10225E+00	0.24070E+01	0.32367E+00	0.24070E+01	0.37729E+01
CTRSOAS	32.9020	-87.2500	160	74	06/28/2013 08:00	06/28/2013 08:59	0.22970E+01	0.41885E+00	0.22970E+01	0.69507E+00	0.22970E+01	0.12081E+01	0.22970E+01	0.11968E+01	0.22970E+01	0.10456E+00	0.22970E+01	0.35183E+00	0.22970E+01	0.39752E+01
CTRSOAS	32.9020	-87.2500	160	74	06/28/2013 09:00	06/28/2013 09:59	0.22950E+01	0.45682E+00	0.22950E+01	0.83062E+00	0.22950E+01	0.13171E+01	0.22950E+01	0.11332E+01	0.22950E+01	0.10648E+00	0.22950E+01	0.37637E+00	0.22950E+01	0.42206E+01
CTRSOAS	32.9020	-87.2500	160	74	06/28/2013 10:00	06/28/2013 10:59	0.23143E+01	0.49561E+00	0.23143E+01	0.98157E+00	0.23143E+01	0.14292E+01	0.23143E+01	0.10106E+01	0.23143E+01	0.10883E+00	0.23143E+01	0.40451E+00	0.23143E+01	0.44303E+01
CTRSOAS	32.9020	-87.2500	160	74	06/28/2013 11:00	06/28/2013 11:59	0.24090E+01	0.51592E+00	0.24090E+01	0.11048E+01	0.24090E+01	0.14437E+01	0.24090E+01	0.85203E+00	0.24090E+01	0.10915E+00	0.24090E+01	0.41320E+00	0.24090E+01	0.44388E+01
CTRSOAS	32.9020	-87.2500	160	74	06/28/2013 12:00	06/28/2013 12:59	0.25210E+01	0.49578E+00	0.25210E+01	0.11793E+01	0.25210E+01	0.14034E+01	0.25210E+01	0.73814E+00	0.25210E+01	0.10461E+00	0.25210E+01	0.39422E+00	0.25210E+01	0.43154E+01
CTRSOAS	32.9020	-87.2500	160	74	06/28/2013 13:00	06/28/2013 13:59	0.26290E+01	0.47056E+00	0.26290E+01	0.12455E+01	0.26290E+01	0.13682E+01	0.26290E+01	0.71686E+00	0.26290E+01	0.99657E-01	0.26290E+01	0.35935E+00	0.26290E+01	0.42601E+01
CTRSOAS	32.9020	-87.2500	160	74	06/28/2013 14:00	06/28/2013 14:59	0.25600E+01	0.42797E+00	0.25600E+01	0.11132E+01	0.25600E+01	0.12582E+01	0.25600E+01	0.66430E+00	0.25600E+01	0.92914E-01	0.25600E+01	0.26467E+00	0.25600E+01	0.38213E+01
CTRSOAS	32.9020	-87.2500	160	74	06/28/2013 15:00	06/28/2013 15:59	0.24550E+01	0.38473E+00	0.24550E+01	0.81968E+00	0.24550E+01	0.11154E+01	0.24550E+01	0.56717E+00	0.24550E+01	0.87251E-01	0.24550E+01	0.15577E+00	0.24550E+01	0.31300E+01
CTRSOAS	32.9020	-87.2500	160	74	06/28/2013 16:00	06/28/2013 16:59	0.25190E+01	0.41577E+00	0.25190E+01	0.60594E+00	0.25190E+01	0.10803E+01	0.25190E+01	0.51607E+00	0.25190E+01	0.91265E-01	0.25190E+01	0.92131E-01	0.25190E+01	0.28015E+01
CTRSOAS	32.9020	-87.2500	160	74	06/28/2013 17:00	06/28/2013 17:59	0.22490E+01	0.49584E+00	0.22490E+01	0.53056E+00	0.22490E+01	0.11779E+01	0.22490E+01	0.52689E+00	0.22490E+01	0.10543E+00	0.22490E+01	0.66472E-01	0.22490E+01	0.29031E+01
CTRSOAS	32.9020	-87.2500	160	74	06/28/2013 18:00	06/28/2013 18:59	0.19730E+01	0.45290E+00	0.19730E+01	0.38736E+00	0.19730E+01	0.10864E+01	0.19730E+01	0.80701E+00	0.19730E+01	0.10755E+00	0.19730E+01	0.38159E-01	0.19730E+01	0.28794E+01
CTRSOAS	32.9020	-87.2500	160	74	06/28/2013 19:00	06/28/2013 19:59	0.25170E+01	0.40759E+00	0.25170E+01	0.33655E+00	0.25170E+01	0.99901E+00	0.25170E+01	0.69570E+00	0.25170E+01	0.10345E+00	0.25170E+01	0.26554E-01	0.25170E+01	0.25689E+01
CTRSOAS	32.9020	-87.2500	160	74	06/28/2013 20:00	06/28/2013 20:59	0.26813E+01	0.47561E+00	0.26813E+01	0.38559E+00	0.26813E+01	0.11819E+01	0.26813E+01	0.59919E+00	0.26813E+01	0.12253E+00	0.26813E+01	0.25812E-01	0.26813E+01	0.27906E+01
CTRSOAS	32.9020	-87.2500	160	74	06/28/2013 21:00	06/28/2013 21:59	-999	0.54049E+00	-999	0.41212E+00	-999	0.13348E+01	-999	0.64233E+00	-999	0.13684E+00	-999	0.27392E-01	-999	0.30939E+01
CTRSOAS	32.9020	-87.2500	160	74	06/28/2013 22:00	06/28/2013 22:59	0.20400E+01	0.55550E+00	0.20400E+01	0.41349E+00	0.20400E+01	0.13958E+01	0.20400E+01	0.73272E+00	0.20400E+01	0.14037E+00	0.20400E+01	0.28926E-01	0.20400E+01	0.32669E+01
CTRSOAS	32.9020	-87.2500	160	74	06/28/2013 23:00	06/28/2013 23:59	0.18430E+01	0.57930E+00	0.18430E+01	0.43174E+00	0.18430E+01	0.13731E+01	0.18430E+01	0.79335E+00	0.18430E+01	0.14083E+00	0.18430E+01	0.34525E-01	0.18430E+01	0.33529E+01
CTRSOAS	32.9020	-87.2500	160	74	06/29/2013 00:00	06/29/2013 00:59	0.15550E+01	0.20491E+00	0.15550E+01	0.15655E+00	0.15550E+01	0.36780E+00	0.15550E+01	0.29248E+00	0.15550E+01	0.43765E-01	0.15550E+01	0.88910E-02	0.15550E+01	0.10744E+01
CTRSOAS	32.9020	-87.2500	160	74	06/29/2013 01:00	06/29/2013 01:59	0.71000E+00	0.11000E+00	0.71000E+00	0.10163E+00	0.71000E+00	0.15253E+00	0.71000E+00	0.17046E+00	0.71000E+00	0.21513E-01	0.71000E+00	0.36843E-02	0.71000E+00	0.55982E+00
CTRSOAS	32.9020	-87.2500	160	74	06/29/2013 02:00	06/29/2013 02:59	0.32200E+00	0.20003E+00	0.32200E+00	0.15476E+00	0.32200E+00	0.26760E+00	0.32200E+00	0.28490E+00	0.32200E+00	0.38986E-01	0.32200E+00	0.12248E-01	0.32200E+00	0.95852E+00
CTRSOAS	32.9020	-87.2500	160	74	06/29/2013 03:00	06/29/2013 03:59	0.38900E+00	0.25481E+00	0.38900E+00	0.16757E+00	0.38900E+00	0.32086E+00	0.38900E+00	0.33015E+00	0.38900E+00	0.46081E-01	0.38900E+00	0.21108E-01	0.38900E+00	0.11406E+01
CTRSOAS	32.9020	-87.2500	160	74	06/29/2013 04:00	06/29/2013 04:59	0.52700E+00	0.29321E+00	0.52700E+00	0.21528E+00	0.52700E+00	0.31734E+00	0.52700E+00	0.30783E+00	0.52700E+00	0.42251E-01	0.52700E+00	0.23453E-01	0.52700E+00	0.11994E+01
CTRSOAS	32.9020	-87.2500	160	74	06/29/2013 05:00	06/29/2013 05:59	0.70600E+00	0.40452E+00	0.70600E+00	0.38254E+00	0.70600E+00	0.37454E+00	0.70600E+00	0.29707E+00	0.70600E+00	0.46187E-01	0.70600E+00	0.31836E-01	0.70600E+00	0.15367E+01
CTRSOAS	32.9020	-87.2500	160	74	06/29/2013 06:00	06/29/2013 06:59	0.77900E+00	0.40484E+00	0.77900E+00	0.40908E+00	0.77900E+00	0.38317E+00	0.77900E+00	0.32769E+00	0.77900E+00	0.48151E-01	0.77900E+00	0.35491E-01	0.77900E+00	0.16084E+01
CTRSOAS	32.9020	-87.2500	160	74	06/29/2013 07:00	06/29/2013 07:59	0.84100E+00	0.37970E+00	0.84100E+00	0.37254E+00	0.84100E+00	0.37378E+00	0.84100E+00	0.38909E+00	0.84100E+00	0.49633E-01	0.84100E+00	0.44555E-01	0.84100E+00	0.16093E+01
CTRSOAS	32.9020	-87.2500	160	74	06/29/2013 08:00	06/29/2013 08:59	0.12280E+01	0.38208E+00	0.12280E+01	0.40759E+00	0.12280E+01	0.41440E+00	0.12280E+01	0.47763E+00	0.12280E+01	0.52760E-01	0.12280E+01	0.71300E-01	0.12280E+01	0.18058E+01
CTRSOAS	32.9020	-87.2500	160	74	06/29/2013 09:00	06/29/2013 09:59	0.13300E+01	0.37733E+00	0.13300E+01	0.43222E+00	0.13300E+01	0.45581E+00	0.13300E+01	0.50896E+00	0.13300E+01	0.53403E-01	0.13300E+01	0.89185E-01	0.13300E+01	0.19169E+01
CTRSOAS	32.9020	-87.2500	160	74	06/29/2013 10:00	06/29/2013 10:59	0.12025E+01	0.36740E+00	0.12025E+01	0.42108E+00	0.12025E+01	0.45666E+00	0.12025E+01	0.49765E+00	0.12025E+01	0.52737E-01	0.12025E+01	0.82333E-01	0.12025E+01	0.18779E+01
CTRSOAS	32.9020	-87.2500	160	74	06/29/2013 11:00	06/29/2013 11:59	0.13030E+01	0.42530E+00	0.13030E+01	0.58370E+00	0.13030E+01	0.56522E+00	0.13030E+01	0.52173E+00	0.13030E+01	0.57101E-01	0.13030E+01	0.12855E+00	0.13030E+01	0.22816E+01
CTRSOAS	32.9020	-87.2500	160	74	06/29/2013 12:00	06/29/2013 12:59	0.17980E+01	0.35573E+00	0.17980E+01	0.58955E+00	0.17980E+01	0.53970E+00	0.17980E+01	0.54665E+00	0.17980E+01	0.54033E-01	0.17980E+01	0.14868E+00	0.17980E+01	0.22344E+01
CTRSOAS	32.9020	-87.2500	160	74	06/29/2013 13:00	06/29/2013 13:59	0.21560E+01	0.20337E+00	0.21560E+01	0.25704E+00	0.21560E+01	0.37178E+00	0.21560E+01	0.39861E+00	0.21560E+01	0.43594E-01	0.21560E+01	0.48166E-01	0.21560E+01	0.13226E+01
CTRSOAS	32.9020	-87.2500	160	74	06/29/2013 14:00	06/29/2013 14:59	0.24820E+01	0.17535E+00	0.24820E+01	0.18655E+00	0.24820E+01	0.36973E+00	0.24820E+01	0.31139E+00	0.24820E+01	0.44086E-01	0.24820E+01	0.27722E-01	0.24820E+01	0.11148E+01
CTRSOAS	32.9020	-87.2500	160	74	06/29/2013 15:00	06/29/2013 15:59	0.26471E+01	0.18546E+00	0.26471E+01	0.19259E+00	0.26471E+01	0.40269E+00	0.26471E+01	0.31477E+00	0.26471E+01	0.50502E-01	0.26471E+01	0.26683E-01	0.26471E+01	0.11727E+01
CTRSOAS	32.9020	-87.2500	160	74	06/29/2013 16:00	06/29/2013 16:59	0.27840E+01	0.22642E+00	0.27840E+01	0.23863E+00	0.27840E+01	0.45303E+00	0.27840E+01	0.38438E+00	0.27840E+01	0.59726E-01	0.27840E+01	0.33864E-01	0.27840E+01	0.13961E+01
CTRSOAS	32.9020	-87.2500	160	74	06/29/2013 17:00	06/29/2013 17:59	0.25870E+01	0.27431E+00	0.25870E+01	0.28619E+00	0.25870E+01	0.50183E+00	0.25870E+01	0.51116E+00	0.25870E+01	0.70061E-01	0.25870E+01	0.39871E-01	0.25870E+01	0.16834E+01
CTRSOAS	32.9020	-87.2500	160	74	06/29/2013 18:00	06/29/2013 18:59	0.25560E+01	0.29564E+00	0.25560E+01	0.32365E+00	0.25560E+01	0.51830E+00	0.25560E+01	0.54742E+00	0.25560E+01	0.76019E-01	0.25560E+01	0.35369E-01	0.25560E+01	0.17964E+01
CTRSOAS	32.9020	-87.2500	160	74	06/29/2013 19:00	06/29/2013 19:59	0.23010E+01	0.32026E+00	0.23010E+01	0.40183E+00	0.23010E+01	0.59420E+00	0.23010E+01	0.57615E+00	0.23010E+01	0.82982E-01	0.23010E+01	0.34495E-01	0.23010E+01	0.20099E+01
CTRSOAS	32.9020	-87.2500	160	74	06/29/2013 20:00	06/29/2013 20:59	0.18210E+01	0.32857E+00	0.18210E+01	0.40656E+00	0.18210E+01	0.62819E+00	0.18210E+01	0.56635E+00	0.18210E+01	0.88466E-01	0.18210E+01	0.30417E-01	0.18210E+01	0.20486E+01
CTRSOAS	32.9020	-87.2500	160	74	06/29/2013 21:00	06/29/2013 21:59	0.15600E+01	0.27351E+00	0.15600E+01	0.30314E+00	0.15600E+01	0.53639E+00	0.15600E+01	0.47648E+00	0.15600E+01	0.86081E-01	0.15600E+01	0.20149E-01	0.15600E+01	0.16958E+01
CTRSOAS	32.9020	-87.2500	160	74	06/29/2013 22:00	06/29/2013 22:59	-999	0.19068E+00	-999	0.16786E+00	-999	0.39302E+00	-999	0.36233E+00	-999	0.76702E-01	-999	0.12777E-01	-999	0.12034E+01
CTRSOAS	32.9020	-87.2500	160	74	06/29/2013 23:00	06/29/2013 23:59	0.12100E+01	0.17969E+00	0.12100E+01	0.14892E+00	0.12100E+01	0.35472E+00	0.12100E+01	0.35218E+00	0.12100E+01	0.73345E-01	0.12100E+01	0.14711E-01	0.12100E+01	0.11236E+01
CTRSOAS	32.9020	-87.2500	160	74	06/30/2013 00:00	06/30/2013 00:59	0.13380E+01	0.18308E+00	0.13380E+01	0.14794E+00	0.13380E+01	0.34088E+00	0.13380E+01	0.37377E+00	0.13380E+01	0.70363E-01	0.13380E+01	0.28123E-01	0.13380E+01	0.11442E+01
CTRSOAS	32.9020	-87.2500	160	74	06/30/2013 01:00	06/30/2013 01:59	0.15740E+01	0.16422E+00	0.15740E+01	0.13867E+00	0.15740E+01	0.30742E+00	0.15740E+01	0.49669E+00	0.15740E+01	0.61889E-01	0.15740E+01	0.73396E-01	0.15740E+01	0.12423E+01
CTRSOAS	32.9020	-87.2500	160	74	06/30/2013 02:00	06/30/2013 02:59	0.18320E+01	0.13912E+00	0.18320E+01	0.13549E+00	0.18320E+01	0.30272E+00	0.18320E+01	0.62030E+00	0.18320E+01	0.56071E-01	0.18320E+01	0.12207E+00	0.18320E+01	0.13758E+01
CTRSOAS	32.9020	-87.2500	160	74	06/30/2013 03:00	06/30/2013 03:59	0.20460E+01	0.13533E+00	0.20460E+01	0.16005E+00	0.20460E+01	0.34407E+00	0.20460E+01	0.66888E+00	0.20460E+01	0.56532E-01	0.20460E+01	0.14068E+00	0.20460E+01	0.15056E+01
CTRSOAS	32.9020	-87.2500	160	74	06/30/2013 04:00	06/30/2013 04:59	0.20650E+01	0.12425E+00	0.20650E+01	0.15886E+00	0.20650E+01	0.37503E+00	0.20650E+01	0.64538E+00	0.20650E+01	0.56477E-01	0.20650E+01	0.11554E+00	0.20650E+01	0.14755E+01
CTRSOAS	32.9020	-87.2500	160	74	06/30/2013 05:00	06/30/2013 05:59	0.21160E+01	0.11206E+00	0.21160E+01	0.15653E+00	0.21160E+01	0.41631E+00	0.21160E+01	0.64334E+00	0.21160E+01	0.56015E-01	0.21160E+01	0.10826E+00	0.21160E+01	0.14925E+01
CTRSOAS	32.9020	-87.2500	160	74	06/30/2013 06:00	06/30/2013 06:59	0.21710E+01	0.10943E+00	0.21710E+01	0.17606E+00	0.21710E+01	0.47140E+00	0.21710E+01	0.66599E+00	0.21710E+01	0.55631E-01	0.21710E+01	0.11439E+00	0.21710E+01	0.15929E+01
CTRSOAS	32.9020	-87.2500	160	74	06/30/2013 07:00	06/30/2013 07:59	0.21760E+01	0.11109E+00	0.21760E+01	0.19924E+00	0.21760E+01	0.50105E+00	0.21760E+01	0.68271E+00	0.21760E+01	0.55696E-01	0.21760E+01	0.11484E+00	0.21760E+01	0.16646E+01
CTRSOAS	32.9020	-87.2500	160	74	06/30/2013 08:00	06/30/2013 08:59	0.19840E+01	0.11354E+00	0.19840E+01	0.22575E+00	0.19840E+01	0.51590E+00	0.19840E+01	0.70654E+00	0.19840E+01	0.55730E-01	0.19840E+01	0.11692E+00	0.19840E+01	0.17344E+01
CTRSOAS	32.9020	-87.2500	160	74	06/30/2013 09:00	06/30/2013 09:59	0.19200E+01	0.11870E+00	0.19200E+01	0.27313E+00	0.19200E+01	0.54371E+00	0.19200E+01	0.74738E+00	0.19200E+01	0.55065E-01	0.19200E+01	0.13143E+00	0.19200E+01	0.18694E+01
CTRSOAS	32.9020	-87.2500	160	74	06/30/2013 10:00	06/30/2013 10:59	0.18325E+01	0.12472E+00	0.18325E+01	0.39635E+00	0.18325E+01	0.58615E+00	0.18325E+01	0.80837E+00	0.18325E+01	0.52641E-01	0.18325E+01	0.19874E+00	0.18325E+01	0.21670E+01
CTRSOAS	32.9020	-87.2500	160	74	06/30/2013 11:00	06/30/2013 11:59	0.16350E+01	0.13644E+00	0.16350E+01	0.51259E+00	0.16350E+01	0.55748E+00	0.16350E+01	0.93251E+00	0.16350E+01	0.50229E-01	0.16350E+01	0.23043E+00	0.16350E+01	0.24197E+01
CTRSOAS	32.9020	-87.2500	160	74	06/30/2013 12:00	06/30/2013 12:59	0.19030E+01	0.15734E+00	0.19030E+01	0.57459E+00	0.19030E+01	0.53443E+00	0.19030E+01	0.10804E+01	0.19030E+01	0.48729E-01	0.19030E+01	0.22308E+00	0.19030E+01	0.26186E+01
CTRSOAS	32.9020	-87.2500	160	74	06/30/2013 13:00	06/30/2013 13:59	0.20370E+01	0.17582E+00	0.20370E+01	0.45816E+00	0.20370E+01	0.45936E+00	0.20370E+01	0.12438E+01	0.20370E+01	0.49428E-01	0.20370E+01	0.13650E+00	0.20370E+01	0.25231E+01
CTRSOAS	32.9020	-87.2500	160	74	06/30/2013 14:00	06/30/2013 14:59	0.22450E+01	0.17322E+00	0.22450E+01	0.24498E+00	0.22450E+01	0.37064E+00	0.22450E+01	0.12558E+01	0.22450E+01	0.49190E-01	0.22450E+01	0.53318E-01	0.22450E+01	0.21472E+01
CTRSOAS	32.9020	-87.2500	160	74	06/30/2013 15:00	06/30/2013 15:59	0.18060E+01	0.11919E+00	0.18060E+01	0.11108E+00	0.18060E+01	0.31016E+00	0.18060E+01	0.70929E+00	0.18060E+01	0.45380E-01	0.18060E+01	0.17786E-01	0.18060E+01	0.13129E+01
CTRSOAS	32.9020	-87.2500	160	74	06/30/2013 16:00	06/30/2013 16:59	0.13220E+01	0.82689E-01	0.13220E+01	0.53559E-01	0.13220E+01	0.24187E+00	0.13220E+01	0.40824E+00	0.13220E+01	0.42397E-01	0.13220E+01	0.58863E-02	0.13220E+01	0.83465E+00
CTRSOAS	32.9020	-87.2500	160	74	06/30/2013 17:00	06/30/2013 17:59	0.12970E+01	0.92427E-01	0.12970E+01	0.45408E-01	0.12970E+01	0.23215E+00	0.12970E+01	0.45115E+00	0.12970E+01	0.44495E-01	0.12970E+01	0.48646E-02	0.12970E+01	0.87052E+00
CTRSOAS	32.9020	-87.2500	160	74	06/30/2013 18:00	06/30/2013 18:59	0.15430E+01	0.11417E+00	0.15430E+01	0.49576E-01	0.15430E+01	0.27935E+00	0.15430E+01	0.57782E+00	0.15430E+01	0.51850E-01	0.15430E+01	0.60436E-02	0.15430E+01	0.10788E+01
CTRSOAS	32.9020	-87.2500	160	74	06/30/2013 19:00	06/30/2013 19:59	0.15900E+01	0.13553E+00	0.15900E+01	0.61011E-01	0.15900E+01	0.35541E+00	0.15900E+01	0.69635E+00	0.15900E+01	0.60534E-01	0.15900E+01	0.78728E-02	0.15900E+01	0.13167E+01
CTRSOAS	32.9020	-87.2500	160	74	06/30/2013 20:00	06/30/2013 20:59	0.15980E+01	0.17149E+00	0.15980E+01	0.86674E-01	0.15980E+01	0.43442E+00	0.15980E+01	0.89564E+00	0.15980E+01	0.69769E-01	0.15980E+01	0.10697E-01	0.15980E+01	0.16687E+01
CTRSOAS	32.9020	-87.2500	160	74	06/30/2013 21:00	06/30/2013 21:59	0.16500E+01	0.21217E+00	0.16500E+01	0.13906E+00	0.16500E+01	0.47600E+00	0.16500E+01	0.11055E+01	0.16500E+01	0.77388E-01	0.16500E+01	0.14113E-01	0.16500E+01	0.20242E+01
CTRSOAS	32.9020	-87.2500	160	74	06/30/2013 22:00	06/30/2013 22:59	0.17271E+01	0.24240E+00	0.17271E+01	0.23604E+00	0.17271E+01	0.51252E+00	0.17271E+01	0.11684E+01	0.17271E+01	0.80567E-01	0.17271E+01	0.23845E-01	0.17271E+01	0.22638E+01
CTRSOAS	32.9020	-87.2500	160	74	06/30/2013 23:00	06/30/2013 23:59	0.15600E+01	0.25367E+00	0.15600E+01	0.30583E+00	0.15600E+01	0.54336E+00	0.15600E+01	0.11079E+01	0.15600E+01	0.76280E-01	0.15600E+01	0.58361E-01	0.15600E+01	0.23454E+01
