# Supplementary material for: On the implications of aerosol liquid water and phase separation for organic aerosol mass
Source: Atmos Chem Phys. Author manuscript; Available in PMC 2018 Aug 22. (PMC6104851; doi:10.5194/acp-17-343-2017)
Supplement: Supp [file NIHMS982683-supplement-Supp.zip › acpdata/figure789/SEARCH.OUT.0531lle.csv]

Observed values read from file:/work/MOD3EVAL/wtt/obs_data/Release_Obs/2013/SEARCH_hourly_data_2013.csv
Modeled values read from file:/work/MOD3DEV/has/southeast/soas2013/postprocessing/20160606set/output/CCTM_saprc07tic_0531lle_isoprene.aconc.06
SiteId	Latitude	Longitude	Column	Row	Time On	Time Off	O3	O3	CO	CO	SO2	SO2	NO	NO	NO2	NO2	NOY	NOY	HNO3	HNO3	NH3	NH3	EC	EC	OC	OC	TC	TC	WSPD10	WSPD10	WDIR10	WDIR10	RH	RH	SFC_TMP	SFC_TMP	precip	precip	Solar_Rad	Solar_Rad	PM_TOT	PM_TOT	NH4	NH4	SO4	SO4	OMOCRAT	APOCIJ
	(deg)	(deg)			(MM/DD/YYYY hh:mm)	(MM/DD/YYYY hh:mm)	ppb	ppbV	ppb	ppbV	ppb	ppbV	ppb	ppbV	ppb	ppbV	ppb	ppb	ppb	ppb	ug/m3	ppbV	ug/m3	ug/m3	ug/m3	ug/m3	ug/m3	ug/m3	m/s	m/s	m/s	m/s	%	%	C	C	mm	mm	w/m2	watts/m2	ug/m3	ug/m3	ug/m3	ug/m3	ug/m3	ug/m3	ug/m3	ug/m3
							Observed	Modeled	Observed	Modeled	Observed	Modeled	Observed	Modeled	Observed	Modeled	Observed	Modeled	Observed	Modeled	Observed	Modeled	Observed	Modeled	Observed	Modeled	Observed	Modeled	Observed	Modeled	Observed	Modeled	Observed	Modeled	Observed	Modeled	Observed	Modeled	Observed	Modeled	Observed	Modeled	Observed	Modeled	Observed	Modeled	Modeled	Modeled
BHM	33.553	-86.815	163	80	5/31/2013 18:00	5/31/2013 18:59	2.83E+01	3.14E+01	1.46E+02	1.90E+02	2.28E-01	5.36E-01	8.70E-01	4.09E-01	6.29E+00	1.43E+01	7.08E+00	1.61E+01	3.06E-01	1.85E-01	7.73E-01	1.30E+00	9.43E-01	7.50E-01	1.12E+00	1.25E+00	2.06E+00	2.00E+00	2.58E+00	4.88E+00	1.64E+02	1.58E+02	5.69E+01	5.81E+01	2.82E+01	3.03E+02	1.41E+02	0.00E+00	3.08E+01	1.32E+02	6.20E+00	4.63E+00	2.54E-01	4.13E-03	1.01E+00	4.58E-01	1.64E+00	7.38E-01
BHM	33.553	-86.815	163	80	5/31/2013 19:00	5/31/2013 19:59	2.56E+01	2.27E+01	1.63E+02	2.21E+02	5.50E-01	4.75E-01	2.57E-01	5.27E-01	6.19E+00	1.94E+01	6.54E+00	2.14E+01	2.57E-01	1.48E-01	7.64E-01	1.33E+00	8.47E-01	1.01E+00	1.52E+00	1.70E+00	2.37E+00	2.72E+00	2.44E+00	3.99E+00	1.61E+02	1.53E+02	6.08E+01	6.21E+01	2.74E+01	3.01E+02	1.41E+02	0.00E+00	3.79E-01	0.00E+00	5.71E+00	6.15E+00	1.98E-01	2.82E-03	7.85E-01	4.99E-01	1.62E+00	1.04E+00
BHM	33.553	-86.815	163	80	5/31/2013 20:00	5/31/2013 20:59	2.61E+01	2.10E+01	1.54E+02	2.02E+02	1.35E-01	3.98E-01	2.14E-01	5.47E-01	5.63E+00	1.86E+01	5.96E+00	2.06E+01	1.99E-01	1.28E-01	9.65E-01	1.12E+00	7.46E-01	9.76E-01	1.52E+00	1.91E+00	2.26E+00	2.89E+00	2.20E+00	3.84E+00	1.61E+02	1.53E+02	6.23E+01	6.61E+01	2.69E+01	3.00E+02	1.41E+02	0.00E+00	1.73E-01	0.00E+00	6.81E+00	6.65E+00	1.96E-01	3.48E-03	7.57E-01	5.46E-01	1.65E+00	1.10E+00
BHM	33.553	-86.815	163	80	5/31/2013 21:00	5/31/2013 21:59	2.78E+01	1.85E+01	1.46E+02	1.80E+02	1.37E-01	3.78E-01	3.80E-01	5.91E-01	4.47E+00	1.72E+01	5.10E+00	1.92E+01	2.07E-01	1.06E-01	1.16E+00	8.90E-01	9.53E-01	9.16E-01	1.33E+00	2.06E+00	2.28E+00	2.98E+00	2.55E+00	3.72E+00	1.56E+02	1.49E+02	6.25E+01	6.85E+01	2.66E+01	3.00E+02	1.41E+02	0.00E+00	1.37E-01	0.00E+00	5.62E+00	6.93E+00	1.84E-01	3.93E-03	7.58E-01	5.75E-01	1.67E+00	1.12E+00
BHM	33.553	-86.815	163	80	5/31/2013 22:00	5/31/2013 22:59	2.23E+01	1.74E+01	1.48E+02	1.69E+02	1.31E-01	3.87E-01	8.64E-01	5.72E-01	8.82E+00	1.60E+01	9.87E+00	1.79E+01	1.89E-01	9.85E-02	1.08E+00	8.08E-01	9.42E-01	8.38E-01	1.69E+00	2.15E+00	2.63E+00	2.99E+00	1.85E+00	3.44E+00	1.61E+02	1.47E+02	6.46E+01	6.96E+01	2.61E+01	2.99E+02	1.41E+02	0.00E+00	1.43E-01	0.00E+00	7.84E+00	7.00E+00	1.68E-01	4.51E-03	7.58E-01	5.83E-01	1.68E+00	1.15E+00
BHM	33.553	-86.815	163	80	5/31/2013 23:00	5/31/2013 23:59	2.46E+01	1.74E+01	1.85E+02	1.58E+02	1.70E-01	5.20E-01	1.78E-01	4.71E-01	1.01E+01	1.39E+01	9.40E+00	1.58E+01	2.98E-01	9.71E-02	1.30E+00	8.79E-01	1.01E+00	6.87E-01	1.65E+00	2.32E+00	2.66E+00	3.01E+00	1.38E+00	3.42E+00	1.89E+02	1.48E+02	6.64E+01	7.33E+01	2.57E+01	2.98E+02	1.41E+02	4.76E-12	1.24E-01	0.00E+00	8.10E+00	7.14E+00	1.98E-01	5.16E-03	7.92E-01	5.98E-01	1.69E+00	1.11E+00
BHM	33.553	-86.815	163	80	6/1/2013 0:00	6/1/2013 0:59	2.08E+01	1.45E+01	1.70E+02	1.46E+02	-999	8.90E-01	3.44E-01	5.72E-01	9.67E+00	1.30E+01	1.04E+01	1.52E+01	3.26E-01	1.43E-02	9.94E-01	7.26E-01	9.48E-01	6.32E-01	2.45E+00	2.20E+00	3.40E+00	2.84E+00	1.48E+00	3.62E+00	1.97E+02	1.75E+02	7.05E+01	7.94E+01	2.50E+01	2.98E+02	1.41E+02	1.56E-17	1.28E-01	0.00E+00	7.73E+00	7.37E+00	2.02E-01	4.81E-03	9.10E-01	6.23E-01	1.65E+00	9.43E-01
BHM	33.553	-86.815	163	80	6/1/2013 1:00	6/1/2013 1:59	1.91E+01	1.50E+01	1.81E+02	1.27E+02	1.32E+00	9.59E-01	1.76E-01	4.60E-01	8.98E+00	1.13E+01	9.52E+00	1.29E+01	2.71E-01	3.23E-04	9.00E-01	4.11E-01	8.71E-01	5.38E-01	2.48E+00	1.28E+00	3.35E+00	1.82E+00	9.50E-01	2.98E+00	1.88E+02	1.98E+02	7.37E+01	8.30E+01	2.46E+01	2.97E+02	1.41E+02	0.00E+00	1.25E-01	0.00E+00	6.96E+00	5.46E+00	2.13E-01	5.94E-03	1.07E+00	5.24E-01	1.57E+00	7.37E-01
BHM	33.553	-86.815	163	80	6/1/2013 2:00	6/1/2013 2:59	1.82E+01	1.55E+01	1.68E+02	1.25E+02	7.92E-01	9.50E-01	5.13E-01	5.76E-01	9.34E+00	1.20E+01	9.89E+00	1.37E+01	2.63E-01	9.13E-04	8.42E-01	3.87E-01	9.52E-01	5.77E-01	2.36E+00	1.12E+00	3.31E+00	1.69E+00	1.14E+00	2.51E+00	1.81E+02	2.02E+02	7.62E+01	8.57E+01	2.43E+01	2.97E+02	1.41E+02	0.00E+00	1.39E-01	0.00E+00	6.84E+00	5.23E+00	2.31E-01	9.27E-03	1.08E+00	4.73E-01	1.51E+00	7.75E-01
BHM	33.553	-86.815	163	80	6/1/2013 3:00	6/1/2013 3:59	1.85E+01	1.16E+01	1.50E+02	1.49E+02	2.22E+00	1.03E+00	1.59E-01	1.07E+00	7.50E+00	1.63E+01	8.02E+00	1.87E+01	3.07E-01	5.16E-03	6.88E-01	5.35E-01	8.01E-01	8.30E-01	2.72E+00	1.41E+00	3.52E+00	2.24E+00	2.30E+00	2.21E+00	1.51E+02	1.90E+02	7.83E+01	8.78E+01	2.38E+01	2.96E+02	1.41E+02	0.00E+00	1.21E-01	0.00E+00	6.69E+00	6.27E+00	2.22E-01	1.45E-02	1.06E+00	4.76E-01	1.48E+00	1.04E+00
BHM	33.553	-86.815	163	80	6/1/2013 4:00	6/1/2013 4:59	1.80E+01	5.29E+00	1.45E+02	1.98E+02	1.41E+00	1.15E+00	1.22E+00	2.76E+00	7.61E+00	2.19E+01	8.98E+00	2.62E+01	1.80E-01	2.27E-02	7.36E-01	7.38E-01	6.58E-01	1.26E+00	2.69E+00	1.89E+00	3.35E+00	3.15E+00	2.28E+00	2.17E+00	1.55E+02	1.64E+02	8.04E+01	8.92E+01	2.31E+01	2.96E+02	1.41E+02	7.20E-10	4.59E+00	0.00E+00	7.87E+00	7.83E+00	2.20E-01	1.95E-02	9.36E-01	4.97E-01	1.46E+00	1.44E+00
BHM	33.553	-86.815	163	80	6/1/2013 5:00	6/1/2013 5:59	1.97E+01	8.33E+00	1.36E+02	1.93E+02	5.42E-01	1.18E+00	5.18E-01	2.79E+00	5.90E+00	1.74E+01	6.57E+00	2.16E+01	1.49E-01	4.56E-02	9.47E-01	6.05E-01	7.95E-01	1.08E+00	2.57E+00	1.83E+00	3.37E+00	2.91E+00	1.87E+00	2.34E+00	1.59E+02	1.43E+02	8.15E+01	8.79E+01	2.34E+01	2.96E+02	1.41E+02	3.73E-04	6.80E+01	1.91E+01	6.85E+00	7.51E+00	2.87E-01	1.89E-02	9.53E-01	5.16E-01	1.50E+00	1.24E+00
BHM	33.553	-86.815	163	80	6/1/2013 6:00	6/1/2013 6:59	2.34E+01	1.49E+01	1.33E+02	1.60E+02	6.96E-01	1.15E+00	5.31E-01	2.02E+00	3.63E+00	1.09E+01	4.39E+00	1.43E+01	1.17E-01	9.45E-02	1.06E+00	4.56E-01	6.48E-01	6.64E-01	2.17E+00	1.62E+00	2.82E+00	2.29E+00	2.38E+00	2.74E+00	1.81E+02	1.37E+02	8.02E+01	8.46E+01	2.42E+01	2.96E+02	1.41E+02	5.41E-04	1.48E+02	4.46E+01	6.34E+00	6.29E+00	2.92E-01	1.51E-02	9.13E-01	5.56E-01	1.57E+00	8.23E-01
BHM	33.553	-86.815	163	80	6/1/2013 7:00	6/1/2013 7:59	2.47E+01	2.38E+01	1.34E+02	1.39E+02	6.65E-01	5.99E-01	1.71E+00	2.04E+00	3.17E+00	6.26E+00	5.58E+00	9.48E+00	1.74E-01	2.01E-01	1.15E+00	3.57E-01	8.49E-01	4.29E-01	2.33E+00	1.24E+00	3.18E+00	1.67E+00	3.41E+00	3.49E+00	1.73E+02	1.52E+02	7.67E+01	8.10E+01	2.51E+01	2.96E+02	1.41E+02	3.81E-03	3.42E+02	7.94E+01	5.68E+00	4.61E+00	4.14E-01	8.10E-03	9.15E-01	5.86E-01	1.61E+00	5.58E-01
BHM	33.553	-86.815	163	80	6/1/2013 8:00	6/1/2013 8:59	2.71E+01	3.47E+01	1.32E+02	1.33E+02	4.99E-01	4.25E-01	6.55E-01	1.72E+00	2.18E+00	3.89E+00	3.37E+00	7.22E+00	1.86E-01	3.99E-01	1.04E+00	3.07E-01	3.76E-01	3.25E-01	2.99E+00	1.20E+00	3.37E+00	1.52E+00	3.54E+00	4.23E+00	1.79E+02	1.59E+02	7.22E+01	7.14E+01	2.62E+01	2.97E+02	1.41E+02	9.67E-04	5.43E+02	6.00E+02	7.56E+00	4.04E+00	5.85E-01	1.53E-02	1.26E+00	6.68E-01	1.67E+00	4.51E-01
BHM	33.553	-86.815	163	80	6/1/2013 9:00	6/1/2013 9:59	2.99E+01	4.52E+01	1.43E+02	1.29E+02	5.71E-01	3.76E-01	7.10E-01	1.16E+00	2.75E+00	3.26E+00	4.09E+00	6.46E+00	2.26E-01	5.59E-01	9.46E-01	2.41E-01	2.84E-01	2.79E-01	3.30E+00	1.03E+00	3.58E+00	1.31E+00	3.13E+00	5.33E+00	1.80E+02	1.75E+02	7.13E+01	6.36E+01	2.65E+01	2.99E+02	1.41E+02	4.63E-03	3.82E+02	7.75E+02	7.74E+00	3.88E+00	5.52E-01	8.20E-02	1.63E+00	8.28E-01	1.72E+00	4.00E-01
BHM	33.553	-86.815	163	80	6/1/2013 10:00	6/1/2013 10:59	3.29E+01	5.08E+01	1.53E+02	1.27E+02	9.31E-01	3.82E-01	6.09E-01	1.03E+00	3.40E+00	3.21E+00	4.93E+00	6.38E+00	2.03E-01	6.57E-01	1.05E+00	2.66E-01	1.63E-01	2.52E-01	3.42E+00	8.48E-01	3.59E+00	1.10E+00	3.13E+00	5.09E+00	1.91E+02	1.79E+02	7.08E+01	5.51E+01	2.67E+01	3.00E+02	1.41E+02	5.48E-03	2.65E+02	9.10E+02	8.84E+00	3.47E+00	5.63E-01	1.06E-01	1.63E+00	8.02E-01	1.75E+00	3.56E-01
BHM	33.553	-86.815	163	80	6/1/2013 11:00	6/1/2013 11:59	3.24E+01	5.33E+01	1.51E+02	1.26E+02	7.28E-01	3.93E-01	6.53E-01	9.28E-01	2.97E+00	3.07E+00	4.19E+00	6.10E+00	1.95E-01	6.52E-01	9.85E-01	2.80E-01	4.17E-01	2.41E-01	2.71E+00	8.16E-01	3.13E+00	1.06E+00	3.65E+00	5.43E+00	1.97E+02	1.84E+02	7.00E+01	5.08E+01	2.70E+01	3.02E+02	1.41E+02	0.00E+00	4.24E+02	9.89E+02	8.21E+00	3.36E+00	4.57E-01	1.09E-01	1.72E+00	7.67E-01	1.80E+00	3.34E-01
BHM	33.553	-86.815	163	80	6/1/2013 12:00	6/1/2013 12:59	3.02E+01	5.23E+01	1.32E+02	1.23E+02	2.59E-01	3.54E-01	9.93E-01	9.27E-01	2.44E+00	3.01E+00	4.08E+00	5.80E+00	2.77E-01	5.62E-01	1.20E+00	2.58E-01	4.62E-01	2.31E-01	2.73E+00	8.54E-01	3.19E+00	1.08E+00	3.78E+00	5.86E+00	2.10E+02	1.88E+02	6.71E+01	4.82E+01	2.78E+01	3.03E+02	1.42E+02	2.82E-05	5.53E+02	1.00E+03	6.58E+00	3.43E+00	3.67E-01	1.15E-01	1.25E+00	7.60E-01	1.85E+00	3.15E-01
BHM	33.553	-86.815	163	80	6/1/2013 13:00	6/1/2013 13:59	2.83E+01	4.93E+01	1.42E+02	1.25E+02	1.40E-01	3.28E-01	9.23E-01	1.06E+00	2.18E+00	3.28E+00	3.67E+00	6.08E+00	2.49E-01	4.89E-01	1.54E+00	2.77E-01	5.76E-01	2.47E-01	2.56E+00	9.80E-01	3.13E+00	1.23E+00	3.49E+00	6.23E+00	2.09E+02	1.94E+02	6.55E+01	4.91E+01	2.86E+01	3.03E+02	1.50E+02	4.33E-04	8.16E+02	8.44E+02	4.37E+00	3.79E+00	4.18E-01	1.26E-01	9.88E-01	7.97E-01	1.88E+00	3.29E-01
BHM	33.553	-86.815	163	80	6/1/2013 14:00	6/1/2013 14:59	2.52E+01	4.64E+01	1.44E+02	1.31E+02	8.11E-02	2.98E-01	1.03E+00	1.25E+00	2.46E+00	3.88E+00	3.67E+00	6.72E+00	2.33E-01	4.23E-01	1.17E+00	3.44E-01	3.56E-01	2.62E-01	2.86E+00	1.02E+00	3.22E+00	1.28E+00	3.86E+00	5.99E+00	2.19E+02	1.92E+02	6.45E+01	4.87E+01	2.86E+01	3.03E+02	1.50E+02	2.11E-06	4.71E+02	5.66E+02	4.59E+00	3.81E+00	3.63E-01	1.07E-01	7.05E-01	7.40E-01	1.86E+00	3.38E-01
BHM	33.553	-86.815	163	80	6/1/2013 15:00	6/1/2013 15:59	2.50E+01	4.39E+01	1.34E+02	1.37E+02	6.39E-02	3.03E-01	6.96E-01	1.34E+00	2.11E+00	4.48E+00	2.97E+00	7.24E+00	2.35E-01	3.55E-01	1.16E+00	4.25E-01	-999	2.67E-01	-999	9.97E-01	2.98E+00	1.26E+00	4.03E+00	5.18E+00	2.18E+02	1.87E+02	6.24E+01	4.88E+01	2.89E+01	3.03E+02	1.50E+02	3.51E-06	4.13E+02	2.55E+02	3.04E+00	3.59E+00	3.13E-01	6.88E-02	6.67E-01	6.36E-01	1.81E+00	3.50E-01
BHM	33.553	-86.815	163	80	6/1/2013 16:00	6/1/2013 16:59	2.44E+01	4.22E+01	1.59E+02	1.32E+02	1.10E-01	3.24E-01	9.23E-01	1.09E+00	2.79E+00	4.50E+00	3.90E+00	6.87E+00	2.80E-01	2.83E-01	1.10E+00	4.34E-01	-999	2.48E-01	-999	1.02E+00	2.75E+00	1.26E+00	2.65E+00	5.47E+00	2.18E+02	1.90E+02	6.36E+01	5.22E+01	2.86E+01	3.03E+02	1.51E+02	1.20E-12	3.15E+02	3.45E+02	3.23E+00	3.51E+00	2.84E-01	5.20E-02	7.17E-01	5.86E-01	1.81E+00	3.36E-01
BHM	33.553	-86.815	163	80	6/1/2013 17:00	6/1/2013 17:59	2.30E+01	3.86E+01	1.60E+02	1.41E+02	9.60E-02	3.83E-01	5.61E-01	9.05E-01	3.24E+00	5.92E+00	4.21E+00	8.04E+00	2.24E-01	2.31E-01	1.14E+00	5.51E-01	-999	2.97E-01	-999	1.15E+00	2.73E+00	1.45E+00	2.38E+00	5.41E+00	2.17E+02	1.84E+02	6.48E+01	5.99E+01	2.85E+01	3.03E+02	1.51E+02	0.00E+00	1.56E+02	3.31E+02	4.85E+00	3.82E+00	2.89E-01	2.94E-02	8.76E-01	5.66E-01	1.79E+00	4.03E-01
BHM	33.553	-86.815	163	80	6/1/2013 18:00	6/1/2013 18:59	1.75E+01	2.88E+01	1.87E+02	1.80E+02	1.22E-01	4.91E-01	9.56E-01	4.07E-01	6.67E+00	1.16E+01	7.51E+00	1.32E+01	1.81E-01	1.69E-01	1.38E+00	8.08E-01	5.56E-01	5.02E-01	2.37E+00	1.46E+00	2.93E+00	1.96E+00	2.12E+00	4.84E+00	2.14E+02	1.73E+02	7.17E+01	6.69E+01	2.77E+01	3.02E+02	1.51E+02	0.00E+00	7.59E+00	1.28E+02	3.86E+00	4.84E+00	2.72E-01	5.47E-03	1.02E+00	5.77E-01	1.70E+00	6.72E-01
BHM	33.553	-86.815	163	80	6/1/2013 19:00	6/1/2013 19:59	1.69E+01	2.27E+01	1.72E+02	1.88E+02	1.60E-01	4.98E-01	2.14E-01	3.04E-01	3.81E+00	1.41E+01	3.99E+00	1.56E+01	5.06E-02	1.27E-01	1.58E+00	9.39E-01	4.90E-01	5.74E-01	2.68E+00	1.64E+00	3.17E+00	2.21E+00	1.65E+00	4.35E+00	3.34E+02	1.63E+02	9.04E+01	6.95E+01	2.41E+01	3.01E+02	1.53E+02	0.00E+00	1.93E-01	0.00E+00	5.45E+00	5.38E+00	2.42E-01	4.54E-03	8.64E-01	5.82E-01	1.68E+00	7.89E-01
BHM	33.553	-86.815	163	80	6/1/2013 20:00	6/1/2013 20:59	1.14E+01	2.34E+01	1.86E+02	1.66E+02	2.54E+00	4.51E-01	6.20E-01	2.49E-01	1.08E+01	1.25E+01	1.10E+01	1.40E+01	8.04E-02	1.17E-01	1.85E+00	9.71E-01	4.13E-01	5.10E-01	3.18E+00	1.60E+00	3.59E+00	2.11E+00	1.32E+00	4.72E+00	1.45E+02	1.61E+02	8.82E+01	6.95E+01	2.44E+01	3.00E+02	1.53E+02	0.00E+00	2.02E-01	0.00E+00	7.03E+00	5.26E+00	3.94E-01	5.56E-03	1.46E+00	5.91E-01	1.70E+00	7.02E-01
BHM	33.553	-86.815	163	80	6/1/2013 21:00	6/1/2013 21:59	1.35E+01	2.35E+01	1.49E+02	1.60E+02	1.03E+00	5.74E-01	6.52E-01	2.31E-01	7.39E+00	1.30E+01	7.78E+00	1.45E+01	6.17E-02	1.22E-01	1.39E+00	9.76E-01	4.82E-01	5.22E-01	3.00E+00	1.69E+00	3.49E+00	2.21E+00	2.18E+00	4.38E+00	1.63E+02	1.65E+02	8.95E+01	7.07E+01	2.40E+01	2.99E+02	1.53E+02	0.00E+00	1.52E-01	0.00E+00	5.91E+00	5.61E+00	2.96E-01	6.50E-03	9.31E-01	6.26E-01	1.71E+00	7.15E-01
BHM	33.553	-86.815	163	80	6/1/2013 22:00	6/1/2013 22:59	1.41E+01	2.19E+01	1.77E+02	1.58E+02	5.53E-01	8.75E-01	3.29E-01	2.45E-01	7.96E+00	1.38E+01	8.10E+00	1.56E+01	9.37E-02	1.28E-01	1.97E+00	9.84E-01	4.34E-01	5.60E-01	3.16E+00	1.88E+00	3.60E+00	2.44E+00	1.49E+00	3.99E+00	2.16E+02	1.72E+02	8.98E+01	7.19E+01	2.38E+01	2.99E+02	1.53E+02	0.00E+00	1.32E-01	0.00E+00	5.48E+00	6.20E+00	2.87E-01	6.31E-03	7.81E-01	6.87E-01	1.70E+00	7.79E-01
BHM	33.553	-86.815	163	80	6/1/2013 23:00	6/1/2013 23:59	9.67E+00	2.12E+01	1.99E+02	1.50E+02	1.12E+00	1.31E+00	8.97E-01	2.37E-01	1.00E+01	1.35E+01	1.10E+01	1.53E+01	1.13E-01	1.28E-01	2.06E+00	9.40E-01	3.22E+00	5.69E-01	-999	2.05E+00	-999	2.62E+00	1.06E+00	3.76E+00	1.96E+02	1.83E+02	8.89E+01	7.27E+01	2.38E+01	2.98E+02	1.53E+02	0.00E+00	1.10E-01	0.00E+00	1.06E+01	6.62E+00	2.90E-01	6.36E-03	8.66E-01	7.65E-01	1.70E+00	8.29E-01
BHM	33.553	-86.815	163	80	6/2/2013 0:00	6/2/2013 0:59	1.44E+01	2.19E+01	1.40E+02	1.33E+02	1.30E+00	1.38E+00	-999	2.01E-01	-999	1.16E+01	-999	1.32E+01	8.53E-02	1.16E-01	1.87E+00	6.68E-01	3.27E-01	5.19E-01	2.59E+00	2.02E+00	2.92E+00	2.54E+00	2.24E+00	3.52E+00	1.83E+02	1.94E+02	8.78E+01	7.45E+01	2.40E+01	2.98E+02	1.53E+02	0.00E+00	1.44E-01	0.00E+00	4.45E+00	6.43E+00	2.72E-01	6.18E-03	8.14E-01	7.53E-01	1.70E+00	7.70E-01
BHM	33.553	-86.815	163	80	6/2/2013 1:00	6/2/2013 1:59	1.20E+01	2.17E+01	1.31E+02	1.15E+02	1.91E+00	8.53E-01	2.47E-01	1.78E-01	6.35E+00	8.29E+00	7.22E+00	9.52E+00	1.78E-01	8.26E-02	-999	3.16E-01	3.83E-01	4.15E-01	2.48E+00	1.53E+00	2.86E+00	1.95E+00	2.63E+00	3.64E+00	2.08E+02	2.03E+02	8.92E+01	7.66E+01	2.39E+01	2.97E+02	1.53E+02	0.00E+00	8.63E-02	0.00E+00	5.29E+00	5.07E+00	2.76E-01	3.89E-03	8.70E-01	5.96E-01	1.70E+00	6.02E-01
BHM	33.553	-86.815	163	80	6/2/2013 2:00	6/2/2013 2:59	1.12E+01	2.16E+01	1.23E+02	1.07E+02	6.61E-01	8.97E-01	3.39E-01	1.72E-01	5.52E+00	6.92E+00	6.34E+00	8.00E+00	1.09E-01	7.23E-02	1.77E+00	2.62E-01	3.59E-01	3.65E-01	2.40E+00	1.20E+00	2.76E+00	1.56E+00	2.77E+00	3.98E+00	2.26E+02	2.08E+02	9.12E+01	7.74E+01	2.36E+01	2.97E+02	1.53E+02	0.00E+00	1.12E-01	0.00E+00	4.41E+00	4.25E+00	2.77E-01	3.91E-03	7.62E-01	5.62E-01	1.67E+00	5.37E-01
BHM	33.553	-86.815	163	80	6/2/2013 3:00	6/2/2013 3:59	1.02E+01	2.27E+01	1.15E+02	1.11E+02	2.78E-01	1.21E+00	3.12E-01	1.76E-01	5.52E+00	7.36E+00	6.71E+00	8.55E+00	8.97E-02	8.88E-02	1.69E+00	2.68E-01	3.52E-01	3.91E-01	2.36E+00	1.11E+00	2.71E+00	1.50E+00	2.76E+00	3.80E+00	2.28E+02	2.02E+02	9.26E+01	7.71E+01	2.33E+01	2.96E+02	1.53E+02	0.00E+00	1.17E-01	0.00E+00	4.31E+00	4.16E+00	3.03E-01	5.08E-03	8.34E-01	6.11E-01	1.64E+00	5.60E-01
BHM	33.553	-86.815	163	80	6/2/2013 4:00	6/2/2013 4:59	1.24E+01	2.23E+01	1.67E+02	1.25E+02	4.81E-01	1.53E+00	4.05E-01	2.31E-01	3.51E+00	9.08E+00	4.53E+00	1.04E+01	4.99E-02	6.75E-02	2.11E+00	3.12E-01	2.08E-01	4.72E-01	2.37E+00	1.13E+00	2.58E+00	1.60E+00	3.44E+00	4.08E+00	2.41E+02	1.89E+02	9.05E+01	7.76E+01	2.33E+01	2.96E+02	1.53E+02	0.00E+00	1.77E+00	0.00E+00	6.89E+00	4.44E+00	4.61E-01	4.95E-03	1.45E+00	6.15E-01	1.61E+00	6.28E-01
BHM	33.553	-86.815	163	80	6/2/2013 5:00	6/2/2013 5:59	2.36E+01	2.09E+01	1.65E+02	1.42E+02	4.80E-01	1.77E+00	2.16E-01	1.36E+00	3.43E+00	9.51E+00	4.18E+00	1.21E+01	5.78E-02	7.26E-02	2.94E+00	3.79E-01	2.78E-01	5.43E-01	1.81E+00	1.16E+00	2.09E+00	1.70E+00	1.97E+00	3.98E+00	2.28E+02	1.87E+02	8.55E+01	7.88E+01	2.20E+01	2.96E+02	1.53E+02	0.00E+00	4.52E+01	2.11E+01	2.06E+00	4.84E+00	1.79E-01	5.78E-03	-999	6.28E-01	1.57E+00	7.05E-01
BHM	33.553	-86.815	163	80	6/2/2013 6:00	6/2/2013 6:59	2.46E+01	2.48E+01	1.46E+02	1.36E+02	2.83E-01	1.62E+00	4.36E-01	2.48E+00	4.02E+00	6.80E+00	5.02E+00	1.04E+01	8.57E-02	2.11E-01	2.12E+00	3.73E-01	2.69E-01	4.59E-01	1.84E+00	9.58E-01	2.11E+00	1.42E+00	1.29E+00	4.11E+00	2.11E+02	1.96E+02	8.27E+01	7.42E+01	2.22E+01	2.96E+02	1.53E+02	0.00E+00	9.65E+01	2.03E+02	3.53E+00	4.10E+00	-999	6.30E-03	-999	5.97E-01	1.56E+00	6.04E-01
BHM	33.553	-86.815	163	80	6/2/2013 7:00	6/2/2013 7:59	2.25E+01	3.21E+01	2.68E+02	1.21E+02	1.10E+00	1.31E+00	1.51E+00	1.88E+00	5.11E+00	4.51E+00	7.51E+00	7.51E+00	1.10E-01	3.24E-01	2.96E+00	1.58E-01	4.04E-01	2.99E-01	1.92E+00	6.92E-01	2.33E+00	9.90E-01	1.64E+00	4.39E+00	2.97E+02	2.07E+02	7.97E+01	6.78E+01	2.29E+01	2.97E+02	1.53E+02	0.00E+00	2.86E+02	4.11E+02	3.71E+00	3.58E+00	1.58E-01	1.29E-01	7.24E-01	9.30E-01	1.59E+00	4.19E-01
BHM	33.553	-86.815	163	80	6/2/2013 8:00	6/2/2013 8:59	3.65E+01	4.04E+01	1.92E+02	1.15E+02	9.84E-01	8.92E-01	6.02E-01	1.30E+00	1.71E+00	3.41E+00	3.16E+00	6.18E+00	1.90E-01	4.79E-01	2.70E+00	1.96E-02	2.32E-01	2.38E-01	2.04E+00	7.92E-01	2.27E+00	1.03E+00	2.14E+00	3.77E+00	2.76E+02	2.22E+02	6.16E+01	6.34E+01	2.49E+01	2.98E+02	1.53E+02	0.00E+00	6.88E+02	5.97E+02	3.00E+00	4.34E+00	1.38E-01	2.54E-01	5.37E-01	1.50E+00	1.76E+00	3.36E-01
BHM	33.553	-86.815	163	80	6/2/2013 9:00	6/2/2013 9:59	3.86E+01	4.53E+01	1.29E+02	1.20E+02	2.05E-01	7.19E-01	5.16E-01	1.10E+00	1.46E+00	3.33E+00	3.38E+00	6.34E+00	2.38E-01	6.16E-01	2.38E+00	3.04E-02	2.28E-01	2.43E-01	1.87E+00	1.06E+00	2.09E+00	1.30E+00	2.16E+00	3.43E+00	3.22E+02	2.23E+02	6.48E+01	6.36E+01	2.50E+01	3.00E+02	1.53E+02	2.04E-10	7.86E+02	7.68E+02	3.38E+00	5.13E+00	2.01E-01	3.24E-01	4.78E-01	1.63E+00	1.86E+00	3.40E-01
BHM	33.553	-86.815	163	80	6/2/2013 10:00	6/2/2013 10:59	4.12E+01	4.71E+01	1.32E+02	1.32E+02	1.61E-01	5.22E-01	4.68E-01	1.10E+00	1.29E+00	3.97E+00	3.52E+00	7.23E+00	3.38E-01	6.40E-01	2.01E+00	4.60E-02	1.89E-01	2.70E-01	2.66E+00	1.37E+00	2.84E+00	1.64E+00	1.98E+00	3.51E+00	3.07E+02	2.26E+02	6.29E+01	7.11E+01	2.57E+01	3.00E+02	1.53E+02	2.51E-02	7.99E+02	7.48E+02	3.97E+00	6.14E+00	2.73E-01	4.31E-01	4.93E-01	1.87E+00	1.90E+00	3.71E-01
BHM	33.553	-86.815	163	80	6/2/2013 11:00	6/2/2013 11:59	4.38E+01	5.08E+01	1.17E+02	1.49E+02	1.29E-01	3.20E-01	2.98E-01	1.43E+00	6.82E-01	4.66E+00	2.57E+00	8.61E+00	2.75E-01	7.80E-01	1.95E+00	7.71E-02	1.90E-01	3.15E-01	2.30E+00	1.52E+00	2.49E+00	1.84E+00	2.16E+00	3.70E+00	3.33E+02	2.41E+02	5.80E+01	7.31E+01	2.65E+01	3.00E+02	1.53E+02	1.46E-01	8.89E+02	6.94E+02	2.27E+00	6.61E+00	2.63E-01	5.29E-01	2.98E-01	1.92E+00	1.89E+00	4.26E-01
BHM	33.553	-86.815	163	80	6/2/2013 12:00	6/2/2013 12:59	4.47E+01	5.44E+01	1.29E+02	1.46E+02	1.65E-01	2.22E-01	2.52E-01	1.26E+00	7.97E-01	4.22E+00	2.67E+00	8.12E+00	2.90E-01	8.29E-01	1.72E+00	1.08E-01	2.90E-01	3.02E-01	2.67E+00	1.68E+00	2.96E+00	1.98E+00	2.60E+00	3.74E+00	3.10E+02	2.51E+02	5.72E+01	6.86E+01	2.69E+01	3.00E+02	1.53E+02	1.50E-01	8.00E+02	9.81E+02	3.56E+00	6.77E+00	2.14E-01	5.48E-01	3.66E-01	1.76E+00	1.93E+00	4.19E-01
BHM	33.553	-86.815	163	80	6/2/2013 13:00	6/2/2013 13:59	4.78E+01	5.58E+01	1.36E+02	1.49E+02	2.05E-01	1.84E-01	3.57E-01	1.17E+00	1.18E+00	4.35E+00	3.54E+00	8.20E+00	3.72E-01	8.53E-01	1.39E+00	2.08E-01	4.76E-01	3.13E-01	2.77E+00	2.19E+00	3.25E+00	2.51E+00	2.58E+00	2.96E+00	3.07E+02	2.45E+02	5.54E+01	6.58E+01	2.75E+01	3.00E+02	1.53E+02	7.32E-02	8.21E+02	9.28E+02	2.42E+00	7.69E+00	2.75E-01	5.25E-01	4.66E-01	1.67E+00	1.96E+00	4.34E-01
BHM	33.553	-86.815	163	80	6/2/2013 14:00	6/2/2013 14:59	4.19E+01	5.02E+01	1.39E+02	1.62E+02	1.10E-01	1.20E-01	2.76E-01	7.56E-01	9.35E-01	6.18E+00	2.89E+00	9.01E+00	3.45E-01	5.83E-01	1.48E+00	2.93E-01	4.29E-01	3.34E-01	2.48E+00	1.78E+00	2.91E+00	2.11E+00	2.55E+00	2.54E+00	3.18E+02	2.16E+02	5.83E+01	6.84E+01	2.73E+01	3.00E+02	1.53E+02	9.98E-02	5.09E+02	7.82E+02	3.78E+00	6.39E+00	1.53E-01	4.36E-01	3.57E-01	1.39E+00	1.95E+00	4.40E-01
BHM	33.553	-86.815	163	80	6/2/2013 15:00	6/2/2013 15:59	3.97E+01	3.89E+01	1.39E+02	2.08E+02	8.16E-02	1.22E-01	2.78E-01	1.08E+00	1.24E+00	9.93E+00	3.11E+00	1.23E+01	3.50E-01	3.03E-01	1.47E+00	4.78E-01	5.10E-01	4.35E-01	2.78E+00	1.28E+00	3.29E+00	1.71E+00	2.31E+00	2.65E+00	2.84E+02	2.01E+02	6.09E+01	7.38E+01	2.71E+01	3.00E+02	1.53E+02	3.19E-01	3.36E+02	1.85E+02	3.70E+00	4.89E+00	1.43E-01	3.15E-01	3.90E-01	1.05E+00	1.86E+00	5.55E-01
BHM	33.553	-86.815	163	80	6/2/2013 16:00	6/2/2013 16:59	4.16E+01	3.53E+01	1.37E+02	2.17E+02	1.40E-01	1.96E-01	3.37E-01	1.34E+00	1.46E+00	1.04E+01	3.68E+00	1.29E+01	4.28E-01	2.57E-01	1.21E+00	4.33E-01	3.36E-01	4.45E-01	2.89E+00	1.19E+00	3.23E+00	1.63E+00	1.46E+00	2.52E+00	2.76E+02	2.41E+02	6.16E+01	8.13E+01	2.72E+01	3.00E+02	1.53E+02	3.42E-01	3.71E+02	3.04E+02	3.99E+00	4.73E+00	1.73E-01	2.87E-01	4.92E-01	1.01E+00	1.80E+00	6.09E-01
BHM	33.553	-86.815	163	80	6/2/2013 17:00	6/2/2013 17:59	3.87E+01	2.65E+01	1.76E+02	2.85E+02	1.68E-01	6.99E-01	2.35E-01	2.84E+00	2.66E+00	1.95E+01	4.60E+00	2.38E+01	3.71E-01	3.81E-01	1.36E+00	7.37E-01	5.02E-01	8.69E-01	2.62E+00	2.14E+00	3.12E+00	3.01E+00	1.75E+00	2.98E+00	3.18E+02	2.85E+02	6.41E+01	8.36E+01	2.67E+01	2.99E+02	1.53E+02	3.95E-01	9.22E+01	1.95E+02	4.47E+00	8.07E+00	1.53E-01	3.72E-01	3.63E-01	1.44E+00	1.75E+00	1.19E+00
BHM	33.553	-86.815	163	80	6/2/2013 18:00	6/2/2013 18:59	3.14E+01	1.08E+01	1.29E+02	3.70E+02	8.70E-02	1.25E+00	1.43E-01	2.81E+00	2.35E+00	3.25E+01	3.58E+00	3.73E+01	2.27E-01	4.40E-01	1.87E+00	1.11E+00	3.14E-01	1.40E+00	3.30E+00	3.41E+00	3.62E+00	4.81E+00	1.41E+00	2.60E+00	3.30E+02	3.14E+02	6.80E+01	8.93E+01	2.59E+01	2.99E+02	1.53E+02	6.55E-04	1.43E+01	5.86E+01	5.19E+00	1.22E+01	9.03E-02	4.98E-01	2.89E-01	1.95E+00	1.73E+00	1.89E+00
BHM	33.553	-86.815	163	80	6/2/2013 19:00	6/2/2013 19:59	1.95E+01	3.50E+00	2.34E+02	3.85E+02	1.78E-01	1.29E+00	4.91E-01	5.36E+00	1.29E+01	3.60E+01	1.40E+01	4.36E+01	2.92E-01	3.82E-01	1.62E+00	7.96E-01	3.19E-01	1.48E+00	3.22E+00	3.54E+00	3.54E+00	5.02E+00	9.67E-01	2.52E+00	3.17E+02	3.19E+02	6.98E+01	9.22E+01	2.56E+01	2.98E+02	1.53E+02	5.51E-02	2.99E-01	0.00E+00	4.19E+00	1.38E+01	1.01E-01	8.50E-01	3.82E-01	2.92E+00	1.68E+00	1.99E+00
BHM	33.553	-86.815	163	80	6/2/2013 20:00	6/2/2013 20:59	2.11E+01	8.41E-01	1.80E+02	3.96E+02	1.74E-01	1.86E+00	2.73E-01	1.13E+01	9.09E+00	3.64E+01	1.03E+01	5.03E+01	1.88E-01	3.09E-01	1.95E+00	1.53E+00	6.70E-01	1.74E+00	3.42E+00	3.92E+00	4.09E+00	5.66E+00	1.42E+00	1.59E+00	3.32E+02	3.18E+02	7.31E+01	9.44E+01	2.49E+01	2.97E+02	1.53E+02	9.32E-02	1.12E-01	0.00E+00	6.05E+00	1.39E+01	8.25E-02	5.21E-01	4.54E-01	2.03E+00	1.63E+00	2.29E+00
BHM	33.553	-86.815	163	80	6/2/2013 21:00	6/2/2013 21:59	2.10E+01	2.63E-01	-999	3.95E+02	-999	2.47E+00	8.85E-02	1.61E+01	3.88E+00	3.61E+01	4.81E+00	5.51E+01	1.61E-01	2.44E-01	2.03E+00	1.89E+00	6.51E-01	1.93E+00	3.39E+00	4.10E+00	4.05E+00	6.03E+00	6.42E-01	1.31E+00	3.56E+02	3.20E+02	7.91E+01	9.60E+01	2.42E+01	2.97E+02	1.53E+02	1.39E-05	7.42E-02	0.00E+00	5.62E+00	1.41E+01	1.23E-01	3.13E-01	3.83E-01	1.43E+00	1.58E+00	2.47E+00
BHM	33.553	-86.815	163	80	6/2/2013 22:00	6/2/2013 22:59	1.50E+01	2.82E-01	1.94E+02	3.53E+02	1.68E-01	3.15E+00	3.55E-01	1.60E+01	1.03E+01	3.62E+01	1.13E+01	5.53E+01	2.10E-01	2.24E-01	1.74E+00	1.89E+00	7.13E-01	2.06E+00	3.00E+00	4.07E+00	3.72E+00	6.14E+00	5.70E-01	1.40E+00	3.37E+02	3.22E+02	8.30E+01	9.62E+01	2.36E+01	2.96E+02	1.53E+02	0.00E+00	1.04E-01	0.00E+00	4.65E+00	1.43E+01	1.48E-01	1.90E-01	3.88E-01	1.13E+00	1.56E+00	2.47E+00
BHM	33.553	-86.815	163	80	6/2/2013 23:00	6/2/2013 23:59	1.01E+01	5.48E-01	1.86E+02	2.89E+02	2.29E-01	3.87E+00	1.21E+00	1.33E+01	1.71E+01	3.73E+01	1.83E+01	5.36E+01	1.16E-01	2.53E-01	1.86E+00	1.60E+00	6.80E-01	2.28E+00	2.72E+00	3.92E+00	3.40E+00	6.20E+00	6.22E-01	1.27E+00	2.78E+02	3.35E+02	8.34E+01	9.40E+01	2.33E+01	2.96E+02	1.53E+02	0.00E+00	1.08E-01	0.00E+00	4.10E+00	1.48E+01	1.58E-01	1.57E-01	3.46E-01	1.08E+00	1.54E+00	2.41E+00
BHM	33.553	-86.815	163	80	6/3/2013 0:00	6/3/2013 0:59	1.20E+01	1.81E+00	1.80E+02	2.36E+02	2.10E-01	4.39E+00	9.60E-01	7.52E+00	1.15E+01	3.76E+01	1.57E+01	4.79E+01	7.53E-02	3.41E-01	1.73E+00	1.40E+00	7.23E-01	2.22E+00	2.62E+00	3.51E+00	3.34E+00	5.73E+00	8.40E-01	1.25E+00	3.47E+02	3.58E+02	8.60E+01	8.80E+01	2.26E+01	2.96E+02	1.53E+02	0.00E+00	9.90E-02	0.00E+00	4.81E+00	1.39E+01	1.27E-01	7.37E-02	3.20E-01	1.02E+00	1.54E+00	2.19E+00
BHM	33.553	-86.815	163	80	6/3/2013 1:00	6/3/2013 1:59	1.40E+01	4.15E+00	1.48E+02	2.02E+02	1.68E-01	4.01E+00	2.66E-01	3.96E+00	6.01E+00	3.50E+01	7.63E+00	4.13E+01	1.77E-01	3.25E-01	1.50E+00	1.16E+00	7.14E-01	1.98E+00	2.71E+00	2.92E+00	3.42E+00	4.90E+00	7.61E-01	2.00E+00	3.23E+02	2.10E+01	8.74E+01	8.87E+01	2.24E+01	2.96E+02	1.53E+02	5.78E-07	9.42E-02	0.00E+00	4.36E+00	1.15E+01	1.15E-01	4.26E-02	3.43E-01	7.64E-01	1.54E+00	1.82E+00
BHM	33.553	-86.815	163	80	6/3/2013 2:00	6/3/2013 2:59	1.24E+01	9.73E+00	1.68E+02	1.84E+02	1.75E-01	2.57E+00	3.45E-01	1.71E+00	1.03E+01	2.90E+01	1.11E+01	3.24E+01	1.36E-01	2.51E-01	1.56E+00	8.58E-01	8.28E-01	1.56E+00	2.53E+00	2.27E+00	3.36E+00	3.82E+00	9.45E-01	2.48E+00	3.15E+02	3.36E+01	8.77E+01	8.96E+01	2.22E+01	2.96E+02	1.53E+02	2.93E-18	1.07E-01	0.00E+00	5.23E+00	8.76E+00	2.15E-01	6.84E-02	-999	6.56E-01	1.57E+00	1.41E+00
BHM	33.553	-86.815	163	80	6/3/2013 3:00	6/3/2013 3:59	1.64E+01	1.31E+01	1.38E+02	1.91E+02	1.51E-01	1.66E+00	5.05E-02	1.31E+00	4.54E+00	2.64E+01	5.38E+00	2.91E+01	1.69E-01	2.16E-01	1.61E+00	7.10E-01	3.83E-01	1.47E+00	3.06E+00	1.89E+00	3.44E+00	3.36E+00	6.38E-01	2.57E+00	3.32E+02	4.37E+01	8.86E+01	9.03E+01	2.20E+01	2.95E+02	1.53E+02	1.77E-21	1.38E-01	0.00E+00	4.60E+00	7.42E+00	2.14E-01	7.51E-02	2.93E-01	6.38E-01	1.56E+00	1.27E+00
BHM	33.553	-86.815	163	80	6/3/2013 4:00	6/3/2013 4:59	1.10E+01	8.04E+00	1.56E+02	2.56E+02	1.12E-01	1.39E+00	2.00E-01	3.97E+00	7.25E+00	3.16E+01	7.98E+00	3.69E+01	1.16E-01	2.00E-01	1.48E+00	1.07E+00	6.67E-01	2.00E+00	2.67E+00	1.97E+00	3.33E+00	3.97E+00	8.70E-01	2.50E+00	3.36E+02	5.40E+01	9.16E+01	8.89E+01	2.14E+01	2.95E+02	1.53E+02	1.97E-12	4.21E+00	0.00E+00	5.93E+00	7.80E+00	1.68E-01	4.05E-02	-999	5.89E-01	1.48E+00	1.51E+00
BHM	33.553	-86.815	163	80	6/3/2013 5:00	6/3/2013 5:59	9.79E+00	4.11E+00	1.94E+02	3.68E+02	1.99E-01	1.39E+00	1.60E+00	1.32E+01	6.15E+00	3.53E+01	8.45E+00	5.00E+01	9.81E-02	2.37E-01	1.88E+00	1.67E+00	8.20E-01	2.73E+00	2.86E+00	2.45E+00	3.68E+00	5.18E+00	1.03E+00	2.35E+00	3.38E+02	6.23E+01	9.22E+01	8.52E+01	2.13E+01	2.95E+02	1.53E+02	1.32E-04	1.06E+02	4.62E+00	5.59E+00	9.51E+00	1.31E-01	3.05E-02	3.52E-01	6.40E-01	1.44E+00	1.96E+00
BHM	33.553	-86.815	163	80	6/3/2013 6:00	6/3/2013 6:59	1.29E+01	1.64E+01	2.06E+02	3.47E+02	7.61E-01	1.58E+00	4.05E+00	1.40E+01	5.92E+00	2.61E+01	1.10E+01	4.16E+01	1.60E-01	5.69E-01	2.54E+00	1.56E+00	1.02E+00	2.27E+00	2.94E+00	2.19E+00	3.95E+00	4.46E+00	1.17E+00	2.14E+00	1.73E+01	6.91E+01	8.78E+01	7.42E+01	2.23E+01	2.95E+02	1.53E+02	2.99E-04	3.04E+02	9.80E+01	6.64E+00	8.95E+00	1.48E-01	8.21E-02	4.26E-01	7.61E-01	1.47E+00	1.74E+00
BHM	33.553	-86.815	163	80	6/3/2013 7:00	6/3/2013 7:59	1.72E+01	3.06E+01	1.98E+02	2.52E+02	3.07E+00	1.65E+00	5.30E+00	7.46E+00	7.75E+00	1.78E+01	1.44E+01	2.68E+01	3.44E-01	8.71E-01	2.88E+00	9.64E-01	1.04E+00	1.47E+00	3.46E+00	1.61E+00	4.49E+00	3.08E+00	1.59E+00	1.99E+00	3.50E+02	5.66E+01	8.16E+01	7.04E+01	2.37E+01	2.95E+02	1.53E+02	2.95E-04	4.29E+02	1.68E+02	7.70E+00	7.40E+00	-999	1.58E-01	1.18E+00	8.96E-01	1.56E+00	1.29E+00
BHM	33.553	-86.815	163	80	6/3/2013 8:00	6/3/2013 8:59	2.73E+01	4.07E+01	-999	2.09E+02	-999	1.61E+00	1.12E+00	5.59E+00	2.69E+00	1.31E+01	5.60E+00	2.09E+01	3.13E-01	1.42E+00	3.33E+00	6.51E-01	7.58E-01	1.18E+00	3.22E+00	1.45E+00	3.98E+00	2.63E+00	1.49E+00	1.54E+00	3.54E+02	2.84E+01	7.82E+01	6.85E+01	2.44E+01	2.96E+02	1.53E+02	8.01E-05	5.83E+02	6.30E+02	7.42E+00	7.03E+00	4.89E-01	2.21E-01	6.48E-01	1.02E+00	1.63E+00	1.12E+00
BHM	33.553	-86.815	163	80	6/3/2013 9:00	6/3/2013 9:59	3.65E+01	4.83E+01	-999	1.72E+02	-999	1.54E+00	6.36E-01	3.03E+00	1.93E+00	9.22E+00	4.58E+00	1.52E+01	4.17E-01	1.78E+00	3.06E+00	4.40E-01	6.72E-01	8.42E-01	2.87E+00	1.33E+00	3.55E+00	2.17E+00	1.93E+00	1.86E+00	3.41E+02	3.52E+02	7.01E+01	6.35E+01	2.57E+01	2.97E+02	1.53E+02	3.70E-05	5.66E+02	7.98E+02	6.62E+00	6.53E+00	5.92E-01	2.71E-01	1.17E+00	1.12E+00	1.73E+00	9.08E-01
BHM	33.553	-86.815	163	80	6/3/2013 10:00	6/3/2013 10:59	4.13E+01	4.92E+01	1.44E+02	1.44E+02	3.94E-01	1.23E+00	3.64E-01	1.69E+00	1.18E+00	6.04E+00	3.69E+00	9.83E+00	3.38E-01	9.48E-01	2.47E+00	4.09E-01	5.25E-01	5.33E-01	2.86E+00	1.18E+00	3.38E+00	1.72E+00	2.40E+00	2.83E+00	3.54E+02	3.36E+02	6.50E+01	6.33E+01	2.64E+01	2.98E+02	1.53E+02	3.03E-04	6.62E+02	8.22E+02	6.37E+00	5.47E+00	5.66E-01	2.53E-01	1.25E+00	1.01E+00	1.82E+00	6.63E-01
BHM	33.553	-86.815	163	80	6/3/2013 11:00	6/3/2013 11:59	4.32E+01	5.30E+01	2.75E+02	1.38E+02	3.12E-01	1.06E+00	5.09E-01	1.57E+00	1.54E+00	4.26E+00	3.93E+00	8.08E+00	3.71E-01	8.27E-01	2.19E+00	5.15E-01	3.81E-01	4.50E-01	2.95E+00	1.23E+00	3.33E+00	1.68E+00	2.23E+00	3.70E+00	1.10E+01	3.43E+02	6.10E+01	5.81E+01	2.69E+01	2.98E+02	1.53E+02	6.23E-05	5.71E+02	5.15E+02	5.83E+00	5.33E+00	4.76E-01	2.79E-01	1.45E+00	1.02E+00	1.90E+00	5.65E-01
BHM	33.553	-86.815	163	80	6/3/2013 12:00	6/3/2013 12:59	4.43E+01	5.45E+01	1.60E+02	1.36E+02	1.81E-01	7.64E-01	5.25E-01	1.15E+00	1.42E+00	3.58E+00	3.96E+00	7.12E+00	3.68E-01	8.15E-01	2.32E+00	8.53E-01	4.11E-01	4.03E-01	3.08E+00	1.42E+00	3.49E+00	1.83E+00	2.51E+00	3.77E+00	3.39E+02	3.50E+02	5.97E+01	5.46E+01	2.73E+01	2.99E+02	1.53E+02	1.27E-05	7.58E+02	1.01E+03	6.12E+00	5.65E+00	4.66E-01	3.24E-01	1.51E+00	1.10E+00	1.95E+00	5.13E-01
BHM	33.553	-86.815	163	80	6/3/2013 13:00	6/3/2013 13:59	4.73E+01	5.56E+01	1.68E+02	1.43E+02	1.54E-01	7.29E-01	2.94E-01	1.23E+00	1.13E+00	3.96E+00	3.27E+00	7.79E+00	3.99E-01	9.27E-01	2.15E+00	1.17E+00	4.27E-01	4.27E-01	2.74E+00	1.64E+00	3.17E+00	2.06E+00	2.80E+00	3.37E+00	3.59E+02	3.49E+02	5.45E+01	5.46E+01	2.80E+01	3.00E+02	1.53E+02	1.08E-05	7.42E+02	8.18E+02	5.93E+00	6.26E+00	5.32E-01	3.69E-01	1.60E+00	1.23E+00	1.95E+00	5.27E-01
BHM	33.553	-86.815	163	80	6/3/2013 14:00	6/3/2013 14:59	4.57E+01	5.73E+01	1.64E+02	1.53E+02	1.09E-01	8.04E-01	4.96E-01	1.24E+00	1.22E+00	4.58E+00	3.47E+00	8.66E+00	3.70E-01	1.08E+00	2.20E+00	1.35E+00	3.90E-01	4.77E-01	3.19E+00	1.85E+00	3.58E+00	2.33E+00	2.27E+00	3.70E+00	3.41E+02	3.48E+02	5.37E+01	5.60E+01	2.81E+01	3.01E+02	1.53E+02	1.84E-04	5.55E+02	5.70E+02	5.52E+00	7.12E+00	4.88E-01	4.62E-01	1.55E+00	1.49E+00	1.94E+00	5.57E-01
BHM	33.553	-86.815	163	80	6/3/2013 15:00	6/3/2013 15:59	4.56E+01	5.89E+01	1.43E+02	1.60E+02	1.19E-01	9.25E-01	3.52E-01	1.15E+00	1.72E+00	4.92E+00	3.55E+00	9.10E+00	3.38E-01	1.21E+00	2.27E+00	1.46E+00	3.96E-01	4.96E-01	3.05E+00	1.99E+00	3.45E+00	2.49E+00	2.55E+00	4.03E+00	8.56E-01	3.48E+02	5.23E+01	5.58E+01	2.82E+01	3.01E+02	1.53E+02	1.33E-04	5.39E+02	7.00E+02	6.34E+00	8.21E+00	4.34E-01	6.53E-01	1.61E+00	2.00E+00	1.94E+00	5.76E-01
BHM	33.553	-86.815	163	80	6/3/2013 16:00	6/3/2013 16:59	4.74E+01	5.80E+01	1.45E+02	1.63E+02	1.86E-01	1.10E+00	2.15E-01	9.87E-01	1.03E+00	5.65E+00	2.94E+00	9.54E+00	3.42E-01	1.20E+00	2.58E+00	1.55E+00	4.34E-01	5.16E-01	2.96E+00	2.06E+00	3.39E+00	2.58E+00	2.39E+00	3.64E+00	8.44E+00	3.49E+02	5.27E+01	5.63E+01	2.82E+01	3.01E+02	1.53E+02	6.39E-05	3.89E+02	5.12E+02	6.23E+00	9.32E+00	4.32E-01	8.63E-01	1.96E+00	2.58E+00	1.94E+00	5.96E-01
BHM	33.553	-86.815	163	80	6/3/2013 17:00	6/3/2013 17:59	4.76E+01	5.42E+01	1.58E+02	1.61E+02	2.80E-01	1.34E+00	2.26E-01	5.86E-01	1.34E+00	7.05E+00	3.17E+00	1.02E+01	3.54E-01	1.03E+00	2.71E+00	1.67E+00	3.74E-01	5.53E-01	3.17E+00	2.11E+00	3.55E+00	2.67E+00	2.02E+00	3.44E+00	3.51E+02	3.53E+02	5.41E+01	5.83E+01	2.76E+01	3.00E+02	1.53E+02	8.94E-05	1.95E+02	3.05E+02	8.55E+00	1.02E+01	4.94E-01	1.00E+00	2.33E+00	2.97E+00	1.93E+00	6.31E-01
BHM	33.553	-86.815	163	80	6/3/2013 18:00	6/3/2013 18:59	4.39E+01	4.63E+01	2.20E+02	1.67E+02	2.44E-01	2.00E+00	8.57E-02	2.04E-01	4.06E+00	1.09E+01	5.66E+00	1.34E+01	3.32E-01	8.39E-01	3.08E+00	2.04E+00	4.03E-01	7.08E-01	3.28E+00	2.18E+00	3.69E+00	2.88E+00	1.35E+00	3.38E+00	1.06E+00	3.56E+02	5.78E+01	6.15E+01	2.67E+01	3.00E+02	1.53E+02	3.55E-04	3.28E+01	1.02E+02	8.30E+00	1.11E+01	4.97E-01	1.04E+00	2.46E+00	3.13E+00	1.90E+00	7.49E-01
BHM	33.553	-86.815	163	80	6/3/2013 19:00	6/3/2013 19:59	3.29E+01	3.05E+01	2.21E+02	2.00E+02	1.97E-01	3.05E+00	5.81E-02	2.52E-01	9.70E+00	2.03E+01	1.11E+01	2.26E+01	3.02E-01	5.98E-01	2.66E+00	2.01E+00	8.09E-01	1.15E+00	2.89E+00	2.40E+00	3.70E+00	3.55E+00	1.13E+00	2.97E+00	3.52E+02	3.53E+02	6.38E+01	6.35E+01	2.53E+01	2.99E+02	1.53E+02	1.81E-06	3.66E-01	0.00E+00	9.66E+00	1.28E+01	4.81E-01	9.08E-01	2.45E+00	3.03E+00	1.76E+00	1.19E+00
BHM	33.553	-86.815	163	80	6/3/2013 20:00	6/3/2013 20:59	3.04E+01	2.81E+01	2.14E+02	1.78E+02	3.57E-01	3.40E+00	1.80E-02	3.51E-01	8.63E+00	1.89E+01	1.04E+01	2.11E+01	3.04E-01	5.03E-01	2.43E+00	1.54E+00	1.09E+00	1.15E+00	3.04E+00	2.14E+00	4.14E+00	3.29E+00	1.11E+00	3.30E+00	1.97E+01	3.49E+02	6.75E+01	6.32E+01	2.43E+01	2.98E+02	1.53E+02	8.66E-05	3.24E-01	0.00E+00	1.02E+01	1.22E+01	5.25E-01	8.02E-01	2.54E+00	2.80E+00	1.72E+00	1.16E+00
BHM	33.553	-86.815	163	80	6/3/2013 21:00	6/3/2013 21:59	2.38E+01	2.96E+01	2.56E+02	1.67E+02	2.20E+00	3.83E+00	2.40E-01	2.76E-01	1.39E+01	1.81E+01	1.53E+01	2.04E+01	3.44E-01	5.68E-01	2.31E+00	1.12E+00	7.84E-01	1.19E+00	4.26E+00	2.17E+00	5.05E+00	3.36E+00	8.14E-01	3.42E+00	2.92E+01	3.57E+02	7.19E+01	6.47E+01	2.34E+01	2.97E+02	1.53E+02	1.06E-04	5.52E-01	0.00E+00	1.19E+01	1.31E+01	5.85E-01	9.52E-01	2.80E+00	3.19E+00	1.72E+00	1.17E+00
BHM	33.553	-86.815	163	80	6/3/2013 22:00	6/3/2013 22:59	1.01E+01	2.91E+01	3.36E+02	1.58E+02	1.18E+01	4.09E+00	8.35E-01	2.50E-01	2.72E+01	1.77E+01	2.90E+01	2.02E+01	3.10E-01	6.58E-01	1.90E+00	7.90E-01	1.24E+00	1.21E+00	5.21E+00	2.41E+00	6.46E+00	3.63E+00	7.81E-01	3.38E+00	1.88E+01	5.20E+00	7.41E+01	6.74E+01	2.30E+01	2.96E+02	1.53E+02	2.68E-05	5.33E-01	0.00E+00	1.43E+01	1.45E+01	7.91E-01	1.19E+00	3.67E+00	3.83E+00	1.75E+00	1.23E+00
BHM	33.553	-86.815	163	80	6/3/2013 23:00	6/3/2013 23:59	2.19E+01	2.81E+01	2.24E+02	1.45E+02	2.06E+00	3.15E+00	5.57E-02	2.47E-01	1.60E+01	1.51E+01	1.63E+01	1.73E+01	3.11E-01	5.69E-01	1.99E+00	6.89E-01	6.28E-01	1.03E+00	3.95E+00	2.39E+00	4.57E+00	3.42E+00	8.51E-01	3.41E+00	1.53E+01	1.53E+01	7.37E+01	6.96E+01	2.24E+01	2.96E+02	1.53E+02	1.84E-11	4.56E-01	0.00E+00	1.16E+01	1.41E+01	5.63E-01	1.31E+00	2.82E+00	4.09E+00	1.77E+00	1.10E+00
BHM	33.553	-86.815	163	80	6/4/2013 0:00	6/4/2013 0:59	2.09E+01	2.72E+01	2.00E+02	1.32E+02	8.13E-01	2.33E+00	4.66E-02	2.56E-01	1.26E+01	1.35E+01	1.35E+01	1.54E+01	2.21E-01	4.35E-01	1.98E+00	5.92E-01	9.09E-01	8.78E-01	3.08E+00	2.23E+00	3.99E+00	3.10E+00	9.90E-01	3.32E+00	3.12E+01	2.77E+01	7.55E+01	7.02E+01	2.18E+01	2.95E+02	1.53E+02	1.07E-04	4.69E-01	0.00E+00	8.84E+00	1.32E+01	5.15E-01	1.32E+00	2.60E+00	4.06E+00	1.79E+00	9.46E-01
BHM	33.553	-86.815	163	80	6/4/2013 1:00	6/4/2013 1:59	1.89E+01	2.42E+01	1.92E+02	1.28E+02	2.36E+00	1.97E+00	1.70E-01	3.32E-01	1.47E+01	1.45E+01	1.10E+01	1.63E+01	2.81E-01	3.41E-01	-999	5.59E-01	7.82E-01	8.63E-01	4.22E+00	2.18E+00	5.00E+00	3.04E+00	1.05E+00	3.11E+00	2.12E+01	4.20E+01	7.59E+01	7.04E+01	2.14E+01	2.95E+02	1.53E+02	3.45E-05	4.51E-01	0.00E+00	1.15E+01	1.20E+01	6.05E-01	1.08E+00	2.90E+00	3.42E+00	1.78E+00	9.15E-01
BHM	33.553	-86.815	163	80	6/4/2013 2:00	6/4/2013 2:59	1.43E+01	2.18E+01	1.85E+02	1.34E+02	6.75E-01	1.70E+00	3.70E-02	4.04E-01	1.32E+01	1.53E+01	1.41E+01	1.72E+01	2.21E-01	3.13E-01	1.74E+00	5.78E-01	8.35E-01	8.75E-01	3.32E+00	2.17E+00	4.15E+00	3.05E+00	7.00E-01	2.83E+00	3.60E+02	5.94E+01	8.18E+01	6.79E+01	2.03E+01	2.95E+02	1.53E+02	3.96E-06	4.56E-01	0.00E+00	9.12E+00	1.09E+01	5.51E-01	8.57E-01	2.68E+00	2.84E+00	1.77E+00	8.87E-01
BHM	33.553	-86.815	163	80	6/4/2013 3:00	6/4/2013 3:59	1.23E+01	2.13E+01	1.92E+02	1.42E+02	2.54E+00	1.47E+00	6.42E-02	4.57E-01	1.23E+01	1.36E+01	1.40E+01	1.56E+01	2.22E-01	3.35E-01	1.68E+00	6.31E-01	7.29E-01	8.14E-01	3.35E+00	2.18E+00	4.07E+00	3.00E+00	6.39E-01	3.52E+00	1.18E+01	7.20E+01	8.38E+01	6.74E+01	1.97E+01	2.95E+02	1.53E+02	7.08E-13	3.97E-01	0.00E+00	1.03E+01	1.01E+01	5.70E-01	7.67E-01	2.90E+00	2.57E+00	1.79E+00	7.77E-01
BHM	33.553	-86.815	163	80	6/4/2013 4:00	6/4/2013 4:59	7.78E+00	1.78E+01	2.08E+02	1.67E+02	1.81E+00	1.47E+00	1.99E+00	7.90E-01	1.50E+01	1.54E+01	1.84E+01	1.77E+01	2.01E-01	3.20E-01	1.49E+00	8.16E-01	1.36E+00	9.75E-01	3.19E+00	2.43E+00	4.55E+00	3.41E+00	6.08E-01	3.28E+00	4.23E+00	7.25E+01	8.50E+01	6.76E+01	1.92E+01	2.95E+02	1.53E+02	1.12E-12	6.20E+00	0.00E+00	1.03E+01	1.07E+01	5.86E-01	7.35E-01	2.70E+00	2.52E+00	1.77E+00	8.45E-01
BHM	33.553	-86.815	163	80	6/4/2013 5:00	6/4/2013 5:59	8.43E+00	1.53E+01	5.17E+02	2.07E+02	8.02E+00	1.56E+00	7.42E+00	1.61E+00	1.52E+01	1.84E+01	2.34E+01	2.18E+01	1.46E-01	3.80E-01	2.62E+00	1.07E+00	1.05E+00	1.18E+00	4.58E+00	2.86E+00	5.63E+00	4.04E+00	9.05E-01	3.22E+00	2.55E+01	7.15E+01	8.29E+01	6.91E+01	1.97E+01	2.95E+02	1.53E+02	0.00E+00	1.10E+02	1.09E+01	1.26E+01	1.18E+01	6.44E-01	7.17E-01	3.30E+00	2.51E+00	1.76E+00	9.75E-01
BHM	33.553	-86.815	163	80	6/4/2013 6:00	6/4/2013 6:59	1.51E+01	1.49E+01	3.98E+02	2.42E+02	1.02E+01	1.53E+00	1.12E+01	2.73E+00	1.68E+01	1.99E+01	2.95E+01	2.45E+01	2.34E-01	5.18E-01	3.31E+00	1.13E+00	1.34E+00	1.31E+00	3.95E+00	3.31E+00	5.29E+00	4.62E+00	1.34E+00	3.38E+00	6.53E+01	7.39E+01	6.93E+01	6.98E+01	2.23E+01	2.95E+02	1.53E+02	0.00E+00	3.18E+02	2.84E+01	1.21E+01	1.31E+01	6.04E-01	7.14E-01	3.24E+00	2.54E+00	1.76E+00	1.10E+00
BHM	33.553	-86.815	163	80	6/4/2013 7:00	6/4/2013 7:59	3.25E+01	1.68E+01	7.84E+02	2.58E+02	1.79E+00	1.40E+00	2.37E+00	3.20E+00	6.28E+00	1.98E+01	1.07E+01	2.51E+01	3.56E-01	6.46E-01	3.86E+00	1.00E+00	5.94E-01	1.35E+00	2.84E+00	3.65E+00	3.43E+00	5.01E+00	1.93E+00	3.26E+00	5.70E+01	7.74E+01	6.02E+01	6.99E+01	2.45E+01	2.95E+02	1.53E+02	1.44E-05	4.75E+02	4.37E+01	9.83E+00	1.42E+01	-999	7.19E-01	-999	2.58E+00	1.78E+00	1.18E+00
BHM	33.553	-86.815	163	80	6/4/2013 8:00	6/4/2013 8:59	4.10E+01	2.31E+01	3.64E+02	2.52E+02	1.59E+00	1.24E+00	1.77E+00	4.02E+00	4.92E+00	1.68E+01	9.38E+00	2.31E+01	4.88E-01	8.46E-01	3.45E+00	9.31E-01	6.36E-01	1.28E+00	2.79E+00	3.76E+00	3.42E+00	5.04E+00	1.69E+00	3.08E+00	6.77E+01	7.74E+01	5.62E+01	6.78E+01	2.61E+01	2.96E+02	1.53E+02	4.77E-04	6.93E+02	6.45E+01	8.40E+00	1.44E+01	1.00E+00	7.34E-01	2.33E+00	2.60E+00	1.82E+00	1.12E+00
BHM	33.553	-86.815	163	80	6/4/2013 9:00	6/4/2013 9:59	5.15E+01	3.47E+01	3.28E+02	2.52E+02	7.38E+00	1.19E+00	1.41E+00	3.80E+00	4.92E+00	1.46E+01	9.82E+00	2.15E+01	7.59E-01	1.29E+00	3.23E+00	9.32E-01	7.84E-01	1.18E+00	3.43E+00	3.76E+00	4.22E+00	4.94E+00	1.35E+00	2.90E+00	4.72E+01	7.63E+01	5.45E+01	6.16E+01	2.75E+01	2.97E+02	1.53E+02	1.13E-03	8.62E+02	2.64E+02	1.17E+01	1.43E+01	1.32E+00	7.60E-01	3.51E+00	2.62E+00	1.86E+00	1.04E+00
BHM	33.553	-86.815	163	80	6/4/2013 10:00	6/4/2013 10:59	5.97E+01	4.40E+01	1.91E+02	2.56E+02	5.88E+00	1.36E+00	6.57E-01	2.09E+00	3.44E+00	1.50E+01	7.65E+00	2.10E+01	9.65E-01	1.63E+00	3.14E+00	1.08E+00	7.35E-01	1.14E+00	3.91E+00	3.72E+00	4.64E+00	4.86E+00	1.81E+00	2.13E+00	3.20E+02	8.37E+01	5.38E+01	6.04E+01	2.84E+01	2.99E+02	1.53E+02	2.73E-05	9.02E+02	2.27E+02	1.10E+01	1.41E+01	1.21E+00	7.82E-01	3.65E+00	2.63E+00	1.89E+00	1.01E+00
BHM	33.553	-86.815	163	80	6/4/2013 11:00	6/4/2013 11:59	5.14E+01	4.73E+01	1.53E+02	2.67E+02	3.72E-01	1.56E+00	2.87E-01	1.84E+00	9.74E-01	1.61E+01	3.93E+00	2.22E+01	7.11E-01	1.75E+00	2.85E+00	1.26E+00	4.68E-01	1.19E+00	3.60E+00	3.77E+00	4.07E+00	4.96E+00	2.17E+00	1.57E+00	3.36E+02	7.72E+01	5.46E+01	6.06E+01	2.88E+01	2.99E+02	1.53E+02	2.04E-04	7.92E+02	1.11E+02	9.68E+00	1.43E+01	8.46E-01	7.46E-01	2.15E+00	2.54E+00	1.89E+00	1.05E+00
BHM	33.553	-86.815	163	80	6/4/2013 12:00	6/4/2013 12:59	4.78E+01	5.41E+01	2.16E+02	2.69E+02	2.89E-01	1.66E+00	4.18E-01	2.42E+00	1.25E+00	1.50E+01	3.84E+00	2.23E+01	6.07E-01	2.08E+00	2.49E+00	1.30E+00	4.08E-01	1.18E+00	3.24E+00	3.87E+00	3.64E+00	5.05E+00	2.17E+00	1.64E+00	6.52E+00	6.65E+01	5.27E+01	5.96E+01	2.93E+01	2.99E+02	1.53E+02	7.73E-04	8.75E+02	1.83E+02	7.17E+00	1.44E+01	8.19E-01	7.16E-01	2.14E+00	2.46E+00	1.91E+00	1.05E+00
BHM	33.553	-86.815	163	80	6/4/2013 13:00	6/4/2013 13:59	5.02E+01	6.38E+01	1.41E+02	2.51E+02	2.43E-01	1.68E+00	2.34E-01	2.29E+00	6.48E-01	1.24E+01	3.11E+00	2.04E+01	5.86E-01	2.46E+00	2.26E+00	1.25E+00	3.81E-01	1.08E+00	3.34E+00	3.89E+00	3.73E+00	4.97E+00	2.36E+00	1.77E+00	3.42E+02	6.38E+01	5.09E+01	5.69E+01	2.97E+01	3.00E+02	1.53E+02	6.90E-06	7.82E+02	3.22E+02	8.35E+00	1.42E+01	7.59E-01	7.11E-01	2.18E+00	2.42E+00	1.94E+00	9.63E-01
BHM	33.553	-86.815	163	80	6/4/2013 14:00	6/4/2013 14:59	5.42E+01	7.20E+01	1.56E+02	2.20E+02	2.21E-01	1.37E+00	2.60E-01	1.69E+00	8.94E-01	8.54E+00	3.67E+00	1.61E+01	6.31E-01	2.37E+00	1.90E+00	1.27E+00	3.95E-01	8.59E-01	3.73E+00	3.72E+00	4.12E+00	4.58E+00	2.38E+00	2.28E+00	3.43E+02	6.50E+01	4.93E+01	5.24E+01	3.02E+01	3.01E+02	1.53E+02	6.53E-13	7.73E+02	4.16E+02	7.69E+00	1.32E+01	6.85E-01	7.03E-01	2.41E+00	2.31E+00	1.98E+00	7.80E-01
BHM	33.553	-86.815	163	80	6/4/2013 15:00	6/4/2013 15:59	5.05E+01	7.15E+01	1.46E+02	1.90E+02	1.72E-01	9.45E-01	1.41E-01	7.50E-01	5.63E-01	6.32E+00	2.70E+00	1.18E+01	5.66E-01	1.65E+00	1.66E+00	1.16E+00	3.62E-01	6.10E-01	4.19E+00	3.47E+00	4.55E+00	4.08E+00	2.31E+00	2.88E+00	3.59E+02	7.53E+01	4.93E+01	5.00E+01	3.01E+01	3.02E+02	1.53E+02	7.35E-18	5.92E+02	6.84E+02	8.40E+00	1.19E+01	6.04E-01	7.02E-01	2.31E+00	2.21E+00	2.02E+00	5.96E-01
BHM	33.553	-86.815	163	80	6/4/2013 16:00	6/4/2013 16:59	5.05E+01	6.61E+01	1.50E+02	1.79E+02	2.34E-01	7.24E-01	1.46E-01	5.10E-01	7.19E-01	6.17E+00	2.93E+00	1.03E+01	6.34E-01	1.13E+00	1.51E+00	1.18E+00	3.32E-01	5.07E-01	3.81E+00	3.33E+00	4.14E+00	3.84E+00	2.18E+00	3.11E+00	1.12E+01	7.95E+01	4.89E+01	4.98E+01	3.01E+01	3.03E+02	1.53E+02	3.11E-14	3.89E+02	4.93E+02	-999	1.14E+01	5.13E-01	7.23E-01	2.16E+00	2.23E+00	2.03E+00	5.27E-01
BHM	33.553	-86.815	163	80	6/4/2013 17:00	6/4/2013 17:59	4.96E+01	6.14E+01	1.60E+02	1.73E+02	2.53E-01	6.60E-01	3.34E-01	4.78E-01	1.01E+00	6.60E+00	3.43E+00	1.00E+01	5.74E-01	8.97E-01	1.50E+00	1.26E+00	2.78E-01	4.82E-01	3.56E+00	3.32E+00	3.84E+00	3.80E+00	2.14E+00	2.97E+00	1.36E+01	8.68E+01	5.02E+01	5.10E+01	2.99E+01	3.03E+02	1.53E+02	1.69E-06	1.87E+02	3.53E+02	7.35E+00	1.14E+01	4.53E-01	7.37E-01	2.14E+00	2.26E+00	2.03E+00	5.25E-01
BHM	33.553	-86.815	163	80	6/4/2013 18:00	6/4/2013 18:59	4.39E+01	5.41E+01	1.73E+02	1.98E+02	2.23E-01	7.25E-01	3.69E-01	1.50E-01	3.27E+00	1.13E+01	5.02E+00	1.42E+01	4.17E-01	7.62E-01	1.57E+00	1.62E+00	4.06E-01	6.84E-01	4.27E+00	3.57E+00	4.68E+00	4.25E+00	1.93E+00	2.95E+00	2.28E+01	9.37E+01	5.48E+01	5.52E+01	2.89E+01	3.03E+02	1.53E+02	7.86E-07	3.49E+01	1.48E+02	8.02E+00	1.22E+01	4.24E-01	7.08E-01	2.08E+00	2.27E+00	1.98E+00	7.24E-01
BHM	33.553	-86.815	163	80	6/4/2013 19:00	6/4/2013 19:59	3.10E+01	3.24E+01	2.23E+02	3.21E+02	4.51E+00	9.09E-01	1.08E-01	2.36E-01	1.26E+01	2.97E+01	1.40E+01	3.30E+01	4.75E-01	6.23E-01	1.45E+00	2.17E+00	6.63E-01	1.58E+00	4.34E+00	4.70E+00	5.00E+00	6.28E+00	1.02E+00	2.74E+00	5.99E+01	9.96E+01	5.81E+01	5.98E+01	2.80E+01	3.02E+02	1.53E+02	1.78E-13	4.35E-01	0.00E+00	1.05E+01	1.61E+01	5.13E-01	5.95E-01	2.42E+00	2.28E+00	1.84E+00	1.55E+00
BHM	33.553	-86.815	163	80	6/4/2013 20:00	6/4/2013 20:59	2.03E+01	2.88E+01	3.00E+02	3.21E+02	2.86E+00	9.55E-01	2.46E-01	2.71E-01	1.84E+01	3.05E+01	2.00E+01	3.42E+01	4.20E-01	6.51E-01	2.08E+00	2.03E+00	8.76E-01	1.70E+00	4.87E+00	5.36E+00	5.75E+00	7.06E+00	7.32E-01	2.76E+00	2.20E+01	1.04E+02	6.43E+01	6.30E+01	2.67E+01	3.00E+02	1.53E+02	0.00E+00	1.23E-01	0.00E+00	1.17E+01	1.78E+01	4.81E-01	5.61E-01	2.38E+00	2.27E+00	1.82E+00	1.67E+00
BHM	33.553	-86.815	163	80	6/4/2013 21:00	6/4/2013 21:59	1.43E+01	2.75E+01	-999	2.90E+02	-999	1.02E+00	1.08E-01	2.66E-01	2.07E+01	2.73E+01	2.19E+01	3.12E+01	3.72E-01	6.56E-01	1.95E+00	1.67E+00	8.25E-01	1.60E+00	5.53E+00	5.77E+00	6.36E+00	7.37E+00	7.41E-01	2.68E+00	6.43E+01	1.03E+02	6.86E+01	6.67E+01	2.59E+01	2.99E+02	1.53E+02	0.00E+00	1.93E-01	0.00E+00	1.22E+01	1.83E+01	4.34E-01	5.85E-01	2.18E+00	2.30E+00	1.83E+00	1.54E+00
BHM	33.553	-86.815	163	80	6/4/2013 22:00	6/4/2013 22:59	9.27E+00	2.19E+01	3.45E+02	2.47E+02	3.54E+00	1.12E+00	1.17E-01	3.71E-01	2.40E+01	2.40E+01	2.53E+01	2.73E+01	2.57E-01	4.44E-01	2.37E+00	7.80E-01	1.26E+00	1.44E+00	5.96E+00	6.12E+00	7.21E+00	7.56E+00	8.53E-01	2.95E+00	3.54E+01	1.15E+02	7.24E+01	7.71E+01	2.51E+01	2.99E+02	1.53E+02	0.00E+00	4.46E-01	0.00E+00	1.17E+01	1.92E+01	4.60E-01	8.36E-01	2.49E+00	2.85E+00	1.85E+00	1.33E+00
BHM	33.553	-86.815	163	80	6/4/2013 23:00	6/4/2013 23:59	1.72E+01	2.27E+01	3.00E+02	1.73E+02	5.09E+00	9.75E-01	6.52E-02	2.80E-01	1.88E+01	1.69E+01	2.03E+01	1.88E+01	2.78E-01	2.16E-01	2.89E+00	2.07E-01	1.19E+00	8.18E-01	5.10E+00	5.10E+00	6.29E+00	5.92E+00	8.57E-01	2.94E+00	2.77E+01	1.49E+02	7.43E+01	7.95E+01	2.45E+01	2.98E+02	1.53E+02	0.00E+00	4.49E-01	0.00E+00	1.42E+01	1.45E+01	5.63E-01	5.48E-01	3.14E+00	1.88E+00	1.88E+00	7.74E-01
BHM	33.553	-86.815	163	80	6/5/2013 0:00	6/5/2013 0:59	1.71E+01	2.34E+01	2.79E+02	1.55E+02	1.11E+00	6.58E-01	4.68E-02	2.58E-01	1.85E+01	1.62E+01	1.82E+01	1.79E+01	3.16E-01	1.54E-01	2.33E+00	4.11E-01	9.25E-01	7.86E-01	4.72E+00	2.36E+00	5.65E+00	3.14E+00	8.29E-01	3.28E+00	5.99E+01	1.60E+02	7.35E+01	7.86E+01	2.44E+01	2.98E+02	1.53E+02	0.00E+00	5.10E-01	0.00E+00	1.29E+01	7.25E+00	4.61E-01	8.04E-02	2.64E+00	6.67E-01	1.78E+00	8.04E-01
BHM	33.553	-86.815	163	80	6/5/2013 1:00	6/5/2013 1:59	1.85E+01	1.96E+01	2.41E+02	1.57E+02	4.01E-01	4.53E-01	4.20E-02	3.62E-01	1.75E+01	1.77E+01	1.84E+01	1.95E+01	3.90E-01	1.43E-01	2.44E+00	4.99E-01	1.54E+00	9.17E-01	4.11E+00	2.19E+00	5.65E+00	3.11E+00	9.04E-01	3.18E+00	9.42E+01	1.59E+02	7.11E+01	7.98E+01	2.47E+01	2.97E+02	1.53E+02	0.00E+00	5.49E-01	0.00E+00	1.29E+01	6.97E+00	4.73E-01	1.22E-02	2.68E+00	5.72E-01	1.70E+00	9.77E-01
BHM	33.553	-86.815	163	80	6/5/2013 2:00	6/5/2013 2:59	1.78E+01	1.44E+01	2.33E+02	1.64E+02	5.72E-01	7.59E-01	1.43E-01	7.00E-01	1.73E+01	1.91E+01	1.89E+01	2.14E+01	3.63E-01	1.53E-01	1.90E+00	5.54E-01	1.17E+00	1.05E+00	3.91E+00	2.32E+00	5.07E+00	3.37E+00	1.14E+00	3.17E+00	1.80E+02	1.67E+02	7.23E+01	8.46E+01	2.45E+01	2.97E+02	1.53E+02	0.00E+00	5.75E-01	0.00E+00	1.14E+01	7.41E+00	4.81E-01	4.75E-03	-999	6.00E-01	1.66E+00	1.11E+00
BHM	33.553	-86.815	163	80	6/5/2013 3:00	6/5/2013 3:59	1.92E+01	5.29E+00	2.00E+02	2.00E+02	1.97E+00	9.63E-01	7.23E-02	3.23E+00	1.10E+01	2.43E+01	1.26E+01	2.94E+01	2.55E-01	1.57E-01	1.82E+00	7.84E-01	1.00E+00	1.55E+00	4.23E+00	2.60E+00	5.24E+00	4.16E+00	1.13E+00	2.71E+00	1.58E+02	1.76E+02	7.71E+01	8.97E+01	2.42E+01	2.97E+02	1.53E+02	0.00E+00	5.78E-01	0.00E+00	1.20E+01	8.80E+00	4.41E-01	7.10E-03	2.56E+00	6.67E-01	1.58E+00	1.44E+00
BHM	33.553	-86.815	163	80	6/5/2013 4:00	6/5/2013 4:59	1.39E+01	8.60E-01	1.84E+02	2.82E+02	2.16E+00	9.34E-01	2.45E+00	1.27E+01	1.17E+01	2.69E+01	1.42E+01	4.14E+01	1.71E-01	1.50E-01	1.45E+00	1.34E+00	6.96E-01	2.37E+00	3.83E+00	3.08E+00	4.52E+00	5.45E+00	1.39E+00	2.41E+00	2.00E+02	2.00E+02	8.20E+01	9.38E+01	2.41E+01	2.96E+02	1.53E+02	0.00E+00	2.72E+00	0.00E+00	9.57E+00	1.11E+01	-999	2.49E-02	-999	7.65E-01	1.52E+00	1.85E+00
BHM	33.553	-86.815	163	80	6/5/2013 5:00	6/5/2013 5:59	8.48E+00	4.55E+00	1.96E+02	2.66E+02	2.89E+00	1.58E+00	2.92E+00	1.21E+01	1.26E+01	1.95E+01	1.66E+01	3.31E+01	1.20E-01	2.17E-01	1.40E+00	1.18E+00	9.43E-01	1.86E+00	2.70E+00	3.00E+00	3.64E+00	4.86E+00	2.11E+00	2.30E+00	2.00E+02	2.11E+02	8.58E+01	9.31E+01	2.43E+01	2.96E+02	1.53E+02	9.46E-13	2.54E+01	1.50E+01	7.55E+00	1.02E+01	2.47E-01	5.62E-02	1.64E+00	7.60E-01	1.55E+00	1.42E+00
BHM	33.553	-86.815	163	80	6/5/2013 6:00	6/5/2013 6:59	1.21E+01	1.32E+01	1.66E+02	2.08E+02	1.20E+00	1.91E+00	3.76E+00	7.98E+00	6.57E+00	1.24E+01	1.15E+01	2.17E+01	2.28E-01	4.00E-01	1.57E+00	5.21E-01	7.84E-01	1.14E+00	2.11E+00	2.43E+00	2.89E+00	3.57E+00	2.70E+00	2.60E+00	2.24E+02	2.29E+02	8.55E+01	8.57E+01	2.47E+01	2.97E+02	1.53E+02	0.00E+00	1.72E+02	1.85E+02	5.32E+00	8.57E+00	2.66E-01	2.56E-01	1.38E+00	1.30E+00	1.58E+00	9.34E-01
BHM	33.553	-86.815	163	80	6/5/2013 7:00	6/5/2013 7:59	1.64E+01	2.37E+01	1.51E+02	1.72E+02	5.13E-01	6.83E-01	3.11E+00	4.78E+00	4.48E+00	8.55E+00	9.46E+00	1.48E+01	1.24E-01	5.15E-01	1.52E+00	3.37E-01	7.49E-01	7.62E-01	2.67E+00	1.73E+00	3.42E+00	2.49E+00	3.02E+00	2.73E+00	2.24E+02	2.16E+02	8.24E+01	7.67E+01	2.56E+01	2.98E+02	1.53E+02	8.41E-06	4.18E+02	3.89E+02	8.24E+00	6.97E+00	7.03E-01	3.92E-01	2.05E+00	1.48E+00	1.65E+00	6.42E-01
BHM	33.553	-86.815	163	80	6/5/2013 8:00	6/5/2013 8:59	2.16E+01	3.24E+01	5.31E+02	1.46E+02	1.13E+00	2.71E-01	3.44E+00	2.80E+00	4.90E+00	5.78E+00	1.00E+01	1.03E+01	2.30E-01	6.18E-01	2.11E+00	1.87E-01	6.85E-01	5.52E-01	2.96E+00	1.49E+00	3.65E+00	2.04E+00	2.19E+00	3.41E+00	2.47E+02	2.16E+02	7.61E+01	6.96E+01	2.69E+01	2.99E+02	1.53E+02	4.35E-05	6.31E+02	5.89E+02	8.92E+00	6.42E+00	1.16E+00	4.91E-01	2.40E+00	1.62E+00	1.77E+00	4.94E-01
BHM	33.553	-86.815	163	80	6/5/2013 9:00	6/5/2013 9:59	2.72E+01	3.73E+01	2.32E+02	1.33E+02	6.42E-01	1.82E-01	1.73E+00	1.92E+00	2.86E+00	4.32E+00	6.53E+00	8.11E+00	2.67E-01	6.76E-01	2.19E+00	1.17E-01	5.38E-01	4.33E-01	3.20E+00	1.29E+00	3.74E+00	1.72E+00	2.12E+00	3.72E+00	2.90E+02	2.19E+02	7.26E+01	6.18E+01	2.77E+01	3.00E+02	1.53E+02	3.69E-06	7.61E+02	7.64E+02	8.86E+00	5.43E+00	9.13E-01	4.16E-01	2.04E+00	1.36E+00	1.82E+00	4.03E-01
BHM	33.553	-86.815	163	80	6/5/2013 10:00	6/5/2013 10:59	3.60E+01	4.10E+01	3.68E+02	1.29E+02	6.35E-01	1.62E-01	1.10E+00	1.59E+00	2.61E+00	3.88E+00	5.86E+00	7.50E+00	4.80E-01	7.66E-01	1.76E+00	1.46E-01	6.29E-01	3.93E-01	3.21E+00	1.08E+00	3.84E+00	1.48E+00	2.22E+00	4.11E+00	2.34E+02	2.13E+02	6.55E+01	5.54E+01	2.90E+01	3.01E+02	1.53E+02	3.40E-09	8.17E+02	8.97E+02	7.96E+00	4.40E+00	8.62E-01	2.96E-01	2.02E+00	1.01E+00	1.81E+00	3.62E-01
BHM	33.553	-86.815	163	80	6/5/2013 11:00	6/5/2013 11:59	3.88E+01	4.55E+01	2.00E+02	1.30E+02	4.52E-01	1.65E-01	2.05E+00	1.37E+00	3.22E+00	3.76E+00	7.05E+00	7.40E+00	4.98E-01	8.86E-01	1.88E+00	1.93E-01	5.85E-01	3.84E-01	3.50E+00	9.59E-01	4.08E+00	1.34E+00	3.28E+00	3.66E+00	2.22E+02	2.13E+02	5.82E+01	5.00E+01	3.03E+01	3.02E+02	1.53E+02	0.00E+00	7.21E+02	9.77E+02	6.26E+00	3.88E+00	6.53E-01	2.35E-01	1.25E+00	8.30E-01	1.82E+00	3.48E-01
BHM	33.553	-86.815	163	80	6/5/2013 12:00	6/5/2013 12:59	2.94E+01	4.93E+01	1.49E+02	1.34E+02	1.23E-01	1.74E-01	1.75E+00	1.27E+00	3.14E+00	3.88E+00	6.30E+00	7.68E+00	4.58E-01	9.65E-01	1.77E+00	2.17E-01	5.37E-01	3.96E-01	2.84E+00	9.74E-01	3.38E+00	1.37E+00	3.69E+00	3.25E+00	2.50E+02	2.06E+02	5.67E+01	4.51E+01	3.06E+01	3.03E+02	1.54E+02	0.00E+00	4.29E+02	1.00E+03	3.67E+00	3.88E+00	3.55E-01	2.14E-01	6.55E-01	7.79E-01	1.86E+00	3.48E-01
BHM	33.553	-86.815	163	80	6/5/2013 13:00	6/5/2013 13:59	2.53E+01	5.22E+01	2.49E+02	1.40E+02	3.64E-01	1.96E-01	1.04E+00	1.27E+00	5.64E+00	4.29E+00	7.46E+00	8.25E+00	2.13E-01	9.79E-01	1.20E+00	2.56E-01	8.54E-01	4.19E-01	3.65E+00	1.02E+00	4.51E+00	1.44E+00	4.20E+00	3.09E+00	2.22E+01	2.00E+02	8.18E+01	4.27E+01	2.52E+01	3.04E+02	1.62E+02	0.00E+00	7.44E+01	9.64E+02	6.66E+00	4.01E+00	2.95E-01	2.04E-01	1.89E+00	7.69E-01	1.90E+00	3.54E-01
BHM	33.553	-86.815	163	80	6/5/2013 14:00	6/5/2013 14:59	2.78E+01	5.30E+01	1.30E+02	1.46E+02	2.58E-01	2.49E-01	1.17E+00	1.27E+00	5.41E+00	4.96E+00	7.06E+00	8.93E+00	4.07E-02	9.08E-01	7.19E-01	2.80E-01	3.80E-01	4.40E-01	2.41E+00	1.09E+00	2.79E+00	1.53E+00	2.45E+00	3.04E+00	8.55E+01	1.98E+02	9.07E+01	4.27E+01	2.16E+01	3.04E+02	1.87E+02	0.00E+00	1.06E+02	8.71E+02	-999	4.22E+00	-999	1.96E-01	1.61E-01	7.79E-01	1.93E+00	3.69E-01
BHM	33.553	-86.815	163	80	6/5/2013 15:00	6/5/2013 15:59	2.26E+01	4.97E+01	1.92E+02	1.62E+02	2.56E+00	2.98E-01	2.62E+00	1.21E+00	1.00E+01	6.88E+00	1.33E+01	1.05E+01	4.42E-02	7.21E-01	1.71E+00	3.49E-01	9.40E-01	4.80E-01	2.54E+00	1.21E+00	3.48E+00	1.69E+00	1.77E+00	3.28E+00	6.91E+01	1.93E+02	8.76E+01	5.31E+01	2.26E+01	3.04E+02	1.88E+02	2.40E-03	1.63E+02	5.66E+02	-999	4.56E+00	2.01E-01	2.01E-01	1.24E+00	8.27E-01	1.93E+00	4.16E-01
BHM	33.553	-86.815	163	80	6/5/2013 16:00	6/5/2013 16:59	1.76E+01	2.82E+01	1.97E+02	3.86E+02	1.80E+00	7.70E-01	1.31E+00	8.25E+00	8.74E+00	2.63E+01	1.10E+01	3.70E+01	1.37E-01	8.13E-01	1.65E+00	1.25E+00	7.77E-01	1.67E+00	2.48E+00	2.36E+00	3.25E+00	4.03E+00	2.61E+00	3.04E+00	3.25E+02	1.70E+02	9.05E+01	6.51E+01	2.23E+01	3.03E+02	1.88E+02	1.03E-01	2.38E+01	2.43E+02	-999	8.36E+00	1.82E-01	2.05E-01	9.10E-01	1.02E+00	1.69E+00	1.37E+00
BHM	33.553	-86.815	163	80	6/5/2013 17:00	6/5/2013 17:59	2.63E+01	1.70E+01	1.85E+02	4.43E+02	2.48E-01	2.45E+00	4.04E-01	1.08E+01	6.19E+00	3.33E+01	6.92E+00	4.64E+01	8.04E-02	6.97E-01	9.13E-01	1.16E+00	5.16E-01	2.21E+00	2.26E+00	3.29E+00	2.78E+00	5.51E+00	2.04E+00	3.24E+00	2.72E+02	1.26E+02	9.45E+01	7.25E+01	2.06E+01	3.01E+02	1.93E+02	3.39E-02	3.47E+00	1.56E+02	-999	1.21E+01	1.29E-01	4.43E-01	5.09E-01	1.69E+00	1.70E+00	1.86E+00
BHM	33.553	-86.815	163	80	6/5/2013 18:00	6/5/2013 18:59	1.72E+01	8.29E+00	2.00E+02	3.88E+02	8.42E-01	3.11E+00	4.50E-01	5.57E+00	1.57E+01	3.55E+01	1.61E+01	4.28E+01	1.17E-01	3.75E-01	3.84E-01	8.63E-01	9.04E-01	2.10E+00	2.49E+00	3.49E+00	3.39E+00	5.59E+00	9.50E-01	3.25E+00	1.23E+02	1.05E+02	9.66E+01	7.94E+01	2.02E+01	3.00E+02	2.03E+02	1.76E-04	1.70E+00	1.21E+02	-999	1.33E+01	3.24E-01	5.93E-01	1.17E+00	2.07E+00	1.73E+00	1.85E+00
BHM	33.553	-86.815	163	80	6/5/2013 19:00	6/5/2013 19:59	1.12E+01	5.59E+00	2.66E+02	3.22E+02	1.72E+00	2.40E+00	2.48E+00	3.88E+00	2.48E+01	3.34E+01	2.73E+01	3.86E+01	7.45E-02	1.42E-01	4.88E-01	8.37E-01	1.53E+00	1.81E+00	2.94E+00	2.73E+00	4.47E+00	4.54E+00	1.67E+00	3.43E+00	1.66E+02	1.08E+02	9.47E+01	8.22E+01	2.05E+01	2.99E+02	2.06E+02	1.31E-05	3.65E-01	0.00E+00	-999	1.04E+01	4.86E-01	3.09E-01	1.30E+00	1.28E+00	1.65E+00	1.62E+00
BHM	33.553	-86.815	163	80	6/5/2013 20:00	6/5/2013 20:59	2.33E+01	8.65E+00	1.89E+02	2.51E+02	1.41E+00	2.04E+00	8.76E-01	2.20E+00	1.27E+01	2.85E+01	1.34E+01	3.18E+01	1.60E-01	9.31E-02	7.63E-01	7.57E-01	8.05E-01	1.45E+00	2.64E+00	1.85E+00	3.45E+00	3.30E+00	3.19E+00	3.37E+00	1.45E+02	1.25E+02	8.89E+01	8.46E+01	2.08E+01	2.98E+02	2.08E+02	7.17E-17	2.13E-01	0.00E+00	-999	7.11E+00	1.32E-01	8.38E-02	4.65E-01	6.08E-01	1.54E+00	1.29E+00
BHM	33.553	-86.815	163	80	6/5/2013 21:00	6/5/2013 21:59	2.32E+01	1.19E+01	1.76E+02	2.06E+02	1.61E+00	1.34E+00	7.50E-02	1.26E+00	9.49E+00	2.41E+01	9.54E+00	2.64E+01	8.32E-02	8.86E-02	9.47E-01	6.10E-01	5.85E-01	1.17E+00	2.51E+00	1.42E+00	3.10E+00	2.59E+00	1.18E+00	3.20E+00	1.42E+00	1.31E+02	9.09E+01	8.64E+01	2.05E+01	2.98E+02	2.10E+02	3.08E-05	5.26E-02	0.00E+00	-999	5.51E+00	2.59E-01	3.06E-02	1.13E+00	4.08E-01	1.49E+00	1.04E+00
BHM	33.553	-86.815	163	80	6/5/2013 22:00	6/5/2013 22:59	1.92E+01	1.32E+01	1.84E+02	1.75E+02	2.84E+00	8.18E-01	9.25E-02	9.59E-01	9.51E+00	2.12E+01	1.03E+01	2.31E+01	1.46E-01	9.67E-02	1.04E+00	5.26E-01	6.42E-01	1.02E+00	2.63E+00	1.31E+00	3.27E+00	2.34E+00	7.22E-01	2.99E+00	9.25E+00	1.36E+02	9.39E+01	8.90E+01	2.03E+01	2.97E+02	2.10E+02	8.22E-05	3.33E-02	0.00E+00	4.54E+00	4.85E+00	3.40E-01	1.24E-02	1.05E+00	3.35E-01	1.50E+00	9.28E-01
BHM	33.553	-86.815	163	80	6/5/2013 23:00	6/5/2013 23:59	7.41E+00	1.12E+01	2.28E+02	1.62E+02	4.80E+00	4.66E-01	4.82E-01	1.13E+00	1.37E+01	2.06E+01	1.51E+01	2.27E+01	1.88E-01	1.09E-01	1.24E+00	4.52E-01	9.68E-01	1.02E+00	2.98E+00	1.39E+00	3.95E+00	2.41E+00	5.59E-01	2.82E+00	2.11E+01	1.40E+02	9.62E+01	9.05E+01	2.02E+01	2.97E+02	2.10E+02	0.00E+00	3.30E-02	0.00E+00	7.90E+00	4.78E+00	5.84E-01	5.23E-03	1.79E+00	3.02E-01	1.50E+00	9.41E-01
BHM	33.553	-86.815	163	80	6/6/2013 0:00	6/6/2013 0:59	2.11E+00	9.10E+00	2.69E+02	1.62E+02	2.17E+00	3.47E-01	6.67E+00	1.37E+00	2.28E+01	2.08E+01	2.77E+01	2.34E+01	1.78E-01	1.43E-01	1.42E+00	4.26E-01	1.31E+00	1.10E+00	2.54E+00	1.71E+00	3.85E+00	2.80E+00	8.52E-01	2.74E+00	2.09E+02	1.51E+02	9.66E+01	9.00E+01	2.03E+01	2.97E+02	2.10E+02	0.00E+00	9.87E-02	0.00E+00	5.39E+00	5.47E+00	4.01E-01	3.01E-03	1.34E+00	3.04E-01	1.54E+00	1.03E+00
BHM	33.553	-86.815	163	80	6/6/2013 1:00	6/6/2013 1:59	1.12E+01	8.88E+00	2.64E+02	1.70E+02	3.48E-01	4.62E-01	1.23E+00	1.44E+00	1.59E+01	2.23E+01	1.42E+01	2.55E+01	2.90E-01	2.15E-01	-999	4.98E-01	7.44E-01	1.25E+00	2.42E+00	2.55E+00	3.17E+00	3.81E+00	9.55E-01	2.70E+00	3.09E+02	1.68E+02	9.32E+01	8.87E+01	2.02E+01	2.96E+02	2.10E+02	0.00E+00	1.34E-01	0.00E+00	3.91E+00	7.54E+00	2.87E-01	5.24E-03	4.26E-01	4.19E-01	1.61E+00	1.19E+00
BHM	33.553	-86.815	163	80	6/6/2013 2:00	6/6/2013 2:59	9.20E+00	6.03E+00	2.67E+02	1.92E+02	3.30E-01	7.64E-01	1.69E-01	2.43E+00	1.48E+01	2.63E+01	1.61E+01	3.11E+01	2.26E-01	2.85E-01	1.67E+00	7.09E-01	9.36E-01	1.60E+00	2.18E+00	3.80E+00	3.11E+00	5.40E+00	7.70E-01	2.46E+00	3.59E+02	1.85E+02	9.49E+01	8.84E+01	1.99E+01	2.96E+02	2.10E+02	0.00E+00	1.69E-01	0.00E+00	5.25E+00	1.09E+01	3.63E-01	1.43E-02	5.39E-01	6.56E-01	1.64E+00	1.48E+00
BHM	33.553	-86.815	163	80	6/6/2013 3:00	6/6/2013 3:59	1.13E+01	2.32E+00	2.42E+02	2.27E+02	2.73E-01	9.72E-01	7.90E-01	6.08E+00	1.20E+01	2.87E+01	1.56E+01	3.73E+01	2.70E-01	2.67E-01	1.55E+00	1.00E+00	7.62E-01	2.07E+00	2.38E+00	4.54E+00	3.14E+00	6.61E+00	4.63E-01	2.39E+00	3.17E+01	1.98E+02	9.35E+01	8.88E+01	2.01E+01	2.96E+02	2.10E+02	0.00E+00	2.30E-01	0.00E+00	5.85E+00	1.33E+01	3.17E-01	3.13E-02	5.35E-01	8.87E-01	1.64E+00	1.79E+00
BHM	33.553	-86.815	163	80	6/6/2013 4:00	6/6/2013 4:59	6.87E+00	6.00E-01	2.61E+02	2.84E+02	1.60E+00	9.75E-01	5.31E+00	1.37E+01	1.83E+01	2.81E+01	2.42E+01	4.39E+01	2.08E-01	1.71E-01	1.80E+00	1.38E+00	1.01E+00	2.57E+00	2.31E+00	4.55E+00	3.32E+00	7.12E+00	4.64E-01	2.48E+00	7.51E+01	2.16E+02	9.34E+01	8.97E+01	2.03E+01	2.95E+02	2.10E+02	0.00E+00	2.80E+00	0.00E+00	5.98E+00	1.45E+01	3.39E-01	4.71E-02	6.37E-01	1.08E+00	1.62E+00	2.02E+00
BHM	33.553	-86.815	163	80	6/6/2013 5:00	6/6/2013 5:59	3.21E+00	5.62E+00	4.84E+02	2.90E+02	4.85E+00	9.78E-01	1.60E+01	1.33E+01	2.25E+01	2.25E+01	3.96E+01	3.74E+01	2.12E-01	2.05E-01	2.32E+00	1.46E+00	1.91E+00	2.19E+00	2.43E+00	4.01E+00	4.33E+00	6.20E+00	5.47E-01	2.61E+00	5.18E+01	2.29E+02	9.33E+01	8.82E+01	2.06E+01	2.95E+02	2.10E+02	0.00E+00	6.31E+01	2.35E+01	8.51E+00	1.31E+01	4.74E-01	8.63E-02	1.36E+00	1.08E+00	1.65E+00	1.67E+00
BHM	33.553	-86.815	163	80	6/6/2013 6:00	6/6/2013 6:59	9.23E+00	1.86E+01	3.88E+02	2.14E+02	3.85E+00	9.46E-01	1.16E+01	6.56E+00	1.84E+01	1.33E+01	3.14E+01	2.15E+01	2.05E-01	4.26E-01	2.74E+00	1.13E+00	1.80E+00	1.21E+00	2.97E+00	3.10E+00	4.78E+00	4.31E+00	7.64E-01	2.94E+00	3.59E+02	2.23E+02	8.99E+01	8.25E+01	2.13E+01	2.95E+02	2.10E+02	0.00E+00	2.00E+02	2.00E+02	1.01E+01	9.51E+00	-999	1.38E-01	-999	8.88E-01	1.73E+00	9.49E-01
BHM	33.553	-86.815	163	80	6/6/2013 7:00	6/6/2013 7:59	2.15E+01	2.87E+01	2.55E+02	1.79E+02	1.97E+00	7.11E-01	6.18E+00	4.20E+00	1.15E+01	8.98E+00	1.90E+01	1.52E+01	3.18E-01	6.44E-01	2.83E+00	8.72E-01	1.01E+00	8.40E-01	2.94E+00	2.28E+00	3.94E+00	3.12E+00	8.75E-01	2.85E+00	3.53E+02	2.24E+02	8.25E+01	7.57E+01	2.25E+01	2.96E+02	2.10E+02	0.00E+00	4.40E+02	4.05E+02	7.72E+00	7.25E+00	-999	1.30E-01	1.28E+00	7.40E-01	1.75E+00	7.06E-01
BHM	33.553	-86.815	163	80	6/6/2013 8:00	6/6/2013 8:59	2.38E+01	3.65E+01	4.07E+02	1.65E+02	2.53E+00	5.35E-01	8.80E+00	3.06E+00	1.39E+01	7.00E+00	2.47E+01	1.26E+01	5.57E-01	9.50E-01	3.34E+00	6.76E-01	1.17E+00	7.09E-01	2.86E+00	1.75E+00	4.03E+00	2.46E+00	1.16E+00	2.53E+00	1.72E+02	2.23E+02	7.52E+01	6.78E+01	2.41E+01	2.98E+02	2.10E+02	4.80E-10	7.05E+02	6.04E+02	7.53E+00	5.90E+00	-999	1.13E-01	1.53E+00	6.40E-01	1.75E+00	6.24E-01
BHM	33.553	-86.815	163	80	6/6/2013 9:00	6/6/2013 9:59	3.50E+01	4.45E+01	3.63E+02	1.68E+02	8.27E-01	4.06E-01	6.91E+00	2.36E+00	1.01E+01	6.33E+00	1.97E+01	1.21E+01	5.74E-01	1.40E+00	4.75E+00	6.11E-01	1.09E+00	6.74E-01	2.56E+00	1.59E+00	3.64E+00	2.26E+00	1.58E+00	2.09E+00	2.29E+02	1.97E+02	6.61E+01	6.61E+01	2.57E+01	2.99E+02	2.10E+02	1.42E-12	7.92E+02	7.75E+02	6.32E+00	5.46E+00	-999	1.23E-01	9.89E-01	6.31E-01	1.78E+00	5.75E-01
BHM	33.553	-86.815	163	80	6/6/2013 10:00	6/6/2013 10:59	5.17E+01	5.41E+01	2.27E+02	1.76E+02	2.93E-01	3.39E-01	1.00E+00	1.86E+00	3.55E+00	5.99E+00	7.75E+00	1.22E+01	6.57E-01	1.73E+00	3.31E+00	5.77E-01	5.42E-01	6.70E-01	2.50E+00	1.74E+00	3.04E+00	2.41E+00	1.58E+00	2.52E+00	1.95E+02	1.65E+02	6.04E+01	6.51E+01	2.69E+01	3.00E+02	2.10E+02	3.45E-02	7.32E+02	8.21E+02	4.05E+00	5.82E+00	-999	1.70E-01	7.97E-01	7.52E-01	1.82E+00	5.64E-01
BHM	33.553	-86.815	163	80	6/6/2013 11:00	6/6/2013 11:59	5.47E+01	5.99E+01	2.21E+02	1.80E+02	3.26E-01	2.99E-01	6.84E-01	1.66E+00	3.76E+00	5.90E+00	8.38E+00	1.21E+01	8.08E-01	1.63E+00	3.23E+00	5.43E-01	7.03E-01	6.39E-01	2.65E+00	1.97E+00	3.36E+00	2.61E+00	1.56E+00	2.84E+00	2.39E+02	1.72E+02	6.07E+01	6.45E+01	2.73E+01	3.00E+02	2.10E+02	4.96E-02	5.07E+02	8.68E+02	7.01E+00	6.53E+00	8.11E-01	2.52E-01	1.06E+00	9.80E-01	1.87E+00	5.65E-01
BHM	33.553	-86.815	163	80	6/6/2013 12:00	6/6/2013 12:59	-999	6.00E+01	3.44E+02	1.91E+02	4.76E-01	2.73E-01	1.57E+00	1.81E+00	4.18E+00	6.72E+00	1.02E+01	1.29E+01	9.60E-01	1.51E+00	3.67E+00	5.22E-01	7.67E-01	6.66E-01	3.28E+00	2.04E+00	4.05E+00	2.71E+00	1.69E+00	2.68E+00	2.34E+02	1.89E+02	6.20E+01	6.70E+01	2.77E+01	3.01E+02	2.10E+02	6.62E-02	3.98E+02	6.01E+02	7.87E+00	6.97E+00	9.74E-01	3.22E-01	1.42E+00	1.18E+00	1.87E+00	5.94E-01
BHM	33.553	-86.815	163	80	6/6/2013 13:00	6/6/2013 13:59	-999	5.55E+01	2.46E+02	1.92E+02	2.80E-01	2.20E-01	3.33E-01	1.83E+00	1.69E+00	7.33E+00	4.99E+00	1.30E+01	6.78E-01	1.25E+00	2.93E+00	4.56E-01	4.27E-01	6.65E-01	3.67E+00	1.83E+00	4.10E+00	2.50E+00	2.08E+00	2.97E+00	2.98E+02	2.22E+02	6.43E+01	7.19E+01	2.79E+01	3.01E+02	2.10E+02	9.85E-02	4.73E+02	9.49E+02	7.81E+00	6.58E+00	9.65E-01	3.34E-01	1.61E+00	1.20E+00	1.85E+00	5.83E-01
BHM	33.553	-86.815	163	80	6/6/2013 14:00	6/6/2013 14:59	4.81E+01	5.16E+01	1.80E+02	1.99E+02	1.98E-01	2.18E-01	4.69E-01	2.29E+00	1.59E+00	8.31E+00	4.01E+00	1.38E+01	5.76E-01	1.11E+00	2.34E+00	4.66E-01	2.70E-01	6.76E-01	3.75E+00	1.45E+00	4.02E+00	2.13E+00	2.13E+00	2.99E+00	3.24E+02	2.45E+02	6.54E+01	7.69E+01	2.79E+01	3.00E+02	2.10E+02	2.06E-01	5.01E+02	8.11E+02	6.47E+00	5.59E+00	7.83E-01	2.72E-01	1.59E+00	1.00E+00	1.80E+00	5.86E-01
BHM	33.553	-86.815	163	80	6/6/2013 15:00	6/6/2013 15:59	5.11E+01	4.96E+01	1.69E+02	2.09E+02	1.59E-01	2.45E-01	4.18E-01	2.41E+00	2.32E+00	9.23E+00	4.78E+00	1.46E+01	5.31E-01	1.14E+00	2.21E+00	5.22E-01	4.59E-01	6.69E-01	3.60E+00	1.19E+00	4.06E+00	1.86E+00	1.56E+00	2.91E+00	3.51E+02	2.62E+02	6.74E+01	7.90E+01	2.77E+01	3.00E+02	2.10E+02	1.61E-01	3.29E+02	6.95E+02	7.74E+00	4.78E+00	7.67E-01	2.03E-01	1.82E+00	7.98E-01	1.74E+00	6.00E-01
BHM	33.553	-86.815	163	80	6/6/2013 16:00	6/6/2013 16:59	5.95E+01	4.70E+01	1.87E+02	2.16E+02	3.05E-01	3.11E-01	4.70E-01	2.26E+00	2.67E+00	1.07E+01	6.20E+00	1.55E+01	6.00E-01	1.07E+00	2.16E+00	5.69E-01	6.54E-01	6.83E-01	3.60E+00	1.19E+00	4.26E+00	1.87E+00	1.54E+00	2.29E+00	1.93E+01	2.68E+02	6.76E+01	7.97E+01	2.76E+01	2.99E+02	2.10E+02	1.31E-01	2.67E+02	4.87E+02	9.21E+00	4.85E+00	6.81E-01	1.88E-01	2.11E+00	7.74E-01	1.71E+00	6.50E-01
BHM	33.553	-86.815	163	80	6/6/2013 17:00	6/6/2013 17:59	5.08E+01	4.34E+01	2.09E+02	2.25E+02	2.09E+00	4.73E-01	2.93E-01	1.88E+00	4.50E+00	1.36E+01	7.76E+00	1.76E+01	6.80E-01	8.31E-01	1.74E+00	6.46E-01	6.81E-01	7.90E-01	3.60E+00	1.37E+00	4.28E+00	2.16E+00	1.18E+00	2.01E+00	1.12E+02	2.74E+02	7.01E+01	7.98E+01	2.74E+01	2.99E+02	2.10E+02	1.05E-01	1.96E+02	2.42E+02	1.20E+01	5.71E+00	8.35E-01	2.03E-01	2.65E+00	8.99E-01	1.68E+00	7.92E-01
BHM	33.553	-86.815	163	80	6/6/2013 18:00	6/6/2013 18:59	4.50E+01	3.07E+01	2.41E+02	2.83E+02	2.74E+00	9.48E-01	2.70E-01	8.87E-01	6.62E+00	2.52E+01	9.81E+00	2.82E+01	5.99E-01	5.84E-01	1.44E+00	1.03E+00	7.33E-01	1.28E+00	4.08E+00	2.05E+00	4.81E+00	3.33E+00	9.74E-01	1.94E+00	1.41E+02	2.80E+02	7.26E+01	8.22E+01	2.70E+01	2.99E+02	2.10E+02	1.32E-02	4.42E+01	1.12E+02	1.21E+01	8.36E+00	7.33E-01	2.19E-01	3.24E+00	1.13E+00	1.62E+00	1.30E+00
BHM	33.553	-86.815	163	80	6/6/2013 19:00	6/6/2013 19:59	4.28E+01	3.15E+00	2.53E+02	4.73E+02	3.02E+00	1.41E+00	1.52E-01	8.72E+00	6.89E+00	4.92E+01	9.63E+00	6.11E+01	5.22E-01	5.36E-01	1.18E+00	1.96E+00	8.44E-01	2.71E+00	4.40E+00	3.70E+00	5.24E+00	6.41E+00	1.24E+00	1.91E+00	1.80E+02	2.95E+02	7.49E+01	8.73E+01	2.63E+01	2.98E+02	2.10E+02	2.29E-04	4.81E-01	0.00E+00	1.58E+01	1.39E+01	1.42E+00	2.61E-01	5.56E+00	1.45E+00	1.55E+00	2.58E+00
BHM	33.553	-86.815	163	80	6/6/2013 20:00	6/6/2013 20:59	3.18E+01	1.25E+00	2.92E+02	4.37E+02	1.45E+00	1.38E+00	2.42E-01	1.11E+01	1.35E+01	4.46E+01	1.62E+01	5.90E+01	4.57E-01	5.49E-01	1.40E+00	1.55E+00	9.87E-01	2.51E+00	4.04E+00	3.97E+00	5.02E+00	6.48E+00	1.59E+00	1.86E+00	2.03E+02	3.15E+02	7.64E+01	9.12E+01	2.54E+01	2.98E+02	2.10E+02	4.20E-02	2.56E-01	0.00E+00	1.41E+01	1.46E+01	1.05E+00	3.59E-01	4.07E+00	1.66E+00	1.59E+00	2.39E+00
BHM	33.553	-86.815	163	80	6/6/2013 21:00	6/6/2013 21:59	2.49E+01	2.83E+00	-999	3.47E+02	-999	1.60E+00	1.59E-01	5.94E+00	1.20E+01	4.18E+01	1.34E+01	5.12E+01	2.64E-01	5.06E-01	1.72E+00	1.19E+00	8.35E-01	2.12E+00	3.23E+00	4.36E+00	4.06E+00	6.47E+00	2.12E+00	2.00E+00	2.24E+02	3.16E+02	8.22E+01	9.31E+01	2.39E+01	2.97E+02	2.10E+02	5.48E-02	4.16E-02	0.00E+00	8.30E+00	1.54E+01	4.82E-01	3.46E-01	1.74E+00	1.62E+00	1.64E+00	2.05E+00
BHM	33.553	-86.815	163	80	6/6/2013 22:00	6/6/2013 22:59	2.33E+01	4.41E+00	2.29E+02	2.82E+02	2.51E-01	1.79E+00	1.20E-01	3.66E+00	7.27E+00	3.84E+01	8.47E+00	4.53E+01	1.82E-01	4.44E-01	1.78E+00	9.89E-01	4.53E-01	1.89E+00	3.51E+00	4.71E+00	3.96E+00	6.61E+00	1.54E+00	2.09E+00	2.72E+02	3.20E+02	8.81E+01	9.43E+01	2.30E+01	2.96E+02	2.10E+02	0.00E+00	3.78E-02	0.00E+00	7.23E+00	1.58E+01	3.78E-01	2.83E-01	1.41E+00	1.47E+00	1.66E+00	1.90E+00
BHM	33.553	-86.815	163	80	6/6/2013 23:00	6/6/2013 23:59	1.97E+01	6.10E+00	2.01E+02	2.37E+02	1.35E-01	1.53E+00	1.18E-01	2.55E+00	7.77E+00	3.38E+01	8.83E+00	3.90E+01	2.01E-01	3.37E-01	1.40E+00	7.37E-01	4.75E-01	1.66E+00	3.45E+00	5.84E+00	3.92E+00	7.50E+00	6.25E-01	2.19E+00	3.36E+02	3.09E+02	9.13E+01	9.55E+01	2.26E+01	2.96E+02	2.10E+02	0.00E+00	4.32E-02	0.00E+00	6.98E+00	1.70E+01	3.88E-01	2.18E-01	1.46E+00	1.29E+00	1.69E+00	1.72E+00
BHM	33.553	-86.815	163	80	6/7/2013 0:00	6/7/2013 0:59	1.45E+01	9.29E+00	1.98E+02	2.06E+02	7.43E-02	1.48E+00	1.39E-01	1.54E+00	5.95E+00	2.97E+01	7.38E+00	3.33E+01	6.34E-02	2.43E-01	1.26E+00	6.02E-01	4.89E-01	1.46E+00	3.82E+00	5.23E+00	4.31E+00	6.69E+00	1.28E+00	2.53E+00	3.26E+02	3.14E+02	9.50E+01	9.63E+01	2.20E+01	2.95E+02	2.10E+02	1.78E-06	3.64E-02	0.00E+00	7.69E+00	1.49E+01	3.87E-01	1.30E-01	1.39E+00	1.03E+00	1.68E+00	1.55E+00
BHM	33.553	-86.815	163	80	6/7/2013 1:00	6/7/2013 1:59	1.26E+01	9.00E+00	1.91E+02	2.03E+02	1.02E-01	2.01E+00	7.77E-02	1.62E+00	3.96E+00	2.99E+01	5.13E+00	3.36E+01	9.43E-02	2.58E-01	1.17E+00	6.87E-01	5.99E-01	1.56E+00	4.03E+00	5.11E+00	4.63E+00	6.67E+00	7.38E-01	2.37E+00	3.08E+02	3.21E+02	9.72E+01	9.77E+01	2.15E+01	2.95E+02	2.10E+02	5.68E-07	5.04E-02	0.00E+00	8.75E+00	1.48E+01	5.72E-01	1.12E-01	1.44E+00	9.35E-01	1.66E+00	1.61E+00
BHM	33.553	-86.815	163	80	6/7/2013 2:00	6/7/2013 2:59	8.74E+00	6.50E+00	1.99E+02	2.22E+02	1.66E-01	2.81E+00	1.59E-01	2.51E+00	6.04E+00	3.29E+01	6.98E+00	3.79E+01	1.45E-01	3.11E-01	1.74E+00	9.10E-01	5.46E-01	1.88E+00	3.88E+00	6.42E+00	4.42E+00	8.30E+00	1.41E+00	1.96E+00	2.51E+02	3.33E+02	9.78E+01	9.86E+01	2.14E+01	2.95E+02	2.10E+02	1.66E-09	9.50E-02	0.00E+00	9.78E+00	1.82E+01	5.52E-01	1.70E-01	-999	1.03E+00	1.67E+00	1.82E+00
BHM	33.553	-86.815	163	80	6/7/2013 3:00	6/7/2013 3:59	6.30E+00	3.29E+00	1.97E+02	2.67E+02	1.68E-01	3.24E+00	3.48E-01	5.70E+00	7.18E+00	3.66E+01	8.25E+00	4.53E+01	1.06E-01	3.16E-01	2.30E+00	1.22E+00	6.57E-01	2.33E+00	3.86E+00	7.87E+00	4.52E+00	1.02E+01	1.01E+00	1.74E+00	2.61E+02	3.37E+02	9.62E+01	9.90E+01	2.14E+01	2.94E+02	2.10E+02	0.00E+00	1.90E-01	0.00E+00	8.88E+00	2.21E+01	4.55E-01	3.03E-01	1.35E+00	1.23E+00	1.67E+00	2.11E+00
BHM	33.553	-86.815	163	80	6/7/2013 4:00	6/7/2013 4:59	4.79E+00	5.59E-01	2.11E+02	3.74E+02	1.46E-01	2.43E+00	1.07E+00	1.79E+01	9.48E+00	3.80E+01	1.11E+01	5.90E+01	1.24E-01	3.22E-01	2.78E+00	6.58E-01	6.30E-01	2.68E+00	3.96E+00	7.71E+00	4.59E+00	1.04E+01	1.49E+00	1.85E+00	2.59E+02	3.31E+02	9.59E+01	9.90E+01	2.14E+01	2.94E+02	2.10E+02	2.97E-09	3.37E+00	0.00E+00	9.81E+00	2.47E+01	4.82E-01	1.14E+00	-999	3.53E+00	1.67E+00	2.21E+00
BHM	33.553	-86.815	163	80	6/7/2013 5:00	6/7/2013 5:59	5.34E+00	3.29E+00	2.28E+02	4.41E+02	1.58E-01	2.18E+00	2.37E+00	2.34E+01	6.01E+00	3.41E+01	9.23E+00	6.02E+01	5.84E-02	3.14E-01	1.93E+00	6.84E-01	4.72E-01	2.14E+00	3.86E+00	5.78E+00	4.34E+00	7.93E+00	1.50E+00	1.80E+00	2.70E+02	3.19E+02	9.71E+01	9.90E+01	2.11E+01	2.93E+02	2.10E+02	2.76E-04	2.90E+01	2.02E+01	8.11E+00	2.00E+01	4.58E-01	1.20E+00	1.32E+00	3.35E+00	1.67E+00	1.69E+00
BHM	33.553	-86.815	163	80	6/7/2013 6:00	6/7/2013 6:59	8.65E+00	1.51E+01	2.37E+02	3.62E+02	4.14E-01	2.64E+00	3.33E+00	1.37E+01	6.71E+00	2.62E+01	1.10E+01	4.27E+01	1.57E-01	8.70E-01	1.83E+00	3.52E-01	9.15E-01	1.75E+00	3.87E+00	6.23E+00	4.78E+00	7.98E+00	1.21E+00	1.55E+00	2.76E+02	3.08E+02	9.57E+01	9.35E+01	2.15E+01	2.94E+02	2.10E+02	1.31E-03	1.30E+02	1.28E+02	1.03E+01	2.21E+01	7.35E-01	1.48E+00	1.43E+00	4.05E+00	1.73E+00	1.46E+00
BHM	33.553	-86.815	163	80	6/7/2013 7:00	6/7/2013 7:59	1.58E+01	3.31E+01	2.27E+02	2.62E+02	3.06E-01	1.84E+00	3.06E+00	6.21E+00	6.16E+00	1.64E+01	1.08E+01	2.58E+01	1.68E-01	1.41E+00	2.33E+00	3.66E-01	8.40E-01	1.28E+00	3.96E+00	5.40E+00	4.80E+00	6.68E+00	1.26E+00	1.21E+00	2.93E+02	3.14E+02	9.04E+01	8.83E+01	2.24E+01	2.95E+02	2.10E+02	8.66E-05	2.80E+02	4.17E+02	1.05E+01	1.87E+01	9.46E-01	1.18E+00	1.85E+00	3.43E+00	1.80E+00	1.12E+00
BHM	33.553	-86.815	163	80	6/7/2013 8:00	6/7/2013 8:59	1.98E+01	4.57E+01	2.26E+02	2.26E+02	4.81E-01	1.27E+00	1.29E+00	4.16E+00	5.41E+00	1.13E+01	8.08E+00	1.93E+01	1.71E-01	1.86E+00	-999	3.59E-01	8.33E-01	1.04E+00	4.34E+00	4.73E+00	5.17E+00	5.78E+00	1.59E+00	1.44E+00	2.62E+02	3.23E+02	8.81E+01	7.99E+01	2.29E+01	2.96E+02	2.10E+02	8.50E-09	1.49E+02	6.14E+02	1.19E+01	1.60E+01	9.74E-01	9.45E-01	1.99E+00	2.93E+00	1.84E+00	9.37E-01
BHM	33.553	-86.815	163	80	6/7/2013 9:00	6/7/2013 9:59	2.45E+01	5.66E+01	2.10E+02	2.06E+02	5.84E-01	8.38E-01	2.72E+00	2.28E+00	4.88E+00	7.79E+00	9.22E+00	1.44E+01	3.28E-01	1.98E+00	2.52E+00	2.63E-01	9.45E-01	8.04E-01	4.23E+00	4.36E+00	5.18E+00	5.16E+00	1.15E+00	1.76E+00	2.92E+02	3.12E+02	8.42E+01	7.55E+01	2.37E+01	2.97E+02	2.10E+02	9.67E-08	4.76E+02	7.84E+02	9.81E+00	1.44E+01	1.05E+00	8.26E-01	2.18E+00	2.57E+00	1.93E+00	7.59E-01
BHM	33.553	-86.815	163	80	6/7/2013 10:00	6/7/2013 10:59	2.68E+01	6.16E+01	2.97E+02	1.96E+02	1.00E+00	5.92E-01	1.79E+00	1.84E+00	8.63E+00	6.26E+00	1.21E+01	1.22E+01	3.38E-01	1.71E+00	2.26E+00	1.30E-01	1.14E+00	6.59E-01	4.44E+00	3.72E+00	5.57E+00	4.38E+00	2.92E+00	2.76E+00	2.50E+02	3.26E+02	8.45E+01	7.25E+01	2.38E+01	2.98E+02	2.11E+02	6.89E-02	1.43E+02	7.23E+02	1.34E+01	1.27E+01	1.10E+00	7.98E-01	2.47E+00	2.40E+00	1.99E+00	6.35E-01
BHM	33.553	-86.815	163	80	6/7/2013 11:00	6/7/2013 11:59	3.91E+01	6.72E+01	1.70E+02	1.88E+02	1.63E-01	6.28E-01	7.58E-01	1.45E+00	4.99E+00	5.26E+00	6.75E+00	1.12E+01	1.37E-02	1.90E+00	5.95E-01	9.94E-02	-999	6.12E-01	-999	3.31E+00	-999	3.92E+00	1.74E+00	2.22E+00	3.00E+02	3.32E+02	9.65E+01	6.35E+01	2.00E+01	2.98E+02	2.20E+02	2.87E-02	4.08E+01	8.97E+02	3.63E+00	1.17E+01	1.82E-01	7.78E-01	-999	2.34E+00	2.01E+00	5.94E-01
BHM	33.553	-86.815	163	80	6/7/2013 12:00	6/7/2013 12:59	3.17E+01	7.04E+01	2.21E+02	1.86E+02	1.72E-01	7.16E-01	1.07E+00	1.27E+00	8.55E+00	5.16E+00	1.03E+01	1.11E+01	1.97E-02	2.09E+00	6.10E-01	1.76E-01	4.31E-01	6.12E-01	2.67E+00	3.07E+00	3.10E+00	3.68E+00	1.26E+00	1.55E+00	3.08E+02	3.26E+02	9.69E+01	6.00E+01	2.03E+01	2.99E+02	2.27E+02	3.03E-05	9.98E+01	7.48E+02	3.22E+00	1.13E+01	3.73E-01	7.46E-01	-999	2.29E+00	2.01E+00	6.10E-01
BHM	33.553	-86.815	163	80	6/7/2013 13:00	6/7/2013 13:59	3.78E+01	7.23E+01	1.88E+02	1.91E+02	1.37E-01	8.85E-01	7.87E-01	1.35E+00	3.79E+00	5.68E+00	5.62E+00	1.20E+01	5.58E-02	2.35E+00	1.11E+00	2.46E-01	4.22E-01	6.62E-01	2.95E+00	3.09E+00	3.37E+00	3.75E+00	1.26E+00	1.31E+00	3.01E+02	3.33E+02	9.23E+01	5.83E+01	2.09E+01	3.00E+02	2.34E+02	1.03E-03	2.07E+02	3.67E+02	7.37E+00	1.17E+01	7.62E-01	7.92E-01	2.74E+00	2.45E+00	2.01E+00	6.58E-01
BHM	33.553	-86.815	163	80	6/7/2013 14:00	6/7/2013 14:59	4.25E+01	7.23E+01	2.10E+02	1.92E+02	1.94E-01	1.02E+00	1.06E+00	1.31E+00	7.67E+00	6.05E+00	9.92E+00	1.22E+01	1.84E-01	2.38E+00	1.26E+00	2.90E-01	4.66E-01	6.82E-01	2.86E+00	3.07E+00	3.33E+00	3.75E+00	9.73E-01	1.56E+00	1.99E+02	3.39E+02	8.59E+01	5.73E+01	2.13E+01	3.00E+02	2.40E+02	1.18E-03	1.40E+02	7.25E+02	8.97E+00	1.20E+01	1.02E+00	8.59E-01	3.48E+00	2.64E+00	2.01E+00	6.70E-01
BHM	33.553	-86.815	163	80	6/7/2013 15:00	6/7/2013 15:59	3.51E+01	6.86E+01	3.13E+02	1.97E+02	6.43E-01	1.04E+00	8.63E+00	1.35E+00	1.53E+01	7.29E+00	2.56E+01	1.30E+01	2.46E-01	2.14E+00	1.73E+00	4.16E-01	1.09E+00	6.82E-01	2.55E+00	2.59E+00	3.64E+00	3.27E+00	1.46E+00	2.46E+00	2.36E+02	3.24E+02	8.45E+01	6.03E+01	2.18E+01	3.00E+02	2.42E+02	1.24E-03	3.71E+02	3.81E+02	9.75E+00	1.12E+01	1.26E+00	8.99E-01	3.53E+00	2.76E+00	2.01E+00	6.85E-01
BHM	33.553	-86.815	163	80	6/7/2013 16:00	6/7/2013 16:59	4.47E+01	5.77E+01	2.42E+02	2.07E+02	4.73E-01	6.05E-01	2.34E+00	1.29E+00	7.22E+00	1.00E+01	1.18E+01	1.44E+01	2.62E-01	1.36E+00	2.82E+00	2.49E-01	8.74E-01	6.78E-01	2.65E+00	2.74E+00	3.53E+00	3.42E+00	1.73E+00	2.66E+00	2.42E+02	3.08E+02	7.94E+01	8.81E+01	2.29E+01	3.00E+02	2.42E+02	6.36E-03	3.64E+02	2.52E+02	1.10E+01	1.16E+01	1.26E+00	9.92E-01	3.86E+00	2.98E+00	1.95E+00	6.98E-01
BHM	33.553	-86.815	163	80	6/7/2013 17:00	6/7/2013 17:59	3.91E+01	4.17E+01	4.82E+02	1.95E+02	1.39E+00	7.28E-01	2.04E+00	1.65E+00	1.29E+01	1.10E+01	1.69E+01	1.38E+01	3.65E-01	1.85E-01	2.09E+00	4.14E-01	9.56E-01	6.32E-01	2.63E+00	8.45E-01	3.59E+00	1.48E+00	1.41E+00	5.59E+00	2.61E+02	3.22E+02	8.07E+01	9.26E+01	2.27E+01	2.96E+02	2.42E+02	2.20E-01	1.11E+02	1.98E+02	1.19E+01	4.15E+00	1.21E+00	1.81E-01	4.13E+00	7.29E-01	1.58E+00	5.99E-01
BHM	33.553	-86.815	163	80	6/7/2013 18:00	6/7/2013 18:59	3.36E+01	3.51E+01	7.86E+02	2.14E+02	1.63E+00	9.55E-01	5.17E-01	6.51E-01	1.42E+01	1.55E+01	1.60E+01	1.74E+01	3.08E-01	2.16E-01	2.05E+00	4.27E-01	1.04E+00	8.39E-01	2.75E+00	1.08E+00	3.79E+00	1.92E+00	1.08E+00	3.78E+00	2.85E+02	3.30E+02	8.43E+01	9.26E+01	2.24E+01	2.95E+02	2.42E+02	2.44E-04	3.57E+01	1.13E+02	1.41E+01	5.44E+00	1.16E+00	2.74E-01	4.61E+00	1.02E+00	1.58E+00	7.75E-01
BHM	33.553	-86.815	163	80	6/7/2013 19:00	6/7/2013 19:59	2.70E+01	3.08E+01	5.21E+02	2.20E+02	4.19E-01	6.35E-01	6.21E-01	3.95E-01	9.78E+00	1.71E+01	1.18E+01	1.91E+01	2.03E-01	4.76E-01	1.41E+00	2.33E-01	6.23E-01	9.21E-01	3.56E+00	2.60E+00	4.18E+00	3.52E+00	1.38E+00	3.10E+00	2.87E+02	3.27E+02	9.06E+01	9.51E+01	2.17E+01	2.95E+02	2.42E+02	0.00E+00	7.02E-01	0.00E+00	1.34E+01	1.18E+01	1.40E+00	1.05E+00	4.59E+00	3.10E+00	1.90E+00	8.91E-01
BHM	33.553	-86.815	163	80	6/7/2013 20:00	6/7/2013 20:59	2.85E+01	2.72E+01	3.48E+02	2.11E+02	1.63E-01	5.39E-01	4.17E-01	5.05E-01	7.77E+00	1.78E+01	1.09E+01	2.00E+01	2.13E-01	6.34E-01	1.27E+00	1.10E-01	4.71E-01	9.81E-01	3.15E+00	3.31E+00	3.62E+00	4.29E+00	1.20E+00	2.73E+00	2.67E+02	3.23E+02	8.97E+01	9.67E+01	2.17E+01	2.94E+02	2.42E+02	0.00E+00	3.82E-01	0.00E+00	1.38E+01	1.54E+01	1.33E+00	1.52E+00	4.55E+00	4.40E+00	1.96E+00	9.58E-01
BHM	33.553	-86.815	163	80	6/7/2013 21:00	6/7/2013 21:59	1.64E+01	1.56E+01	4.26E+02	2.59E+02	1.55E-01	1.41E+00	6.20E-01	1.25E+00	1.97E+01	3.28E+01	1.88E+01	3.68E+01	2.30E-01	7.13E-01	2.51E+00	3.20E-01	9.92E-01	1.71E+00	3.28E+00	5.00E+00	4.28E+00	6.72E+00	9.85E-01	2.32E+00	2.40E+02	3.18E+02	9.19E+01	9.78E+01	2.15E+01	2.94E+02	2.42E+02	0.00E+00	2.61E-01	0.00E+00	1.28E+01	2.24E+01	1.46E+00	1.90E+00	4.43E+00	5.14E+00	1.87E+00	1.63E+00
BHM	33.553	-86.815	163	80	6/7/2013 22:00	6/7/2013 22:59	2.81E+00	9.75E+00	5.67E+02	2.89E+02	2.37E-01	1.84E+00	2.17E+00	1.96E+00	2.62E+01	3.85E+01	2.96E+01	4.41E+01	2.23E-01	7.20E-01	1.81E+00	4.29E-01	1.02E+00	2.00E+00	3.69E+00	6.78E+00	4.70E+00	8.78E+00	4.35E-01	1.89E+00	1.12E+02	2.97E+02	9.49E+01	9.76E+01	2.09E+01	2.94E+02	2.42E+02	0.00E+00	2.49E-01	0.00E+00	1.30E+01	2.82E+01	1.47E+00	2.14E+00	4.30E+00	5.51E+00	1.83E+00	2.03E+00
BHM	33.553	-86.815	163	80	6/7/2013 23:00	6/7/2013 23:59	2.09E+00	9.15E+00	5.70E+02	2.85E+02	1.83E-01	1.63E+00	3.38E+00	1.78E+00	1.93E+01	3.55E+01	2.40E+01	4.10E+01	1.58E-01	6.27E-01	2.07E+00	5.01E-01	8.90E-01	1.73E+00	3.34E+00	8.19E+00	4.23E+00	9.92E+00	3.02E-01	2.06E+00	2.88E+02	2.77E+02	9.68E+01	9.65E+01	2.03E+01	2.94E+02	2.42E+02	0.00E+00	2.08E-01	0.00E+00	1.29E+01	3.09E+01	1.25E+00	2.15E+00	4.12E+00	5.58E+00	1.82E+00	2.06E+00
BHM	33.553	-86.815	163	80	6/8/2013 0:00	6/8/2013 0:59	1.43E+00	9.77E+00	5.77E+02	2.53E+02	3.15E-01	1.06E+00	6.25E+00	1.43E+00	2.42E+01	2.97E+01	3.15E+01	3.43E+01	1.25E-01	5.77E-01	1.60E+00	4.46E-01	1.09E+00	1.41E+00	3.52E+00	9.96E+00	4.61E+00	1.14E+01	3.65E-01	2.32E+00	1.77E+02	2.68E+02	9.69E+01	9.59E+01	2.01E+01	2.94E+02	2.42E+02	0.00E+00	1.15E-01	0.00E+00	1.35E+01	3.31E+01	1.33E+00	1.98E+00	4.20E+00	5.52E+00	1.81E+00	1.93E+00
BHM	33.553	-86.815	163	80	6/8/2013 1:00	6/8/2013 1:59	1.38E+00	1.51E+01	4.51E+02	2.15E+02	5.08E-01	7.53E-01	1.06E+01	8.00E-01	2.66E+01	2.06E+01	3.85E+01	2.42E+01	2.93E-01	6.84E-01	1.06E+00	3.03E-01	1.35E+00	1.17E+00	3.90E+00	1.13E+01	5.25E+00	1.25E+01	8.82E-01	2.44E+00	2.42E+02	2.64E+02	9.74E+01	9.58E+01	2.00E+01	2.94E+02	2.42E+02	6.67E-10	1.25E-01	0.00E+00	1.49E+01	3.60E+01	1.62E+00	2.20E+00	4.76E+00	6.24E+00	1.85E+00	1.81E+00
BHM	33.553	-86.815	163	80	6/8/2013 2:00	6/8/2013 2:59	1.56E+00	2.11E+01	4.00E+02	1.99E+02	4.08E-01	6.80E-01	7.49E+00	4.16E-01	2.37E+01	1.68E+01	3.26E+01	2.01E+01	2.55E-01	8.40E-01	9.43E-01	1.88E-01	1.18E+00	1.18E+00	4.16E+00	1.24E+01	5.34E+00	1.36E+01	7.87E-01	2.42E+00	2.46E+02	2.64E+02	9.75E+01	9.55E+01	2.01E+01	2.93E+02	2.42E+02	1.17E-08	9.43E-02	0.00E+00	1.58E+01	4.00E+01	1.36E+00	2.69E+00	4.86E+00	7.55E+00	1.90E+00	1.92E+00
BHM	33.553	-86.815	163	80	6/8/2013 3:00	6/8/2013 3:59	4.73E+00	1.35E+01	3.80E+02	2.25E+02	1.53E-01	7.51E-01	1.60E+00	8.89E-01	1.79E+01	2.29E+01	2.10E+01	2.70E+01	2.02E-01	7.50E-01	2.06E+00	2.53E-01	9.43E-01	1.47E+00	4.26E+00	1.50E+01	5.20E+00	1.65E+01	1.07E+00	2.31E+00	2.29E+02	2.65E+02	9.84E+01	9.55E+01	2.00E+01	2.93E+02	2.42E+02	2.23E-08	7.83E-02	0.00E+00	1.58E+01	4.69E+01	1.40E+00	2.78E+00	4.97E+00	7.69E+00	1.87E+00	2.33E+00
BHM	33.553	-86.815	163	80	6/8/2013 4:00	6/8/2013 4:59	4.78E+00	9.85E+00	3.46E+02	2.59E+02	8.19E-02	7.96E-01	1.58E+00	1.60E+00	1.72E+01	2.60E+01	2.03E+01	3.10E+01	1.33E-01	6.87E-01	8.80E-01	3.16E-01	1.05E+00	1.76E+00	3.97E+00	1.53E+01	5.02E+00	1.71E+01	1.00E+00	2.21E+00	2.16E+02	2.62E+02	9.96E+01	9.62E+01	1.99E+01	2.93E+02	2.42E+02	3.60E-09	3.03E+00	0.00E+00	1.72E+01	4.87E+01	1.44E+00	2.91E+00	4.97E+00	7.75E+00	1.88E+00	2.55E+00
BHM	33.553	-86.815	163	80	6/8/2013 5:00	6/8/2013 5:59	8.83E+00	2.43E+01	3.66E+02	2.42E+02	1.60E-01	8.93E-01	2.15E+00	2.07E+00	1.42E+01	1.76E+01	1.79E+01	2.31E+01	8.44E-02	1.10E+00	1.09E+00	2.25E-01	9.55E-01	1.48E+00	3.89E+00	1.25E+01	4.84E+00	1.40E+01	6.65E-01	2.19E+00	2.01E+02	2.57E+02	1.00E+02	9.40E+01	1.98E+01	2.93E+02	2.42E+02	0.00E+00	4.18E+01	5.24E+01	1.63E+01	4.29E+01	1.47E+00	2.91E+00	5.19E+00	7.91E+00	1.93E+00	2.12E+00
BHM	33.553	-86.815	163	80	6/8/2013 6:00	6/8/2013 6:59	1.71E+01	4.99E+01	3.22E+02	1.85E+02	2.59E-01	9.74E-01	2.19E+00	1.14E+00	1.07E+01	7.39E+00	1.51E+01	1.23E+01	2.01E-01	2.19E+00	2.19E+00	7.15E-02	1.07E+00	9.24E-01	4.14E+00	7.59E+00	5.21E+00	8.51E+00	7.33E-01	2.10E+00	2.31E+02	2.52E+02	9.88E+01	8.87E+01	2.01E+01	2.93E+02	2.42E+02	0.00E+00	1.27E+02	2.44E+02	1.84E+01	3.25E+01	1.97E+00	2.91E+00	6.33E+00	8.76E+00	2.08E+00	1.38E+00
BHM	33.553	-86.815	163	80	6/8/2013 7:00	6/8/2013 7:59	2.17E+01	5.27E+01	3.22E+02	1.99E+02	4.11E-01	9.23E-01	3.41E+00	2.00E+00	9.59E+00	7.93E+00	1.57E+01	1.40E+01	2.71E-01	2.56E+00	2.60E+00	8.40E-02	1.09E+00	9.28E-01	4.15E+00	6.91E+00	5.24E+00	7.84E+00	6.54E-01	1.51E+00	5.10E+01	2.45E+02	9.05E+01	8.26E+01	2.14E+01	2.94E+02	2.42E+02	0.00E+00	3.42E+02	4.54E+02	1.77E+01	3.11E+01	2.32E+00	2.83E+00	6.21E+00	8.74E+00	2.09E+00	1.30E+00
BHM	33.553	-86.815	163	80	6/8/2013 8:00	6/8/2013 8:59	3.11E+01	5.84E+01	3.94E+02	2.06E+02	5.32E-01	6.84E-01	4.01E+00	1.94E+00	8.84E+00	7.04E+00	1.59E+01	1.37E+01	4.98E-01	3.00E+00	3.65E+00	8.06E-02	1.11E+00	8.83E-01	4.15E+00	6.63E+00	5.26E+00	7.52E+00	9.95E-01	1.47E+00	8.56E+01	2.18E+02	7.98E+01	7.55E+01	2.34E+01	2.95E+02	2.42E+02	0.00E+00	6.67E+02	6.49E+02	1.75E+01	3.04E+01	2.48E+00	2.80E+00	5.80E+00	8.97E+00	2.10E+00	1.19E+00
BHM	33.553	-86.815	163	80	6/8/2013 9:00	6/8/2013 9:59	5.36E+01	6.51E+01	2.03E+02	1.96E+02	8.43E-01	3.87E-01	9.25E-01	1.32E+00	3.62E+00	4.97E+00	7.38E+00	1.13E+01	6.79E-01	3.01E+00	3.87E+00	6.39E-02	8.08E-01	7.38E-01	3.53E+00	6.12E+00	4.34E+00	6.86E+00	1.45E+00	1.99E+00	2.42E+02	2.03E+02	6.31E+01	6.60E+01	2.52E+01	2.97E+02	2.42E+02	1.53E-08	8.01E+02	8.13E+02	1.27E+01	2.82E+01	1.93E+00	2.62E+00	4.48E+00	8.77E+00	2.13E+00	9.70E-01
BHM	33.553	-86.815	163	80	6/8/2013 10:00	6/8/2013 10:59	5.98E+01	6.64E+01	2.66E+02	1.79E+02	1.28E+00	2.87E-01	3.66E-01	9.23E-01	1.69E+00	3.52E+00	5.19E+00	8.46E+00	7.62E-01	2.04E+00	3.25E+00	5.76E-02	7.75E-01	5.48E-01	3.78E+00	5.34E+00	4.56E+00	5.88E+00	1.64E+00	2.97E+00	2.65E+02	2.15E+02	5.97E+01	6.17E+01	2.61E+01	2.98E+02	2.42E+02	1.00E-04	7.43E+02	8.78E+02	1.50E+01	2.41E+01	1.79E+00	2.22E+00	5.29E+00	7.47E+00	2.14E+00	7.66E-01
BHM	33.553	-86.815	163	80	6/8/2013 11:00	6/8/2013 11:59	6.01E+01	6.29E+01	2.25E+02	1.69E+02	1.15E+00	3.03E-01	2.81E-01	8.98E-01	1.43E+00	3.23E+00	4.49E+00	7.32E+00	7.15E-01	1.44E+00	2.25E+00	6.84E-02	5.15E-01	4.72E-01	3.34E+00	5.12E+00	3.86E+00	5.59E+00	2.33E+00	3.69E+00	2.60E+02	2.34E+02	5.60E+01	5.87E+01	2.68E+01	2.99E+02	2.42E+02	1.15E-03	7.01E+02	9.20E+02	1.38E+01	2.19E+01	1.62E+00	1.92E+00	5.81E+00	6.37E+00	2.16E+00	6.95E-01
BHM	33.553	-86.815	163	80	6/8/2013 12:00	6/8/2013 12:59	5.68E+01	6.06E+01	1.98E+02	1.63E+02	3.49E-01	3.21E-01	2.55E-01	9.25E-01	7.80E-01	3.24E+00	3.52E+00	6.97E+00	6.63E-01	1.21E+00	2.37E+00	7.79E-02	4.10E-01	4.33E-01	4.25E+00	4.92E+00	4.66E+00	5.35E+00	2.14E+00	4.09E+00	2.74E+02	2.46E+02	5.17E+01	5.29E+01	2.75E+01	3.00E+02	2.42E+02	9.49E-04	8.33E+02	7.34E+02	1.28E+01	2.04E+01	1.33E+00	1.72E+00	5.15E+00	5.61E+00	2.17E+00	6.40E-01
BHM	33.553	-86.815	163	80	6/8/2013 13:00	6/8/2013 13:59	5.62E+01	6.05E+01	2.20E+02	1.60E+02	4.25E-01	2.59E-01	3.42E-01	9.02E-01	9.65E-01	3.50E+00	3.70E+00	6.98E+00	6.40E-01	1.10E+00	1.97E+00	6.39E-02	4.46E-01	4.02E-01	3.01E+00	4.41E+00	3.46E+00	4.81E+00	2.26E+00	4.55E+00	2.33E+02	2.53E+02	4.83E+01	4.77E+01	2.80E+01	3.00E+02	2.42E+02	6.32E-04	7.75E+02	7.00E+02	9.63E+00	1.84E+01	1.17E+00	1.53E+00	4.30E+00	5.12E+00	2.18E+00	5.86E-01
BHM	33.553	-86.815	163	80	6/8/2013 14:00	6/8/2013 14:59	5.88E+01	6.19E+01	3.70E+02	1.59E+02	6.70E-01	2.20E-01	3.63E-01	9.01E-01	1.32E+00	3.78E+00	4.45E+00	7.13E+00	6.71E-01	1.01E+00	1.95E+00	8.31E-02	7.66E-01	3.78E-01	2.88E+00	3.71E+00	3.65E+00	4.09E+00	1.63E+00	4.56E+00	2.50E+02	2.54E+02	4.90E+01	4.18E+01	2.86E+01	3.01E+02	2.42E+02	5.25E-05	7.96E+02	5.33E+02	1.12E+01	1.56E+01	1.27E+00	1.31E+00	4.03E+00	4.27E+00	2.20E+00	5.45E-01
BHM	33.553	-86.815	163	80	6/8/2013 15:00	6/8/2013 15:59	6.01E+01	6.14E+01	2.40E+02	1.57E+02	1.52E-01	2.16E-01	5.81E-01	8.50E-01	1.95E+00	4.12E+00	5.31E+00	7.13E+00	6.97E-01	8.50E-01	2.01E+00	1.04E-01	6.93E-01	3.46E-01	3.16E+00	3.11E+00	3.85E+00	3.46E+00	2.25E+00	4.08E+00	2.56E+02	2.49E+02	4.75E+01	3.84E+01	2.90E+01	3.01E+02	2.42E+02	0.00E+00	6.30E+02	6.39E+02	1.05E+01	1.30E+01	1.21E+00	1.09E+00	3.53E+00	3.34E+00	2.21E+00	5.09E-01
BHM	33.553	-86.815	163	80	6/8/2013 16:00	6/8/2013 16:59	6.00E+01	5.79E+01	2.32E+02	1.62E+02	2.81E-01	2.42E-01	3.16E-01	7.90E-01	1.88E+00	5.46E+00	4.85E+00	8.11E+00	5.70E-01	6.96E-01	1.92E+00	1.15E-01	6.66E-01	3.60E-01	3.37E+00	3.05E+00	4.03E+00	3.41E+00	1.71E+00	3.74E+00	3.10E+02	2.45E+02	5.07E+01	4.06E+01	2.83E+01	3.01E+02	2.42E+02	0.00E+00	2.28E+02	4.10E+02	1.25E+01	1.24E+01	1.17E+00	9.82E-01	3.47E+00	2.90E+00	2.22E+00	5.38E-01
BHM	33.553	-86.815	163	80	6/8/2013 17:00	6/8/2013 17:59	5.06E+01	4.82E+01	2.19E+02	2.17E+02	1.58E-01	3.95E-01	1.94E-01	9.53E-01	2.73E+00	1.18E+01	5.12E+00	1.46E+01	5.02E-01	6.73E-01	1.91E+00	5.04E-01	6.67E-01	6.02E-01	3.48E+00	3.62E+00	4.15E+00	4.22E+00	1.34E+00	2.90E+00	3.18E+02	2.42E+02	5.69E+01	5.05E+01	2.76E+01	3.01E+02	2.42E+02	0.00E+00	1.08E+02	1.73E+02	1.18E+01	1.40E+01	9.73E-01	9.10E-01	3.89E+00	2.85E+00	2.15E+00	8.53E-01
BHM	33.553	-86.815	163	80	6/8/2013 18:00	6/8/2013 18:59	4.34E+01	1.21E+01	2.36E+02	5.17E+02	2.29E-01	8.84E-01	1.34E-01	4.68E+00	4.86E+00	4.32E+01	6.98E+00	5.10E+01	5.05E-01	8.27E-01	2.13E+00	2.45E+00	7.78E-01	2.08E+00	3.30E+00	5.39E+00	4.08E+00	7.46E+00	8.24E-01	1.90E+00	1.86E+01	2.26E+02	6.11E+01	6.18E+01	2.68E+01	3.00E+02	2.42E+02	0.00E+00	2.42E+01	4.97E+01	1.24E+01	2.04E+01	8.28E-01	7.77E-01	3.30E+00	3.05E+00	1.86E+00	2.68E+00
BHM	33.553	-86.815	163	80	6/8/2013 19:00	6/8/2013 19:59	3.66E+01	1.49E+00	3.15E+02	6.09E+02	1.60E+00	1.16E+00	1.24E-01	1.03E+01	8.45E+00	5.18E+01	1.06E+01	6.63E+01	4.84E-01	7.75E-01	2.66E+00	2.89E+00	1.02E+00	2.75E+00	4.01E+00	6.88E+00	5.02E+00	9.63E+00	8.70E-01	1.86E+00	1.79E+01	1.76E+02	6.59E+01	6.83E+01	2.60E+01	2.99E+02	2.42E+02	0.00E+00	7.25E-01	0.00E+00	1.32E+01	2.49E+01	1.04E+00	8.16E-01	3.79E+00	3.39E+00	1.80E+00	3.50E+00
BHM	33.553	-86.815	163	80	6/8/2013 20:00	6/8/2013 20:59	2.82E+01	3.09E+00	3.84E+02	4.84E+02	8.62E-01	1.06E+00	2.69E-01	5.82E+00	1.19E+01	4.47E+01	1.43E+01	5.45E+01	4.07E-01	6.10E-01	2.65E+00	2.06E+00	1.01E+00	2.25E+00	4.14E+00	7.06E+00	5.15E+00	9.31E+00	7.47E-01	2.16E+00	1.04E+02	1.49E+02	7.30E+01	7.21E+01	2.53E+01	2.98E+02	2.42E+02	0.00E+00	4.25E-01	0.00E+00	1.86E+01	2.43E+01	1.29E+00	8.77E-01	5.24E+00	3.48E+00	1.84E+00	2.95E+00
BHM	33.553	-86.815	163	80	6/8/2013 21:00	6/8/2013 21:59	3.11E+01	8.19E+00	2.46E+02	3.49E+02	4.61E-01	8.25E-01	5.08E-02	1.97E+00	7.03E+00	3.51E+01	8.50E+00	4.02E+01	2.63E-01	4.94E-01	2.33E+00	1.35E+00	8.61E-01	1.60E+00	4.02E+00	6.45E+00	4.89E+00	8.05E+00	1.25E+00	2.38E+00	1.08E+02	1.41E+02	7.40E+01	7.33E+01	2.51E+01	2.97E+02	2.42E+02	1.61E-12	3.77E-01	0.00E+00	1.63E+01	2.14E+01	1.34E+00	7.88E-01	5.54E+00	3.04E+00	1.88E+00	2.18E+00
BHM	33.553	-86.815	163	80	6/8/2013 22:00	6/8/2013 22:59	2.70E+01	1.29E+01	2.56E+02	2.80E+02	8.59E-01	6.98E-01	5.92E-02	9.30E-01	1.12E+01	2.86E+01	1.23E+01	3.21E+01	3.23E-01	4.36E-01	1.89E+00	9.53E-01	8.61E-01	1.24E+00	4.01E+00	5.62E+00	4.87E+00	6.86E+00	8.54E-01	2.38E+00	6.28E+01	1.36E+02	7.55E+01	7.44E+01	2.48E+01	2.97E+02	2.42E+02	8.92E-14	3.96E-01	0.00E+00	1.71E+01	1.82E+01	1.31E+00	7.10E-01	5.59E+00	2.60E+00	1.88E+00	1.65E+00
BHM	33.553	-86.815	163	80	6/8/2013 23:00	6/8/2013 23:59	3.01E+01	1.57E+01	2.35E+02	2.40E+02	1.66E+00	7.70E-01	8.10E-01	5.97E-01	8.98E+00	2.44E+01	1.14E+01	2.74E+01	2.66E-01	4.10E-01	1.53E+00	7.07E-01	8.03E-01	1.06E+00	4.15E+00	5.38E+00	4.95E+00	6.44E+00	1.56E+00	2.37E+00	1.39E+02	1.20E+02	7.51E+01	7.46E+01	2.48E+01	2.97E+02	2.42E+02	0.00E+00	3.11E-01	0.00E+00	1.47E+01	1.68E+01	1.22E+00	6.93E-01	5.03E+00	2.45E+00	1.88E+00	1.38E+00
BHM	33.553	-86.815	163	80	6/9/2013 0:00	6/9/2013 0:59	3.08E+01	1.75E+01	2.03E+02	2.11E+02	1.58E+00	6.76E-01	3.95E-01	4.30E-01	3.28E+00	2.11E+01	6.17E+00	2.38E+01	1.57E-01	3.71E-01	1.19E+00	5.25E-01	6.15E-01	9.52E-01	3.48E+00	5.66E+00	4.09E+00	6.61E+00	2.49E+00	2.50E+00	1.66E+02	1.21E+02	7.84E+01	7.67E+01	2.45E+01	2.96E+02	2.42E+02	0.00E+00	2.97E-01	0.00E+00	1.25E+01	1.68E+01	8.33E-01	6.57E-01	4.16E+00	2.33E+00	1.88E+00	1.26E+00
BHM	33.553	-86.815	163	80	6/9/2013 1:00	6/9/2013 1:59	3.05E+01	2.11E+01	1.75E+02	1.84E+02	2.01E-01	5.26E-01	1.34E-01	2.38E-01	1.67E+00	1.58E+01	2.62E+00	1.82E+01	1.55E-01	3.58E-01	-999	3.47E-01	4.57E-01	7.51E-01	3.70E+00	7.28E+00	4.16E+00	8.04E+00	1.91E+00	2.77E+00	1.80E+02	1.50E+02	8.42E+01	8.34E+01	2.38E+01	2.96E+02	2.42E+02	0.00E+00	1.64E-01	0.00E+00	9.50E+00	1.91E+01	6.37E-01	5.94E-01	3.11E+00	2.23E+00	1.86E+00	1.06E+00
BHM	33.553	-86.815	163	80	6/9/2013 2:00	6/9/2013 2:59	2.78E+01	2.35E+01	1.64E+02	1.46E+02	8.20E-01	5.70E-01	2.27E-02	1.60E-01	2.66E+00	9.12E+00	3.52E+00	1.09E+01	1.73E-01	3.33E-01	1.19E+00	1.96E-01	5.54E-01	5.02E-01	3.41E+00	7.76E+00	3.96E+00	8.26E+00	2.49E+00	3.70E+00	1.85E+02	1.86E+02	8.53E+01	8.91E+01	2.34E+01	2.96E+02	2.42E+02	0.00E+00	1.58E-01	0.00E+00	9.27E+00	1.93E+01	5.98E-01	5.65E-01	2.58E+00	2.15E+00	1.86E+00	8.10E-01
BHM	33.553	-86.815	163	80	6/9/2013 3:00	6/9/2013 3:59	2.43E+01	2.23E+01	1.57E+02	1.37E+02	1.47E+00	5.24E-01	3.73E-02	2.20E-01	4.18E+00	9.17E+00	5.38E+00	1.07E+01	1.82E-01	3.10E-01	1.13E+00	1.91E-01	5.89E-01	5.38E-01	2.84E+00	6.86E+00	3.43E+00	7.40E+00	1.68E+00	3.32E+00	1.88E+02	2.15E+02	8.63E+01	9.09E+01	2.33E+01	2.95E+02	2.42E+02	0.00E+00	1.83E-01	0.00E+00	7.93E+00	1.72E+01	5.79E-01	5.04E-01	2.31E+00	1.93E+00	1.83E+00	8.68E-01
BHM	33.553	-86.815	163	80	6/9/2013 4:00	6/9/2013 4:59	2.07E+01	1.82E+01	1.55E+02	1.66E+02	1.66E+00	5.69E-01	5.58E-02	4.86E-01	3.74E+00	1.43E+01	4.49E+00	1.62E+01	1.39E-01	3.06E-01	1.05E+00	3.37E-01	5.80E-01	8.36E-01	2.87E+00	5.52E+00	3.45E+00	6.35E+00	1.59E+00	2.61E+00	1.89E+02	2.19E+02	8.88E+01	9.20E+01	2.32E+01	2.95E+02	2.42E+02	0.00E+00	2.36E+00	0.00E+00	8.33E+00	1.50E+01	5.34E-01	4.68E-01	2.06E+00	1.91E+00	1.78E+00	1.17E+00
BHM	33.553	-86.815	163	80	6/9/2013 5:00	6/9/2013 5:59	1.70E+01	2.18E+01	1.55E+02	1.64E+02	2.27E+00	6.56E-01	2.23E+00	1.42E+00	5.68E+00	1.19E+01	8.44E+00	1.46E+01	1.30E-01	3.85E-01	8.57E-01	2.14E-01	6.01E-01	7.62E-01	2.71E+00	4.05E+00	3.31E+00	4.81E+00	2.12E+00	2.09E+00	1.61E+02	2.21E+02	8.86E+01	8.89E+01	2.33E+01	2.95E+02	2.42E+02	0.00E+00	5.56E+01	1.83E+01	7.82E+00	1.24E+01	6.31E-01	5.10E-01	2.53E+00	2.01E+00	1.76E+00	1.07E+00
BHM	33.553	-86.815	163	80	6/9/2013 6:00	6/9/2013 6:59	1.63E+01	2.56E+01	1.44E+02	1.53E+02	8.69E-01	7.20E-01	5.35E-01	2.63E+00	3.46E+00	7.97E+00	4.54E+00	1.19E+01	9.03E-02	4.47E-01	7.12E-01	2.15E-01	4.60E-01	5.82E-01	2.47E+00	2.35E+00	2.93E+00	2.93E+00	2.09E+00	1.88E+00	1.76E+02	2.32E+02	8.82E+01	8.41E+01	2.36E+01	2.95E+02	2.42E+02	0.00E+00	9.27E+01	1.92E+02	1.00E+01	8.40E+00	-999	4.05E-01	-999	1.65E+00	1.72E+00	8.64E-01
BHM	33.553	-86.815	163	80	6/9/2013 7:00	6/9/2013 7:59	1.81E+01	2.78E+01	1.42E+02	1.43E+02	1.07E+00	5.68E-01	9.23E-01	2.35E+00	2.65E+00	5.00E+00	4.10E+00	8.45E+00	1.09E-01	3.90E-01	8.30E-01	2.11E-01	4.73E-01	3.73E-01	2.22E+00	1.49E+00	2.69E+00	1.86E+00	2.66E+00	2.93E+00	2.08E+02	2.11E+02	8.21E+01	7.57E+01	2.43E+01	2.96E+02	2.42E+02	1.10E-08	2.21E+02	3.75E+02	5.17E+00	5.37E+00	6.17E-01	2.49E-01	1.29E+00	1.07E+00	1.71E+00	5.71E-01
BHM	33.553	-86.815	163	80	6/9/2013 8:00	6/9/2013 8:59	2.16E+01	3.14E+01	1.22E+02	1.39E+02	2.55E-01	5.28E-01	8.47E-01	1.96E+00	1.66E+00	3.92E+00	3.27E+00	7.18E+00	1.29E-01	4.77E-01	1.20E+00	1.91E-01	4.55E-01	2.92E-01	1.77E+00	1.05E+00	2.23E+00	1.35E+00	2.78E+00	3.47E+00	1.97E+02	1.95E+02	7.52E+01	6.88E+01	2.48E+01	2.97E+02	2.42E+02	3.35E-09	3.34E+02	5.60E+02	4.24E+00	4.11E+00	3.40E-01	2.13E-01	7.57E-01	9.31E-01	1.71E+00	4.48E-01
BHM	33.553	-86.815	163	80	6/9/2013 9:00	6/9/2013 9:59	2.60E+01	3.27E+01	1.15E+02	1.36E+02	1.75E-01	4.19E-01	7.08E-01	1.40E+00	1.32E+00	4.45E+00	2.86E+00	7.14E+00	1.90E-01	4.49E-01	1.29E+00	1.81E-01	4.95E-01	2.61E-01	1.77E+00	7.93E-01	2.27E+00	1.05E+00	2.78E+00	3.90E+00	1.79E+02	1.84E+02	6.77E+01	7.87E+01	2.60E+01	2.98E+02	2.42E+02	0.00E+00	6.71E+02	7.20E+02	2.64E+00	3.40E+00	3.24E-01	1.78E-01	5.36E-01	8.51E-01	1.66E+00	4.00E-01
BHM	33.553	-86.815	163	80	6/9/2013 10:00	6/9/2013 10:59	2.96E+01	2.57E+01	1.10E+02	1.71E+02	4.30E-01	3.31E-01	7.51E-01	2.06E+00	9.10E-01	8.06E+00	2.64E+00	1.11E+01	2.69E-01	2.74E-01	1.52E+00	4.01E-01	4.93E-01	4.07E-01	1.84E+00	9.15E-01	2.33E+00	1.32E+00	3.30E+00	4.98E+00	1.91E+02	1.77E+02	6.21E+01	8.67E+01	2.74E+01	2.98E+02	2.42E+02	1.25E-01	8.92E+02	3.82E+02	3.72E+00	3.63E+00	3.32E-01	1.08E-01	4.65E-01	7.05E-01	1.56E+00	5.57E-01
BHM	33.553	-86.815	163	80	6/9/2013 11:00	6/9/2013 11:59	2.91E+01	2.91E+01	1.07E+02	2.15E+02	6.99E-01	4.00E-01	1.05E+00	4.08E+00	1.59E+00	9.55E+00	3.93E+00	1.52E+01	3.13E-01	5.51E-01	1.44E+00	6.11E-01	4.98E-01	5.81E-01	2.05E+00	1.23E+00	2.55E+00	1.81E+00	3.09E+00	3.93E+00	1.94E+02	1.78E+02	5.97E+01	8.19E+01	2.85E+01	2.97E+02	2.42E+02	8.57E-02	8.94E+02	1.40E+02	2.68E+00	4.48E+00	3.51E-01	5.17E-02	4.37E-01	6.49E-01	1.55E+00	7.69E-01
BHM	33.553	-86.815	163	80	6/9/2013 12:00	6/9/2013 12:59	2.72E+01	3.65E+01	1.08E+02	1.67E+02	9.69E-02	2.29E-01	7.16E-01	2.58E+00	1.17E+00	5.91E+00	3.03E+00	1.02E+01	2.80E-01	5.52E-01	1.16E+00	4.28E-01	4.81E-01	3.64E-01	1.82E+00	8.55E-01	2.30E+00	1.22E+00	3.91E+00	4.54E+00	1.94E+02	1.81E+02	6.14E+01	7.92E+01	2.83E+01	2.97E+02	2.42E+02	3.38E-04	6.63E+02	3.74E+02	4.16E+00	3.18E+00	2.92E-01	5.73E-02	2.51E-01	5.37E-01	1.59E+00	4.86E-01
BHM	33.553	-86.815	163	80	6/9/2013 13:00	6/9/2013 13:59	2.64E+01	2.91E+01	1.19E+02	1.46E+02	7.24E-02	1.02E-01	8.97E-01	1.42E+00	1.61E+00	5.64E+00	3.58E+00	7.78E+00	1.79E-01	1.66E-01	1.41E+00	2.75E-01	4.26E-01	2.66E-01	1.51E+00	5.40E-01	1.94E+00	8.05E-01	3.07E+00	4.77E+00	1.97E+02	1.87E+02	7.27E+01	8.63E+01	2.63E+01	2.98E+02	2.42E+02	1.12E-01	6.68E+02	5.79E+02	2.67E+00	2.18E+00	2.31E-01	6.52E-02	1.72E-01	3.93E-01	1.57E+00	3.33E-01
BHM	33.553	-86.815	163	80	6/9/2013 14:00	6/9/2013 14:59	2.48E+01	2.71E+01	1.17E+02	1.43E+02	2.27E-01	8.46E-02	1.07E+00	1.53E+00	3.80E+00	5.36E+00	5.10E+00	7.37E+00	1.98E-01	1.08E-01	1.34E+00	2.57E-01	5.23E-01	2.56E-01	1.69E+00	4.55E-01	2.21E+00	7.11E-01	2.92E+00	4.57E+00	2.05E+02	1.83E+02	7.68E+01	9.12E+01	2.62E+01	2.98E+02	2.43E+02	4.69E-01	1.96E+02	4.53E+02	5.95E+00	1.84E+00	2.61E-01	5.41E-02	2.95E-01	3.15E-01	1.56E+00	3.07E-01
BHM	33.553	-86.815	163	80	6/9/2013 15:00	6/9/2013 15:59	1.93E+01	2.64E+01	1.64E+02	1.39E+02	2.86E-01	8.17E-02	4.41E-01	1.44E+00	4.92E+00	5.18E+00	5.92E+00	7.03E+00	5.29E-02	9.54E-02	9.61E-01	2.78E-01	3.53E-01	2.42E-01	2.43E+00	4.11E-01	2.78E+00	6.53E-01	2.24E+00	4.79E+00	2.48E+02	1.72E+02	9.26E+01	9.26E+01	2.34E+01	2.97E+02	2.49E+02	4.07E-01	1.30E+01	2.93E+02	4.87E+00	1.70E+00	2.18E-01	3.82E-02	3.64E-01	2.82E-01	1.54E+00	2.99E-01
BHM	33.553	-86.815	163	80	6/9/2013 16:00	6/9/2013 16:59	1.95E+01	2.31E+01	1.51E+02	1.51E+02	1.77E-01	1.37E-01	5.20E-01	1.99E+00	4.30E+00	6.62E+00	5.22E+00	9.14E+00	2.81E-02	1.19E-01	5.37E-01	4.34E-01	3.12E-01	3.23E-01	2.16E+00	5.31E-01	2.47E+00	8.54E-01	1.39E+00	4.86E+00	2.00E+02	1.65E+02	9.54E+01	9.36E+01	2.23E+01	2.96E+02	2.62E+02	3.19E-01	2.72E+01	2.28E+02	2.76E+00	2.08E+00	1.43E-01	1.35E-02	2.08E-01	2.63E-01	1.49E+00	4.14E-01
BHM	33.553	-86.815	163	80	6/9/2013 17:00	6/9/2013 17:59	1.73E+01	2.07E+01	1.39E+02	1.50E+02	2.87E-01	1.61E-01	7.37E-01	1.38E+00	5.01E+00	7.61E+00	6.08E+00	9.45E+00	4.83E-02	1.00E-01	8.18E-01	4.14E-01	2.17E-01	3.34E-01	2.24E+00	5.25E-01	2.46E+00	8.59E-01	1.69E+00	4.48E+00	1.77E+02	1.54E+02	9.25E+01	9.38E+01	2.30E+01	2.95E+02	2.65E+02	8.53E-02	7.74E+01	1.39E+02	3.15E+00	2.04E+00	2.22E-01	2.17E-02	2.98E-01	2.73E-01	1.43E+00	4.45E-01
BHM	33.553	-86.815	163	80	6/9/2013 18:00	6/9/2013 18:59	1.83E+01	1.84E+01	1.44E+02	1.46E+02	5.07E-01	1.60E-01	3.94E-01	6.92E-01	4.55E+00	8.64E+00	5.39E+00	9.78E+00	4.51E-02	7.53E-02	1.25E+00	3.52E-01	3.83E-01	3.37E-01	1.68E+00	5.71E-01	2.06E+00	9.08E-01	1.73E+00	4.33E+00	1.85E+02	1.49E+02	8.99E+01	9.37E+01	2.30E+01	2.95E+02	2.65E+02	9.48E-05	4.35E+01	6.89E+01	3.28E+00	2.39E+00	2.65E-01	3.87E-02	2.27E-01	3.77E-01	1.45E+00	4.60E-01
BHM	33.553	-86.815	163	80	6/9/2013 19:00	6/9/2013 19:59	1.76E+01	1.25E+01	1.52E+02	1.70E+02	1.63E+00	1.99E-01	2.48E-01	9.71E-01	6.37E+00	1.27E+01	6.94E+00	1.42E+01	2.43E-02	7.59E-02	1.03E+00	4.36E-01	2.70E-01	4.88E-01	2.25E+00	9.34E-01	2.52E+00	1.42E+00	1.58E+00	4.06E+00	1.85E+02	1.49E+02	8.94E+01	9.41E+01	2.26E+01	2.95E+02	2.65E+02	8.36E-08	4.05E-01	0.00E+00	2.31E+00	3.92E+00	2.21E-01	1.38E-02	2.90E-01	5.03E-01	1.48E+00	6.82E-01
BHM	33.553	-86.815	163	80	6/9/2013 20:00	6/9/2013 20:59	1.86E+01	1.41E+01	1.29E+02	1.58E+02	5.58E-01	1.60E-01	1.90E-01	7.40E-01	3.92E+00	1.18E+01	4.53E+00	1.32E+01	6.92E-02	7.28E-02	1.09E+00	3.57E-01	2.08E-01	4.35E-01	1.96E+00	9.15E-01	2.17E+00	1.35E+00	2.09E+00	4.14E+00	1.66E+02	1.52E+02	8.86E+01	9.45E+01	2.24E+01	2.95E+02	2.65E+02	3.64E-04	1.20E-01	0.00E+00	5.48E+00	4.16E+00	2.54E-01	9.81E-03	2.32E-01	5.39E-01	1.50E+00	6.21E-01
BHM	33.553	-86.815	163	80	6/9/2013 21:00	6/9/2013 21:59	1.88E+01	1.98E+01	-999	1.33E+02	-999	1.42E-01	9.45E-02	3.70E-01	2.66E+00	9.58E+00	3.08E+00	1.04E+01	5.01E-02	6.44E-02	9.58E-01	2.45E-01	2.06E-01	3.13E-01	2.21E+00	6.36E-01	2.41E+00	9.50E-01	2.53E+00	4.31E+00	1.88E+02	1.61E+02	8.97E+01	9.50E+01	2.22E+01	2.95E+02	2.65E+02	6.61E-04	1.15E-01	0.00E+00	5.45E+00	3.09E+00	2.04E-01	1.25E-02	2.50E-01	4.93E-01	1.48E+00	4.56E-01
BHM	33.553	-86.815	163	80	6/9/2013 22:00	6/9/2013 22:59	2.05E+01	2.27E+01	1.16E+02	1.20E+02	9.43E-01	1.63E-01	7.28E-02	2.64E-01	3.19E+00	8.76E+00	3.64E+00	9.43E+00	4.08E-02	6.26E-02	8.30E-01	1.38E-01	3.65E-01	3.02E-01	1.83E+00	5.49E-01	2.20E+00	8.51E-01	2.88E+00	4.25E+00	1.88E+02	1.72E+02	8.89E+01	9.60E+01	2.22E+01	2.95E+02	2.65E+02	3.01E-02	9.71E-02	0.00E+00	1.61E+00	2.69E+00	2.58E-01	6.14E-02	3.40E-01	5.36E-01	1.49E+00	3.85E-01
BHM	33.553	-86.815	163	80	6/9/2013 23:00	6/9/2013 23:59	2.19E+01	3.01E+01	1.12E+02	1.02E+02	5.42E-01	1.07E-01	5.21E-01	1.21E-01	2.90E+00	5.47E+00	4.12E+00	5.97E+00	9.31E-02	6.86E-02	7.36E-01	1.70E-02	2.42E-01	2.37E-01	1.81E+00	7.07E-01	2.05E+00	9.44E-01	2.90E+00	4.25E+00	1.97E+02	1.79E+02	8.99E+01	9.56E+01	2.22E+01	2.95E+02	2.65E+02	8.17E-02	1.14E-01	0.00E+00	3.15E+00	2.79E+00	2.92E-01	1.05E-01	6.10E-01	7.31E-01	1.71E+00	2.56E-01
BHM	33.553	-86.815	163	80	6/10/2013 0:00	6/10/2013 0:59	2.26E+01	3.02E+01	1.06E+02	1.02E+02	2.14E-01	1.16E-01	3.44E-02	1.22E-01	1.91E+00	6.04E+00	2.45E+00	6.65E+00	6.64E-02	1.30E-01	7.65E-01	2.02E-02	1.55E-01	2.90E-01	1.75E+00	1.19E+00	1.90E+00	1.48E+00	2.47E+00	4.86E+00	1.92E+02	2.03E+02	9.01E+01	9.53E+01	2.23E+01	2.95E+02	2.65E+02	1.84E-01	1.30E-01	0.00E+00	2.01E+00	4.45E+00	2.98E-01	1.98E-01	6.40E-01	1.18E+00	1.77E+00	3.92E-01
BHM	33.553	-86.815	163	80	6/10/2013 1:00	6/10/2013 1:59	2.26E+01	3.21E+01	1.01E+02	1.05E+02	2.15E-01	1.13E-01	4.10E-02	1.11E-01	1.82E+00	6.43E+00	2.40E+00	7.24E+00	7.77E-02	2.46E-01	6.87E-01	2.83E-02	1.73E-01	3.35E-01	2.06E+00	1.78E+00	2.24E+00	2.11E+00	3.04E+00	5.17E+00	1.98E+02	2.11E+02	9.04E+01	9.59E+01	2.24E+01	2.95E+02	2.65E+02	4.92E-02	1.09E-01	0.00E+00	4.64E+00	6.34E+00	3.58E-01	3.30E-01	1.08E+00	1.63E+00	1.83E+00	4.62E-01
BHM	33.553	-86.815	163	80	6/10/2013 2:00	6/10/2013 2:59	2.46E+01	3.91E+01	9.88E+01	1.03E+02	1.53E-01	7.05E-02	5.78E-02	5.79E-02	2.20E+00	4.38E+00	2.71E+00	5.22E+00	2.31E-02	3.18E-01	4.72E-01	2.89E-02	2.14E-01	2.86E-01	2.04E+00	1.67E+00	2.26E+00	1.96E+00	3.10E+00	4.40E+00	2.16E+02	2.16E+02	9.35E+01	9.69E+01	2.17E+01	2.95E+02	2.70E+02	2.79E-02	1.11E-01	0.00E+00	4.08E+00	6.21E+00	2.87E-01	3.75E-01	-999	1.74E+00	1.88E+00	3.79E-01
BHM	33.553	-86.815	163	80	6/10/2013 3:00	6/10/2013 3:59	3.33E+01	4.20E+01	1.08E+02	1.08E+02	3.93E-02	5.80E-02	1.03E-01	5.90E-02	4.15E+00	4.70E+00	4.84E+00	5.42E+00	4.69E-02	2.61E-01	3.48E-01	3.08E-02	3.27E-01	3.28E-01	1.71E+00	1.34E+00	2.03E+00	1.67E+00	1.94E+00	4.19E+00	2.12E+02	2.10E+02	9.47E+01	9.71E+01	2.05E+01	2.95E+02	2.74E+02	6.88E-05	1.23E-01	0.00E+00	3.09E+00	5.60E+00	1.85E-01	3.84E-01	2.89E-01	1.72E+00	1.87E+00	4.12E-01
BHM	33.553	-86.815	163	80	6/10/2013 4:00	6/10/2013 4:59	2.56E+01	3.97E+01	1.16E+02	1.30E+02	1.45E-01	6.93E-02	3.75E-01	1.01E-01	5.02E+00	6.97E+00	6.17E+00	7.77E+00	4.04E-02	2.48E-01	5.20E-01	5.21E-02	4.34E-01	4.81E-01	1.68E+00	1.51E+00	2.12E+00	1.99E+00	1.71E+00	4.46E+00	2.11E+02	2.00E+02	9.60E+01	9.70E+01	2.09E+01	2.95E+02	2.75E+02	4.65E-09	8.09E-01	0.00E+00	2.27E+00	6.42E+00	3.33E-01	5.25E-01	-999	1.90E+00	1.84E+00	5.07E-01
BHM	33.553	-86.815	163	80	6/10/2013 5:00	6/10/2013 5:59	2.19E+01	3.84E+01	1.48E+02	1.51E+02	1.89E-01	8.78E-02	6.78E-01	5.56E-01	7.47E+00	8.58E+00	8.86E+00	9.96E+00	6.84E-02	2.75E-01	4.91E-01	1.47E-01	5.42E-01	5.83E-01	1.83E+00	1.68E+00	2.37E+00	2.26E+00	2.56E+00	4.88E+00	2.27E+02	2.00E+02	9.64E+01	9.43E+01	2.16E+01	2.95E+02	2.77E+02	1.84E-07	2.08E+01	1.86E+01	3.57E+00	6.91E+00	3.11E-01	6.03E-01	6.03E-01	1.84E+00	1.84E+00	5.55E-01
BHM	33.553	-86.815	163	80	6/10/2013 6:00	6/10/2013 6:59	1.52E+01	3.71E+01	2.16E+02	1.56E+02	4.21E-01	1.31E-01	2.17E+00	1.69E+00	1.06E+01	8.15E+00	1.30E+01	1.07E+01	9.53E-02	2.92E-01	9.60E-01	1.85E-01	8.03E-01	5.63E-01	1.64E+00	1.39E+00	2.44E+00	1.95E+00	2.74E+00	5.76E+00	2.44E+02	2.03E+02	9.63E+01	9.39E+01	2.23E+01	2.96E+02	2.80E+02	5.93E-06	6.27E+01	1.93E+02	5.26E+00	5.70E+00	5.99E-01	4.63E-01	1.25E+00	1.44E+00	1.81E+00	5.05E-01
BHM	33.553	-86.815	163	80	6/10/2013 7:00	6/10/2013 7:59	1.61E+01	3.73E+01	2.12E+02	1.52E+02	8.29E-01	1.46E-01	4.42E+00	2.10E+00	1.00E+01	7.03E+00	1.53E+01	9.95E+00	1.80E-01	3.18E-01	1.14E+00	7.00E-02	8.81E-01	5.11E-01	2.09E+00	1.36E+00	2.97E+00	1.87E+00	2.62E+00	6.05E+00	2.26E+02	2.01E+02	9.43E+01	9.13E+01	2.30E+01	2.96E+02	2.83E+02	1.72E-01	2.19E+02	3.95E+02	7.24E+00	5.45E+00	8.08E-01	3.94E-01	1.87E+00	1.32E+00	1.82E+00	4.57E-01
BHM	33.553	-86.815	163	80	6/10/2013 8:00	6/10/2013 8:59	2.25E+01	4.03E+01	2.29E+02	1.54E+02	7.73E-01	1.66E-01	4.41E+00	2.70E+00	7.82E+00	6.57E+00	1.36E+01	1.05E+01	1.02E-01	5.15E-01	2.17E+00	4.41E-02	1.01E+00	5.86E-01	2.10E+00	2.03E+00	3.12E+00	2.62E+00	2.63E+00	5.96E+00	2.40E+02	2.13E+02	8.83E+01	7.90E+01	2.39E+01	2.96E+02	2.84E+02	2.10E-01	4.21E+02	5.95E+02	6.45E+00	7.80E+00	8.42E-01	5.00E-01	1.71E+00	1.97E+00	1.88E+00	5.99E-01
BHM	33.553	-86.815	163	80	6/10/2013 9:00	6/10/2013 9:59	3.24E+01	4.57E+01	1.55E+02	1.55E+02	3.56E-01	1.98E-01	-999	2.33E+00	-999	5.86E+00	7.75E+00	9.92E+00	1.91E-01	7.09E-01	2.27E+00	5.56E-02	6.73E-01	6.00E-01	2.60E+00	2.37E+00	3.27E+00	2.97E+00	2.40E+00	5.52E+00	2.47E+02	2.24E+02	7.96E+01	7.05E+01	2.53E+01	2.97E+02	2.84E+02	4.76E-07	5.15E+02	7.69E+02	6.95E+00	8.85E+00	7.39E-01	5.90E-01	1.39E+00	2.15E+00	1.91E+00	7.77E-01
BHM	33.553	-86.815	163	80	6/10/2013 10:00	6/10/2013 10:59	3.75E+01	5.05E+01	1.38E+02	1.56E+02	2.82E-01	2.44E-01	1.16E+00	1.88E+00	2.13E+00	5.51E+00	5.23E+00	9.62E+00	2.21E-01	8.32E-01	1.78E+00	8.22E-02	5.12E-01	5.83E-01	2.91E+00	2.13E+00	3.42E+00	2.71E+00	3.12E+00	4.92E+00	2.65E+02	2.38E+02	7.17E+01	6.74E+01	2.65E+01	2.98E+02	2.84E+02	2.06E-04	7.78E+02	8.97E+02	7.82E+00	8.33E+00	7.22E-01	6.20E-01	1.35E+00	1.97E+00	1.95E+00	8.57E-01
BHM	33.553	-86.815	163	80	6/10/2013 11:00	6/10/2013 11:59	4.02E+01	5.34E+01	1.36E+02	1.52E+02	2.04E-01	2.48E-01	1.38E+00	1.55E+00	2.64E+00	4.88E+00	4.98E+00	8.78E+00	3.50E-01	8.42E-01	2.01E+00	1.86E-01	4.49E-01	5.35E-01	2.98E+00	2.07E+00	3.43E+00	2.61E+00	2.88E+00	4.12E+00	2.55E+02	2.41E+02	6.16E+01	5.80E+01	2.80E+01	2.99E+02	2.84E+02	5.55E-05	8.87E+02	9.78E+02	7.22E+00	7.77E+00	6.01E-01	5.29E-01	1.21E+00	1.66E+00	1.95E+00	8.52E-01
BHM	33.553	-86.815	163	80	6/10/2013 12:00	6/10/2013 12:59	4.38E+01	5.75E+01	1.43E+02	1.44E+02	1.30E-01	2.30E-01	7.16E-01	1.31E+00	1.64E+00	4.24E+00	4.25E+00	7.84E+00	4.23E-01	8.57E-01	1.70E+00	2.89E-01	5.05E-01	4.78E-01	2.70E+00	1.79E+00	3.20E+00	2.27E+00	3.41E+00	3.63E+00	2.58E+02	2.40E+02	5.42E+01	4.69E+01	2.90E+01	3.00E+02	2.84E+02	5.81E-09	9.16E+02	1.00E+03	6.57E+00	6.70E+00	5.85E-01	4.11E-01	1.21E+00	1.34E+00	1.94E+00	8.07E-01
BHM	33.553	-86.815	163	80	6/10/2013 13:00	6/10/2013 13:59	4.68E+01	5.72E+01	1.53E+02	1.45E+02	3.10E-01	2.27E-01	6.57E-01	1.36E+00	1.55E+00	4.60E+00	4.20E+00	8.05E+00	4.46E-01	7.74E-01	1.70E+00	3.99E-01	4.92E-01	4.79E-01	2.76E+00	1.68E+00	3.25E+00	2.16E+00	3.23E+00	3.87E+00	2.62E+02	2.35E+02	4.94E+01	4.35E+01	2.99E+01	3.01E+02	2.84E+02	0.00E+00	9.40E+02	9.12E+02	6.81E+00	6.20E+00	5.59E-01	3.47E-01	1.21E+00	1.16E+00	1.93E+00	8.00E-01
BHM	33.553	-86.815	163	80	6/10/2013 14:00	6/10/2013 14:59	5.02E+01	5.63E+01	2.34E+02	1.52E+02	8.73E-01	2.27E-01	8.65E-01	1.46E+00	3.02E+00	5.24E+00	5.51E+00	8.76E+00	5.47E-01	7.23E-01	1.55E+00	4.99E-01	6.17E-01	5.10E-01	2.56E+00	1.68E+00	3.17E+00	2.19E+00	3.50E+00	4.29E+00	2.48E+02	2.30E+02	4.75E+01	4.61E+01	3.03E+01	3.02E+02	2.84E+02	0.00E+00	7.82E+02	8.19E+02	6.56E+00	6.11E+00	5.55E-01	3.23E-01	1.20E+00	1.10E+00	1.93E+00	7.98E-01
BHM	33.553	-86.815	163	80	6/10/2013 15:00	6/10/2013 15:59	4.95E+01	5.47E+01	1.85E+02	1.58E+02	7.96E-01	2.24E-01	1.34E+00	1.44E+00	3.58E+00	5.68E+00	6.97E+00	9.14E+00	6.30E-01	6.31E-01	1.74E+00	4.84E-01	7.11E-01	4.99E-01	2.56E+00	1.72E+00	3.28E+00	2.21E+00	3.65E+00	4.99E+00	2.24E+02	2.20E+02	4.78E+01	5.44E+01	3.06E+01	3.02E+02	2.84E+02	0.00E+00	6.45E+02	7.30E+02	7.66E+00	6.16E+00	5.84E-01	3.50E-01	1.12E+00	1.16E+00	1.93E+00	7.48E-01
BHM	33.553	-86.815	163	80	6/10/2013 16:00	6/10/2013 16:59	4.62E+01	5.04E+01	1.79E+02	1.61E+02	2.72E-01	2.44E-01	1.15E+00	1.36E+00	3.53E+00	6.19E+00	6.12E+00	9.31E+00	6.23E-01	4.45E-01	1.81E+00	2.53E-01	6.73E-01	4.70E-01	2.54E+00	1.93E+00	3.22E+00	2.40E+00	3.85E+00	5.54E+00	2.30E+02	2.13E+02	4.86E+01	6.55E+01	3.05E+01	3.02E+02	2.84E+02	0.00E+00	4.06E+02	5.64E+02	5.52E+00	6.99E+00	5.19E-01	4.63E-01	9.80E-01	1.46E+00	1.96E+00	6.73E-01
BHM	33.553	-86.815	163	80	6/10/2013 17:00	6/10/2013 17:59	4.21E+01	4.27E+01	1.77E+02	1.56E+02	1.01E-01	2.88E-01	1.37E+00	1.07E+00	4.26E+00	7.10E+00	6.33E+00	9.47E+00	4.83E-01	2.37E-01	1.64E+00	8.23E-02	6.34E-01	4.61E-01	2.41E+00	2.55E+00	3.05E+00	3.01E+00	3.74E+00	5.60E+00	2.39E+02	2.10E+02	5.10E+01	7.47E+01	3.00E+01	3.01E+02	2.84E+02	0.00E+00	1.99E+02	3.56E+02	6.49E+00	8.42E+00	4.88E-01	4.88E-01	8.98E-01	1.63E+00	1.95E+00	6.03E-01
BHM	33.553	-86.815	163	80	6/10/2013 18:00	6/10/2013 18:59	3.49E+01	3.29E+01	1.62E+02	1.74E+02	2.80E-01	4.34E-01	8.24E-01	4.39E-01	7.33E+00	1.18E+01	9.24E+00	1.34E+01	4.34E-01	1.55E-01	1.27E+00	1.95E-01	7.26E-01	6.58E-01	2.41E+00	2.80E+00	3.14E+00	3.45E+00	2.99E+00	5.10E+00	2.36E+02	2.14E+02	5.63E+01	8.31E+01	2.91E+01	3.00E+02	2.84E+02	0.00E+00	3.88E+01	1.49E+02	6.54E+00	9.24E+00	3.34E-01	4.75E-01	1.19E+00	1.58E+00	1.88E+00	8.06E-01
BHM	33.553	-86.815	163	80	6/10/2013 19:00	6/10/2013 19:59	2.86E+01	1.85E+01	2.68E+02	2.41E+02	2.11E+00	9.94E-01	1.32E+00	7.15E-01	1.23E+01	2.36E+01	1.49E+01	2.59E+01	4.66E-01	1.81E-01	1.39E+00	5.69E-01	9.81E-01	1.20E+00	2.80E+00	4.16E+00	3.78E+00	5.37E+00	2.44E+00	3.59E+00	2.29E+02	2.11E+02	6.46E+01	8.93E+01	2.79E+01	2.99E+02	2.84E+02	0.00E+00	7.82E-01	0.00E+00	9.66E+00	1.33E+01	5.73E-01	4.78E-01	2.64E+00	1.81E+00	1.81E+00	1.36E+00
BHM	33.553	-86.815	163	80	6/10/2013 20:00	6/10/2013 20:59	2.60E+01	1.64E+01	2.24E+02	2.35E+02	1.47E+00	1.72E+00	4.86E-01	7.63E-01	1.14E+01	2.47E+01	1.19E+01	2.73E+01	2.90E-01	2.37E-01	1.66E+00	5.80E-01	7.91E-01	1.27E+00	2.89E+00	5.29E+00	3.68E+00	6.56E+00	2.22E+00	3.44E+00	2.28E+02	1.94E+02	7.16E+01	9.16E+01	2.69E+01	2.98E+02	2.84E+02	0.00E+00	3.61E-01	0.00E+00	9.97E+00	1.57E+01	6.49E-01	4.88E-01	2.84E+00	1.91E+00	1.84E+00	1.33E+00
BHM	33.553	-86.815	163	80	6/10/2013 21:00	6/10/2013 21:59	2.22E+01	2.07E+01	1.61E+02	1.83E+02	5.27E-01	1.89E+00	1.23E+00	4.01E-01	7.90E+00	1.74E+01	9.86E+00	1.95E+01	1.99E-01	2.35E-01	1.54E+00	5.76E-01	7.22E-01	9.42E-01	2.79E+00	5.15E+00	3.51E+00	6.09E+00	2.01E+00	3.87E+00	2.33E+02	1.91E+02	7.67E+01	9.02E+01	2.62E+01	2.97E+02	2.84E+02	0.00E+00	2.76E-01	0.00E+00	8.37E+00	1.43E+01	5.57E-01	3.49E-01	1.95E+00	1.55E+00	1.86E+00	1.07E+00
BHM	33.553	-86.815	163	80	6/10/2013 22:00	6/10/2013 22:59	2.06E+01	2.13E+01	1.55E+02	1.45E+02	1.99E-01	1.22E+00	2.25E-01	3.04E-01	4.55E+00	1.32E+01	5.45E+00	1.50E+01	1.39E-01	1.99E-01	1.44E+00	5.52E-01	6.00E-01	7.42E-01	2.67E+00	4.89E+00	3.27E+00	5.64E+00	2.69E+00	4.22E+00	2.26E+02	2.00E+02	8.21E+01	8.97E+01	2.55E+01	2.97E+02	2.84E+02	0.00E+00	2.71E-01	0.00E+00	6.52E+00	1.29E+01	4.86E-01	2.35E-01	1.52E+00	1.26E+00	1.83E+00	9.70E-01
BHM	33.553	-86.815	163	80	6/10/2013 23:00	6/10/2013 23:59	1.78E+01	2.34E+01	1.40E+02	1.22E+02	9.12E-01	1.48E+00	7.99E-02	2.10E-01	5.21E+00	1.01E+01	5.49E+00	1.18E+01	1.14E-01	1.96E-01	1.19E+00	5.26E-01	5.40E-01	5.97E-01	2.46E+00	4.72E+00	3.00E+00	5.32E+00	2.58E+00	4.47E+00	2.24E+02	2.08E+02	8.61E+01	8.85E+01	2.48E+01	2.97E+02	2.84E+02	0.00E+00	2.40E-01	0.00E+00	7.06E+00	1.20E+01	4.72E-01	2.41E-01	1.43E+00	1.18E+00	1.82E+00	8.19E-01
BHM	33.553	-86.815	163	80	6/11/2013 0:00	6/11/2013 0:59	1.31E+01	2.75E+01	1.32E+02	1.12E+02	1.94E+00	1.81E+00	4.54E-01	1.33E-01	8.46E+00	8.34E+00	9.82E+00	1.00E+01	1.58E-01	2.31E-01	8.67E-01	5.23E-01	6.75E-01	5.14E-01	2.80E+00	4.54E+00	3.47E+00	5.06E+00	2.29E+00	4.95E+00	2.24E+02	2.11E+02	9.00E+01	8.66E+01	2.42E+01	2.97E+02	2.84E+02	9.95E-15	2.15E-01	0.00E+00	6.50E+00	1.14E+01	3.43E-01	2.33E-01	1.65E+00	1.15E+00	1.81E+00	6.41E-01
BHM	33.553	-86.815	163	80	6/11/2013 1:00	6/11/2013 1:59	1.29E+01	2.94E+01	1.31E+02	1.12E+02	1.73E+00	2.12E+00	3.30E-01	1.12E-01	7.61E+00	8.16E+00	9.95E+00	9.94E+00	1.98E-01	2.71E-01	-999	5.23E-01	3.91E-01	5.24E-01	3.39E+00	3.60E+00	3.78E+00	4.12E+00	2.28E+00	4.96E+00	2.21E+02	2.17E+02	9.25E+01	8.54E+01	2.38E+01	2.97E+02	2.84E+02	1.28E-14	1.95E-01	0.00E+00	8.51E+00	9.96E+00	2.97E-01	2.39E-01	1.76E+00	1.22E+00	1.80E+00	6.54E-01
BHM	33.553	-86.815	163	80	6/11/2013 2:00	6/11/2013 2:59	9.71E+00	2.82E+01	1.32E+02	1.18E+02	1.19E+00	2.29E+00	6.38E-01	1.39E-01	9.63E+00	9.03E+00	1.12E+01	1.10E+01	1.79E-01	2.84E-01	6.67E-01	6.46E-01	4.75E-01	5.96E-01	2.96E+00	3.89E+00	3.43E+00	4.49E+00	2.34E+00	4.76E+00	2.16E+02	2.28E+02	9.44E+01	8.76E+01	2.35E+01	2.97E+02	2.84E+02	5.31E-18	1.84E-01	0.00E+00	7.87E+00	1.08E+01	3.61E-01	2.46E-01	1.70E+00	1.31E+00	1.77E+00	7.37E-01
BHM	33.553	-86.815	163	80	6/11/2013 3:00	6/11/2013 3:59	8.02E+00	2.41E+01	1.55E+02	1.36E+02	1.04E+00	2.04E+00	1.59E+00	2.62E-01	9.80E+00	1.20E+01	1.47E+01	1.42E+01	2.07E-01	2.75E-01	-999	8.32E-01	6.12E-01	8.08E-01	2.56E+00	4.64E+00	3.17E+00	5.45E+00	2.16E+00	4.37E+00	2.26E+02	2.27E+02	9.56E+01	9.02E+01	2.33E+01	2.97E+02	2.84E+02	0.00E+00	1.03E-01	0.00E+00	9.45E+00	1.27E+01	5.43E-01	2.36E-01	1.69E+00	1.35E+00	1.75E+00	8.99E-01
BHM	33.553	-86.815	163	80	6/11/2013 4:00	6/11/2013 4:59	4.91E+00	1.79E+01	1.79E+02	1.76E+02	1.00E+00	1.89E+00	2.07E+00	6.85E-01	1.24E+01	1.71E+01	1.57E+01	1.98E+01	2.02E-01	2.81E-01	6.10E-01	1.06E+00	6.59E-01	1.18E+00	2.82E+00	7.36E+00	3.48E+00	8.54E+00	2.03E+00	4.16E+00	2.18E+02	2.26E+02	9.61E+01	9.18E+01	2.31E+01	2.96E+02	2.84E+02	0.00E+00	5.87E+00	0.00E+00	9.83E+00	1.83E+01	5.99E-01	2.30E-01	1.84E+00	1.40E+00	1.75E+00	1.14E+00
BHM	33.553	-86.815	163	80	6/11/2013 5:00	6/11/2013 5:59	6.19E+00	1.75E+01	2.25E+02	2.07E+02	9.31E-01	1.66E+00	5.65E+00	2.77E+00	1.07E+01	1.69E+01	1.79E+01	2.18E+01	1.48E-01	3.65E-01	1.38E+00	1.28E+00	8.77E-01	1.31E+00	2.82E+00	6.81E+00	3.70E+00	8.12E+00	2.11E+00	4.02E+00	2.19E+02	2.32E+02	9.56E+01	8.97E+01	2.32E+01	2.96E+02	2.84E+02	0.00E+00	9.32E+01	1.87E+01	1.13E+01	1.77E+01	6.25E-01	2.42E-01	1.93E+00	1.43E+00	1.73E+00	1.26E+00
BHM	33.553	-86.815	163	80	6/11/2013 6:00	6/11/2013 6:59	1.26E+01	2.60E+01	8.81E+02	1.92E+02	2.13E+00	1.35E+00	7.78E+00	3.82E+00	9.65E+00	1.13E+01	1.86E+01	1.76E+01	2.63E-01	5.62E-01	1.83E+00	1.30E+00	1.04E+00	1.04E+00	2.82E+00	5.52E+00	3.86E+00	6.56E+00	2.57E+00	4.28E+00	2.33E+02	2.43E+02	8.74E+01	8.29E+01	2.47E+01	2.97E+02	2.84E+02	0.00E+00	2.90E+02	1.94E+02	1.18E+01	1.50E+01	9.19E-01	2.57E-01	1.91E+00	1.41E+00	1.73E+00	1.12E+00
BHM	33.553	-86.815	163	80	6/11/2013 7:00	6/11/2013 7:59	2.25E+01	3.75E+01	2.15E+02	1.69E+02	9.31E-01	1.05E+00	3.28E+00	2.76E+00	6.18E+00	8.01E+00	1.06E+01	1.34E+01	2.09E-01	7.21E-01	2.52E+00	1.22E+00	7.33E-01	7.83E-01	3.19E+00	4.32E+00	3.93E+00	5.11E+00	2.88E+00	4.61E+00	2.58E+02	2.55E+02	8.03E+01	7.59E+01	2.64E+01	2.98E+02	2.84E+02	0.00E+00	4.82E+02	4.03E+02	1.21E+01	1.24E+01	1.02E+00	2.56E-01	1.34E+00	1.31E+00	1.77E+00	9.53E-01
BHM	33.553	-86.815	163	80	6/11/2013 8:00	6/11/2013 8:59	2.91E+01	4.66E+01	1.63E+02	1.62E+02	3.28E-01	9.05E-01	9.86E-01	2.11E+00	2.17E+00	6.54E+00	4.84E+00	1.17E+01	2.95E-01	8.95E-01	2.07E+00	1.06E+00	3.94E-01	6.93E-01	3.35E+00	3.78E+00	3.74E+00	4.47E+00	3.14E+00	4.54E+00	2.69E+02	2.59E+02	7.45E+01	6.93E+01	2.79E+01	2.99E+02	2.84E+02	0.00E+00	6.62E+02	6.02E+02	9.16E+00	1.12E+01	8.03E-01	2.69E-01	1.10E+00	1.29E+00	1.80E+00	8.68E-01
BHM	33.553	-86.815	163	80	6/11/2013 9:00	6/11/2013 9:59	3.49E+01	5.33E+01	1.60E+02	1.57E+02	3.32E-01	8.20E-01	6.71E-01	1.61E+00	1.67E+00	5.45E+00	4.12E+00	1.03E+01	3.23E-01	9.55E-01	1.93E+00	9.06E-01	3.77E-01	6.09E-01	3.59E+00	3.53E+00	3.97E+00	4.14E+00	3.23E+00	4.41E+00	2.72E+02	2.59E+02	6.67E+01	6.24E+01	2.93E+01	3.01E+02	2.21E+02	0.00E+00	7.57E+02	7.76E+02	9.57E+00	1.06E+01	-999	2.94E-01	-999	1.31E+00	1.84E+00	7.79E-01
BHM	33.553	-86.815	163	80	6/11/2013 10:00	6/11/2013 10:59	3.88E+01	5.87E+01	1.67E+02	1.52E+02	4.22E-01	8.58E-01	5.76E-01	1.21E+00	1.64E+00	4.54E+00	4.21E+00	8.94E+00	3.88E-01	9.59E-01	1.75E+00	7.66E-01	3.20E-01	4.97E-01	4.09E+00	3.47E+00	4.41E+00	3.97E+00	3.03E+00	4.67E+00	2.66E+02	2.62E+02	6.25E+01	5.39E+01	3.02E+01	3.02E+02	2.14E-01	0.00E+00	8.10E+02	9.09E+02	9.97E+00	1.06E+01	7.73E-01	3.64E-01	1.90E+00	1.45E+00	1.91E+00	6.71E-01
BHM	33.553	-86.815	163	80	6/11/2013 11:00	6/11/2013 11:59	4.26E+01	6.25E+01	1.76E+02	1.51E+02	4.65E-01	9.10E-01	6.75E-01	1.03E+00	1.88E+00	4.20E+00	4.69E+00	8.42E+00	5.61E-01	9.84E-01	1.50E+00	7.92E-01	2.44E-01	4.58E-01	4.31E+00	3.44E+00	4.55E+00	3.89E+00	3.22E+00	4.68E+00	2.76E+02	2.73E+02	5.93E+01	4.93E+01	3.10E+01	3.04E+02	2.54E-01	0.00E+00	9.56E+02	9.89E+02	1.29E+01	1.07E+01	7.70E-01	4.18E-01	2.15E+00	1.57E+00	1.97E+00	6.31E-01
BHM	33.553	-86.815	163	80	6/11/2013 12:00	6/11/2013 12:59	4.34E+01	6.32E+01	1.63E+02	1.52E+02	4.67E-01	9.00E-01	4.24E-01	9.93E-01	1.41E+00	4.20E+00	3.62E+00	8.28E+00	5.81E-01	9.25E-01	1.42E+00	8.44E-01	4.46E-01	4.52E-01	3.94E+00	3.45E+00	4.39E+00	3.90E+00	3.13E+00	4.60E+00	2.71E+02	2.74E+02	5.73E+01	4.76E+01	3.14E+01	3.05E+02	2.54E-01	0.00E+00	8.51E+02	1.01E+03	1.15E+01	1.09E+01	8.11E-01	4.39E-01	2.20E+00	1.62E+00	2.01E+00	6.28E-01
BHM	33.553	-86.815	163	80	6/11/2013 13:00	6/11/2013 13:59	4.31E+01	6.34E+01	1.84E+02	1.58E+02	4.27E-01	9.55E-01	6.68E-01	1.05E+00	1.47E+00	4.58E+00	4.39E+00	8.66E+00	5.98E-01	9.19E-01	1.48E+00	8.37E-01	5.14E-01	4.68E-01	4.06E+00	3.63E+00	4.58E+00	4.10E+00	3.05E+00	4.63E+00	2.72E+02	2.72E+02	5.44E+01	4.65E+01	3.21E+01	3.05E+02	2.54E-01	0.00E+00	8.07E+02	9.71E+02	1.20E+01	1.16E+01	8.04E-01	4.82E-01	2.35E+00	1.74E+00	2.03E+00	6.47E-01
BHM	33.553	-86.815	163	80	6/11/2013 14:00	6/11/2013 14:59	4.57E+01	6.32E+01	1.79E+02	1.65E+02	4.38E-01	1.04E+00	6.81E-01	1.12E+00	2.07E+00	5.16E+00	5.23E+00	9.27E+00	6.46E-01	9.20E-01	1.50E+00	8.04E-01	4.07E-01	4.86E-01	4.06E+00	3.80E+00	4.46E+00	4.29E+00	3.10E+00	4.91E+00	2.63E+02	2.73E+02	5.15E+01	4.60E+01	3.25E+01	3.06E+02	2.54E-01	0.00E+00	7.13E+02	8.76E+02	1.05E+01	1.22E+01	8.43E-01	5.17E-01	2.49E+00	1.85E+00	2.05E+00	6.61E-01
BHM	33.553	-86.815	163	80	6/11/2013 15:00	6/11/2013 15:59	4.72E+01	6.20E+01	2.10E+02	1.70E+02	3.17E-01	1.10E+00	6.58E-01	1.12E+00	1.20E+00	5.73E+00	4.13E+00	9.66E+00	6.89E-01	8.75E-01	1.45E+00	8.14E-01	3.62E-01	4.80E-01	4.21E+00	3.83E+00	4.57E+00	4.30E+00	3.47E+00	4.92E+00	2.70E+02	2.73E+02	5.13E+01	4.55E+01	3.26E+01	3.06E+02	2.54E-01	0.00E+00	5.92E+02	7.32E+02	1.17E+01	1.24E+01	8.12E-01	5.27E-01	2.45E+00	1.88E+00	2.07E+00	6.67E-01
BHM	33.553	-86.815	163	80	6/11/2013 16:00	6/11/2013 16:59	4.68E+01	6.00E+01	1.78E+02	1.76E+02	4.40E-01	1.17E+00	4.52E-01	1.07E+00	2.18E+00	6.80E+00	4.53E+00	1.04E+01	6.06E-01	8.03E-01	1.63E+00	8.52E-01	4.61E-01	5.13E-01	3.83E+00	3.88E+00	4.29E+00	4.39E+00	3.53E+00	4.69E+00	2.71E+02	2.76E+02	5.36E+01	4.65E+01	3.24E+01	3.06E+02	2.54E-01	0.00E+00	3.75E+02	5.52E+02	1.10E+01	1.27E+01	7.72E-01	5.35E-01	2.46E+00	1.92E+00	2.08E+00	7.12E-01
BHM	33.553	-86.815	163	80	6/11/2013 17:00	6/11/2013 17:59	4.50E+01	5.30E+01	1.74E+02	2.01E+02	5.65E-01	1.33E+00	7.13E-01	1.02E+00	1.84E+00	1.07E+01	4.27E+00	1.41E+01	5.42E-01	6.77E-01	1.67E+00	1.00E+00	4.09E-01	7.02E-01	4.10E+00	4.18E+00	4.51E+00	4.89E+00	3.04E+00	4.45E+00	2.69E+02	2.75E+02	5.80E+01	5.51E+01	3.18E+01	3.05E+02	2.54E-01	0.00E+00	1.94E+02	3.50E+02	1.26E+01	1.39E+01	7.62E-01	5.40E-01	2.44E+00	2.02E+00	2.04E+00	9.01E-01
BHM	33.553	-86.815	163	80	6/11/2013 18:00	6/11/2013 18:59	4.09E+01	2.79E+01	1.94E+02	3.29E+02	2.98E-01	1.70E+00	6.21E-01	9.53E-01	3.25E+00	3.03E+01	5.80E+00	3.38E+01	3.97E-01	5.02E-01	1.69E+00	1.59E+00	3.94E-01	1.61E+00	3.96E+00	5.48E+00	4.35E+00	7.10E+00	2.34E+00	3.42E+00	2.72E+02	2.77E+02	6.23E+01	6.47E+01	3.09E+01	3.04E+02	2.54E-01	0.00E+00	3.69E+01	1.45E+02	1.09E+01	1.89E+01	6.19E-01	4.86E-01	2.20E+00	2.31E+00	1.91E+00	1.77E+00
BHM	33.553	-86.815	163	80	6/11/2013 19:00	6/11/2013 19:59	3.56E+01	1.27E+01	2.61E+02	3.82E+02	3.39E-01	1.83E+00	1.32E-01	1.48E+00	5.81E+00	4.18E+01	7.29E+00	4.67E+01	3.25E-01	4.94E-01	2.24E+00	1.90E+00	5.44E-01	2.10E+00	4.14E+00	6.74E+00	4.68E+00	8.84E+00	2.28E+00	2.73E+00	2.68E+02	2.72E+02	6.63E+01	7.00E+01	3.00E+01	3.03E+02	2.54E-01	2.03E-16	5.40E-01	0.00E+00	1.25E+01	2.28E+01	5.95E-01	4.51E-01	2.17E+00	2.54E+00	1.84E+00	2.27E+00
BHM	33.553	-86.815	163	80	6/11/2013 20:00	6/11/2013 20:59	2.48E+01	9.58E+00	2.83E+02	3.35E+02	3.75E-01	1.59E+00	1.95E-01	1.88E+00	1.25E+01	3.95E+01	1.40E+01	4.49E+01	3.55E-01	5.18E-01	6.52E+00	1.87E+00	8.50E-01	1.95E+00	4.17E+00	6.98E+00	5.02E+00	8.93E+00	1.58E+00	2.66E+00	2.43E+02	2.61E+02	7.04E+01	7.34E+01	2.95E+01	3.02E+02	2.54E-01	0.00E+00	1.56E-01	0.00E+00	1.28E+01	2.31E+01	6.74E-01	4.34E-01	2.20E+00	2.51E+00	1.81E+00	2.18E+00
BHM	33.553	-86.815	163	80	6/11/2013 21:00	6/11/2013 21:59	3.05E+01	7.26E+00	-999	2.90E+02	-999	1.34E+00	5.58E-02	2.30E+00	5.30E+00	3.62E+01	6.93E+00	4.21E+01	3.01E-01	4.81E-01	2.60E+00	1.79E+00	6.32E-01	1.82E+00	4.16E+00	6.88E+00	4.80E+00	8.70E+00	2.18E+00	2.55E+00	2.72E+02	2.50E+02	7.28E+01	7.61E+01	2.87E+01	3.01E+02	2.54E-01	0.00E+00	2.39E-01	0.00E+00	1.29E+01	2.24E+01	5.82E-01	3.55E-01	2.12E+00	2.24E+00	1.78E+00	2.07E+00
BHM	33.553	-86.815	163	80	6/11/2013 22:00	6/11/2013 22:59	2.34E+01	5.94E+00	2.50E+02	2.54E+02	2.34E-01	1.20E+00	5.36E-01	2.51E+00	1.58E+01	3.35E+01	1.73E+01	3.97E+01	3.44E-01	4.59E-01	2.03E+00	1.66E+00	8.68E-01	1.76E+00	4.07E+00	7.06E+00	4.94E+00	8.81E+00	1.30E+00	2.28E+00	2.39E+02	2.37E+02	7.61E+01	7.80E+01	2.79E+01	3.00E+02	2.54E-01	0.00E+00	2.55E-01	0.00E+00	1.10E+01	2.24E+01	5.96E-01	2.92E-01	2.13E+00	2.03E+00	1.77E+00	2.05E+00
BHM	33.553	-86.815	163	80	6/11/2013 23:00	6/11/2013 23:59	2.73E+00	6.78E+00	3.73E+02	2.19E+02	4.01E-01	1.11E+00	4.13E+00	1.95E+00	2.96E+01	2.98E+01	3.42E+01	3.54E+01	2.18E-01	4.46E-01	1.74E+00	1.45E+00	1.31E+00	1.65E+00	4.33E+00	7.49E+00	5.64E+00	9.14E+00	7.85E-01	2.31E+00	2.33E+02	2.31E+02	8.03E+01	8.01E+01	2.71E+01	2.99E+02	2.54E-01	0.00E+00	3.61E-01	0.00E+00	1.35E+01	2.25E+01	6.66E-01	2.68E-01	2.13E+00	1.90E+00	1.77E+00	1.99E+00
BHM	33.553	-86.815	163	80	6/12/2013 0:00	6/12/2013 0:59	2.59E+00	7.39E+00	3.80E+02	1.96E+02	4.78E-01	1.01E+00	2.16E+00	1.59E+00	2.46E+01	2.55E+01	2.83E+01	3.05E+01	2.50E-01	3.98E-01	1.86E+00	1.29E+00	1.34E+00	1.51E+00	4.16E+00	8.29E+00	5.51E+00	9.80E+00	2.56E-01	2.53E+00	1.76E+02	2.35E+02	8.55E+01	8.27E+01	2.60E+01	2.99E+02	2.54E-01	0.00E+00	3.90E-01	0.00E+00	1.21E+01	2.34E+01	8.89E-01	2.91E-01	2.13E+00	1.89E+00	1.78E+00	1.91E+00
BHM	33.553	-86.815	163	80	6/12/2013 1:00	6/12/2013 1:59	2.44E+00	7.05E+00	5.77E+02	1.76E+02	1.27E+00	9.18E-01	8.28E+00	1.67E+00	2.55E+01	2.14E+01	3.71E+01	2.59E+01	3.65E-01	3.19E-01	1.57E+00	1.11E+00	1.86E+00	1.31E+00	4.03E+00	8.40E+00	5.89E+00	9.71E+00	9.34E-01	2.60E+00	2.35E+02	2.48E+02	8.47E+01	8.25E+01	2.59E+01	2.98E+02	2.54E-01	0.00E+00	2.71E-01	0.00E+00	1.47E+01	2.33E+01	7.94E-01	3.13E-01	2.16E+00	1.94E+00	1.79E+00	1.81E+00
BHM	33.553	-86.815	163	80	6/12/2013 2:00	6/12/2013 2:59	1.93E+00	1.37E+01	5.28E+02	1.64E+02	1.57E+00	8.88E-01	9.57E+00	9.02E-01	2.67E+01	1.91E+01	3.69E+01	2.24E+01	2.79E-01	2.88E-01	6.05E+00	9.83E-01	1.65E+00	1.19E+00	4.73E+00	6.64E+00	6.38E+00	7.83E+00	1.15E+00	2.53E+00	2.36E+02	2.57E+02	8.54E+01	8.14E+01	2.56E+01	2.98E+02	2.54E-01	0.00E+00	1.78E-01	0.00E+00	1.53E+01	1.97E+01	1.05E+00	2.56E-01	-999	1.84E+00	1.79E+00	1.80E+00
BHM	33.553	-86.815	163	80	6/12/2013 3:00	6/12/2013 3:59	3.95E+00	1.44E+01	3.89E+02	1.87E+02	1.18E+00	9.45E-01	1.07E+01	1.07E+00	2.22E+01	2.23E+01	3.36E+01	2.58E+01	3.68E-01	2.94E-01	3.79E+00	1.12E+00	1.66E+00	1.44E+00	4.68E+00	5.83E+00	6.34E+00	7.27E+00	5.55E-01	2.53E+00	2.70E+02	2.61E+02	8.72E+01	8.12E+01	2.50E+01	2.97E+02	2.54E-01	0.00E+00	2.10E-01	0.00E+00	1.64E+01	1.85E+01	9.08E-01	1.80E-01	2.22E+00	1.75E+00	1.77E+00	1.97E+00
BHM	33.553	-86.815	163	80	6/12/2013 4:00	6/12/2013 4:59	1.68E+00	6.26E+00	3.76E+02	2.63E+02	1.18E+00	1.07E+00	2.06E+01	4.40E+00	2.27E+01	3.02E+01	4.47E+01	3.72E+01	2.60E-01	2.71E-01	4.35E+00	1.58E+00	2.05E+00	2.16E+00	4.72E+00	6.30E+00	6.76E+00	8.46E+00	7.14E-01	2.42E+00	2.30E+02	2.66E+02	8.93E+01	8.21E+01	2.45E+01	2.97E+02	2.54E-01	0.00E+00	4.96E+00	0.00E+00	1.62E+01	2.06E+01	-999	1.17E-01	-999	1.79E+00	1.73E+00	2.40E+00
BHM	33.553	-86.815	163	80	6/12/2013 5:00	6/12/2013 5:59	5.40E+00	4.59E+00	9.54E+02	3.63E+02	5.82E-01	1.20E+00	1.32E+01	1.50E+01	1.56E+01	3.02E+01	3.03E+01	4.81E+01	3.00E-01	3.12E-01	3.34E+00	1.98E+00	1.50E+00	2.78E+00	4.53E+00	7.02E+00	6.03E+00	9.80E+00	6.26E-01	2.42E+00	1.53E+01	2.74E+02	8.95E+01	8.11E+01	2.45E+01	2.97E+02	2.54E-01	0.00E+00	1.06E+02	1.87E+01	1.49E+01	2.32E+01	1.09E+00	7.71E-02	1.99E+00	1.83E+00	1.71E+00	2.76E+00
BHM	33.553	-86.815	163	80	6/12/2013 6:00	6/12/2013 6:59	1.76E+01	1.62E+01	2.81E+02	3.24E+02	4.39E-01	1.47E+00	4.57E+00	1.20E+01	1.15E+01	2.27E+01	1.79E+01	3.81E+01	3.87E-01	6.86E-01	2.75E+00	1.60E+00	1.43E+00	2.15E+00	4.06E+00	6.81E+00	5.50E+00	8.96E+00	9.51E-01	2.57E+00	2.92E+02	2.88E+02	8.07E+01	7.50E+01	2.63E+01	2.97E+02	2.54E-01	0.00E+00	2.88E+02	1.60E+02	1.45E+01	2.22E+01	1.26E+00	7.56E-02	1.70E+00	1.75E+00	1.74E+00	2.34E+00
BHM	33.553	-86.815	163	80	6/12/2013 7:00	6/12/2013 7:59	2.78E+01	3.76E+01	2.23E+02	2.25E+02	2.28E-01	1.63E+00	2.44E+00	4.71E+00	6.51E+00	1.37E+01	1.10E+01	2.21E+01	3.52E-01	1.01E+00	2.66E+00	1.24E+00	1.11E+00	1.25E+00	3.45E+00	4.68E+00	4.55E+00	5.93E+00	2.14E+00	2.58E+00	3.03E+02	2.97E+02	7.31E+01	6.26E+01	2.78E+01	2.98E+02	2.54E-01	0.00E+00	4.95E+02	3.88E+02	1.64E+01	1.58E+01	1.38E+00	7.68E-02	1.49E+00	1.43E+00	1.79E+00	1.58E+00
BHM	33.553	-86.815	163	80	6/12/2013 8:00	6/12/2013 8:59	3.76E+01	5.36E+01	1.77E+02	1.70E+02	2.75E-01	1.54E+00	7.46E-01	2.25E+00	2.55E+00	8.21E+00	5.85E+00	1.42E+01	4.43E-01	1.26E+00	2.63E+00	1.08E+00	8.09E-01	7.54E-01	3.18E+00	2.98E+00	3.99E+00	3.74E+00	2.33E+00	3.02E+00	3.16E+02	2.99E+02	6.84E+01	5.29E+01	2.91E+01	3.00E+02	2.54E-01	0.00E+00	6.77E+02	6.01E+02	1.61E+01	1.10E+01	1.01E+00	1.58E-01	1.57E+00	1.31E+00	1.85E+00	1.05E+00
BHM	33.553	-86.815	163	80	6/12/2013 9:00	6/12/2013 9:59	4.29E+01	6.17E+01	-999	1.56E+02	-999	1.28E+00	4.21E-01	1.48E+00	1.47E+00	5.96E+00	4.13E+00	1.12E+01	4.43E-01	1.24E+00	2.82E+00	1.01E+00	5.49E-01	5.87E-01	3.31E+00	2.46E+00	3.86E+00	3.04E+00	2.46E+00	3.61E+00	3.04E+02	2.96E+02	6.71E+01	4.81E+01	2.98E+01	3.02E+02	2.54E-01	0.00E+00	8.21E+02	7.74E+02	1.73E+01	9.36E+00	9.26E-01	1.98E-01	1.76E+00	1.26E+00	1.89E+00	8.69E-01
BHM	33.553	-86.815	163	80	6/12/2013 10:00	6/12/2013 10:59	4.99E+01	6.67E+01	-999	1.54E+02	-999	1.09E+00	2.61E-01	1.19E+00	1.10E+00	5.11E+00	3.87E+00	1.02E+01	6.10E-01	1.25E+00	3.24E+00	1.06E+00	6.03E-01	5.37E-01	3.77E+00	2.31E+00	4.38E+00	2.85E+00	2.16E+00	3.37E+00	3.13E+02	2.94E+02	6.40E+01	4.52E+01	3.07E+01	3.03E+02	2.54E-01	0.00E+00	8.24E+02	9.03E+02	1.56E+01	8.92E+00	8.86E-01	2.01E-01	1.80E+00	1.23E+00	1.91E+00	8.11E-01
BHM	33.553	-86.815	163	80	6/12/2013 11:00	6/12/2013 11:59	6.25E+01	7.09E+01	-999	1.55E+02	-999	1.03E+00	3.62E-01	1.03E+00	1.58E+00	4.74E+00	5.01E+00	9.87E+00	7.35E-01	1.34E+00	2.50E+00	1.11E+00	6.14E-01	5.25E-01	3.83E+00	2.27E+00	4.45E+00	2.80E+00	2.33E+00	2.95E+00	2.76E+02	2.93E+02	5.85E+01	4.26E+01	3.14E+01	3.04E+02	2.54E-01	0.00E+00	8.67E+02	9.81E+02	1.41E+01	8.93E+00	8.45E-01	2.26E-01	2.03E+00	1.29E+00	1.93E+00	8.00E-01
BHM	33.553	-86.815	163	80	6/12/2013 12:00	6/12/2013 12:59	6.94E+01	7.36E+01	-999	1.59E+02	-999	9.86E-01	3.98E-01	9.81E-01	1.90E+00	4.78E+00	5.83E+00	9.96E+00	9.41E-01	1.42E+00	2.37E+00	1.12E+00	6.26E-01	5.31E-01	3.76E+00	2.29E+00	4.39E+00	2.82E+00	2.36E+00	2.61E+00	2.69E+02	2.87E+02	5.58E+01	4.00E+01	3.20E+01	3.05E+02	2.54E-01	0.00E+00	7.06E+02	1.00E+03	1.46E+01	9.03E+00	1.03E+00	2.52E-01	2.83E+00	1.35E+00	1.94E+00	8.11E-01
BHM	33.553	-86.815	163	80	6/12/2013 13:00	6/12/2013 13:59	6.55E+01	7.22E+01	1.78E+02	1.64E+02	6.35E-01	8.31E-01	4.52E-01	1.05E+00	1.73E+00	5.20E+00	5.38E+00	1.02E+01	9.70E-01	1.36E+00	1.73E+00	1.09E+00	5.74E-01	5.34E-01	3.88E+00	2.29E+00	4.46E+00	2.82E+00	2.74E+00	2.62E+00	2.75E+02	2.75E+02	5.31E+01	3.78E+01	3.26E+01	3.06E+02	2.54E-01	0.00E+00	8.93E+02	9.63E+02	1.61E+01	8.86E+00	1.05E+00	2.58E-01	3.34E+00	1.32E+00	1.94E+00	7.98E-01
BHM	33.553	-86.815	163	80	6/12/2013 14:00	6/12/2013 14:59	5.82E+01	6.58E+01	1.71E+02	1.66E+02	3.45E-01	5.46E-01	2.79E-01	1.19E+00	1.31E+00	5.69E+00	4.67E+00	1.01E+01	1.07E+00	1.04E+00	1.83E+00	1.05E+00	4.90E-01	5.06E-01	3.76E+00	2.22E+00	4.25E+00	2.72E+00	2.15E+00	2.96E+00	3.10E+02	2.65E+02	5.13E+01	3.69E+01	3.30E+01	3.06E+02	2.54E-01	0.00E+00	7.97E+02	8.69E+02	1.31E+01	8.20E+00	9.16E-01	2.28E-01	2.61E+00	1.16E+00	1.94E+00	7.19E-01
BHM	33.553	-86.815	163	80	6/12/2013 15:00	6/12/2013 15:59	5.59E+01	5.95E+01	1.88E+02	1.67E+02	2.28E-01	3.92E-01	3.79E-01	1.23E+00	1.95E+00	6.11E+00	5.19E+00	9.90E+00	1.03E+00	6.71E-01	1.87E+00	1.08E+00	5.01E-01	4.65E-01	3.57E+00	2.20E+00	4.07E+00	2.67E+00	2.21E+00	3.39E+00	2.90E+02	2.59E+02	5.09E+01	3.91E+01	3.30E+01	3.06E+02	2.54E-01	0.00E+00	5.90E+02	7.26E+02	1.32E+01	7.77E+00	8.78E-01	1.81E-01	2.20E+00	9.93E-01	1.95E+00	6.56E-01
BHM	33.553	-86.815	163	80	6/12/2013 16:00	6/12/2013 16:59	5.15E+01	5.32E+01	1.80E+02	1.74E+02	1.92E-01	3.85E-01	2.84E-01	1.22E+00	1.80E+00	7.04E+00	4.40E+00	1.06E+01	8.52E-01	4.72E-01	1.83E+00	1.21E+00	4.12E-01	4.86E-01	3.42E+00	2.38E+00	3.83E+00	2.87E+00	2.99E+00	3.52E+00	2.77E+02	2.55E+02	5.12E+01	4.42E+01	3.28E+01	3.06E+02	2.54E-01	0.00E+00	3.88E+02	5.46E+02	1.16E+01	8.18E+00	7.23E-01	1.31E-01	1.92E+00	9.24E-01	1.93E+00	6.91E-01
BHM	33.553	-86.815	163	80	6/12/2013 17:00	6/12/2013 17:59	4.62E+01	4.26E+01	1.86E+02	2.02E+02	1.85E-01	4.76E-01	4.12E-01	1.36E+00	2.62E+00	1.10E+01	5.03E+00	1.46E+01	7.43E-01	3.59E-01	1.90E+00	1.57E+00	4.39E-01	6.97E-01	3.37E+00	2.87E+00	3.81E+00	3.57E+00	2.72E+00	3.54E+00	2.74E+02	2.50E+02	5.17E+01	5.56E+01	3.23E+01	3.06E+02	2.54E-01	0.00E+00	1.95E+02	3.44E+02	1.23E+01	9.81E+00	6.46E-01	6.05E-02	1.61E+00	9.40E-01	1.88E+00	9.00E-01
BHM	33.553	-86.815	163	80	6/12/2013 18:00	6/12/2013 18:59	4.21E+01	1.75E+01	2.20E+02	3.52E+02	1.55E-01	7.23E-01	1.82E-01	2.03E+00	4.89E+00	3.16E+01	6.76E+00	3.63E+01	5.75E-01	3.19E-01	2.35E+00	2.18E+00	5.46E-01	1.74E+00	3.57E+00	4.46E+00	4.11E+00	6.21E+00	2.15E+00	3.03E+00	2.72E+02	2.44E+02	5.58E+01	6.79E+01	3.14E+01	3.05E+02	2.54E-01	0.00E+00	3.77E+01	1.43E+02	1.24E+01	1.59E+01	5.23E-01	9.89E-03	1.57E+00	1.26E+00	1.75E+00	1.88E+00
BHM	33.553	-86.815	163	80	6/12/2013 19:00	6/12/2013 19:59	3.09E+01	8.62E+00	2.72E+02	3.68E+02	5.41E-01	8.38E-01	5.88E-01	2.30E+00	1.30E+01	3.85E+01	1.48E+01	4.41E+01	4.90E-01	2.89E-01	3.58E+00	2.23E+00	8.13E-01	2.06E+00	3.71E+00	5.68E+00	4.52E+00	7.74E+00	1.79E+00	3.03E+00	2.58E+02	2.44E+02	5.93E+01	7.41E+01	3.05E+01	3.03E+02	2.54E-01	0.00E+00	7.05E-01	0.00E+00	1.47E+01	2.05E+01	5.42E-01	3.85E-02	1.61E+00	1.79E+00	1.72E+00	2.26E+00
BHM	33.553	-86.815	163	80	6/12/2013 20:00	6/12/2013 20:59	1.47E+01	8.02E+00	4.24E+02	3.32E+02	4.78E-01	9.36E-01	3.87E-01	2.25E+00	2.62E+01	3.83E+01	2.76E+01	4.42E+01	4.57E-01	3.88E-01	4.41E+00	2.28E+00	1.47E+00	2.04E+00	3.42E+00	6.27E+00	4.90E+00	8.31E+00	1.41E+00	2.72E+00	2.26E+02	2.41E+02	6.37E+01	7.82E+01	2.97E+01	3.02E+02	2.54E-01	0.00E+00	2.49E-01	0.00E+00	1.41E+01	2.29E+01	6.18E-01	1.06E-01	1.64E+00	2.15E+00	1.72E+00	2.29E+00
BHM	33.553	-86.815	163	80	6/12/2013 21:00	6/12/2013 21:59	9.77E+00	8.81E+00	5.65E+02	2.92E+02	3.89E-01	9.99E-01	7.59E-01	1.80E+00	2.74E+01	3.57E+01	2.90E+01	4.13E+01	3.72E-01	4.55E-01	2.18E+00	2.21E+00	1.40E+00	1.94E+00	3.46E+00	6.51E+00	4.86E+00	8.45E+00	1.30E+00	2.73E+00	2.31E+02	2.34E+02	6.66E+01	8.11E+01	2.89E+01	3.01E+02	2.54E-01	0.00E+00	2.67E-01	0.00E+00	1.52E+01	2.38E+01	7.50E-01	1.71E-01	1.83E+00	2.33E+00	1.73E+00	2.21E+00
BHM	33.553	-86.815	163	80	6/12/2013 22:00	6/12/2013 22:59	9.04E+00	1.02E+01	4.80E+02	2.39E+02	5.50E-01	9.14E-01	5.18E-01	1.24E+00	2.48E+01	2.95E+01	2.59E+01	3.46E+01	3.79E-01	4.30E-01	2.08E+00	1.93E+00	1.18E+00	1.69E+00	3.49E+00	6.87E+00	4.67E+00	8.56E+00	8.76E-01	2.79E+00	2.18E+02	2.33E+02	7.01E+01	8.10E+01	2.82E+01	3.00E+02	2.54E-01	0.00E+00	3.38E-01	0.00E+00	1.58E+01	2.34E+01	7.62E-01	1.20E-01	1.82E+00	2.09E+00	1.73E+00	1.98E+00
BHM	33.553	-86.815	163	80	6/12/2013 23:00	6/12/2013 23:59	3.97E+00	1.31E+01	5.86E+02	1.85E+02	1.07E+00	7.66E-01	2.32E+00	7.40E-01	2.78E+01	2.17E+01	3.05E+01	2.55E+01	3.84E-01	2.98E-01	1.89E+00	2.12E+00	1.24E+00	1.28E+00	3.57E+00	6.05E+00	4.81E+00	7.32E+00	1.06E+00	3.06E+00	2.15E+02	2.47E+02	7.22E+01	7.66E+01	2.76E+01	3.00E+02	2.54E-01	0.00E+00	3.28E-01	0.00E+00	1.48E+01	1.91E+01	7.38E-01	4.81E-02	1.84E+00	1.54E+00	1.73E+00	1.62E+00
BHM	33.553	-86.815	163	80	6/13/2013 0:00	6/13/2013 0:59	9.40E+00	1.47E+01	5.81E+02	1.64E+02	9.87E-01	7.75E-01	7.48E-01	6.03E-01	2.06E+01	1.99E+01	2.54E+01	2.31E+01	2.53E-01	2.68E-01	4.12E+00	2.39E+00	1.45E+00	1.14E+00	3.60E+00	5.08E+00	5.05E+00	6.22E+00	1.33E+00	2.84E+00	2.41E+02	2.55E+02	7.41E+01	7.65E+01	2.71E+01	2.99E+02	2.54E-01	0.00E+00	3.36E-01	0.00E+00	1.70E+01	1.66E+01	7.39E-01	7.08E-02	2.07E+00	1.45E+00	1.74E+00	1.57E+00
BHM	33.553	-86.815	163	80	6/13/2013 1:00	6/13/2013 1:59	2.29E+01	1.94E+01	1.74E+02	1.65E+02	2.16E-01	8.44E-01	1.72E-01	3.80E-01	4.71E+00	1.93E+01	5.78E+00	2.23E+01	3.80E-01	3.70E-01	-999	2.09E+00	6.52E-01	1.18E+00	3.46E+00	5.44E+00	4.11E+00	6.61E+00	2.30E+00	2.65E+00	2.66E+02	2.60E+02	7.61E+01	7.73E+01	2.65E+01	2.99E+02	2.54E-01	0.00E+00	3.25E-01	0.00E+00	1.41E+01	1.75E+01	7.43E-01	1.24E-01	2.16E+00	1.60E+00	1.77E+00	1.79E+00
BHM	33.553	-86.815	163	80	6/13/2013 2:00	6/13/2013 2:59	1.52E+01	2.24E+01	1.92E+02	1.80E+02	2.91E-01	8.99E-01	1.33E-01	3.12E-01	1.10E+01	2.08E+01	1.17E+01	2.41E+01	3.00E-01	5.08E-01	4.76E+00	1.98E+00	7.45E-01	1.34E+00	3.41E+00	6.03E+00	4.16E+00	7.37E+00	1.56E+00	2.58E+00	2.39E+02	2.63E+02	8.05E+01	7.90E+01	2.58E+01	2.98E+02	2.54E-01	0.00E+00	3.14E-01	0.00E+00	1.51E+01	1.93E+01	6.14E-01	1.56E-01	2.38E+00	1.76E+00	1.78E+00	2.02E+00
BHM	33.553	-86.815	163	80	6/13/2013 3:00	6/13/2013 3:59	9.70E+00	1.74E+01	2.04E+02	2.15E+02	3.48E-01	9.29E-01	3.82E-01	6.51E-01	1.72E+01	2.59E+01	1.74E+01	2.99E+01	2.99E-01	5.25E-01	6.82E+00	1.93E+00	-999	1.73E+00	-999	7.11E+00	-999	8.84E+00	1.74E+00	2.45E+00	2.39E+02	2.49E+02	8.28E+01	8.00E+01	2.53E+01	2.98E+02	2.54E-01	0.00E+00	3.42E-01	0.00E+00	1.47E+01	2.22E+01	6.64E-01	1.49E-01	2.51E+00	1.84E+00	1.77E+00	2.32E+00
BHM	33.553	-86.815	163	80	6/13/2013 4:00	6/13/2013 4:59	8.59E+00	1.09E+01	2.18E+02	2.55E+02	3.05E-01	9.88E-01	3.66E+00	1.68E+00	1.93E+01	2.80E+01	2.34E+01	3.28E+01	3.87E-01	3.80E-01	6.02E+00	1.78E+00	-999	2.02E+00	-999	7.96E+00	-999	9.98E+00	1.86E+00	2.93E+00	2.37E+02	2.54E+02	8.42E+01	7.99E+01	2.49E+01	2.97E+02	2.54E-01	0.00E+00	5.92E+00	0.00E+00	1.65E+01	2.40E+01	8.66E-01	1.10E-01	2.62E+00	1.81E+00	1.76E+00	2.50E+00
BHM	33.553	-86.815	163	80	6/13/2013 5:00	6/13/2013 5:59	1.26E+01	1.41E+01	2.21E+02	2.64E+02	9.88E-01	1.01E+00	3.89E+00	4.25E+00	1.61E+01	2.22E+01	2.14E+01	2.89E+01	1.77E-01	4.35E-01	6.14E+00	1.56E+00	-999	1.79E+00	-999	6.59E+00	-999	8.38E+00	2.38E+00	3.54E+00	2.51E+02	2.66E+02	8.17E+01	6.26E+01	2.54E+01	2.97E+02	2.54E-01	0.00E+00	1.09E+02	2.26E+01	1.79E+01	2.06E+01	9.76E-01	1.01E-01	2.81E+00	1.74E+00	1.76E+00	2.25E+00
BHM	33.553	-86.815	163	80	6/13/2013 6:00	6/13/2013 6:59	2.20E+01	2.92E+01	1.94E+02	2.10E+02	5.78E-01	7.88E-01	2.19E+00	4.08E+00	6.52E+00	1.38E+01	9.66E+00	1.95E+01	2.54E-01	5.29E-01	2.98E+00	1.26E+00	-999	1.12E+00	-999	3.31E+00	-999	4.43E+00	3.20E+00	4.59E+00	2.65E+02	2.74E+02	7.91E+01	4.82E+01	2.61E+01	2.98E+02	2.54E-01	0.00E+00	2.98E+02	2.03E+02	1.73E+01	1.20E+01	-999	1.46E-01	-999	1.38E+00	1.77E+00	1.40E+00
BHM	33.553	-86.815	163	80	6/13/2013 7:00	6/13/2013 7:59	2.62E+01	3.83E+01	1.68E+02	1.68E+02	4.22E-01	6.73E-01	1.33E+00	3.19E+00	2.95E+00	9.44E+00	5.95E+00	1.42E+01	3.05E-01	5.78E-01	2.39E+00	9.52E-01	-999	7.62E-01	-999	2.08E+00	-999	2.84E+00	3.61E+00	5.03E+00	2.63E+02	2.69E+02	7.35E+01	4.72E+01	2.77E+01	3.00E+02	2.54E-01	0.00E+00	4.98E+02	4.15E+02	1.51E+01	8.67E+00	1.10E+00	1.77E-01	2.69E+00	1.22E+00	1.79E+00	9.86E-01
BHM	33.553	-86.815	163	80	6/13/2013 8:00	6/13/2013 8:59	-999	4.54E+01	1.71E+02	1.45E+02	4.80E-01	5.74E-01	7.39E-01	2.04E+00	1.82E+00	6.14E+00	4.50E+00	1.01E+01	3.41E-01	5.65E-01	1.96E+00	8.83E-01	-999	6.02E-01	-999	1.97E+00	-999	2.57E+00	4.32E+00	5.51E+00	2.63E+02	2.64E+02	6.81E+01	5.55E+01	2.91E+01	3.01E+02	2.54E-01	0.00E+00	6.70E+02	6.16E+02	1.92E+01	7.83E+00	1.13E+00	1.37E-01	2.74E+00	1.09E+00	1.84E+00	9.35E-01
BHM	33.553	-86.815	163	80	6/13/2013 9:00	6/13/2013 9:59	-999	4.98E+01	1.61E+02	1.39E+02	4.78E-01	4.99E-01	7.53E-01	1.45E+00	1.64E+00	4.71E+00	3.97E+00	8.38E+00	3.66E-01	5.41E-01	1.65E+00	1.06E+00	-999	5.40E-01	-999	2.30E+00	-999	2.84E+00	5.02E+00	6.44E+00	2.61E+02	2.64E+02	6.36E+01	5.15E+01	3.00E+01	3.02E+02	2.54E-01	0.00E+00	8.24E+02	7.82E+02	1.75E+01	8.36E+00	9.14E-01	1.84E-01	2.60E+00	1.18E+00	1.90E+00	9.92E-01
BHM	33.553	-86.815	163	80	6/13/2013 10:00	6/13/2013 10:59	2.93E+01	5.15E+01	1.65E+02	1.32E+02	3.16E-01	4.68E-01	1.28E+00	1.29E+00	1.36E+00	4.28E+00	4.53E+00	7.65E+00	3.92E-01	4.92E-01	9.66E-01	1.03E+00	-999	4.73E-01	-999	1.97E+00	-999	2.44E+00	5.00E+00	7.08E+00	2.70E+02	2.65E+02	6.15E+01	4.58E+01	3.05E+01	3.03E+02	2.54E-01	0.00E+00	8.27E+02	9.08E+02	1.61E+01	7.15E+00	7.95E-01	1.73E-01	2.35E+00	1.02E+00	1.89E+00	8.54E-01
BHM	33.553	-86.815	163	80	6/13/2013 11:00	6/13/2013 11:59	3.09E+01	5.13E+01	1.50E+02	1.28E+02	3.23E-01	5.43E-01	5.59E-01	1.15E+00	1.21E+00	4.03E+00	3.56E+00	7.15E+00	3.82E-01	4.01E-01	1.24E+00	1.01E+00	-999	4.25E-01	-999	1.86E+00	-999	2.29E+00	4.66E+00	7.20E+00	2.70E+02	2.67E+02	5.94E+01	4.56E+01	3.13E+01	3.04E+02	2.54E-01	0.00E+00	8.69E+02	9.87E+02	1.46E+01	6.78E+00	8.33E-01	1.61E-01	2.38E+00	9.80E-01	1.88E+00	7.29E-01
BHM	33.553	-86.815	163	80	6/13/2013 12:00	6/13/2013 12:59	3.17E+01	4.85E+01	1.48E+02	1.33E+02	3.48E-01	6.07E-01	6.45E-01	9.50E-01	1.63E+00	4.55E+00	3.88E+00	7.34E+00	4.22E-01	3.34E-01	1.37E+00	8.62E-01	-999	4.37E-01	-999	2.03E+00	-999	2.47E+00	4.68E+00	7.29E+00	2.68E+02	2.68E+02	5.79E+01	5.04E+01	3.18E+01	3.05E+02	2.54E-01	0.00E+00	8.70E+02	1.00E+03	-999	7.77E+00	8.44E-01	2.87E-01	2.34E+00	1.37E+00	1.90E+00	7.24E-01
BHM	33.553	-86.815	163	80	6/13/2013 13:00	6/13/2013 13:59	3.35E+01	5.19E+01	1.49E+02	1.53E+02	3.56E-01	6.97E-01	8.20E-01	1.39E+00	1.94E+00	5.02E+00	4.38E+00	8.63E+00	4.73E-01	4.54E-01	1.26E+00	8.87E-01	-999	5.57E-01	-999	2.79E+00	-999	3.35E+00	4.67E+00	6.98E+00	2.70E+02	2.71E+02	5.68E+01	5.12E+01	3.24E+01	3.05E+02	2.54E-01	0.00E+00	8.84E+02	5.92E+02	-999	9.92E+00	9.39E-01	4.28E-01	2.56E+00	1.75E+00	1.89E+00	1.04E+00
BHM	33.553	-86.815	163	80	6/13/2013 14:00	6/13/2013 14:59	3.46E+01	5.24E+01	1.51E+02	1.60E+02	2.76E-01	8.07E-01	6.29E-01	1.36E+00	1.66E+00	5.18E+00	3.99E+00	8.75E+00	4.22E-01	4.78E-01	1.35E+00	1.28E+00	-999	5.98E-01	-999	3.15E+00	-999	3.75E+00	4.94E+00	7.16E+00	2.70E+02	2.69E+02	5.70E+01	4.96E+01	3.26E+01	3.05E+02	2.54E-01	0.00E+00	7.16E+02	5.00E+02	-999	1.00E+01	9.16E-01	2.96E-01	2.71E+00	1.37E+00	1.88E+00	1.20E+00
BHM	33.553	-86.815	163	80	6/13/2013 15:00	6/13/2013 15:59	3.51E+01	5.24E+01	1.59E+02	1.64E+02	2.31E-01	8.15E-01	8.54E-01	1.26E+00	1.85E+00	5.42E+00	4.56E+00	8.76E+00	4.35E-01	4.39E-01	1.43E+00	1.34E+00	-999	5.88E-01	-999	3.20E+00	-999	3.79E+00	4.67E+00	6.90E+00	2.68E+02	2.69E+02	5.91E+01	4.96E+01	3.23E+01	3.06E+02	2.54E-01	3.55E-12	4.50E+02	7.29E+02	-999	1.02E+01	9.01E-01	3.35E-01	2.84E+00	1.47E+00	1.88E+00	1.24E+00
BHM	33.553	-86.815	163	80	6/13/2013 16:00	6/13/2013 16:59	3.14E+01	5.15E+01	1.96E+02	1.71E+02	9.45E-01	7.83E-01	6.66E-01	1.13E+00	5.73E+00	6.58E+00	8.31E+00	9.61E+00	3.53E-01	4.09E-01	1.67E+00	1.24E+00	-999	6.13E-01	-999	3.25E+00	-999	3.86E+00	4.05E+00	6.64E+00	2.59E+02	2.74E+02	6.50E+01	5.28E+01	3.12E+01	3.06E+02	2.54E-01	1.66E-05	9.40E+01	4.75E+02	1.62E+01	1.09E+01	8.89E-01	4.25E-01	2.98E+00	1.74E+00	1.87E+00	1.24E+00
BHM	33.553	-86.815	163	80	6/13/2013 17:00	6/13/2013 17:59	3.26E+01	3.91E+01	1.79E+02	2.18E+02	4.45E-01	4.16E-01	2.51E-01	1.10E+00	4.11E+00	1.30E+01	5.82E+00	1.54E+01	3.33E-01	2.92E-01	1.91E+00	8.91E-01	-999	8.46E-01	-999	2.74E+00	-999	3.59E+00	3.65E+00	5.83E+00	2.67E+02	2.72E+02	6.91E+01	7.88E+01	3.04E+01	3.05E+02	2.54E-01	4.92E-06	3.51E+01	2.55E+02	1.55E+01	1.02E+01	7.94E-01	4.01E-01	3.11E+00	1.69E+00	1.79E+00	1.27E+00
BHM	33.553	-86.815	163	80	6/13/2013 18:00	6/13/2013 18:59	3.05E+01	1.75E+01	1.94E+02	3.05E+02	9.44E-01	7.09E-01	3.29E-01	2.00E+00	6.50E+00	2.50E+01	8.16E+00	2.84E+01	2.80E-01	2.34E-01	2.55E+00	1.02E+00	4.34E-01	1.41E+00	-999	2.80E+00	-999	4.21E+00	2.98E+00	3.69E+00	2.70E+02	2.92E+02	7.19E+01	8.65E+01	2.98E+01	3.02E+02	2.54E-01	3.88E-01	2.01E+01	5.46E+01	1.79E+01	1.13E+01	9.22E-01	4.08E-01	3.30E+00	1.80E+00	1.66E+00	1.60E+00
BHM	33.553	-86.815	163	80	6/13/2013 19:00	6/13/2013 19:59	3.59E+01	1.11E+01	1.74E+02	2.95E+02	5.51E-01	1.12E+00	1.18E-01	1.79E+00	3.90E+00	2.99E+01	5.43E+00	3.32E+01	1.64E-01	2.25E-01	1.77E+00	1.17E+00	4.69E-01	1.56E+00	3.17E+00	3.18E+00	3.64E+00	4.75E+00	2.14E+00	3.54E+00	2.66E+02	3.12E+02	8.06E+01	8.83E+01	2.77E+01	3.00E+02	2.54E-01	1.65E-01	2.93E+00	0.00E+00	1.46E+01	1.29E+01	8.40E-01	4.31E-01	3.03E+00	2.00E+00	1.66E+00	1.67E+00
BHM	33.553	-86.815	163	80	6/13/2013 20:00	6/13/2013 20:59	3.03E+01	1.04E+01	1.87E+02	2.98E+02	4.12E-01	1.30E+00	1.14E-01	1.81E+00	5.55E+00	3.40E+01	7.04E+00	3.79E+01	1.71E-01	3.19E-01	1.89E+00	1.35E+00	6.75E-01	1.76E+00	3.07E+00	3.93E+00	3.74E+00	5.68E+00	1.63E+00	3.01E+00	3.32E+02	3.03E+02	8.28E+01	8.91E+01	2.73E+01	2.99E+02	2.54E-01	3.23E-05	1.49E-01	0.00E+00	1.64E+01	1.55E+01	9.15E-01	5.14E-01	3.45E+00	2.37E+00	1.68E+00	1.84E+00
BHM	33.553	-86.815	163	80	6/13/2013 21:00	6/13/2013 21:59	3.61E+01	1.92E+01	-999	2.57E+02	-999	1.08E+00	1.88E-01	7.99E-01	4.49E+00	2.92E+01	6.10E+00	3.22E+01	1.82E-01	4.61E-01	2.07E+00	1.25E+00	6.39E-01	1.54E+00	2.84E+00	5.01E+00	3.48E+00	6.56E+00	2.15E+00	3.02E+00	6.53E+00	2.96E+02	7.94E+01	8.96E+01	2.64E+01	2.99E+02	2.54E-01	1.33E-05	1.52E-01	0.00E+00	1.23E+01	1.79E+01	8.04E-01	6.72E-01	2.60E+00	2.66E+00	1.76E+00	1.67E+00
BHM	33.553	-86.815	163	80	6/13/2013 22:00	6/13/2013 22:59	3.98E+01	3.07E+01	1.89E+02	1.84E+02	2.95E-01	1.05E+00	4.23E-02	2.44E-01	3.26E+00	1.77E+01	5.42E+00	1.97E+01	9.76E-01	4.20E-01	2.08E+00	9.82E-01	5.82E-01	1.12E+00	2.53E+00	5.74E+00	3.12E+00	6.86E+00	1.74E+00	3.43E+00	2.32E+00	3.12E+02	7.77E+01	8.87E+01	2.52E+01	2.99E+02	2.54E-01	6.83E-05	1.92E-01	0.00E+00	1.09E+01	1.91E+01	7.27E-01	9.26E-01	2.61E+00	3.11E+00	1.84E+00	1.39E+00
BHM	33.553	-86.815	163	80	6/13/2013 23:00	6/13/2013 23:59	3.81E+01	3.58E+01	1.56E+02	1.40E+02	2.12E-01	1.29E+00	2.16E-02	1.46E-01	2.90E+00	1.17E+01	5.27E+00	1.33E+01	1.05E+00	3.72E-01	2.15E+00	5.33E-01	6.19E-01	7.83E-01	2.26E+00	4.19E+00	2.88E+00	4.97E+00	1.25E+00	3.82E+00	7.33E+00	3.49E+02	7.77E+01	8.80E+01	2.43E+01	2.98E+02	2.54E-01	3.26E-12	2.35E-01	0.00E+00	8.81E+00	1.59E+01	6.68E-01	1.16E+00	2.39E+00	3.50E+00	1.94E+00	8.88E-01
BHM	33.553	-86.815	163	80	6/14/2013 0:00	6/14/2013 0:59	3.78E+01	3.16E+01	1.47E+02	1.34E+02	1.53E-01	1.41E+00	2.03E-02	1.89E-01	2.69E+00	1.21E+01	4.76E+00	1.36E+01	7.45E-01	2.83E-01	2.14E+00	6.89E-01	5.96E-01	7.65E-01	2.24E+00	3.04E+00	2.84E+00	3.81E+00	1.73E+00	3.97E+00	3.57E+02	3.55E+02	7.97E+01	8.98E+01	2.33E+01	2.96E+02	2.54E-01	0.00E+00	2.65E-01	0.00E+00	7.49E+00	1.16E+01	5.36E-01	6.51E-01	2.19E+00	2.11E+00	1.85E+00	7.88E-01
BHM	33.553	-86.815	163	80	6/14/2013 1:00	6/14/2013 1:59	3.44E+01	2.98E+01	1.59E+02	1.35E+02	9.06E-02	1.59E+00	2.43E-02	2.17E-01	3.18E+00	1.26E+01	4.99E+00	1.42E+01	5.74E-01	3.73E-01	1.90E+00	8.23E-01	6.16E-01	7.91E-01	2.18E+00	2.16E+00	2.80E+00	2.95E+00	1.25E+00	3.79E+00	3.52E+02	3.57E+02	8.26E+01	9.07E+01	2.25E+01	2.96E+02	2.54E-01	0.00E+00	2.85E-01	0.00E+00	6.55E+00	9.06E+00	5.97E-01	4.11E-01	2.12E+00	1.46E+00	1.74E+00	7.86E-01
BHM	33.553	-86.815	163	80	6/14/2013 2:00	6/14/2013 2:59	2.75E+01	2.79E+01	1.52E+02	1.42E+02	7.34E-02	1.78E+00	5.93E-02	1.94E-01	7.52E+00	1.33E+01	9.21E+00	1.50E+01	5.07E-01	4.39E-01	1.75E+00	9.22E-01	5.93E-01	8.49E-01	2.32E+00	1.73E+00	2.92E+00	2.58E+00	8.73E-01	3.68E+00	8.98E+00	3.60E+02	8.50E+01	9.05E+01	2.18E+01	2.95E+02	2.54E-01	0.00E+00	3.41E-01	0.00E+00	7.48E+00	8.31E+00	3.83E-01	4.02E-01	-999	1.41E+00	1.67E+00	8.23E-01
BHM	33.553	-86.815	163	80	6/14/2013 3:00	6/14/2013 3:59	2.57E+01	2.46E+01	2.41E+02	1.56E+02	5.50E-02	1.67E+00	5.81E-02	3.04E-01	6.41E+00	1.49E+01	8.07E+00	1.66E+01	3.90E-01	4.08E-01	2.01E+00	9.46E-01	6.00E-01	9.74E-01	2.19E+00	1.84E+00	2.79E+00	2.81E+00	6.10E-01	3.67E+00	3.51E+02	4.27E+00	8.78E+01	9.06E+01	2.11E+01	2.95E+02	2.54E-01	0.00E+00	3.32E-01	0.00E+00	7.31E+00	8.60E+00	3.77E-01	4.29E-01	1.94E+00	1.47E+00	1.65E+00	8.91E-01
BHM	33.553	-86.815	163	80	6/14/2013 4:00	6/14/2013 4:59	2.42E+01	2.13E+01	2.09E+02	1.89E+02	1.01E-01	1.49E+00	2.05E-01	5.65E-01	5.87E+00	1.76E+01	7.43E+00	1.96E+01	3.08E-01	4.29E-01	2.16E+00	9.29E-01	6.42E-01	1.19E+00	2.25E+00	2.07E+00	2.89E+00	3.26E+00	1.25E+00	3.70E+00	2.98E+01	1.18E+01	9.06E+01	9.03E+01	2.04E+01	2.95E+02	2.54E-01	0.00E+00	6.15E+00	0.00E+00	8.68E+00	9.25E+00	4.30E-01	4.92E-01	-999	1.62E+00	1.64E+00	1.01E+00
BHM	33.553	-86.815	163	80	6/14/2013 5:00	6/14/2013 5:59	2.23E+01	1.97E+01	4.70E+02	2.23E+02	4.58E-01	1.42E+00	1.00E+00	2.78E+00	6.06E+00	1.80E+01	8.60E+00	2.21E+01	2.35E-01	4.17E-01	2.64E+00	9.95E-01	5.77E-01	1.33E+00	2.32E+00	2.25E+00	2.90E+00	3.58E+00	1.87E+00	3.71E+00	3.50E+01	1.82E+01	9.00E+01	8.68E+01	2.05E+01	2.94E+02	2.54E-01	0.00E+00	1.16E+02	3.29E+01	8.08E+00	9.44E+00	6.48E-01	4.67E-01	2.04E+00	1.58E+00	1.64E+00	1.09E+00
BHM	33.553	-86.815	163	80	6/14/2013 6:00	6/14/2013 6:59	2.76E+01	2.60E+01	4.61E+02	2.14E+02	4.54E+00	1.21E+00	2.13E+00	4.48E+00	6.42E+00	1.28E+01	9.92E+00	1.85E+01	2.22E-01	4.99E-01	3.16E+00	8.52E-01	6.57E-01	1.08E+00	2.46E+00	2.11E+00	3.12E+00	3.19E+00	2.17E+00	4.23E+00	3.56E+01	3.08E+01	8.13E+01	8.34E+01	2.18E+01	2.95E+02	2.54E-01	0.00E+00	3.14E+02	2.19E+02	9.77E+00	8.61E+00	8.78E-01	4.77E-01	2.73E+00	1.58E+00	1.69E+00	9.42E-01
BHM	33.553	-86.815	163	80	6/14/2013 7:00	6/14/2013 7:59	3.67E+01	3.43E+01	2.76E+02	1.85E+02	1.10E+01	1.05E+00	2.49E+00	3.52E+00	6.87E+00	8.67E+00	1.11E+01	1.37E+01	3.48E-01	6.77E-01	4.45E+00	6.72E-01	8.24E-01	7.84E-01	2.14E+00	2.00E+00	2.96E+00	2.78E+00	2.47E+00	4.42E+00	4.05E+01	3.56E+01	6.32E+01	7.67E+01	2.40E+01	2.95E+02	2.54E-01	0.00E+00	5.32E+02	4.30E+02	1.19E+01	8.04E+00	1.20E+00	5.07E-01	3.02E+00	1.61E+00	1.79E+00	8.19E-01
BHM	33.553	-86.815	163	80	6/14/2013 8:00	6/14/2013 8:59	4.55E+01	4.29E+01	3.58E+02	1.65E+02	4.15E+00	8.81E-01	5.26E+00	2.34E+00	3.91E+00	6.00E+00	9.91E+00	1.02E+01	3.25E-01	8.43E-01	4.58E+00	5.68E-01	7.48E-01	5.96E-01	1.88E+00	1.91E+00	2.63E+00	2.51E+00	2.96E+00	4.31E+00	5.30E+01	3.67E+01	5.00E+01	5.76E+01	2.53E+01	2.96E+02	2.54E-01	0.00E+00	7.27E+02	6.34E+02	7.67E+00	7.67E+00	7.54E-01	5.22E-01	1.90E+00	1.64E+00	1.89E+00	7.79E-01
BHM	33.553	-86.815	163	80	6/14/2013 9:00	6/14/2013 9:59	4.89E+01	5.07E+01	2.07E+02	1.55E+02	2.00E+00	7.29E-01	6.31E-01	1.51E+00	1.93E+00	4.37E+00	3.93E+00	7.78E+00	4.45E-01	8.06E-01	3.70E+00	6.63E-01	2.95E-01	4.87E-01	2.22E+00	1.82E+00	2.51E+00	2.31E+00	2.73E+00	4.43E+00	3.81E+01	3.08E+01	5.02E+01	4.70E+01	2.60E+01	2.98E+02	2.54E-01	0.00E+00	8.70E+02	8.12E+02	6.79E+00	7.27E+00	9.02E-01	5.02E-01	1.85E+00	1.57E+00	1.94E+00	8.59E-01
BHM	33.553	-86.815	163	80	6/14/2013 10:00	6/14/2013 10:59	5.12E+01	5.47E+01	1.97E+02	1.55E+02	1.62E+00	7.41E-01	3.26E-01	1.29E+00	9.96E-01	3.97E+00	3.12E+00	7.18E+00	3.99E-01	7.59E-01	2.05E+00	9.05E-01	-999	4.40E-01	-999	1.70E+00	2.64E+00	2.14E+00	3.12E+00	4.00E+00	2.00E+01	2.03E+01	5.06E+01	4.06E+01	2.65E+01	2.99E+02	2.54E-01	0.00E+00	9.69E+02	9.48E+02	7.42E+00	6.75E+00	6.87E-01	4.32E-01	1.80E+00	1.38E+00	1.97E+00	8.77E-01
BHM	33.553	-86.815	163	80	6/14/2013 11:00	6/14/2013 11:59	4.86E+01	5.66E+01	-999	1.58E+02	9.50E-01	7.98E-01	5.01E-02	1.18E+00	-999	3.79E+00	-999	7.02E+00	-999	8.25E-01	3.64E+00	1.41E+00	2.53E-01	4.01E-01	-999	1.68E+00	-999	2.08E+00	3.11E+00	4.12E+00	1.81E+01	7.58E+00	4.97E+01	3.99E+01	2.70E+01	3.00E+02	2.54E-01	0.00E+00	9.74E+02	1.03E+03	-999	6.81E+00	8.01E-01	4.36E-01	1.58E+00	1.39E+00	2.03E+00	8.17E-01
BHM	33.553	-86.815	163	80	6/14/2013 12:00	6/14/2013 12:59	4.81E+01	5.75E+01	-999	1.66E+02	2.67E+00	8.22E-01	2.78E-01	1.13E+00	1.20E+00	3.80E+00	-999	7.23E+00	-999	9.59E-01	3.52E+00	2.83E+00	2.00E-01	4.38E-01	2.73E+00	1.96E+00	2.93E+00	2.40E+00	2.98E+00	4.60E+00	8.41E+00	2.99E+00	4.84E+01	4.32E+01	2.77E+01	3.01E+02	2.54E-01	0.00E+00	9.86E+02	1.04E+03	-999	7.92E+00	3.91E-01	5.23E-01	-999	1.62E+00	2.06E+00	8.47E-01
BHM	33.553	-86.815	163	80	6/14/2013 13:00	6/14/2013 13:59	5.13E+01	5.83E+01	1.54E+02	1.74E+02	2.10E+00	8.14E-01	3.20E-01	1.17E+00	1.07E+00	4.15E+00	4.38E+00	7.85E+00	-999	1.04E+00	4.20E+00	4.48E+00	3.30E-01	5.03E-01	2.90E+00	2.35E+00	3.23E+00	2.85E+00	3.32E+00	4.87E+00	2.68E+01	2.52E+00	4.75E+01	4.36E+01	2.82E+01	3.02E+02	2.54E-01	0.00E+00	9.00E+02	9.93E+02	5.93E+00	9.09E+00	4.80E-01	5.89E-01	-999	1.81E+00	2.04E+00	8.93E-01
BHM	33.553	-86.815	163	80	6/14/2013 14:00	6/14/2013 14:59	5.44E+01	6.14E+01	1.55E+02	1.82E+02	2.09E+00	8.39E-01	2.87E-01	1.14E+00	1.01E+00	4.63E+00	3.33E+00	8.52E+00	5.95E-01	1.13E+00	3.93E+00	5.57E+00	2.26E-01	5.29E-01	2.77E+00	2.52E+00	2.99E+00	3.05E+00	3.56E+00	4.79E+00	2.96E+01	4.03E+00	4.31E+01	4.09E+01	2.88E+01	3.02E+02	2.54E-01	0.00E+00	7.88E+02	8.90E+02	6.26E+00	9.52E+00	6.16E-01	5.70E-01	1.73E+00	1.79E+00	2.02E+00	9.31E-01
BHM	33.553	-86.815	163	80	6/14/2013 15:00	6/14/2013 15:59	5.56E+01	6.24E+01	1.51E+02	1.88E+02	5.13E-01	8.82E-01	3.63E-01	1.08E+00	8.38E-01	5.09E+00	3.22E+00	8.79E+00	5.29E-01	1.07E+00	4.05E+00	6.23E+00	2.73E-01	5.21E-01	2.73E+00	2.51E+00	3.00E+00	3.03E+00	2.84E+00	4.67E+00	1.50E+01	6.33E+00	4.52E+01	3.87E+01	2.90E+01	3.02E+02	2.54E-01	0.00E+00	6.11E+02	7.41E+02	6.84E+00	9.46E+00	5.68E-01	5.27E-01	1.67E+00	1.69E+00	2.02E+00	9.45E-01
BHM	33.553	-86.815	163	80	6/14/2013 16:00	6/14/2013 16:59	5.50E+01	6.03E+01	1.40E+02	1.90E+02	4.55E-01	9.76E-01	3.39E-01	9.86E-01	1.44E+00	5.77E+00	3.68E+00	9.07E+00	5.01E-01	9.05E-01	3.82E+00	6.56E+00	3.21E-01	5.31E-01	2.55E+00	2.48E+00	2.87E+00	3.01E+00	2.93E+00	4.48E+00	1.36E+01	9.03E+00	4.27E+01	3.88E+01	2.88E+01	3.03E+02	2.54E-01	0.00E+00	4.17E+02	5.54E+02	5.02E+00	9.45E+00	4.12E-01	5.03E-01	1.28E+00	1.64E+00	2.02E+00	9.70E-01
BHM	33.553	-86.815	163	80	6/14/2013 17:00	6/14/2013 17:59	5.33E+01	5.47E+01	1.49E+02	1.95E+02	2.37E-01	1.18E+00	1.76E-01	8.18E-01	1.20E+00	7.60E+00	3.19E+00	1.04E+01	4.96E-01	7.19E-01	3.86E+00	6.50E+00	1.83E-01	6.03E-01	2.85E+00	2.56E+00	3.03E+00	3.16E+00	2.89E+00	4.28E+00	2.08E+01	1.27E+01	4.56E+01	4.32E+01	2.83E+01	3.03E+02	2.54E-01	0.00E+00	2.09E+02	3.46E+02	6.19E+00	9.85E+00	3.70E-01	4.89E-01	1.21E+00	1.64E+00	2.00E+00	1.05E+00
BHM	33.553	-86.815	163	80	6/14/2013 18:00	6/14/2013 18:59	4.88E+01	3.53E+01	1.80E+02	2.69E+02	1.74E-01	2.00E+00	4.14E-02	5.92E-01	1.68E+00	2.12E+01	3.25E+00	2.39E+01	3.88E-01	5.20E-01	3.79E+00	5.79E+00	1.33E-01	1.24E+00	2.79E+00	3.28E+00	2.92E+00	4.52E+00	1.81E+00	3.29E+00	1.43E+01	1.52E+01	5.06E+01	5.30E+01	2.72E+01	3.02E+02	2.54E-01	0.00E+00	4.63E+01	1.39E+02	5.46E+00	1.30E+01	3.45E-01	4.07E-01	9.91E-01	1.70E+00	1.87E+00	1.65E+00
BHM	33.553	-86.815	163	80	6/14/2013 19:00	6/14/2013 19:59	3.45E+01	2.47E+01	2.39E+02	3.08E+02	2.05E-01	2.20E+00	7.11E-02	6.09E-01	9.55E+00	3.08E+01	1.13E+01	3.38E+01	3.89E-01	4.93E-01	3.89E+00	5.33E+00	6.22E-01	1.67E+00	2.59E+00	3.93E+00	3.21E+00	5.59E+00	1.29E+00	2.51E+00	4.48E-01	8.43E+00	5.87E+01	5.64E+01	2.55E+01	3.00E+02	2.54E-01	0.00E+00	1.12E+00	0.00E+00	7.78E+00	1.53E+01	3.33E-01	3.43E-01	8.32E-01	1.72E+00	1.81E+00	2.08E+00
BHM	33.553	-86.815	163	80	6/14/2013 20:00	6/14/2013 20:59	2.97E+01	2.61E+01	2.26E+02	2.71E+02	4.71E-01	2.23E+00	1.21E-01	4.78E-01	1.00E+01	2.85E+01	1.17E+01	3.15E+01	3.92E-01	5.11E-01	3.45E+00	4.98E+00	6.82E-01	1.52E+00	2.33E+00	3.99E+00	3.01E+00	5.51E+00	1.11E+00	2.41E+00	3.59E+01	6.65E+00	6.41E+01	5.98E+01	2.44E+01	2.99E+02	2.54E-01	0.00E+00	2.84E-01	0.00E+00	6.91E+00	1.54E+01	3.01E-01	3.36E-01	8.08E-01	1.69E+00	1.83E+00	1.98E+00
BHM	33.553	-86.815	163	80	6/14/2013 21:00	6/14/2013 21:59	1.72E+01	2.14E+01	2.82E+02	2.61E+02	5.22E+00	2.79E+00	7.76E-02	4.93E-01	1.81E+01	3.07E+01	2.26E+01	3.41E+01	4.66E-01	5.47E-01	3.95E+00	4.38E+00	8.29E-01	1.65E+00	3.30E+00	4.37E+00	4.13E+00	6.02E+00	6.02E-01	2.24E+00	2.95E+00	6.35E+00	6.93E+01	6.39E+01	2.34E+01	2.98E+02	2.54E-01	0.00E+00	3.10E-01	0.00E+00	1.09E+01	1.66E+01	4.36E-01	2.73E-01	1.31E+00	1.62E+00	1.82E+00	2.09E+00
BHM	33.553	-86.815	163	80	6/14/2013 22:00	6/14/2013 22:59	1.59E+01	1.39E+01	3.50E+02	2.74E+02	3.41E+00	2.81E+00	1.89E-01	9.31E-01	2.09E+01	3.47E+01	2.27E+01	3.90E+01	3.47E-01	5.76E-01	4.19E+00	3.98E+00	2.47E+00	1.83E+00	4.55E+00	5.19E+00	7.02E+00	7.03E+00	8.15E-01	1.84E+00	4.69E-01	1.68E+01	7.21E+01	6.83E+01	2.25E+01	2.97E+02	2.54E-01	0.00E+00	2.35E-01	0.00E+00	1.50E+01	1.83E+01	3.67E-01	2.43E-01	1.23E+00	1.61E+00	1.79E+00	2.32E+00
BHM	33.553	-86.815	163	80	6/14/2013 23:00	6/14/2013 23:59	9.05E+00	1.04E+01	2.97E+02	2.91E+02	3.06E-01	2.41E+00	2.15E+00	1.21E+00	2.50E+01	3.56E+01	2.56E+01	4.08E+01	2.24E-01	6.82E-01	3.30E+00	3.71E+00	1.56E+00	1.83E+00	2.15E+00	6.46E+00	3.70E+00	8.29E+00	6.04E-01	1.65E+00	4.87E+00	4.05E+01	7.82E+01	7.11E+01	2.13E+01	2.97E+02	2.54E-01	0.00E+00	3.36E-01	0.00E+00	9.56E+00	2.07E+01	4.22E-01	3.71E-01	7.13E-01	1.95E+00	1.78E+00	2.49E+00
BHM	33.553	-86.815	163	80	6/15/2013 0:00	6/15/2013 0:59	2.78E+00	1.86E+01	3.30E+02	2.74E+02	1.22E+00	1.91E+00	1.27E+01	4.95E-01	2.26E+01	3.01E+01	3.47E+01	3.50E+01	2.37E-01	9.13E-01	2.96E+00	2.99E+00	1.23E+00	1.59E+00	3.13E+00	6.83E+00	4.36E+00	8.42E+00	6.15E-01	1.58E+00	5.01E+01	6.51E+01	8.45E+01	7.12E+01	2.04E+01	2.96E+02	-999	0.00E+00	6.06E-01	0.00E+00	8.63E+00	2.13E+01	5.51E-01	5.81E-01	9.43E-01	2.38E+00	1.79E+00	2.24E+00
BHM	33.553	-86.815	163	80	6/15/2013 1:00	6/15/2013 1:59	1.97E+00	3.06E+01	3.50E+02	2.38E+02	2.04E+00	1.41E+00	4.08E+00	1.39E-01	2.22E+01	2.18E+01	2.66E+01	2.57E+01	1.75E-01	9.82E-01	3.10E+00	2.12E+00	1.36E+00	1.20E+00	4.05E+00	5.62E+00	5.40E+00	6.82E+00	7.11E-01	1.96E+00	2.04E+01	9.22E+01	8.61E+01	6.91E+01	1.97E+01	2.96E+02	2.54E-01	0.00E+00	6.81E-01	0.00E+00	1.23E+01	1.78E+01	5.78E-01	6.03E-01	1.14E+00	2.30E+00	1.81E+00	1.69E+00
BHM	33.553	-86.815	163	80	6/15/2013 2:00	6/15/2013 2:59	2.94E+00	3.18E+01	3.06E+02	2.08E+02	2.40E+00	1.34E+00	2.93E+00	1.20E-01	2.23E+01	1.64E+01	2.64E+01	1.96E+01	1.26E-01	7.56E-01	2.35E+00	1.49E+00	1.23E+00	9.61E-01	3.32E+00	5.04E+00	4.55E+00	6.00E+00	6.77E-01	2.33E+00	7.86E+00	9.58E+01	8.49E+01	6.61E+01	1.92E+01	2.95E+02	2.54E-01	0.00E+00	6.30E-01	0.00E+00	1.04E+01	1.55E+01	5.15E-01	5.35E-01	1.13E+00	2.09E+00	1.82E+00	1.39E+00
BHM	33.553	-86.815	163	80	6/15/2013 3:00	6/15/2013 3:59	-999	2.82E+01	-999	2.01E+02	-999	1.36E+00	-999	1.66E-01	-999	1.49E+01	-999	1.77E+01	-999	5.80E-01	2.13E+00	1.21E+00	-999	9.36E-01	-999	5.02E+00	-999	5.96E+00	-999	2.42E+00	-999	9.12E+01	8.67E+01	6.42E+01	-999	2.95E+02	2.54E-01	0.00E+00	6.45E-01	0.00E+00	9.86E+00	1.51E+01	-999	4.74E-01	1.26E+00	1.96E+00	1.81E+00	1.30E+00
BHM	33.553	-86.815	163	80	6/15/2013 4:00	6/15/2013 4:59	-999	2.28E+01	-999	2.14E+02	-999	1.28E+00	-999	3.15E-01	-999	1.58E+01	-999	1.85E+01	-999	4.38E-01	-999	1.14E+00	-999	1.03E+00	-999	5.14E+00	-999	6.17E+00	-999	2.53E+00	-999	8.72E+01	-999	6.45E+01	-999	2.95E+02	-999	0.00E+00	-999	0.00E+00	-999	1.51E+01	-999	4.10E-01	-999	1.83E+00	1.79E+00	1.32E+00
BHM	33.553	-86.815	163	80	6/15/2013 5:00	6/15/2013 5:59	7.05E+00	2.13E+01	5.30E+02	2.31E+02	3.99E+00	1.06E+00	-999	1.84E+00	-999	1.43E+01	-999	1.84E+01	-999	4.74E-01	5.38E+00	1.14E+00	-999	1.05E+00	-999	5.16E+00	-999	6.22E+00	7.59E-01	2.78E+00	4.60E+01	9.01E+01	8.36E+01	6.75E+01	1.95E+01	2.95E+02	2.54E-01	0.00E+00	1.21E+02	4.50E+01	1.76E+01	1.49E+01	4.67E-01	3.93E-01	2.02E+00	1.74E+00	1.78E+00	1.30E+00
BHM	33.553	-86.815	163	80	6/15/2013 6:00	6/15/2013 6:59	1.80E+01	3.25E+01	3.38E+02	2.22E+02	2.71E+00	2.29E+00	-999	2.41E+00	-999	9.28E+00	-999	1.43E+01	-999	8.16E-01	5.09E+00	1.26E+00	7.55E-01	8.48E-01	4.06E+00	5.16E+00	4.82E+00	6.01E+00	1.35E+00	2.87E+00	6.95E+01	9.62E+01	7.02E+01	6.27E+01	2.21E+01	2.95E+02	2.54E-01	0.00E+00	3.05E+02	2.34E+02	1.20E+01	1.53E+01	5.98E-01	6.16E-01	1.41E+00	2.15E+00	1.82E+00	1.15E+00
BHM	33.553	-86.815	163	80	6/15/2013 7:00	6/15/2013 7:59	3.79E+01	4.64E+01	2.44E+02	2.05E+02	4.24E+00	3.67E+00	-999	1.54E+00	-999	5.85E+00	-999	1.04E+01	-999	9.85E-01	4.60E+00	1.06E+00	5.21E-01	6.67E-01	3.23E+00	5.05E+00	3.75E+00	5.72E+00	1.56E+00	3.63E+00	9.06E+01	1.19E+02	5.90E+01	5.68E+01	2.48E+01	2.97E+02	2.54E-01	0.00E+00	5.00E+02	4.43E+02	1.02E+01	1.59E+01	1.00E+00	9.12E-01	1.58E+00	2.83E+00	1.89E+00	1.24E+00
BHM	33.553	-86.815	163	80	6/15/2013 8:00	6/15/2013 8:59	5.05E+01	5.37E+01	1.99E+02	1.86E+02	4.65E+00	2.23E+00	-999	1.06E+00	-999	4.09E+00	-999	7.85E+00	-999	7.85E-01	2.95E+00	8.99E-01	6.19E-01	5.39E-01	3.36E+00	4.43E+00	3.98E+00	4.97E+00	2.91E+00	4.44E+00	1.56E+02	1.39E+02	5.62E+01	4.97E+01	2.68E+01	2.99E+02	2.54E-01	0.00E+00	6.90E+02	6.40E+02	1.07E+01	1.37E+01	1.38E+00	7.92E-01	2.16E+00	2.42E+00	1.91E+00	1.21E+00
BHM	33.553	-86.815	163	80	6/15/2013 9:00	6/15/2013 9:59	5.28E+01	5.72E+01	1.71E+02	1.75E+02	1.04E+00	7.57E-01	-999	8.03E-01	-999	3.12E+00	-999	6.25E+00	-999	6.82E-01	2.37E+00	8.13E-01	5.48E-01	4.57E-01	3.10E+00	4.03E+00	3.65E+00	4.49E+00	3.40E+00	5.74E+00	1.66E+02	1.52E+02	5.71E+01	4.79E+01	2.78E+01	3.01E+02	2.54E-01	0.00E+00	8.34E+02	8.06E+02	1.15E+01	1.23E+01	1.04E+00	7.09E-01	2.24E+00	2.14E+00	1.96E+00	1.16E+00
BHM	33.553	-86.815	163	80	6/15/2013 10:00	6/15/2013 10:59	5.04E+01	5.96E+01	1.80E+02	1.80E+02	1.42E+00	5.61E-01	-999	8.07E-01	-999	3.21E+00	-999	6.38E+00	-999	7.14E-01	2.08E+00	7.87E-01	3.07E-01	4.61E-01	3.31E+00	4.13E+00	3.61E+00	4.59E+00	2.99E+00	5.54E+00	1.61E+02	1.57E+02	5.39E+01	4.67E+01	2.88E+01	3.02E+02	2.54E-01	0.00E+00	9.66E+02	9.27E+02	1.15E+01	1.28E+01	8.28E-01	7.58E-01	2.14E+00	2.27E+00	2.00E+00	1.21E+00
BHM	33.553	-86.815	163	80	6/15/2013 11:00	6/15/2013 11:59	5.27E+01	6.11E+01	1.72E+02	1.85E+02	6.59E-01	4.57E-01	-999	8.20E-01	-999	3.41E+00	-999	6.68E+00	-999	7.34E-01	1.61E+00	7.96E-01	2.06E-01	4.88E-01	3.48E+00	4.33E+00	3.69E+00	4.81E+00	2.54E+00	4.85E+00	1.57E+02	1.60E+02	4.93E+01	4.48E+01	2.94E+01	3.02E+02	2.54E-01	0.00E+00	8.21E+02	4.00E+02	1.03E+01	1.35E+01	1.01E+00	8.21E-01	2.46E+00	2.46E+00	2.01E+00	1.30E+00
BHM	33.553	-86.815	163	80	6/15/2013 12:00	6/15/2013 12:59	5.29E+01	6.29E+01	1.78E+02	1.84E+02	5.58E-01	3.78E-01	-999	7.87E-01	-999	3.23E+00	-999	6.57E+00	-999	7.30E-01	1.49E+00	7.83E-01	2.87E-01	4.93E-01	3.66E+00	4.35E+00	3.95E+00	4.84E+00	2.09E+00	4.73E+00	1.73E+02	1.62E+02	4.71E+01	4.43E+01	2.99E+01	3.03E+02	2.54E-01	3.23E-15	5.80E+02	1.01E+03	9.89E+00	1.37E+01	8.94E-01	8.56E-01	2.48E+00	2.56E+00	2.01E+00	1.33E+00
BHM	33.553	-86.815	163	80	6/15/2013 13:00	6/15/2013 13:59	5.31E+01	6.31E+01	2.29E+02	1.89E+02	4.67E-01	3.56E-01	-999	8.50E-01	-999	3.54E+00	-999	7.05E+00	-999	7.42E-01	1.47E+00	8.37E-01	1.74E-01	5.11E-01	3.72E+00	4.36E+00	3.89E+00	4.87E+00	2.31E+00	4.92E+00	1.29E+02	1.65E+02	4.75E+01	4.59E+01	3.00E+01	3.03E+02	2.54E-01	2.12E-14	5.17E+02	9.61E+02	1.11E+01	1.37E+01	8.60E-01	8.43E-01	2.60E+00	2.54E+00	2.01E+00	1.34E+00
BHM	33.553	-86.815	163	80	6/15/2013 14:00	6/15/2013 14:59	5.41E+01	6.40E+01	1.75E+02	1.95E+02	7.46E-01	3.21E-01	-999	8.74E-01	-999	3.95E+00	-999	7.58E+00	-999	7.92E-01	1.31E+00	6.98E-01	2.67E-01	5.14E-01	3.47E+00	4.38E+00	3.73E+00	4.89E+00	2.42E+00	4.36E+00	1.34E+02	1.69E+02	4.61E+01	4.42E+01	3.03E+01	3.03E+02	2.54E-01	0.00E+00	6.16E+02	6.52E+02	1.13E+01	1.42E+01	8.53E-01	9.24E-01	2.77E+00	2.76E+00	2.03E+00	1.28E+00
BHM	33.553	-86.815	163	80	6/15/2013 15:00	6/15/2013 15:59	5.79E+01	6.50E+01	1.85E+02	1.97E+02	3.09E+00	3.53E-01	-999	7.82E-01	-999	4.23E+00	-999	7.74E+00	-999	7.94E-01	1.03E+00	7.30E-01	2.22E-01	4.93E-01	3.66E+00	4.25E+00	3.88E+00	4.74E+00	2.39E+00	3.13E+00	1.40E+02	1.70E+02	4.60E+01	4.39E+01	3.01E+01	3.03E+02	2.54E-01	0.00E+00	2.66E+02	6.94E+02	1.21E+01	1.38E+01	8.68E-01	8.84E-01	3.97E+00	2.65E+00	2.05E+00	1.21E+00
BHM	33.553	-86.815	163	80	6/15/2013 16:00	6/15/2013 16:59	6.69E+01	6.42E+01	1.82E+02	2.04E+02	9.57E+00	3.99E-01	-999	7.41E-01	-999	5.17E+00	-999	8.52E+00	-999	7.32E-01	6.27E-01	8.18E-01	2.04E-01	5.12E-01	3.98E+00	4.29E+00	4.19E+00	4.80E+00	2.44E+00	2.81E+00	1.26E+02	1.68E+02	4.71E+01	4.53E+01	3.00E+01	3.03E+02	2.54E-01	0.00E+00	2.54E+02	4.74E+02	1.72E+01	1.39E+01	9.88E-01	8.57E-01	6.66E+00	2.61E+00	2.04E+00	1.23E+00
BHM	33.553	-86.815	163	80	6/15/2013 17:00	6/15/2013 17:59	5.63E+01	6.01E+01	1.78E+02	2.25E+02	2.25E+00	4.32E-01	-999	6.80E-01	-999	7.90E+00	-999	1.11E+01	-999	6.87E-01	1.14E+00	9.18E-01	1.73E-01	6.12E-01	3.67E+00	4.62E+00	3.85E+00	5.23E+00	2.60E+00	3.14E+00	1.25E+02	1.73E+02	4.82E+01	5.06E+01	2.97E+01	3.03E+02	2.54E-01	0.00E+00	1.73E+02	3.19E+02	1.15E+01	1.50E+01	7.53E-01	8.93E-01	3.27E+00	2.78E+00	2.03E+00	1.37E+00
BHM	33.553	-86.815	163	80	6/15/2013 18:00	6/15/2013 18:59	5.05E+01	3.72E+01	1.84E+02	3.85E+02	8.08E-01	6.39E-01	-999	5.96E-01	-999	2.68E+01	-999	3.03E+01	-999	7.18E-01	1.59E+00	1.85E+00	1.65E-01	1.37E+00	3.52E+00	5.88E+00	3.68E+00	7.25E+00	1.96E+00	2.86E+00	1.22E+02	1.85E+02	5.09E+01	5.94E+01	2.89E+01	3.02E+02	2.54E-01	0.00E+00	3.95E+01	1.16E+02	1.19E+01	1.95E+01	6.16E-01	8.76E-01	2.62E+00	3.09E+00	1.92E+00	2.32E+00
BHM	33.553	-86.815	163	80	6/15/2013 19:00	6/15/2013 19:59	4.53E+01	1.50E+01	2.08E+02	5.38E+02	3.96E-01	9.75E-01	-999	1.03E+00	-999	4.78E+01	-999	5.31E+01	-999	8.70E-01	1.89E+00	2.87E+00	4.26E-01	2.23E+00	3.35E+00	7.43E+00	3.78E+00	9.66E+00	1.58E+00	2.17E+00	1.17E+02	1.99E+02	5.60E+01	6.17E+01	2.79E+01	3.01E+02	2.54E-01	0.00E+00	6.41E-01	0.00E+00	1.14E+01	2.44E+01	5.36E-01	8.13E-01	2.51E+00	3.28E+00	1.83E+00	3.36E+00
BHM	33.553	-86.815	163	80	6/15/2013 20:00	6/15/2013 20:59	4.10E+01	1.78E+01	2.24E+02	4.51E+02	2.44E-01	1.20E+00	-999	7.03E-01	-999	4.15E+01	-999	4.63E+01	-999	7.80E-01	2.45E+00	2.71E+00	5.79E-01	1.96E+00	3.12E+00	7.21E+00	3.70E+00	9.17E+00	1.33E+00	1.75E+00	1.07E+02	1.78E+02	5.86E+01	6.25E+01	2.71E+01	3.00E+02	2.54E-01	0.00E+00	4.97E-01	0.00E+00	1.28E+01	2.27E+01	5.12E-01	6.76E-01	2.46E+00	2.75E+00	1.84E+00	3.06E+00
BHM	33.553	-86.815	163	80	6/15/2013 21:00	6/15/2013 21:59	3.54E+01	2.93E+01	2.73E+02	3.08E+02	7.71E-01	1.04E+00	-999	2.72E-01	-999	2.53E+01	-999	2.83E+01	-999	4.88E-01	2.47E+00	1.89E+00	6.08E-01	1.23E+00	3.38E+00	5.99E+00	3.99E+00	7.22E+00	1.12E+00	2.23E+00	8.81E+01	1.45E+02	6.07E+01	6.13E+01	2.63E+01	3.00E+02	2.54E-01	0.00E+00	6.85E-01	0.00E+00	1.16E+01	1.79E+01	5.76E-01	5.38E-01	2.51E+00	2.06E+00	1.89E+00	2.24E+00
BHM	33.553	-86.815	163	80	6/15/2013 22:00	6/15/2013 22:59	3.33E+01	3.45E+01	2.92E+02	2.40E+02	9.44E-01	6.82E-01	-999	1.52E-01	-999	1.67E+01	-999	1.87E+01	-999	3.34E-01	2.40E+00	1.37E+00	5.40E-01	8.63E-01	3.54E+00	5.34E+00	4.08E+00	6.20E+00	6.95E-01	2.72E+00	9.62E+01	1.46E+02	6.18E+01	5.84E+01	2.58E+01	2.99E+02	2.54E-01	0.00E+00	7.19E-01	0.00E+00	1.22E+01	1.56E+01	5.90E-01	5.10E-01	2.48E+00	1.85E+00	1.93E+00	1.83E+00
BHM	33.553	-86.815	163	80	6/15/2013 23:00	6/15/2013 23:59	3.84E+01	3.67E+01	2.05E+02	2.11E+02	1.78E+00	4.88E-01	-999	7.16E-02	-999	1.26E+01	-999	1.44E+01	-999	2.63E-01	1.82E+00	1.16E+00	5.25E-01	7.49E-01	3.16E+00	5.38E+00	3.69E+00	6.13E+00	9.31E-01	2.93E+00	1.25E+02	1.45E+02	5.93E+01	5.61E+01	2.56E+01	2.99E+02	2.54E-01	0.00E+00	6.94E-01	0.00E+00	1.12E+01	1.51E+01	5.64E-01	5.16E-01	2.41E+00	1.81E+00	1.93E+00	1.77E+00
BHM	33.553	-86.815	163	80	6/16/2013 0:00	6/16/2013 0:59	3.84E+01	4.04E+01	2.00E+02	1.91E+02	2.52E+00	5.22E-01	-999	4.63E-02	-999	9.94E+00	-999	1.16E+01	-999	2.50E-01	1.81E+00	1.08E+00	6.44E-01	6.91E-01	2.75E+00	5.51E+00	3.39E+00	6.20E+00	1.03E+00	3.18E+00	1.31E+02	1.40E+02	5.94E+01	5.48E+01	2.52E+01	2.98E+02	2.54E-01	0.00E+00	6.74E-01	0.00E+00	1.14E+01	1.53E+01	4.03E-01	5.39E-01	2.35E+00	1.85E+00	1.94E+00	1.75E+00
BHM	33.553	-86.815	163	80	6/16/2013 1:00	6/16/2013 1:59	4.12E+01	4.29E+01	1.73E+02	1.88E+02	1.61E+00	5.79E-01	-999	3.69E-02	-999	8.98E+00	-999	1.07E+01	-999	2.60E-01	-999	1.17E+00	5.78E-01	7.31E-01	2.94E+00	5.88E+00	3.52E+00	6.61E+00	1.50E+00	3.32E+00	1.45E+02	1.38E+02	5.94E+01	5.40E+01	2.49E+01	2.98E+02	2.54E-01	0.00E+00	6.59E-01	0.00E+00	1.05E+01	1.61E+01	4.96E-01	5.58E-01	2.27E+00	1.92E+00	1.94E+00	1.99E+00
BHM	33.553	-86.815	163	80	6/16/2013 2:00	6/16/2013 2:59	4.47E+01	4.35E+01	1.71E+02	1.97E+02	5.01E-01	6.47E-01	-999	3.53E-02	-999	8.79E+00	-999	1.06E+01	-999	2.84E-01	1.82E+00	1.40E+00	4.92E-01	8.59E-01	3.11E+00	6.66E+00	3.60E+00	7.52E+00	1.35E+00	3.34E+00	1.57E+02	1.37E+02	5.94E+01	5.41E+01	2.47E+01	2.98E+02	2.54E-01	0.00E+00	6.49E-01	0.00E+00	1.02E+01	1.78E+01	5.58E-01	5.65E-01	2.13E+00	1.97E+00	1.92E+00	2.51E+00
BHM	33.553	-86.815	163	80	6/16/2013 3:00	6/16/2013 3:59	4.13E+01	4.13E+01	1.93E+02	2.09E+02	1.49E+00	7.42E-01	-999	4.59E-02	-999	9.59E+00	-999	1.15E+01	-999	3.08E-01	1.61E+00	1.61E+00	6.48E-01	1.01E+00	2.82E+00	7.48E+00	3.47E+00	8.49E+00	1.47E+00	3.27E+00	1.44E+02	1.36E+02	5.81E+01	5.54E+01	2.48E+01	2.97E+02	2.54E-01	0.00E+00	6.15E-01	0.00E+00	1.10E+01	1.95E+01	5.02E-01	5.67E-01	1.96E+00	2.03E+00	1.89E+00	2.95E+00
BHM	33.553	-86.815	163	80	6/16/2013 4:00	6/16/2013 4:59	4.07E+01	3.65E+01	1.86E+02	2.26E+02	1.30E+00	8.43E-01	-999	8.08E-02	-999	1.15E+01	-999	1.35E+01	-999	3.21E-01	1.32E+00	1.45E+00	5.87E-01	1.15E+00	3.14E+00	7.69E+00	3.73E+00	8.85E+00	1.49E+00	3.14E+00	1.42E+02	1.35E+02	5.84E+01	5.80E+01	2.45E+01	2.97E+02	2.54E-01	5.72E-11	5.74E+00	0.00E+00	1.16E+01	2.01E+01	4.80E-01	5.53E-01	1.88E+00	2.05E+00	1.87E+00	3.11E+00
BHM	33.553	-86.815	163	80	6/16/2013 5:00	6/16/2013 5:59	4.24E+01	3.36E+01	1.98E+02	2.35E+02	4.62E-01	7.83E-01	-999	7.58E-01	-999	1.09E+01	-999	1.35E+01	-999	3.36E-01	1.58E+00	1.40E+00	4.96E-01	1.12E+00	2.86E+00	7.41E+00	3.35E+00	8.54E+00	1.78E+00	3.09E+00	1.55E+02	1.39E+02	5.94E+01	6.37E+01	2.45E+01	2.97E+02	2.54E-01	7.37E-05	9.83E+01	1.41E+01	9.38E+00	1.93E+01	4.99E-01	5.32E-01	1.82E+00	2.01E+00	1.85E+00	2.90E+00
BHM	33.553	-86.815	163	80	6/16/2013 6:00	6/16/2013 6:59	4.03E+01	3.36E+01	1.81E+02	2.21E+02	9.41E-01	6.84E-01	-999	1.18E+00	-999	7.80E+00	-999	1.07E+01	-999	3.62E-01	1.71E+00	1.43E+00	4.23E-01	9.30E-01	3.21E+00	7.30E+00	3.64E+00	8.24E+00	1.98E+00	3.78E+00	1.44E+02	1.51E+02	6.19E+01	6.44E+01	2.50E+01	2.97E+02	2.54E-01	2.28E-04	2.36E+02	1.83E+02	1.23E+01	1.85E+01	-999	5.23E-01	-999	1.98E+00	1.82E+00	2.62E+00
BHM	33.553	-86.815	163	80	6/16/2013 7:00	6/16/2013 7:59	4.10E+01	3.01E+01	1.77E+02	2.38E+02	5.62E-01	9.30E-01	-999	1.28E+00	-999	9.47E+00	-999	1.26E+01	-999	3.96E-01	1.84E+00	1.56E+00	7.77E-01	9.86E-01	2.74E+00	7.66E+00	3.52E+00	8.65E+00	2.14E+00	4.18E+00	1.67E+02	1.63E+02	6.54E+01	6.79E+01	2.64E+01	2.98E+02	2.54E-01	7.75E-04	4.83E+02	3.76E+02	9.84E+00	1.91E+01	7.11E-01	4.76E-01	2.60E+00	1.96E+00	1.80E+00	2.80E+00
BHM	33.553	-86.815	163	80	6/16/2013 8:00	6/16/2013 8:59	4.30E+01	2.59E+01	1.64E+02	2.88E+02	3.63E-01	1.41E+00	-999	2.52E+00	-999	1.34E+01	-999	1.81E+01	-999	5.30E-01	1.71E+00	1.66E+00	4.67E-01	1.23E+00	2.82E+00	8.34E+00	3.28E+00	9.56E+00	3.33E+00	3.43E+00	1.95E+02	1.73E+02	6.83E+01	7.14E+01	2.77E+01	2.97E+02	2.54E-01	4.18E-04	6.21E+02	8.99E+01	1.01E+01	2.10E+01	8.33E-01	4.05E-01	2.47E+00	2.00E+00	1.77E+00	3.17E+00
BHM	33.553	-86.815	163	80	6/16/2013 9:00	6/16/2013 9:59	4.57E+01	3.02E+01	1.59E+02	3.22E+02	9.43E-01	1.86E+00	-999	4.58E+00	-999	1.41E+01	-999	2.19E+01	-999	9.09E-01	1.37E+00	1.67E+00	2.95E-01	1.38E+00	2.99E+00	8.84E+00	3.29E+00	1.02E+01	3.31E+00	2.86E+00	2.07E+02	1.71E+02	6.73E+01	7.37E+01	2.81E+01	2.97E+02	2.54E-01	2.39E-04	4.55E+02	1.33E+02	9.17E+00	2.25E+01	8.04E-01	3.64E-01	2.64E+00	2.06E+00	1.77E+00	3.32E+00
BHM	33.553	-86.815	163	80	6/16/2013 10:00	6/16/2013 10:59	4.33E+01	4.70E+01	1.55E+02	3.07E+02	5.76E-01	1.83E+00	-999	3.94E+00	-999	1.10E+01	-999	1.99E+01	-999	1.53E+00	1.22E+00	1.31E+00	2.39E-01	1.28E+00	2.89E+00	8.71E+00	3.13E+00	9.98E+00	3.31E+00	2.78E+00	2.03E+02	1.76E+02	6.49E+01	7.27E+01	2.90E+01	2.98E+02	2.54E-01	3.36E-06	7.39E+02	2.92E+02	1.03E+01	2.24E+01	7.86E-01	3.78E-01	2.80E+00	2.10E+00	1.79E+00	2.98E+00
BHM	33.553	-86.815	163	80	6/16/2013 11:00	6/16/2013 11:59	4.36E+01	6.23E+01	1.48E+02	2.21E+02	2.19E-01	1.02E+00	-999	1.28E+00	-999	4.78E+00	-999	1.07E+01	-999	1.01E+00	1.14E+00	8.00E-01	2.73E-01	7.26E-01	2.67E+00	6.57E+00	2.94E+00	7.29E+00	3.01E+00	3.36E+00	2.04E+02	1.96E+02	5.96E+01	6.00E+01	3.00E+01	2.99E+02	2.54E-01	0.00E+00	9.59E+02	5.50E+02	8.42E+00	1.70E+01	8.00E-01	3.84E-01	2.76E+00	1.80E+00	1.85E+00	1.77E+00
BHM	33.553	-86.815	163	80	6/16/2013 12:00	6/16/2013 12:59	4.49E+01	5.60E+01	1.68E+02	1.61E+02	1.77E-01	4.62E-01	-999	7.97E-01	-999	3.11E+00	-999	6.21E+00	-999	4.08E-01	1.38E+00	5.06E-01	2.31E-01	3.26E-01	3.12E+00	3.61E+00	3.35E+00	3.93E+00	2.54E+00	4.11E+00	1.97E+02	2.07E+02	5.64E+01	5.10E+01	3.08E+01	3.02E+02	2.54E-01	2.52E-11	7.15E+02	9.99E+02	1.08E+01	1.03E+01	7.97E-01	3.82E-01	2.85E+00	1.45E+00	1.95E+00	6.74E-01
BHM	33.553	-86.815	163	80	6/16/2013 13:00	6/16/2013 13:59	4.57E+01	5.36E+01	1.60E+02	1.55E+02	9.03E-02	3.39E-01	-999	8.54E-01	-999	3.44E+00	-999	6.07E+00	-999	3.84E-01	1.37E+00	4.59E-01	2.59E-01	2.94E-01	3.16E+00	2.92E+00	3.42E+00	3.22E+00	2.70E+00	3.93E+00	2.12E+02	2.14E+02	5.26E+01	4.74E+01	3.16E+01	3.04E+02	2.54E-01	1.63E-02	8.77E+02	9.05E+02	9.90E+00	8.96E+00	7.71E-01	3.96E-01	2.81E+00	1.42E+00	1.99E+00	5.73E-01
BHM	33.553	-86.815	163	80	6/16/2013 14:00	6/16/2013 14:59	4.39E+01	5.32E+01	1.64E+02	1.62E+02	1.18E-01	2.89E-01	-999	1.00E+00	-999	3.99E+00	-999	6.70E+00	-999	4.10E-01	1.12E+00	4.86E-01	2.32E-01	3.17E-01	3.18E+00	2.81E+00	3.42E+00	3.13E+00	3.10E+00	4.03E+00	2.18E+02	2.18E+02	5.05E+01	4.73E+01	3.20E+01	3.04E+02	2.54E-01	1.63E-02	6.94E+02	7.28E+02	1.13E+01	8.81E+00	7.91E-01	3.96E-01	2.84E+00	1.41E+00	2.00E+00	5.90E-01
BHM	33.553	-86.815	163	80	6/16/2013 15:00	6/16/2013 15:59	4.11E+01	5.24E+01	2.25E+02	1.63E+02	1.40E-01	2.78E-01	2.03E-01	9.95E-01	1.79E+00	4.19E+00	3.42E+00	6.83E+00	5.23E-01	4.11E-01	1.35E+00	5.20E-01	2.70E-01	3.15E-01	3.23E+00	2.83E+00	3.50E+00	3.15E+00	2.81E+00	4.06E+00	2.32E+02	2.15E+02	5.47E+01	4.47E+01	3.13E+01	3.04E+02	2.54E-01	4.77E-02	2.08E+02	7.35E+02	1.12E+01	8.88E+00	7.68E-01	3.95E-01	2.90E+00	1.40E+00	2.01E+00	5.95E-01
BHM	33.553	-86.815	163	80	6/16/2013 16:00	6/16/2013 16:59	3.61E+01	5.00E+01	3.31E+02	1.60E+02	2.20E-01	2.76E-01	4.91E-01	8.36E-01	3.68E+00	4.35E+00	5.83E+00	6.67E+00	4.04E-01	3.58E-01	2.31E+00	5.90E-01	2.87E-01	3.07E-01	3.38E+00	2.91E+00	3.67E+00	3.21E+00	2.24E+00	3.85E+00	2.56E+02	2.12E+02	6.09E+01	4.59E+01	3.04E+01	3.04E+02	2.54E-01	1.80E-12	1.09E+02	5.55E+02	1.22E+01	9.09E+00	7.07E-01	4.08E-01	2.93E+00	1.43E+00	2.02E+00	5.96E-01
BHM	33.553	-86.815	163	80	6/16/2013 17:00	6/16/2013 17:59	3.47E+01	4.48E+01	1.99E+02	1.72E+02	1.52E-01	2.92E-01	2.74E-01	7.88E-01	2.15E+00	6.41E+00	3.87E+00	8.49E+00	3.54E-01	3.12E-01	1.94E+00	6.97E-01	4.66E-01	3.77E-01	3.57E+00	3.05E+00	4.03E+00	3.43E+00	2.61E+00	3.86E+00	2.87E+02	2.11E+02	6.82E+01	5.10E+01	2.95E+01	3.04E+02	2.54E-01	0.00E+00	2.40E+02	3.53E+02	1.24E+01	9.61E+00	7.28E-01	4.08E-01	3.13E+00	1.48E+00	2.00E+00	6.94E-01
BHM	33.553	-86.815	163	80	6/16/2013 18:00	6/16/2013 18:59	3.37E+01	2.41E+01	2.37E+02	3.23E+02	1.34E-01	4.91E-01	1.04E-01	1.31E+00	3.14E+00	2.42E+01	4.42E+00	2.72E+01	3.45E-01	3.29E-01	1.57E+00	1.53E+00	5.35E-01	1.05E+00	3.65E+00	4.07E+00	4.19E+00	5.12E+00	2.00E+00	2.92E+00	2.87E+02	2.16E+02	6.86E+01	6.12E+01	2.92E+01	3.04E+02	2.54E-01	0.00E+00	4.40E+01	1.46E+02	1.35E+01	1.30E+01	7.22E-01	3.11E-01	3.26E+00	1.57E+00	1.84E+00	1.60E+00
BHM	33.553	-86.815	163	80	6/16/2013 19:00	6/16/2013 19:59	3.07E+01	2.23E+00	2.45E+02	5.38E+02	1.67E-01	9.03E-01	4.07E-02	9.09E+00	4.32E+00	4.61E+01	5.54E+00	5.84E+01	3.28E-01	4.19E-01	1.51E+00	2.89E+00	5.53E-01	2.11E+00	3.61E+00	5.93E+00	4.16E+00	8.04E+00	1.16E+00	1.71E+00	2.92E+02	2.13E+02	6.84E+01	6.68E+01	2.84E+01	3.03E+02	2.54E-01	0.00E+00	8.40E-01	0.00E+00	1.12E+01	1.89E+01	6.47E-01	1.53E-01	2.95E+00	1.70E+00	1.71E+00	3.05E+00
BHM	33.553	-86.815	163	80	6/16/2013 20:00	6/16/2013 20:59	2.17E+01	1.30E+00	2.61E+02	5.06E+02	5.21E-01	9.26E-01	8.42E-02	9.54E+00	1.42E+01	4.57E+01	1.56E+01	5.92E+01	3.30E-01	4.45E-01	1.94E+00	2.81E+00	7.40E-01	2.19E+00	3.35E+00	6.68E+00	4.09E+00	8.87E+00	1.44E+00	1.66E+00	7.53E+01	1.52E+02	7.77E+01	7.09E+01	2.60E+01	3.02E+02	2.54E-01	0.00E+00	6.90E-01	0.00E+00	1.29E+01	2.04E+01	6.94E-01	1.46E-01	2.85E+00	1.73E+00	1.71E+00	3.22E+00
BHM	33.553	-86.815	163	80	6/16/2013 21:00	6/16/2013 21:59	2.67E+01	2.19E+00	-999	4.40E+02	-999	9.75E-01	3.47E-02	6.74E+00	8.60E+00	4.16E+01	9.97E+00	5.24E+01	2.27E-01	4.50E-01	1.82E+00	2.15E+00	5.67E-01	1.98E+00	2.95E+00	7.09E+00	3.52E+00	9.07E+00	1.42E+00	2.25E+00	9.08E+01	1.25E+02	8.06E+01	7.36E+01	2.50E+01	3.00E+02	2.54E-01	0.00E+00	6.49E-01	0.00E+00	8.96E+00	2.08E+01	6.08E-01	1.63E-01	2.27E+00	1.66E+00	1.73E+00	2.95E+00
BHM	33.553	-86.815	163	80	6/16/2013 22:00	6/16/2013 22:59	2.74E+01	5.83E+00	1.72E+02	3.39E+02	2.02E-01	9.89E-01	3.02E-02	3.29E+00	6.06E+00	3.45E+01	7.13E+00	4.12E+01	1.19E-01	3.89E-01	1.56E+00	1.44E+00	4.04E-01	1.67E+00	2.48E+00	6.96E+00	2.88E+00	8.64E+00	1.96E+00	2.49E+00	9.50E+01	1.10E+02	8.47E+01	7.22E+01	2.41E+01	2.99E+02	2.54E-01	0.00E+00	5.77E-01	0.00E+00	7.93E+00	1.96E+01	5.38E-01	2.31E-01	1.94E+00	1.63E+00	1.77E+00	2.24E+00
BHM	33.553	-86.815	163	80	6/16/2013 23:00	6/16/2013 23:59	2.11E+01	1.49E+01	1.66E+02	2.20E+02	6.56E-01	1.10E+00	1.55E-01	8.30E-01	8.16E+00	2.39E+01	9.72E+00	2.74E+01	1.47E-01	3.13E-01	1.37E+00	8.68E-01	3.66E-01	1.31E+00	2.68E+00	6.31E+00	3.05E+00	7.62E+00	1.15E+00	2.72E+00	8.69E+01	1.13E+02	8.57E+01	7.20E+01	2.40E+01	2.99E+02	2.54E-01	0.00E+00	3.25E-01	0.00E+00	5.91E+00	1.78E+01	5.17E-01	3.53E-01	1.88E+00	1.70E+00	1.83E+00	1.45E+00
BHM	33.553	-86.815	163	80	6/17/2013 0:00	6/17/2013 0:59	1.82E+01	1.57E+01	1.64E+02	1.93E+02	1.24E+00	1.66E+00	3.93E-02	5.64E-01	1.08E+01	2.10E+01	1.12E+01	2.39E+01	1.64E-01	2.73E-01	1.45E+00	6.79E-01	6.01E-01	1.25E+00	2.65E+00	5.89E+00	3.25E+00	7.14E+00	8.46E-01	2.71E+00	5.46E+01	1.23E+02	8.63E+01	7.18E+01	2.40E+01	2.98E+02	-999	2.05E-13	3.17E-01	0.00E+00	8.74E+00	1.72E+01	6.10E-01	4.10E-01	2.01E+00	1.79E+00	1.84E+00	1.37E+00
BHM	33.553	-86.815	163	80	6/17/2013 1:00	6/17/2013 1:59	9.68E+00	1.55E+01	1.68E+02	1.79E+02	1.45E+00	1.65E+00	1.52E-01	5.19E-01	1.90E+01	1.90E+01	2.00E+01	2.17E+01	2.47E-01	2.66E-01	1.87E+00	6.53E-01	6.56E-01	1.18E+00	2.86E+00	5.96E+00	3.51E+00	7.14E+00	8.40E-01	2.91E+00	4.59E+01	1.42E+02	8.63E+01	7.46E+01	2.42E+01	2.98E+02	2.54E-01	1.09E-04	2.02E-01	0.00E+00	8.85E+00	1.73E+01	7.01E-01	4.09E-01	2.10E+00	1.84E+00	1.84E+00	1.35E+00
BHM	33.553	-86.815	163	80	6/17/2013 2:00	6/17/2013 2:59	1.14E+01	1.99E+01	1.81E+02	1.80E+02	1.59E+00	1.43E+00	6.59E-02	3.61E-01	1.43E+01	1.78E+01	1.54E+01	2.05E+01	2.34E-01	4.17E-01	2.04E+00	4.91E-01	7.64E-01	1.17E+00	2.55E+00	7.16E+00	3.32E+00	8.33E+00	7.31E-01	3.02E+00	9.81E+01	1.63E+02	8.75E+01	7.98E+01	2.42E+01	2.98E+02	2.54E-01	2.35E-04	2.26E-01	0.00E+00	1.04E+01	1.99E+01	7.11E-01	4.79E-01	-999	2.19E+00	1.86E+00	1.45E+00
BHM	33.553	-86.815	163	80	6/17/2013 3:00	6/17/2013 3:59	2.26E+01	3.13E+01	1.49E+02	1.99E+02	1.01E+00	1.87E+00	2.23E-02	1.54E-01	4.62E+00	1.72E+01	5.74E+00	2.00E+01	1.73E-01	6.58E-01	1.60E+00	3.98E-01	3.85E-01	1.24E+00	2.65E+00	8.15E+00	3.03E+00	9.39E+00	1.19E+00	3.47E+00	1.47E+02	1.84E+02	8.73E+01	8.17E+01	2.43E+01	2.97E+02	2.54E-01	3.28E-05	2.60E-01	0.00E+00	7.99E+00	2.20E+01	8.38E-01	5.79E-01	2.48E+00	2.46E+00	1.86E+00	1.55E+00
BHM	33.553	-86.815	163	80	6/17/2013 4:00	6/17/2013 4:59	1.62E+01	2.54E+01	1.70E+02	2.39E+02	1.00E+00	1.90E+00	2.14E-01	3.82E-01	8.31E+00	2.17E+01	9.45E+00	2.46E+01	1.69E-01	5.97E-01	1.83E+00	6.31E-01	5.07E-01	1.57E+00	2.90E+00	7.43E+00	3.41E+00	9.00E+00	7.34E-01	3.51E+00	1.07E+02	1.91E+02	8.96E+01	8.39E+01	2.39E+01	2.97E+02	2.54E-01	0.00E+00	2.54E+00	0.00E+00	1.04E+01	2.05E+01	8.28E-01	4.89E-01	-999	2.23E+00	1.83E+00	1.65E+00
BHM	33.553	-86.815	163	80	6/17/2013 5:00	6/17/2013 5:59	9.68E+00	2.25E+01	2.27E+02	2.71E+02	1.32E+00	1.75E+00	3.79E+00	2.39E+00	1.28E+01	2.19E+01	1.76E+01	2.68E+01	2.03E-01	6.12E-01	2.09E+00	8.09E-01	7.80E-01	1.64E+00	2.94E+00	7.31E+00	3.72E+00	8.95E+00	8.19E-01	3.64E+00	1.56E+02	1.90E+02	8.99E+01	8.42E+01	2.41E+01	2.97E+02	2.54E-01	0.00E+00	7.78E+01	3.99E+01	9.57E+00	2.00E+01	9.98E-01	4.56E-01	2.72E+00	2.12E+00	1.82E+00	1.61E+00
BHM	33.553	-86.815	163	80	6/17/2013 6:00	6/17/2013 6:59	1.59E+01	3.09E+01	2.62E+02	2.48E+02	2.16E+00	1.62E+00	4.11E+00	3.72E+00	9.72E+00	1.48E+01	1.53E+01	2.09E+01	2.84E-01	7.69E-01	1.76E+00	7.53E-01	8.48E-01	1.23E+00	3.14E+00	6.46E+00	3.99E+00	7.69E+00	1.53E+00	4.10E+00	2.01E+02	1.93E+02	8.68E+01	7.56E+01	2.55E+01	2.98E+02	2.54E-01	0.00E+00	2.79E+02	2.23E+02	1.41E+01	1.81E+01	1.37E+00	5.24E-01	3.71E+00	2.17E+00	1.86E+00	1.30E+00
BHM	33.553	-86.815	163	80	6/17/2013 7:00	6/17/2013 7:59	2.51E+01	4.43E+01	2.55E+02	2.09E+02	1.42E+00	1.38E+00	3.52E+00	2.69E+00	8.91E+00	9.80E+00	1.44E+01	1.50E+01	4.67E-01	8.67E-01	1.85E+00	6.03E-01	6.27E-01	8.77E-01	3.50E+00	6.40E+00	4.12E+00	7.28E+00	1.07E+00	4.30E+00	1.81E+02	1.99E+02	7.97E+01	6.37E+01	2.72E+01	2.99E+02	2.54E-01	0.00E+00	4.82E+02	4.28E+02	1.47E+01	1.81E+01	1.59E+00	6.36E-01	4.30E+00	2.29E+00	1.95E+00	1.04E+00
BHM	33.553	-86.815	163	80	6/17/2013 8:00	6/17/2013 8:59	-999	5.28E+01	-999	1.69E+02	-999	7.74E-01	-999	1.75E+00	-999	6.39E+00	-999	1.03E+01	-999	8.11E-01	1.95E+00	5.88E-01	6.77E-01	6.22E-01	3.56E+00	4.21E+00	4.24E+00	4.83E+00	1.66E+00	3.91E+00	2.23E+02	2.03E+02	7.13E+01	4.49E+01	2.88E+01	3.00E+02	2.54E-01	0.00E+00	6.12E+02	6.21E+02	1.75E+01	1.29E+01	1.85E+00	5.58E-01	4.72E+00	1.89E+00	2.01E+00	7.88E-01
BHM	33.553	-86.815	163	80	6/17/2013 9:00	6/17/2013 9:59	3.57E+01	5.47E+01	6.98E+02	1.54E+02	3.05E+00	4.55E-01	8.96E-01	1.52E+00	3.91E+00	5.35E+00	9.39E+00	8.81E+00	-999	7.88E-01	1.66E+00	6.16E-01	1.11E+00	5.29E-01	3.97E+00	2.99E+00	5.09E+00	3.52E+00	2.40E+00	4.24E+00	2.31E+02	2.08E+02	6.54E+01	4.15E+01	2.98E+01	3.02E+02	2.54E-01	0.00E+00	5.66E+02	6.82E+02	1.95E+01	9.83E+00	1.61E+00	5.01E-01	5.52E+00	1.65E+00	2.01E+00	6.91E-01
BHM	33.553	-86.815	163	80	6/17/2013 10:00	6/17/2013 10:59	4.29E+01	5.65E+01	2.96E+02	1.55E+02	1.50E+00	4.42E-01	1.10E+00	1.42E+00	4.69E+00	5.05E+00	9.14E+00	8.62E+00	1.15E+00	7.97E-01	1.60E+00	5.45E-01	6.61E-01	5.19E-01	4.12E+00	3.24E+00	4.78E+00	3.76E+00	2.45E+00	4.40E+00	2.31E+02	2.15E+02	6.04E+01	4.69E+01	3.03E+01	3.02E+02	2.54E-01	3.05E-06	4.32E+02	7.35E+02	1.88E+01	1.08E+01	1.49E+00	6.09E-01	5.38E+00	1.94E+00	2.04E+00	6.82E-01
BHM	33.553	-86.815	163	80	6/17/2013 11:00	6/17/2013 11:59	4.48E+01	5.69E+01	2.03E+02	1.62E+02	5.85E-01	4.93E-01	1.28E+00	1.33E+00	4.36E+00	4.90E+00	7.23E+00	8.66E+00	9.91E-01	7.46E-01	1.54E+00	2.88E-01	4.98E-01	5.27E-01	3.94E+00	4.26E+00	4.44E+00	4.78E+00	2.72E+00	5.16E+00	2.35E+02	2.19E+02	-999	6.15E+01	3.09E+01	3.03E+02	2.54E-01	7.95E-10	5.96E+02	6.93E+02	2.06E+01	1.37E+01	1.36E+00	8.22E-01	-999	2.51E+00	2.04E+00	6.77E-01
BHM	33.553	-86.815	163	80	6/17/2013 12:00	6/17/2013 12:59	4.01E+01	5.67E+01	2.06E+02	1.76E+02	1.84E-01	3.65E-01	1.11E+00	1.23E+00	6.32E+00	5.83E+00	9.09E+00	9.51E+00	5.12E-01	6.57E-01	2.48E+00	1.71E-01	6.22E-01	5.48E-01	3.27E+00	4.54E+00	3.90E+00	5.09E+00	1.98E+00	5.70E+00	2.15E+02	2.27E+02	7.97E+01	6.25E+01	2.57E+01	3.02E+02	1.91E+00	3.53E-04	2.42E+02	5.94E+02	1.62E+01	1.46E+01	5.74E-01	8.72E-01	3.30E+00	2.64E+00	2.04E+00	6.65E-01
BHM	33.553	-86.815	163	80	6/17/2013 13:00	6/17/2013 13:59	3.07E+01	5.69E+01	2.51E+02	1.85E+02	1.99E+00	2.54E-01	1.17E+00	1.63E+00	5.15E+00	7.04E+00	7.60E+00	1.11E+01	3.90E-01	8.19E-01	2.22E+00	3.66E-01	6.92E-01	6.33E-01	2.96E+00	4.30E+00	3.66E+00	4.93E+00	2.14E+00	4.98E+00	1.83E+01	2.36E+02	8.50E+01	5.53E+01	2.49E+01	3.01E+02	2.54E+00	3.38E-03	2.30E+02	2.29E+02	2.03E+01	1.42E+01	8.75E-01	8.29E-01	3.21E+00	2.56E+00	2.04E+00	7.57E-01
BHM	33.553	-86.815	163	80	6/17/2013 14:00	6/17/2013 14:59	3.50E+01	6.15E+01	2.05E+02	1.81E+02	2.54E+00	2.56E-01	2.08E+00	1.62E+00	7.28E+00	6.32E+00	1.12E+01	1.08E+01	5.86E-01	1.13E+00	2.64E+00	5.32E-01	7.11E-01	6.28E-01	3.02E+00	3.80E+00	3.73E+00	4.43E+00	1.16E+00	3.53E+00	5.45E+01	2.50E+02	7.34E+01	4.58E+01	2.65E+01	3.02E+02	2.54E+00	7.14E-04	4.84E+02	8.50E+02	1.62E+01	1.29E+01	1.01E+00	7.69E-01	3.06E+00	2.40E+00	2.04E+00	7.80E-01
BHM	33.553	-86.815	163	80	6/17/2013 15:00	6/17/2013 15:59	3.51E+01	6.28E+01	2.13E+02	1.79E+02	9.38E+00	3.02E-01	1.54E+00	1.26E+00	7.70E+00	6.08E+00	1.11E+01	1.03E+01	7.53E-01	1.03E+00	2.37E+00	6.45E-01	7.36E-01	5.76E-01	3.40E+00	3.87E+00	4.14E+00	4.45E+00	2.37E+00	2.99E+00	3.36E+02	2.39E+02	7.15E+01	4.61E+01	2.69E+01	3.03E+02	2.59E+00	1.65E-06	3.11E+02	7.07E+02	1.90E+01	1.27E+01	1.37E+00	7.22E-01	4.52E+00	2.26E+00	2.03E+00	7.49E-01
BHM	33.553	-86.815	163	80	6/17/2013 16:00	6/17/2013 16:59	3.58E+01	6.01E+01	2.29E+02	1.83E+02	4.32E-01	5.20E-01	1.37E+00	1.07E+00	8.49E+00	6.84E+00	1.18E+01	1.07E+01	2.82E-01	8.53E-01	2.38E+00	6.12E-01	4.82E-01	5.81E-01	2.73E+00	4.50E+00	3.21E+00	5.08E+00	1.57E+00	2.84E+00	1.91E+02	2.24E+02	8.31E+01	5.00E+01	2.43E+01	3.04E+02	2.79E+00	0.00E+00	1.50E+02	5.23E+02	1.02E+01	1.41E+01	6.46E-01	7.47E-01	1.86E+00	2.33E+00	2.05E+00	7.54E-01
BHM	33.553	-86.815	163	80	6/17/2013 17:00	6/17/2013 17:59	3.29E+01	5.41E+01	2.20E+02	1.90E+02	2.41E-01	6.43E-01	5.64E-01	8.90E-01	9.76E+00	8.57E+00	1.13E+01	1.18E+01	2.97E-01	6.26E-01	2.23E+00	2.46E-01	3.67E-01	6.01E-01	2.65E+00	6.16E+00	3.01E+00	6.76E+00	1.17E+00	2.89E+00	2.92E+02	1.96E+02	8.33E+01	6.57E+01	2.47E+01	3.03E+02	2.79E+00	6.68E-05	4.81E+01	3.17E+02	9.43E+00	1.88E+01	7.48E-01	9.93E-01	2.46E+00	3.09E+00	2.08E+00	7.40E-01
BHM	33.553	-86.815	163	80	6/17/2013 18:00	6/17/2013 18:59	3.09E+01	4.47E+01	1.99E+02	1.79E+02	2.16E-01	2.67E-01	1.72E-01	2.86E-01	7.55E+00	9.87E+00	9.01E+00	1.13E+01	3.15E-01	1.62E-01	1.83E+00	1.39E-01	4.89E-01	4.90E-01	2.39E+00	2.75E+00	2.88E+00	3.24E+00	1.24E+00	5.05E+00	3.51E+02	1.87E+02	8.79E+01	8.40E+01	2.37E+01	3.02E+02	2.79E+00	9.04E-05	1.14E+01	1.07E+02	9.11E+00	9.45E+00	7.37E-01	5.57E-01	2.13E+00	1.92E+00	2.03E+00	4.86E-01
BHM	33.553	-86.815	163	80	6/17/2013 19:00	6/17/2013 19:59	1.83E+01	3.96E+01	2.47E+02	1.81E+02	2.39E+00	2.68E-01	1.21E-01	1.10E-01	1.51E+01	1.32E+01	1.66E+01	1.43E+01	3.30E-01	9.16E-02	2.37E+00	4.07E-01	6.63E-01	6.27E-01	3.04E+00	9.42E-01	3.70E+00	1.57E+00	1.26E+00	4.52E+00	1.07E+02	1.88E+02	9.14E+01	8.67E+01	2.35E+01	2.99E+02	2.79E+00	4.31E-05	3.84E-01	0.00E+00	1.08E+01	3.96E+00	9.58E-01	1.20E-01	2.61E+00	5.75E-01	1.66E+00	5.70E-01
BHM	33.553	-86.815	163	80	6/17/2013 20:00	6/17/2013 20:59	2.02E+01	3.05E+01	2.17E+02	2.22E+02	5.83E-01	3.66E-01	1.82E-01	2.23E-01	1.09E+01	2.08E+01	1.36E+01	2.25E+01	3.38E-01	1.69E-01	2.32E+00	6.02E-01	4.85E-01	1.01E+00	2.69E+00	1.70E+00	3.17E+00	2.71E+00	1.38E+00	3.59E+00	1.33E+02	1.82E+02	8.89E+01	8.62E+01	2.32E+01	2.98E+02	2.79E+00	6.80E-09	1.97E-01	0.00E+00	9.27E+00	6.66E+00	7.34E-01	1.72E-01	1.48E+00	8.96E-01	1.70E+00	9.35E-01
BHM	33.553	-86.815	163	80	6/17/2013 21:00	6/17/2013 21:59	2.16E+01	2.50E+01	1.92E+02	2.19E+02	1.34E+00	3.58E-01	1.08E-01	3.00E-01	8.42E+00	1.91E+01	1.01E+01	2.08E+01	3.69E-01	2.83E-01	1.65E+00	7.48E-01	4.55E-01	9.88E-01	2.49E+00	3.11E+00	2.95E+00	4.10E+00	1.36E+00	3.38E+00	1.88E+02	1.82E+02	8.74E+01	8.91E+01	2.28E+01	2.98E+02	2.79E+00	1.35E-05	1.65E-01	0.00E+00	6.66E+00	1.02E+01	5.91E-01	3.55E-01	1.23E+00	1.44E+00	1.83E+00	9.95E-01
BHM	33.553	-86.815	163	80	6/17/2013 22:00	6/17/2013 22:59	2.57E+01	2.21E+01	1.63E+02	2.07E+02	1.88E+00	5.03E-01	3.53E-02	3.71E-01	6.44E+00	2.04E+01	7.71E+00	2.24E+01	3.06E-01	3.72E-01	1.26E+00	6.64E-01	4.50E-01	1.06E+00	2.23E+00	5.63E+00	2.68E+00	6.69E+00	1.64E+00	3.40E+00	2.04E+02	1.87E+02	8.29E+01	9.02E+01	2.27E+01	2.98E+02	2.79E+00	1.33E-01	1.46E-01	0.00E+00	5.97E+00	1.61E+01	5.00E-01	5.47E-01	1.25E+00	2.08E+00	1.86E+00	1.13E+00
BHM	33.553	-86.815	163	80	6/17/2013 23:00	6/17/2013 23:59	3.07E+01	2.01E+01	1.33E+02	1.94E+02	5.91E-01	5.12E-01	1.70E-02	3.71E-01	5.00E+00	2.01E+01	7.11E+00	2.23E+01	2.11E-01	3.57E-01	1.18E+00	4.88E-01	4.63E-01	1.10E+00	2.21E+00	8.09E+00	2.67E+00	9.19E+00	1.16E+00	3.62E+00	1.86E+02	1.80E+02	7.97E+01	8.91E+01	2.30E+01	2.97E+02	2.79E+00	1.70E-06	1.94E-01	0.00E+00	5.13E+00	2.09E+01	4.86E-01	5.36E-01	1.34E+00	2.28E+00	1.85E+00	1.20E+00
BHM	33.553	-86.815	163	80	6/18/2013 0:00	6/18/2013 0:59	2.51E+01	2.34E+01	1.98E+02	1.60E+02	5.16E-01	7.57E-01	2.62E-02	2.42E-01	6.88E+00	1.58E+01	-999	1.77E+01	2.14E-01	3.16E-01	1.21E+00	3.97E-01	2.34E-01	8.87E-01	2.37E+00	8.05E+00	2.61E+00	8.94E+00	1.55E+00	3.93E+00	3.18E+02	1.75E+02	9.18E+01	8.82E+01	2.15E+01	2.97E+02	6.47E+00	0.00E+00	1.70E-01	0.00E+00	7.32E+00	2.08E+01	4.35E-01	5.09E-01	1.29E+00	2.26E+00	1.89E+00	1.04E+00
BHM	33.553	-86.815	163	80	6/18/2013 1:00	6/18/2013 1:59	2.38E+01	2.73E+01	1.77E+02	1.40E+02	4.27E-01	1.03E+00	8.16E-02	1.62E-01	6.88E+00	1.28E+01	7.06E+00	1.45E+01	1.55E-01	4.20E-01	-999	2.46E-01	3.49E-01	7.73E-01	2.25E+00	7.75E+00	2.60E+00	8.52E+00	1.35E+00	4.44E+00	1.76E+02	1.77E+02	9.75E+01	8.97E+01	2.11E+01	2.96E+02	2.04E+01	3.00E-04	1.92E-01	0.00E+00	6.35E+00	2.00E+01	4.91E-01	5.46E-01	1.43E+00	2.29E+00	1.89E+00	9.19E-01
BHM	33.553	-86.815	163	80	6/18/2013 2:00	6/18/2013 2:59	2.00E+01	4.41E+01	1.30E+02	1.23E+02	5.52E-01	6.40E-01	6.44E-01	5.03E-02	6.22E+00	7.75E+00	7.75E+00	9.41E+00	1.60E-01	6.41E-01	1.03E+00	1.75E-01	5.42E-01	6.41E-01	2.12E+00	4.73E+00	2.67E+00	5.37E+00	2.07E+00	4.84E+00	2.08E+02	1.95E+02	9.64E+01	9.03E+01	2.22E+01	2.96E+02	2.58E+01	5.61E-02	1.81E-01	0.00E+00	7.60E+00	1.33E+01	7.17E-01	5.69E-01	2.10E+00	2.01E+00	1.84E+00	7.62E-01
BHM	33.553	-86.815	163	80	6/18/2013 3:00	6/18/2013 3:59	1.72E+01	4.18E+01	1.17E+02	1.30E+02	5.21E-01	2.69E-01	1.93E-01	7.61E-02	6.79E+00	9.26E+00	8.05E+00	1.05E+01	1.54E-01	3.94E-01	1.18E+00	1.70E-01	5.02E-01	6.92E-01	2.22E+00	3.61E+00	2.72E+00	4.30E+00	2.79E+00	5.41E+00	2.23E+02	2.04E+02	9.45E+01	9.10E+01	2.26E+01	2.96E+02	2.59E+01	1.48E-01	1.73E-01	0.00E+00	7.44E+00	1.09E+01	7.18E-01	5.31E-01	1.87E+00	1.84E+00	1.83E+00	7.62E-01
BHM	33.553	-86.815	163	80	6/18/2013 4:00	6/18/2013 4:59	1.70E+01	3.33E+01	1.27E+02	1.57E+02	3.96E-01	4.91E-01	4.14E-01	1.91E-01	7.03E+00	1.31E+01	8.61E+00	1.44E+01	1.46E-01	3.49E-01	1.22E+00	3.59E-01	4.87E-01	9.53E-01	2.11E+00	4.43E+00	2.59E+00	5.38E+00	2.63E+00	5.38E+00	2.23E+02	2.13E+02	9.36E+01	9.22E+01	2.27E+01	2.96E+02	2.59E+01	4.91E-04	2.11E+00	0.00E+00	7.80E+00	1.27E+01	7.49E-01	5.06E-01	1.89E+00	1.84E+00	1.80E+00	9.24E-01
BHM	33.553	-86.815	163	80	6/18/2013 5:00	6/18/2013 5:59	1.19E+01	2.70E+01	1.72E+02	1.97E+02	3.22E-01	7.54E-01	1.77E+00	1.71E+00	8.77E+00	1.58E+01	1.13E+01	1.87E+01	2.98E-01	3.52E-01	1.30E+00	4.94E-01	5.60E-01	1.19E+00	2.02E+00	4.96E+00	2.58E+00	6.15E+00	2.46E+00	5.13E+00	2.22E+02	2.20E+02	9.49E+01	9.21E+01	2.29E+01	2.95E+02	2.59E+01	4.10E-09	3.79E+01	1.63E+01	8.82E+00	1.42E+01	9.86E-01	5.39E-01	2.42E+00	1.97E+00	1.78E+00	1.09E+00
BHM	33.553	-86.815	163	80	6/18/2013 6:00	6/18/2013 6:59	8.18E+00	2.41E+01	2.57E+02	2.14E+02	6.40E-01	7.26E-01	6.47E+00	2.37E+00	1.07E+01	1.62E+01	1.82E+01	1.98E+01	4.32E-01	3.42E-01	1.98E+00	5.64E-01	7.04E-01	1.20E+00	2.55E+00	4.92E+00	3.25E+00	6.12E+00	2.17E+00	5.07E+00	2.33E+02	2.29E+02	9.38E+01	9.07E+01	2.35E+01	2.96E+02	2.59E+01	5.30E-02	1.33E+02	1.01E+02	1.20E+01	1.41E+01	1.23E+00	5.05E-01	2.85E+00	1.90E+00	1.76E+00	1.13E+00
BHM	33.553	-86.815	163	80	6/18/2013 7:00	6/18/2013 7:59	1.53E+01	2.93E+01	1.69E+02	1.75E+02	5.97E-01	3.62E-01	4.07E+00	1.73E+00	6.31E+00	1.11E+01	1.21E+01	1.39E+01	3.86E-01	2.85E-01	3.41E+00	5.00E-01	1.08E+00	8.09E-01	2.53E+00	3.43E+00	3.62E+00	4.24E+00	2.95E+00	4.94E+00	2.48E+02	2.37E+02	8.67E+01	9.26E+01	2.49E+01	2.96E+02	2.59E+01	2.23E-02	3.03E+02	1.65E+02	1.23E+01	1.01E+01	1.29E+00	3.75E-01	2.06E+00	1.40E+00	1.75E+00	8.20E-01
BHM	33.553	-86.815	163	80	6/18/2013 8:00	6/18/2013 8:59	2.23E+01	3.59E+01	1.56E+02	1.60E+02	3.85E-01	1.99E-01	2.32E+00	2.97E+00	4.70E+00	7.72E+00	8.46E+00	1.19E+01	2.96E-01	3.47E-01	2.58E+00	4.37E-01	6.76E-01	6.62E-01	2.85E+00	1.63E+00	3.53E+00	2.29E+00	3.08E+00	5.46E+00	2.55E+02	2.34E+02	8.15E+01	8.94E+01	2.59E+01	2.96E+02	2.59E+01	1.68E-01	3.31E+02	3.65E+02	9.65E+00	5.51E+00	-999	1.86E-01	1.65E+00	7.66E-01	1.69E+00	6.11E-01
BHM	33.553	-86.815	163	80	6/18/2013 9:00	6/18/2013 9:59	2.55E+01	3.91E+01	1.64E+02	1.58E+02	5.05E-01	1.39E-01	1.72E+00	1.61E+00	4.52E+00	7.60E+00	7.59E+00	1.05E+01	3.40E-01	3.12E-01	2.68E+00	4.32E-01	5.99E-01	5.46E-01	3.04E+00	1.01E+00	3.63E+00	1.56E+00	3.13E+00	5.37E+00	2.54E+02	2.33E+02	7.84E+01	8.89E+01	2.66E+01	2.97E+02	2.59E+01	6.98E-02	3.20E+02	5.60E+02	8.84E+00	3.85E+00	8.60E-01	1.45E-01	1.35E+00	5.94E-01	1.67E+00	4.72E-01
BHM	33.553	-86.815	163	80	6/18/2013 10:00	6/18/2013 10:59	2.78E+01	3.98E+01	2.01E+02	1.59E+02	5.91E-01	1.09E-01	4.29E+00	1.25E+00	1.17E+01	7.44E+00	1.22E+01	9.70E+00	4.11E-01	1.92E-01	1.76E+00	3.96E-01	5.26E-01	4.77E-01	3.01E+00	8.06E-01	3.53E+00	1.28E+00	2.44E+00	4.63E+00	2.49E+02	2.34E+02	8.35E+01	9.19E+01	2.62E+01	2.98E+02	2.70E+01	3.40E-01	4.17E+02	2.88E+02	8.46E+00	3.21E+00	8.93E-01	1.46E-01	1.46E+00	5.55E-01	1.69E+00	4.06E-01
BHM	33.553	-86.815	163	80	6/18/2013 11:00	6/18/2013 11:59	3.23E+01	4.26E+01	1.51E+02	1.46E+02	4.14E-01	9.77E-02	1.45E+00	1.40E+00	3.14E+00	5.78E+00	6.25E+00	8.31E+00	2.54E-01	2.49E-01	1.61E+00	3.20E-01	5.06E-01	4.04E-01	2.87E+00	9.60E-01	3.38E+00	1.36E+00	3.10E+00	5.22E+00	3.12E+02	2.28E+02	8.11E+01	8.87E+01	2.63E+01	2.98E+02	2.74E+01	4.83E-01	5.54E+02	3.83E+02	8.30E+00	3.40E+00	8.71E-01	1.50E-01	1.27E+00	5.50E-01	1.76E+00	3.59E-01
BHM	33.553	-86.815	163	80	6/18/2013 12:00	6/18/2013 12:59	4.12E+01	4.43E+01	1.49E+02	1.51E+02	1.02E+00	1.26E-01	1.18E+00	1.93E+00	3.59E+00	5.98E+00	6.00E+00	9.38E+00	2.73E-01	3.87E-01	1.16E+00	3.34E-01	4.07E-01	4.57E-01	2.28E+00	1.07E+00	2.69E+00	1.53E+00	3.70E+00	6.15E+00	2.88E+02	2.37E+02	7.96E+01	8.54E+01	2.55E+01	2.98E+02	2.74E+01	4.91E-01	5.56E+02	7.77E+02	5.54E+00	3.89E+00	6.58E-01	1.68E-01	1.03E+00	6.29E-01	1.78E+00	4.11E-01
BHM	33.553	-86.815	163	80	6/18/2013 13:00	6/18/2013 13:59	4.13E+01	4.15E+01	1.54E+02	1.77E+02	5.53E-01	1.40E-01	3.51E+00	2.34E+00	3.50E+00	8.30E+00	8.07E+00	1.20E+01	3.13E-01	3.85E-01	1.10E+00	4.03E-01	1.87E-01	5.93E-01	2.61E+00	9.55E-01	2.80E+00	1.55E+00	3.05E+00	5.16E+00	2.82E+02	2.42E+02	7.61E+01	8.98E+01	2.60E+01	2.99E+02	2.74E+01	2.93E-01	5.50E+02	7.55E+02	6.42E+00	3.83E+00	6.33E-01	1.54E-01	1.28E+00	6.05E-01	1.70E+00	5.05E-01
BHM	33.553	-86.815	163	80	6/18/2013 14:00	6/18/2013 14:59	3.89E+01	3.51E+01	1.67E+02	2.07E+02	1.99E+00	9.00E-02	8.91E-01	7.12E-01	4.32E+00	1.01E+01	7.08E+00	1.16E+01	3.34E-01	1.51E-01	9.93E-01	3.84E-01	2.43E-01	5.61E-01	2.88E+00	6.87E-01	3.12E+00	1.25E+00	2.21E+00	4.43E+00	2.93E+02	2.40E+02	8.29E+01	9.23E+01	2.51E+01	2.99E+02	2.82E+01	3.38E-01	1.86E+02	1.58E+02	7.55E+00	2.78E+00	6.99E-01	9.27E-02	1.83E+00	3.88E-01	1.60E+00	4.66E-01
BHM	33.553	-86.815	163	80	6/18/2013 15:00	6/18/2013 15:59	3.49E+01	3.51E+01	2.11E+02	2.09E+02	3.41E-01	8.47E-02	1.27E+00	4.48E-01	6.90E+00	9.60E+00	9.97E+00	1.08E+01	3.41E-01	8.33E-02	1.63E+00	3.55E-01	3.98E-01	4.71E-01	2.77E+00	4.97E-01	3.16E+00	9.67E-01	1.99E+00	4.00E+00	2.56E+02	2.39E+02	8.41E+01	9.32E+01	2.47E+01	2.98E+02	2.92E+01	7.38E-01	2.05E+02	8.46E+01	6.66E+00	2.06E+00	5.79E-01	6.30E-02	1.17E+00	2.79E-01	1.50E+00	3.98E-01
BHM	33.553	-86.815	163	80	6/18/2013 16:00	6/18/2013 16:59	2.81E+01	3.32E+01	2.61E+02	2.26E+02	2.64E+00	2.40E-01	3.01E+00	1.99E+00	1.11E+01	1.40E+01	1.55E+01	1.69E+01	3.72E-01	1.55E-01	1.78E+00	6.08E-01	5.59E-01	7.54E-01	3.06E+00	7.78E-01	3.61E+00	1.53E+00	2.05E+00	3.76E+00	2.49E+02	2.55E+02	8.44E+01	9.26E+01	2.52E+01	2.98E+02	2.92E+01	6.84E-01	2.49E+02	1.01E+02	6.95E+00	3.30E+00	8.52E-01	3.75E-02	1.56E+00	3.40E-01	1.43E+00	6.67E-01
BHM	33.553	-86.815	163	80	6/18/2013 17:00	6/18/2013 17:59	2.93E+01	3.28E+01	1.89E+02	2.12E+02	4.37E+00	3.74E-01	1.02E+00	1.82E+00	6.79E+00	1.43E+01	9.28E+00	1.71E+01	3.80E-01	2.48E-01	1.04E+00	5.53E-01	3.55E-01	7.94E-01	2.86E+00	1.06E+00	3.22E+00	1.86E+00	1.72E+00	3.86E+00	2.89E+02	2.58E+02	8.18E+01	9.23E+01	2.55E+01	2.98E+02	2.92E+01	6.85E-07	1.35E+02	1.69E+02	8.35E+00	4.46E+00	8.97E-01	8.40E-02	1.82E+00	5.37E-01	1.54E+00	7.87E-01
BHM	33.553	-86.815	163	80	6/18/2013 18:00	6/18/2013 18:59	2.85E+01	2.60E+01	1.79E+02	2.27E+02	1.30E+00	6.60E-01	6.53E-01	8.04E-01	5.35E+00	1.85E+01	7.24E+00	2.05E+01	3.24E-01	2.41E-01	1.14E+00	5.86E-01	5.77E-01	9.54E-01	2.46E+00	1.87E+00	3.04E+00	2.83E+00	1.05E+00	3.71E+00	3.36E+02	2.70E+02	8.31E+01	9.40E+01	2.48E+01	2.98E+02	2.92E+01	5.99E-08	1.73E+01	1.04E+02	6.94E+00	6.94E+00	7.43E-01	1.68E-01	1.58E+00	8.39E-01	1.66E+00	1.02E+00
BHM	33.553	-86.815	163	80	6/18/2013 19:00	6/18/2013 19:59	2.14E+01	2.46E+01	2.33E+02	2.10E+02	3.87E-01	7.64E-01	2.28E-01	3.89E-01	1.00E+01	1.76E+01	1.10E+01	1.93E+01	2.37E-01	2.14E-01	1.43E+00	5.58E-01	4.39E-01	8.78E-01	2.47E+00	2.89E+00	2.91E+00	3.76E+00	7.35E-01	3.39E+00	3.16E+02	2.69E+02	8.45E+01	9.46E+01	2.44E+01	2.98E+02	2.92E+01	3.27E-08	4.80E-01	9.68E-01	7.53E+00	9.05E+00	6.71E-01	2.43E-01	1.47E+00	1.01E+00	1.77E+00	9.73E-01
BHM	33.553	-86.815	163	80	6/18/2013 20:00	6/18/2013 20:59	1.94E+01	2.52E+01	2.04E+02	1.86E+02	8.92E-01	6.68E-01	2.07E-01	3.26E-01	7.65E+00	1.57E+01	8.94E+00	1.74E+01	2.07E-01	2.52E-01	1.52E+00	5.62E-01	6.52E-01	7.87E-01	2.71E+00	3.02E+00	3.36E+00	3.81E+00	9.83E-01	3.45E+00	2.97E+02	2.75E+02	9.19E+01	9.39E+01	2.39E+01	2.97E+02	2.92E+01	5.28E-12	1.91E-01	0.00E+00	7.94E+00	9.65E+00	7.08E-01	3.90E-01	1.57E+00	1.37E+00	1.79E+00	8.28E-01
BHM	33.553	-86.815	163	80	6/18/2013 21:00	6/18/2013 21:59	1.40E+01	2.24E+01	-999	1.88E+02	-999	6.68E-01	4.19E-01	3.94E-01	1.41E+01	1.66E+01	1.52E+01	1.86E+01	2.10E-01	3.75E-01	1.80E+00	6.76E-01	8.60E-01	8.53E-01	2.21E+00	3.52E+00	3.07E+00	4.37E+00	7.63E-01	3.03E+00	3.12E+02	2.95E+02	9.07E+01	9.44E+01	2.37E+01	2.97E+02	2.92E+01	6.53E-05	1.57E-01	0.00E+00	6.94E+00	1.12E+01	6.23E-01	5.22E-01	1.21E+00	1.71E+00	1.78E+00	8.62E-01
BHM	33.553	-86.815	163	80	6/18/2013 22:00	6/18/2013 22:59	1.95E+01	1.16E+01	1.92E+02	2.00E+02	2.67E-01	1.18E+00	1.10E-01	1.09E+00	7.16E+00	2.29E+01	8.00E+00	2.59E+01	2.07E-01	3.69E-01	1.59E+00	7.84E-01	7.75E-01	1.19E+00	1.76E+00	5.80E+00	2.54E+00	6.99E+00	1.41E+00	2.85E+00	3.26E+02	3.10E+02	9.00E+01	9.50E+01	2.34E+01	2.97E+02	2.92E+01	2.41E-05	1.92E-01	0.00E+00	5.73E+00	1.68E+01	6.20E-01	5.32E-01	1.12E+00	1.89E+00	1.75E+00	1.20E+00
BHM	33.553	-86.815	163	80	6/18/2013 23:00	6/18/2013 23:59	2.10E+01	8.18E+00	1.72E+02	2.00E+02	1.40E-01	1.48E+00	4.17E-02	1.57E+00	3.60E+00	2.39E+01	4.38E+00	2.77E+01	1.89E-01	4.30E-01	1.43E+00	9.08E-01	6.25E-01	1.36E+00	2.03E+00	7.06E+00	2.65E+00	8.42E+00	1.68E+00	2.73E+00	3.23E+02	3.18E+02	9.05E+01	9.42E+01	2.30E+01	2.96E+02	2.92E+01	2.37E-05	1.39E-01	0.00E+00	6.38E+00	2.00E+01	5.46E-01	6.73E-01	9.73E-01	2.20E+00	1.75E+00	1.39E+00
BHM	33.553	-86.815	163	80	6/19/2013 0:00	6/19/2013 0:59	2.00E+01	1.17E+01	1.67E+02	1.88E+02	1.62E-01	1.24E+00	6.13E-02	1.07E+00	2.80E+00	2.22E+01	3.62E+00	2.54E+01	1.78E-01	4.61E-01	1.38E+00	9.84E-01	4.74E-01	1.30E+00	2.16E+00	5.90E+00	2.64E+00	7.19E+00	7.35E-01	2.61E+00	1.12E+01	3.21E+02	9.09E+01	9.25E+01	2.26E+01	2.96E+02	2.92E+01	1.30E-04	1.65E-01	0.00E+00	4.85E+00	1.76E+01	4.63E-01	7.03E-01	8.47E-01	2.27E+00	1.74E+00	1.34E+00
BHM	33.553	-86.815	163	80	6/19/2013 1:00	6/19/2013 1:59	1.56E+01	2.16E+01	1.74E+02	1.65E+02	1.50E-01	1.04E+00	2.68E-01	3.63E-01	4.80E+00	1.69E+01	6.21E+00	1.89E+01	2.66E-01	3.76E-01	1.37E+00	8.23E-01	4.22E-01	9.70E-01	2.50E+00	3.21E+00	2.92E+00	4.18E+00	5.26E-01	2.52E+00	3.44E+02	3.28E+02	9.26E+01	8.86E+01	2.22E+01	2.96E+02	2.92E+01	6.75E-04	1.62E-01	0.00E+00	6.23E+00	1.07E+01	4.70E-01	4.38E-01	8.34E-01	1.54E+00	1.74E+00	9.90E-01
BHM	33.553	-86.815	163	80	6/19/2013 2:00	6/19/2013 2:59	1.05E+01	1.87E+01	1.93E+02	1.58E+02	9.48E-02	1.84E+00	8.64E-02	4.78E-01	6.79E+00	1.72E+01	7.60E+00	1.90E+01	2.05E-01	2.57E-01	1.71E+00	7.94E-01	6.33E-01	9.84E-01	2.31E+00	2.28E+00	2.94E+00	3.26E+00	7.01E-01	2.68E+00	3.31E+02	8.68E+00	9.47E+01	8.65E+01	2.17E+01	2.96E+02	2.92E+01	1.04E-03	1.45E-01	0.00E+00	5.77E+00	8.34E+00	3.73E-01	1.91E-01	-999	8.83E-01	1.70E+00	9.35E-01
BHM	33.553	-86.815	163	80	6/19/2013 3:00	6/19/2013 3:59	6.11E+00	8.97E+00	2.01E+02	1.85E+02	8.63E-02	1.84E+00	7.92E-01	1.92E+00	8.61E+00	2.20E+01	1.00E+01	2.53E+01	2.26E-01	2.17E-01	1.63E+00	9.22E-01	8.81E-01	1.34E+00	2.30E+00	2.62E+00	3.18E+00	3.96E+00	4.26E-01	2.56E+00	1.08E+01	3.02E+01	9.58E+01	8.47E+01	2.14E+01	2.95E+02	2.92E+01	2.39E-04	1.38E-01	0.00E+00	7.15E+00	9.20E+00	4.30E-01	1.41E-01	9.76E-01	8.24E-01	1.66E+00	1.18E+00
BHM	33.553	-86.815	163	80	6/19/2013 4:00	6/19/2013 4:59	1.81E+00	2.10E+00	2.27E+02	2.61E+02	1.35E-01	1.73E+00	3.52E+00	8.22E+00	1.22E+01	2.89E+01	1.63E+01	3.87E+01	1.59E-01	2.39E-01	1.89E+00	1.42E+00	1.07E+00	2.14E+00	2.31E+00	3.14E+00	3.38E+00	5.28E+00	5.60E-01	2.31E+00	3.29E+02	4.15E+01	9.58E+01	8.40E+01	2.13E+01	2.95E+02	2.92E+01	1.46E-10	2.03E+00	0.00E+00	6.74E+00	1.09E+01	-999	1.41E-01	-999	9.27E-01	1.60E+00	1.66E+00
BHM	33.553	-86.815	163	80	6/19/2013 5:00	6/19/2013 5:59	1.56E+00	5.10E+00	3.98E+02	3.43E+02	5.48E-01	1.79E+00	1.52E+01	1.50E+01	1.29E+01	3.00E+01	2.87E+01	4.69E+01	1.65E-01	4.07E-01	2.09E+00	1.91E+00	1.34E+00	2.64E+00	2.15E+00	3.45E+00	3.49E+00	6.09E+00	1.07E+00	2.22E+00	4.53E+00	5.08E+01	9.59E+01	8.03E+01	2.12E+01	2.95E+02	2.92E+01	0.00E+00	4.33E+01	2.49E+01	8.59E+00	1.23E+01	-999	1.99E-01	8.69E-01	1.14E+00	1.59E+00	1.92E+00
BHM	33.553	-86.815	163	80	6/19/2013 6:00	6/19/2013 6:59	7.23E+00	1.79E+01	6.40E+02	3.21E+02	7.18E+00	2.04E+00	1.04E+01	1.18E+01	1.44E+01	2.47E+01	2.60E+01	3.85E+01	2.25E-01	8.47E-01	2.38E+00	1.55E+00	1.30E+00	2.18E+00	2.90E+00	3.12E+00	4.20E+00	5.30E+00	6.92E-01	2.22E+00	6.48E+01	5.60E+01	9.03E+01	7.40E+01	2.20E+01	2.95E+02	2.92E+01	0.00E+00	1.62E+02	1.58E+02	1.04E+01	1.19E+01	7.51E-01	3.59E-01	1.85E+00	1.49E+00	1.66E+00	1.61E+00
BHM	33.553	-86.815	163	80	6/19/2013 7:00	6/19/2013 7:59	9.19E+00	3.38E+01	3.13E+02	2.61E+02	1.93E+01	2.28E+00	1.28E+01	7.05E+00	1.58E+01	1.80E+01	3.01E+01	2.77E+01	2.44E-01	1.39E+00	2.46E+00	1.01E+00	1.27E+00	1.54E+00	3.47E+00	2.70E+00	4.74E+00	4.24E+00	1.17E+00	1.95E+00	3.57E+02	4.94E+01	8.55E+01	7.09E+01	2.29E+01	2.96E+02	2.92E+01	0.00E+00	2.87E+02	3.32E+02	1.42E+01	1.14E+01	1.54E+00	5.48E-01	2.83E+00	1.91E+00	1.77E+00	1.21E+00
BHM	33.553	-86.815	163	80	6/19/2013 8:00	6/19/2013 8:59	2.20E+01	4.66E+01	2.46E+02	2.22E+02	1.12E+00	2.02E+00	3.31E+00	4.54E+00	5.94E+00	1.28E+01	1.05E+01	2.08E+01	3.22E-01	1.99E+00	2.14E+00	8.51E-01	9.58E-01	1.18E+00	2.45E+00	2.56E+00	3.41E+00	3.74E+00	1.56E+00	1.39E+00	3.55E+02	3.99E+01	7.98E+01	6.58E+01	2.40E+01	2.97E+02	2.92E+01	0.00E+00	4.94E+02	6.16E+02	7.10E+00	1.10E+01	8.56E-01	6.28E-01	9.67E-01	2.07E+00	1.86E+00	9.88E-01
BHM	33.553	-86.815	163	80	6/19/2013 9:00	6/19/2013 9:59	3.99E+01	6.10E+01	4.56E+02	1.87E+02	1.08E+01	1.78E+00	3.89E+00	2.28E+00	3.94E+00	7.82E+00	1.20E+01	1.44E+01	5.41E-01	2.44E+00	2.09E+00	9.40E-01	8.99E-01	8.58E-01	2.64E+00	2.45E+00	3.54E+00	3.31E+00	2.21E+00	1.37E+00	3.81E+01	1.73E+00	6.54E+01	5.88E+01	2.59E+01	2.98E+02	2.92E+01	0.00E+00	7.48E+02	7.91E+02	1.04E+01	1.07E+01	1.23E+00	7.04E-01	2.69E+00	2.23E+00	1.94E+00	7.98E-01
BHM	33.553	-86.815	163	80	6/19/2013 10:00	6/19/2013 10:59	4.42E+01	7.05E+01	5.48E+02	1.61E+02	5.65E+00	1.50E+00	1.35E+00	1.12E+00	2.13E+00	4.59E+00	6.28E+00	1.00E+01	5.05E-01	2.16E+00	2.52E+00	1.03E+00	6.08E-01	5.93E-01	2.14E+00	2.25E+00	2.75E+00	2.84E+00	2.87E+00	2.29E+00	3.21E+01	3.59E+02	6.30E+01	5.44E+01	2.67E+01	3.00E+02	2.92E+01	0.00E+00	7.35E+02	8.94E+02	8.69E+00	1.02E+01	1.01E+00	8.06E-01	2.02E+00	2.47E+00	1.99E+00	6.31E-01
BHM	33.553	-86.815	163	80	6/19/2013 11:00	6/19/2013 11:59	4.68E+01	6.88E+01	2.49E+02	1.50E+02	2.85E+00	1.28E+00	6.41E-01	9.49E-01	1.47E+00	3.83E+00	3.79E+00	8.24E+00	5.30E-01	1.62E+00	2.80E+00	1.29E+00	5.64E-01	4.64E-01	1.89E+00	2.06E+00	2.45E+00	2.52E+00	2.42E+00	2.99E+00	2.48E+01	3.60E+02	5.82E+01	5.13E+01	2.77E+01	3.01E+02	3.32E+01	0.00E+00	9.84E+02	9.95E+02	6.63E+00	9.45E+00	8.29E-01	7.88E-01	1.86E+00	2.40E+00	2.00E+00	5.38E-01
BHM	33.553	-86.815	163	80	6/19/2013 12:00	6/19/2013 12:59	4.85E+01	6.60E+01	2.48E+02	1.48E+02	3.10E+00	1.10E+00	5.19E-01	9.90E-01	1.22E+00	3.87E+00	3.64E+00	7.92E+00	5.47E-01	1.44E+00	2.93E+00	1.86E+00	3.23E-01	4.48E-01	2.13E+00	1.93E+00	2.46E+00	2.38E+00	2.86E+00	3.52E+00	3.66E+01	3.57E+02	5.43E+01	4.76E+01	2.84E+01	3.01E+02	4.36E+01	2.59E-11	8.71E+02	1.01E+03	6.57E+00	8.76E+00	6.00E-01	7.16E-01	2.01E+00	2.18E+00	2.00E+00	5.17E-01
BHM	33.553	-86.815	163	80	6/19/2013 13:00	6/19/2013 13:59	5.01E+01	6.50E+01	3.57E+02	1.51E+02	7.95E-01	9.65E-01	3.32E-01	1.08E+00	8.96E-01	4.26E+00	2.93E+00	8.21E+00	6.15E-01	1.36E+00	3.44E+00	2.55E+00	5.54E-01	4.79E-01	1.41E+00	1.82E+00	1.96E+00	2.30E+00	2.64E+00	3.69E+00	1.68E+01	3.58E+02	5.20E+01	4.44E+01	2.90E+01	3.02E+02	4.37E+01	9.81E-14	8.95E+02	9.72E+02	7.08E+00	8.37E+00	8.22E-01	6.84E-01	1.86E+00	2.09E+00	2.00E+00	5.27E-01
BHM	33.553	-86.815	163	80	6/19/2013 14:00	6/19/2013 14:59	5.20E+01	6.41E+01	1.75E+02	1.55E+02	2.45E+00	8.94E-01	2.44E-01	1.13E+00	7.42E-01	4.74E+00	2.60E+00	8.51E+00	7.11E-01	1.22E+00	3.62E+00	3.32E+00	4.55E-01	4.89E-01	-999	1.77E+00	-999	2.26E+00	2.66E+00	3.91E+00	2.68E+01	1.92E+00	5.02E+01	4.33E+01	2.95E+01	3.02E+02	4.37E+01	0.00E+00	7.80E+02	8.75E+02	6.57E+00	8.21E+00	8.97E-01	6.77E-01	1.98E+00	2.07E+00	1.99E+00	5.33E-01
BHM	33.553	-86.815	163	80	6/19/2013 15:00	6/19/2013 15:59	5.34E+01	6.27E+01	1.72E+02	1.60E+02	3.86E+00	8.78E-01	2.32E-01	1.11E+00	6.87E-01	5.16E+00	2.58E+00	8.72E+00	6.69E-01	1.09E+00	3.48E+00	4.12E+00	4.24E-01	4.77E-01	1.95E+00	1.79E+00	2.37E+00	2.26E+00	3.12E+00	4.01E+00	2.71E+01	7.76E+00	4.90E+01	4.43E+01	2.98E+01	3.03E+02	4.37E+01	0.00E+00	5.99E+02	7.27E+02	7.88E+00	8.24E+00	7.49E-01	6.75E-01	2.17E+00	2.06E+00	1.99E+00	5.38E-01
BHM	33.553	-86.815	163	80	6/19/2013 16:00	6/19/2013 16:59	5.36E+01	6.04E+01	1.43E+02	1.66E+02	4.35E-01	9.20E-01	1.17E+00	1.04E+00	1.66E+00	5.99E+00	4.61E+00	9.34E+00	6.19E-01	1.02E+00	3.69E+00	4.61E+00	3.38E-01	5.00E-01	2.23E+00	1.91E+00	2.57E+00	2.40E+00	2.44E+00	3.76E+00	1.64E+01	1.33E+01	4.94E+01	4.63E+01	2.98E+01	3.03E+02	4.37E+01	0.00E+00	4.07E+02	5.39E+02	7.15E+00	8.67E+00	8.29E-01	6.89E-01	2.22E+00	2.11E+00	1.99E+00	5.72E-01
BHM	33.553	-86.815	163	80	6/19/2013 17:00	6/19/2013 17:59	5.27E+01	5.60E+01	1.61E+02	1.79E+02	1.18E-01	1.15E+00	1.40E-01	8.96E-01	1.13E+00	8.41E+00	2.78E+00	1.15E+01	6.02E-01	9.93E-01	3.46E+00	4.75E+00	3.19E-01	6.14E-01	2.33E+00	2.15E+00	2.65E+00	2.76E+00	1.99E+00	3.18E+00	9.59E+00	1.73E+01	5.10E+01	5.04E+01	2.95E+01	3.02E+02	4.37E+01	0.00E+00	2.12E+02	3.33E+02	8.09E+00	9.61E+00	7.57E-01	7.08E-01	2.24E+00	2.21E+00	1.96E+00	6.82E-01
BHM	33.553	-86.815	163	80	6/19/2013 18:00	6/19/2013 18:59	4.94E+01	2.88E+01	1.82E+02	3.35E+02	1.29E-01	1.90E+00	1.70E-01	1.37E+00	2.75E+00	3.23E+01	4.37E+00	3.65E+01	5.16E-01	1.00E+00	3.15E+00	5.14E+00	5.10E-01	1.78E+00	2.01E+00	3.46E+00	2.52E+00	5.25E+00	1.39E+00	2.16E+00	1.84E+01	2.30E+01	5.48E+01	5.90E+01	2.86E+01	3.02E+02	4.37E+01	0.00E+00	4.58E+01	1.29E+02	7.83E+00	1.47E+01	7.47E-01	6.37E-01	2.31E+00	2.41E+00	1.77E+00	1.75E+00
BHM	33.553	-86.815	163	80	6/19/2013 19:00	6/19/2013 19:59	3.75E+01	5.24E+00	2.39E+02	4.79E+02	4.52E-01	2.83E+00	7.81E-02	4.77E+00	8.78E+00	5.62E+01	1.04E+01	6.54E+01	5.63E-01	1.15E+00	3.25E+00	6.03E+00	6.23E-01	3.06E+00	2.59E+00	5.11E+00	3.21E+00	8.17E+00	7.11E-01	1.55E+00	1.28E+02	2.61E+01	6.51E+01	6.40E+01	2.73E+01	3.01E+02	4.37E+01	0.00E+00	8.16E-01	0.00E+00	1.03E+01	2.09E+01	6.96E-01	5.73E-01	2.36E+00	2.63E+00	1.67E+00	2.93E+00
BHM	33.553	-86.815	163	80	6/19/2013 20:00	6/19/2013 20:59	2.73E+01	4.52E+00	3.07E+02	4.59E+02	5.16E-01	2.95E+00	5.54E-02	4.93E+00	1.23E+01	5.64E+01	1.52E+01	6.69E+01	4.96E-01	1.36E+00	4.42E+00	6.13E+00	7.14E-01	3.11E+00	2.93E+00	5.68E+00	3.64E+00	8.79E+00	5.98E-01	8.56E-01	7.19E+01	3.59E+01	7.11E+01	6.90E+01	2.63E+01	3.00E+02	4.37E+01	0.00E+00	2.16E-01	0.00E+00	1.15E+01	2.26E+01	7.77E-01	6.33E-01	2.48E+00	2.76E+00	1.68E+00	2.97E+00
BHM	33.553	-86.815	163	80	6/19/2013 21:00	6/19/2013 21:59	1.25E+01	1.15E+01	4.14E+02	4.04E+02	3.05E-01	2.12E+00	2.51E-01	1.92E+00	2.46E+01	4.94E+01	2.44E+01	5.73E+01	4.47E-01	1.42E+00	3.53E+00	5.56E+00	7.26E-01	2.70E+00	3.02E+00	5.85E+00	3.75E+00	8.55E+00	4.89E-01	4.77E-01	3.52E+01	7.21E+01	7.74E+01	7.42E+01	2.51E+01	2.99E+02	4.37E+01	0.00E+00	1.98E-01	0.00E+00	1.22E+01	2.22E+01	7.64E-01	7.22E-01	2.39E+00	2.73E+00	1.72E+00	2.59E+00
BHM	33.553	-86.815	163	80	6/19/2013 22:00	6/19/2013 22:59	3.58E+00	2.19E+01	3.83E+02	3.30E+02	7.68E-01	1.29E+00	2.60E+00	5.89E-01	2.72E+01	3.93E+01	3.10E+01	4.52E+01	3.32E-01	1.21E+00	3.97E+00	4.28E+00	1.07E+00	2.15E+00	3.37E+00	5.66E+00	4.44E+00	7.81E+00	6.75E-01	8.40E-01	2.84E+01	1.14E+02	8.50E+01	7.78E+01	2.39E+01	2.98E+02	4.37E+01	0.00E+00	1.94E-01	0.00E+00	1.28E+01	1.94E+01	8.82E-01	6.20E-01	2.41E+00	2.29E+00	1.74E+00	2.06E+00
BHM	33.553	-86.815	163	80	6/19/2013 23:00	6/19/2013 23:59	1.83E+00	2.57E+01	4.07E+02	2.75E+02	1.80E+00	1.05E+00	3.92E+00	3.81E-01	2.56E+01	3.29E+01	3.07E+01	3.79E+01	1.86E-01	1.03E+00	4.45E+00	2.62E+00	1.19E+00	1.82E+00	3.81E+00	5.37E+00	5.00E+00	7.20E+00	6.62E-01	1.31E+00	3.32E+01	1.18E+02	8.79E+01	7.98E+01	2.32E+01	2.97E+02	4.37E+01	0.00E+00	1.59E-01	0.00E+00	1.42E+01	1.69E+01	9.43E-01	4.71E-01	2.53E+00	1.85E+00	1.74E+00	1.79E+00
BHM	33.553	-86.815	163	80	6/20/2013 0:00	6/20/2013 0:59	1.60E+00	2.15E+01	3.90E+02	2.51E+02	2.98E+00	8.84E-01	4.28E+00	5.18E-01	2.55E+01	3.02E+01	3.05E+01	3.51E+01	1.89E-01	9.07E-01	4.23E+00	1.69E+00	1.45E+00	1.74E+00	4.16E+00	5.60E+00	5.61E+00	7.34E+00	6.34E-01	1.50E+00	1.53E+01	9.21E+01	8.82E+01	8.24E+01	2.26E+01	2.97E+02	4.37E+01	0.00E+00	1.09E-01	0.00E+00	1.42E+01	1.65E+01	1.01E+00	3.61E-01	2.70E+00	1.60E+00	1.72E+00	1.73E+00
BHM	33.553	-86.815	163	80	6/20/2013 1:00	6/20/2013 1:59	2.20E+00	1.53E+01	3.40E+02	2.29E+02	1.60E+00	7.03E-01	2.19E+00	8.27E-01	2.57E+01	2.55E+01	2.68E+01	3.02E+01	2.77E-01	6.83E-01	-999	1.01E+00	1.34E+00	1.62E+00	3.27E+00	6.30E+00	4.61E+00	7.91E+00	6.38E-01	2.20E+00	2.68E+01	7.38E+01	8.75E+01	8.72E+01	2.24E+01	2.96E+02	4.37E+01	0.00E+00	1.57E-01	0.00E+00	1.35E+01	1.70E+01	7.18E-01	2.95E-01	2.27E+00	1.46E+00	1.70E+00	1.59E+00
BHM	33.553	-86.815	163	80	6/20/2013 2:00	6/20/2013 2:59	4.50E+00	2.05E+01	2.75E+02	2.02E+02	1.57E+00	2.03E+00	2.01E+00	4.70E-01	2.38E+01	1.57E+01	2.66E+01	1.93E+01	2.40E-01	7.07E-01	3.09E+00	4.46E-01	1.08E+00	1.07E+00	2.68E+00	5.41E+00	3.76E+00	6.49E+00	6.28E-01	2.88E+00	3.76E+01	8.12E+01	8.60E+01	8.96E+01	2.23E+01	2.96E+02	4.37E+01	0.00E+00	1.29E-01	0.00E+00	1.01E+01	1.44E+01	8.44E-01	4.30E-01	1.98E+00	1.61E+00	1.71E+00	9.98E-01
BHM	33.553	-86.815	163	80	6/20/2013 3:00	6/20/2013 3:59	3.37E+00	2.28E+01	6.87E+02	2.08E+02	1.06E+00	3.52E+00	4.45E+00	4.44E-01	2.30E+01	1.32E+01	2.52E+01	1.62E+01	3.10E-01	6.66E-01	3.04E+00	2.22E-01	8.95E-01	9.67E-01	2.77E+00	5.69E+00	3.66E+00	6.66E+00	7.08E-01	3.42E+00	5.21E+01	9.16E+01	8.78E+01	9.01E+01	2.20E+01	2.96E+02	4.37E+01	0.00E+00	1.39E-01	0.00E+00	1.09E+01	1.58E+01	9.61E-01	7.53E-01	1.78E+00	2.39E+00	1.73E+00	8.39E-01
BHM	33.553	-86.815	163	80	6/20/2013 4:00	6/20/2013 4:59	8.83E+00	1.68E+01	3.16E+02	2.47E+02	1.90E+00	4.47E+00	6.88E-01	1.10E+00	1.57E+01	1.78E+01	1.77E+01	2.14E+01	2.36E-01	6.35E-01	4.15E+00	3.51E-01	5.59E-01	1.37E+00	3.23E+00	8.19E+00	3.79E+00	9.56E+00	7.22E-01	3.45E+00	3.52E+01	9.63E+01	8.95E+01	9.08E+01	2.17E+01	2.96E+02	4.37E+01	0.00E+00	4.91E+00	0.00E+00	1.03E+01	2.23E+01	9.13E-01	1.02E+00	1.76E+00	3.17E+00	1.75E+00	1.05E+00
BHM	33.553	-86.815	163	80	6/20/2013 5:00	6/20/2013 5:59	1.34E+01	1.55E+01	6.23E+02	2.82E+02	2.21E+00	4.86E+00	3.01E+00	3.48E+00	1.39E+01	1.83E+01	1.86E+01	2.43E+01	3.06E-01	7.31E-01	4.09E+00	5.58E-01	1.04E+00	1.55E+00	3.01E+00	1.08E+01	4.05E+00	1.24E+01	1.05E+00	3.16E+00	5.68E+01	9.88E+01	8.68E+01	8.94E+01	2.25E+01	2.95E+02	4.37E+01	0.00E+00	1.11E+02	5.30E+01	1.12E+01	2.78E+01	6.84E-01	1.13E+00	1.80E+00	3.42E+00	1.76E+00	1.13E+00
BHM	33.553	-86.815	163	80	6/20/2013 6:00	6/20/2013 6:59	2.58E+01	2.69E+01	2.26E+02	2.55E+02	7.98E-01	5.50E+00	2.45E+00	4.21E+00	7.13E+00	1.27E+01	1.14E+01	1.97E+01	2.74E-01	1.11E+00	2.22E+00	3.64E-01	8.72E-01	1.16E+00	1.99E+00	7.12E+00	2.86E+00	8.28E+00	1.90E+00	3.09E+00	9.87E+01	1.04E+02	8.00E+01	8.23E+01	2.40E+01	2.96E+02	4.37E+01	0.00E+00	3.03E+02	2.44E+02	8.04E+00	2.08E+01	-999	1.15E+00	-999	3.49E+00	1.78E+00	8.89E-01
BHM	33.553	-86.815	163	80	6/20/2013 7:00	6/20/2013 7:59	3.17E+01	4.02E+01	2.19E+02	2.01E+02	2.11E+00	6.49E+00	1.96E+00	2.45E+00	5.61E+00	7.61E+00	9.38E+00	1.36E+01	2.90E-01	1.78E+00	2.02E+00	7.44E-02	6.84E-01	7.06E-01	2.36E+00	4.89E+00	3.05E+00	5.60E+00	2.41E+00	3.49E+00	9.59E+01	1.07E+02	7.62E+01	7.40E+01	2.50E+01	2.97E+02	4.37E+01	0.00E+00	4.75E+02	4.51E+02	9.73E+00	1.60E+01	1.37E+00	1.01E+00	2.62E+00	3.39E+00	1.85E+00	5.99E-01
BHM	33.553	-86.815	163	80	6/20/2013 8:00	6/20/2013 8:59	3.89E+01	4.96E+01	2.55E+02	1.72E+02	2.10E+00	5.81E+00	3.61E+00	1.42E+00	5.16E+00	4.77E+00	1.12E+01	9.99E+00	5.09E-01	1.82E+00	2.16E+00	3.42E-02	7.43E-01	4.97E-01	2.21E+00	4.17E+00	2.95E+00	4.67E+00	2.22E+00	3.88E+00	7.97E+01	1.07E+02	7.04E+01	6.84E+01	2.60E+01	2.98E+02	4.37E+01	0.00E+00	6.57E+02	6.45E+02	9.36E+00	1.40E+01	1.30E+00	8.61E-01	2.68E+00	3.40E+00	1.88E+00	4.57E-01
BHM	33.553	-86.815	163	80	6/20/2013 9:00	6/20/2013 9:59	4.90E+01	5.54E+01	1.91E+02	1.67E+02	9.17E-01	3.75E+00	6.65E-01	1.12E+00	2.08E+00	3.97E+00	5.22E+00	8.52E+00	6.75E-01	1.41E+00	1.37E+00	7.34E-02	5.37E-01	4.36E-01	2.13E+00	3.66E+00	2.67E+00	4.09E+00	2.20E+00	3.96E+00	9.34E+01	1.06E+02	6.29E+01	6.06E+01	2.72E+01	2.99E+02	4.37E+01	0.00E+00	8.01E+02	8.10E+02	9.36E+00	1.25E+01	1.09E+00	9.25E-01	2.55E+00	3.06E+00	1.90E+00	4.15E-01
BHM	33.553	-86.815	163	80	6/20/2013 10:00	6/20/2013 10:59	5.43E+01	5.96E+01	2.18E+02	1.64E+02	8.72E-01	2.34E+00	1.30E+00	1.02E+00	3.09E+00	3.78E+00	6.28E+00	7.92E+00	8.45E-01	1.20E+00	1.46E+00	1.58E-01	3.93E-01	4.08E-01	2.36E+00	2.92E+00	2.75E+00	3.33E+00	1.93E+00	4.04E+00	9.32E+01	1.08E+02	5.84E+01	5.42E+01	2.79E+01	3.01E+02	4.37E+01	0.00E+00	8.58E+02	9.33E+02	8.45E+00	1.10E+01	8.71E-01	1.03E+00	2.55E+00	2.94E+00	1.90E+00	4.09E-01
BHM	33.553	-86.815	163	80	6/20/2013 11:00	6/20/2013 11:59	5.64E+01	6.25E+01	2.16E+02	1.63E+02	4.04E-01	1.62E+00	2.66E-01	9.54E-01	1.20E+00	3.68E+00	3.97E+00	7.60E+00	7.54E-01	1.12E+00	1.74E+00	2.27E-01	2.65E-01	3.89E-01	2.50E+00	2.52E+00	2.77E+00	2.91E+00	2.26E+00	3.89E+00	8.70E+01	1.06E+02	5.39E+01	5.11E+01	2.86E+01	3.02E+02	4.37E+01	0.00E+00	9.37E+02	1.00E+03	8.50E+00	1.08E+01	-999	1.18E+00	2.29E+00	3.33E+00	1.93E+00	4.16E-01
BHM	33.553	-86.815	163	80	6/20/2013 12:00	6/20/2013 12:59	5.66E+01	6.42E+01	2.24E+02	1.64E+02	2.90E-01	9.01E-01	3.57E-01	9.20E-01	1.64E+00	3.70E+00	4.50E+00	7.43E+00	7.55E-01	1.04E+00	1.80E+00	3.16E-01	2.65E-01	3.83E-01	3.21E+00	2.46E+00	3.47E+00	2.84E+00	2.52E+00	3.88E+00	9.08E+01	1.05E+02	5.27E+01	4.85E+01	2.95E+01	3.02E+02	4.37E+01	0.00E+00	8.53E+02	1.01E+03	8.30E+00	1.14E+01	-999	1.37E+00	2.41E+00	3.85E+00	1.96E+00	4.29E-01
BHM	33.553	-86.815	163	80	6/20/2013 13:00	6/20/2013 13:59	5.72E+01	6.42E+01	1.70E+02	1.67E+02	3.64E-01	5.63E-01	3.27E-01	1.00E+00	1.11E+00	4.05E+00	3.76E+00	7.72E+00	6.69E-01	9.99E-01	1.63E+00	5.23E-01	2.44E-01	3.97E-01	2.73E+00	2.41E+00	2.97E+00	2.81E+00	2.35E+00	3.93E+00	7.64E+01	1.05E+02	5.05E+01	4.63E+01	2.96E+01	3.03E+02	4.37E+01	1.02E-15	6.79E+02	9.57E+02	8.77E+00	1.15E+01	-999	1.41E+00	2.64E+00	3.93E+00	1.98E+00	4.37E-01
BHM	33.553	-86.815	163	80	6/20/2013 14:00	6/20/2013 14:59	6.15E+01	6.28E+01	1.67E+02	1.70E+02	1.05E+00	6.62E-01	5.01E-01	1.08E+00	1.78E+00	4.62E+00	4.74E+00	8.25E+00	6.83E-01	9.65E-01	1.26E+00	6.95E-01	4.17E-01	4.13E-01	2.74E+00	2.31E+00	3.15E+00	2.72E+00	2.71E+00	3.94E+00	9.70E+01	1.07E+02	4.84E+01	4.47E+01	2.99E+01	3.03E+02	4.37E+01	1.56E-06	7.24E+02	6.00E+02	1.15E+01	1.09E+01	1.28E+00	1.31E+00	4.77E+00	3.68E+00	1.97E+00	4.30E-01
BHM	33.553	-86.815	163	80	6/20/2013 15:00	6/20/2013 15:59	6.17E+01	6.04E+01	1.69E+02	1.71E+02	2.20E-01	9.41E-01	2.66E-01	1.10E+00	1.51E+00	5.12E+00	4.14E+00	8.57E+00	7.04E-01	8.81E-01	1.57E+00	9.59E-01	5.20E-01	4.05E-01	2.61E+00	2.07E+00	3.13E+00	2.48E+00	2.50E+00	3.61E+00	1.02E+02	1.08E+02	4.79E+01	4.46E+01	3.01E+01	3.03E+02	4.37E+01	1.72E-06	5.87E+02	6.99E+02	9.91E+00	9.30E+00	9.36E-01	1.02E+00	2.67E+00	2.90E+00	1.94E+00	4.10E-01
BHM	33.553	-86.815	163	80	6/20/2013 16:00	6/20/2013 16:59	5.98E+01	5.70E+01	1.79E+02	1.73E+02	1.74E-01	1.36E+00	3.19E-01	1.11E+00	2.05E+00	5.99E+00	4.60E+00	9.19E+00	7.18E-01	7.53E-01	1.69E+00	1.04E+00	4.71E-01	4.13E-01	2.63E+00	1.88E+00	3.10E+00	2.29E+00	2.36E+00	3.46E+00	1.09E+02	1.13E+02	4.83E+01	4.66E+01	3.00E+01	3.03E+02	4.37E+01	3.71E-19	3.87E+02	5.13E+02	7.95E+00	8.45E+00	7.30E-01	8.83E-01	2.49E+00	2.56E+00	1.91E+00	4.14E-01
BHM	33.553	-86.815	163	80	6/20/2013 17:00	6/20/2013 17:59	5.51E+01	5.21E+01	1.81E+02	1.83E+02	4.56E-01	1.73E+00	4.00E-01	1.03E+00	2.56E+00	8.41E+00	4.95E+00	1.13E+01	6.94E-01	6.74E-01	1.60E+00	1.03E+00	5.06E-01	5.08E-01	2.54E+00	1.85E+00	3.04E+00	2.36E+00	1.99E+00	3.26E+00	1.14E+02	1.16E+02	5.20E+01	5.26E+01	2.94E+01	3.03E+02	4.37E+01	0.00E+00	1.91E+02	3.74E+02	1.14E+01	8.46E+00	8.99E-01	8.42E-01	3.42E+00	2.49E+00	1.88E+00	4.96E-01
BHM	33.553	-86.815	163	80	6/20/2013 18:00	6/20/2013 18:59	5.30E+01	2.68E+01	1.79E+02	3.34E+02	2.70E-01	2.42E+00	1.11E-01	1.59E+00	3.64E+00	2.99E+01	5.48E+00	3.38E+01	5.46E-01	6.46E-01	1.73E+00	1.73E+00	2.16E-01	1.60E+00	2.57E+00	2.82E+00	2.79E+00	4.42E+00	1.44E+00	2.59E+00	1.12E+02	1.22E+02	5.42E+01	6.24E+01	2.85E+01	3.02E+02	4.37E+01	0.00E+00	4.08E+01	1.67E+02	1.07E+01	1.22E+01	8.44E-01	7.39E-01	3.33E+00	2.54E+00	1.69E+00	1.44E+00
BHM	33.553	-86.815	163	80	6/20/2013 19:00	6/20/2013 19:59	4.05E+01	5.28E+00	2.76E+02	4.83E+02	4.60E-01	2.94E+00	4.30E-02	5.22E+00	1.10E+01	5.05E+01	1.31E+01	5.91E+01	6.60E-01	6.54E-01	2.63E+00	2.74E+00	5.76E-01	2.78E+00	3.05E+00	4.12E+00	3.63E+00	6.90E+00	1.00E+00	2.06E+00	1.06E+02	1.15E+02	5.95E+01	6.65E+01	2.76E+01	3.01E+02	4.37E+01	0.00E+00	9.15E-01	4.02E+00	1.29E+01	1.65E+01	8.71E-01	5.51E-01	3.08E+00	2.37E+00	1.59E+00	2.51E+00
BHM	33.553	-86.815	163	80	6/20/2013 20:00	6/20/2013 20:59	2.37E+01	5.81E+00	2.84E+02	4.14E+02	8.11E-01	2.22E+00	1.79E+00	3.71E+00	2.44E+01	4.68E+01	2.75E+01	5.40E+01	5.41E-01	5.52E-01	3.57E+00	2.63E+00	1.02E+00	2.53E+00	2.89E+00	4.22E+00	3.90E+00	6.75E+00	9.51E-01	2.01E+00	6.50E+01	9.29E+01	6.48E+01	6.91E+01	2.67E+01	3.00E+02	4.37E+01	0.00E+00	2.03E-01	0.00E+00	1.53E+01	1.61E+01	1.12E+00	4.42E-01	3.95E+00	2.06E+00	1.61E+00	2.36E+00
BHM	33.553	-86.815	163	80	6/20/2013 21:00	6/20/2013 21:59	1.29E+01	9.18E+00	-999	3.33E+02	-999	1.93E+00	5.85E-01	2.02E+00	2.81E+01	3.75E+01	3.01E+01	4.26E+01	5.54E-01	4.60E-01	4.84E+00	1.89E+00	1.05E+00	2.04E+00	3.87E+00	4.38E+00	4.92E+00	6.43E+00	1.02E+00	2.54E+00	4.02E+01	7.96E+01	7.40E+01	7.02E+01	2.51E+01	2.99E+02	4.37E+01	0.00E+00	2.04E-01	0.00E+00	1.84E+01	1.62E+01	1.13E+00	5.06E-01	3.77E+00	2.19E+00	1.67E+00	1.98E+00
BHM	33.553	-86.815	163	80	6/20/2013 22:00	6/20/2013 22:59	1.18E+01	1.80E+01	3.97E+02	2.49E+02	7.07E+00	2.50E+00	3.24E-01	5.87E-01	2.49E+01	2.60E+01	2.72E+01	2.93E+01	4.33E-01	4.19E-01	4.93E+00	9.11E-01	1.06E+00	1.43E+00	4.27E+00	4.60E+00	5.33E+00	6.03E+00	9.66E-01	2.65E+00	4.50E+01	8.66E+01	7.86E+01	7.17E+01	2.43E+01	2.98E+02	4.37E+01	0.00E+00	2.12E-01	0.00E+00	1.66E+01	1.67E+01	1.34E+00	7.99E-01	3.99E+00	2.86E+00	1.78E+00	1.41E+00
BHM	33.553	-86.815	163	80	6/20/2013 23:00	6/20/2013 23:59	1.05E+01	2.29E+01	3.64E+02	2.11E+02	3.34E+00	3.48E+00	1.49E-01	3.28E-01	2.09E+01	2.12E+01	2.28E+01	2.41E+01	3.73E-01	4.65E-01	4.23E+00	3.30E-01	1.08E+00	1.20E+00	3.61E+00	5.19E+00	4.69E+00	6.39E+00	6.50E-01	2.63E+00	3.87E+01	9.74E+01	8.22E+01	7.33E+01	2.37E+01	2.98E+02	4.37E+01	0.00E+00	1.36E-01	0.00E+00	1.65E+01	1.88E+01	1.34E+00	1.23E+00	4.15E+00	3.92E+00	1.85E+00	1.17E+00
BHM	33.553	-86.815	163	80	6/21/2013 0:00	6/21/2013 0:59	1.23E+01	2.42E+01	3.59E+02	1.97E+02	1.59E+00	4.30E+00	1.14E-01	2.78E-01	2.01E+01	1.99E+01	2.19E+01	2.27E+01	3.26E-01	5.15E-01	3.06E+00	2.94E-01	1.22E+00	1.16E+00	3.53E+00	5.74E+00	4.75E+00	6.90E+00	4.96E-01	2.54E+00	2.99E+01	1.03E+02	8.34E+01	7.50E+01	2.32E+01	2.97E+02	4.37E+01	0.00E+00	1.34E-01	0.00E+00	1.56E+01	1.99E+01	1.28E+00	1.30E+00	4.00E+00	4.07E+00	1.87E+00	1.13E+00
BHM	33.553	-86.815	163	80	6/21/2013 1:00	6/21/2013 1:59	1.85E+01	2.22E+01	2.92E+02	1.98E+02	9.18E-01	4.75E+00	9.04E-02	3.37E-01	1.57E+01	2.06E+01	1.78E+01	2.36E+01	3.90E-01	5.25E-01	-999	4.89E-01	1.15E+00	1.26E+00	3.04E+00	6.06E+00	4.19E+00	7.32E+00	7.24E-01	2.49E+00	6.80E+01	1.05E+02	8.02E+01	7.68E+01	2.32E+01	2.97E+02	4.37E+01	0.00E+00	1.07E-01	0.00E+00	1.53E+01	2.00E+01	1.18E+00	1.13E+00	4.01E+00	3.63E+00	1.84E+00	1.18E+00
BHM	33.553	-86.815	163	80	6/21/2013 2:00	6/21/2013 2:59	2.15E+01	1.92E+01	2.17E+02	2.09E+02	5.85E-01	5.11E+00	2.75E-02	4.72E-01	1.36E+01	2.21E+01	1.50E+01	2.53E+01	3.13E-01	5.17E-01	1.96E+00	6.13E-01	7.98E-01	1.41E+00	3.08E+00	6.53E+00	3.88E+00	7.94E+00	8.30E-01	2.46E+00	5.64E+01	1.00E+02	7.90E+01	7.85E+01	2.29E+01	2.96E+02	4.37E+01	0.00E+00	1.51E-01	0.00E+00	1.26E+01	2.07E+01	1.03E+00	1.03E+00	-999	3.41E+00	1.80E+00	1.29E+00
BHM	33.553	-86.815	163	80	6/21/2013 3:00	6/21/2013 3:59	2.45E+01	1.77E+01	2.22E+02	2.32E+02	4.37E-01	5.12E+00	2.39E-02	6.39E-01	1.16E+01	2.35E+01	1.29E+01	2.70E+01	2.81E-01	5.61E-01	1.66E+00	7.40E-01	8.25E-01	1.59E+00	2.67E+00	7.18E+00	3.50E+00	8.76E+00	1.06E+00	2.53E+00	8.19E+01	9.34E+01	7.89E+01	7.93E+01	2.26E+01	2.96E+02	4.37E+01	0.00E+00	1.46E-01	0.00E+00	1.21E+01	2.21E+01	9.95E-01	9.82E-01	3.19E+00	3.36E+00	1.79E+00	1.38E+00
BHM	33.553	-86.815	163	80	6/21/2013 4:00	6/21/2013 4:59	2.07E+01	1.47E+01	6.15E+02	2.82E+02	4.70E-01	4.84E+00	2.52E-01	1.16E+00	1.32E+01	2.65E+01	1.47E+01	3.05E+01	1.98E-01	6.05E-01	1.74E+00	1.04E+00	6.40E-01	1.86E+00	2.62E+00	7.84E+00	3.26E+00	9.70E+00	9.75E-01	2.67E+00	6.57E+01	8.61E+01	8.15E+01	7.97E+01	2.21E+01	2.96E+02	4.37E+01	0.00E+00	5.27E+00	0.00E+00	1.20E+01	2.35E+01	1.02E+00	9.37E-01	-999	3.28E+00	1.79E+00	1.53E+00
BHM	33.553	-86.815	163	80	6/21/2013 5:00	6/21/2013 5:59	1.76E+01	1.60E+01	3.18E+02	3.21E+02	5.92E-01	4.11E+00	2.27E+00	3.94E+00	1.66E+01	2.33E+01	1.99E+01	2.99E+01	1.85E-01	6.56E-01	1.91E+00	1.31E+00	8.73E-01	1.82E+00	2.75E+00	7.92E+00	3.62E+00	9.74E+00	1.24E+00	2.88E+00	8.75E+01	8.56E+01	8.03E+01	8.00E+01	2.23E+01	2.96E+02	4.37E+01	0.00E+00	1.06E+02	2.90E+01	1.24E+01	2.32E+01	1.04E+00	8.72E-01	3.56E+00	3.05E+00	1.78E+00	1.50E+00
BHM	33.553	-86.815	163	80	6/21/2013 6:00	6/21/2013 6:59	2.37E+01	2.54E+01	2.84E+02	2.79E+02	4.35E-01	3.29E+00	4.10E+00	4.72E+00	1.37E+01	1.40E+01	1.93E+01	2.14E+01	3.05E-01	7.79E-01	2.20E+00	1.14E+00	6.79E-01	1.29E+00	2.69E+00	7.28E+00	3.37E+00	8.57E+00	1.61E+00	3.11E+00	8.79E+01	9.14E+01	7.46E+01	7.72E+01	2.36E+01	2.96E+02	4.37E+01	0.00E+00	2.85E+02	2.11E+02	1.07E+01	2.05E+01	1.14E+00	7.96E-01	3.18E+00	2.70E+00	1.78E+00	1.18E+00
BHM	33.553	-86.815	163	80	6/21/2013 7:00	6/21/2013 7:59	3.78E+01	3.67E+01	1.79E+02	2.03E+02	3.86E-01	5.17E+00	8.88E-01	2.75E+00	3.35E+00	7.81E+00	5.55E+00	1.32E+01	2.81E-01	7.97E-01	1.83E+00	5.11E-01	5.47E-01	7.76E-01	2.54E+00	5.14E+00	3.09E+00	5.92E+00	2.21E+00	3.54E+00	1.26E+02	1.09E+02	7.06E+01	7.16E+01	2.51E+01	2.97E+02	4.37E+01	0.00E+00	5.00E+02	4.17E+02	1.00E+01	1.50E+01	-999	7.17E-01	2.15E+00	2.35E+00	1.78E+00	8.23E-01
BHM	33.553	-86.815	163	80	6/21/2013 8:00	6/21/2013 8:59	4.04E+01	4.53E+01	1.72E+02	1.60E+02	4.89E-01	4.59E+00	8.30E-01	1.68E+00	2.37E+00	5.04E+00	5.00E+00	9.12E+00	3.83E-01	6.97E-01	1.43E+00	9.09E-02	4.48E-01	5.11E-01	2.63E+00	3.01E+00	3.08E+00	3.52E+00	2.23E+00	4.33E+00	1.16E+02	1.26E+02	6.71E+01	6.47E+01	2.62E+01	2.98E+02	4.37E+01	0.00E+00	6.93E+02	6.15E+02	9.15E+00	9.89E+00	7.94E-01	6.04E-01	2.03E+00	1.99E+00	1.78E+00	5.75E-01
BHM	33.553	-86.815	163	80	6/21/2013 9:00	6/21/2013 9:59	4.21E+01	5.08E+01	1.72E+02	1.52E+02	6.27E-01	3.85E+00	1.33E+00	1.36E+00	2.96E+00	4.29E+00	5.95E+00	8.06E+00	4.24E-01	7.15E-01	1.34E+00	3.57E-02	6.05E-01	4.25E-01	2.03E+00	2.19E+00	2.64E+00	2.62E+00	1.88E+00	4.26E+00	1.12E+02	1.32E+02	6.38E+01	6.18E+01	2.69E+01	2.99E+02	4.37E+01	0.00E+00	6.73E+02	7.84E+02	8.80E+00	8.01E+00	9.48E-01	4.85E-01	2.18E+00	2.01E+00	1.79E+00	5.05E-01
BHM	33.553	-86.815	163	80	6/21/2013 10:00	6/21/2013 10:59	4.60E+01	5.49E+01	1.61E+02	1.56E+02	8.21E-01	3.37E+00	3.94E-01	1.31E+00	1.44E+00	4.51E+00	3.60E+00	8.40E+00	5.13E-01	8.12E-01	1.14E+00	1.38E-02	4.93E-01	4.10E-01	2.22E+00	1.82E+00	2.71E+00	2.24E+00	2.06E+00	4.07E+00	9.91E+01	1.35E+02	5.82E+01	6.29E+01	2.77E+01	3.00E+02	4.37E+01	1.29E-02	7.88E+02	8.28E+02	8.71E+00	7.87E+00	9.85E-01	4.80E-01	2.48E+00	2.65E+00	1.82E+00	4.67E-01
BHM	33.553	-86.815	163	80	6/21/2013 11:00	6/21/2013 11:59	4.73E+01	5.87E+01	1.44E+02	1.68E+02	3.73E-01	3.26E+00	4.25E-01	1.52E+00	1.34E+00	5.27E+00	3.69E+00	9.72E+00	5.46E-01	1.03E+00	1.19E+00	4.82E-03	2.64E-01	4.61E-01	2.37E+00	1.78E+00	2.64E+00	2.24E+00	2.28E+00	3.00E+00	1.02E+02	1.35E+02	5.37E+01	5.80E+01	2.85E+01	3.00E+02	4.37E+01	8.97E-02	8.52E+02	9.86E+02	6.45E+00	8.78E+00	7.98E-01	5.37E-01	2.06E+00	3.50E+00	1.85E+00	4.83E-01
BHM	33.553	-86.815	163	80	6/21/2013 12:00	6/21/2013 12:59	4.79E+01	6.29E+01	1.42E+02	1.63E+02	1.85E-01	3.53E+00	3.20E-01	1.24E+00	1.06E+00	4.54E+00	3.08E+00	8.83E+00	6.18E-01	1.11E+00	1.21E+00	5.31E-03	4.63E-01	4.15E-01	1.71E+00	1.81E+00	2.18E+00	2.23E+00	2.48E+00	2.19E+00	9.65E+01	1.26E+02	5.02E+01	4.79E+01	2.93E+01	3.01E+02	4.37E+01	8.06E-02	8.68E+02	1.00E+03	7.04E+00	9.04E+00	7.19E-01	5.73E-01	1.98E+00	3.54E+00	1.93E+00	4.49E-01
BHM	33.553	-86.815	163	80	6/21/2013 13:00	6/21/2013 13:59	4.83E+01	6.23E+01	1.55E+02	1.61E+02	4.77E-01	3.79E+00	3.97E-01	1.07E+00	1.44E+00	4.49E+00	3.66E+00	8.24E+00	6.27E-01	9.14E-01	1.33E+00	1.61E-02	4.39E-01	3.88E-01	1.99E+00	1.88E+00	2.43E+00	2.27E+00	2.20E+00	2.39E+00	1.08E+02	1.15E+02	4.91E+01	4.41E+01	2.96E+01	3.02E+02	4.37E+01	2.57E-05	7.18E+02	9.04E+02	6.42E+00	8.93E+00	6.38E-01	6.38E-01	1.89E+00	3.04E+00	2.00E+00	4.40E-01
BHM	33.553	-86.815	163	80	6/21/2013 14:00	6/21/2013 14:59	4.91E+01	6.00E+01	1.53E+02	1.65E+02	2.26E-01	3.35E+00	3.81E-01	1.19E+00	1.46E+00	4.74E+00	3.63E+00	8.27E+00	6.21E-01	7.62E-01	1.26E+00	4.30E-02	5.19E-01	3.95E-01	2.18E+00	2.02E+00	2.70E+00	2.42E+00	2.23E+00	2.56E+00	1.00E+02	1.05E+02	4.77E+01	4.22E+01	2.98E+01	3.03E+02	4.37E+01	1.21E-04	6.07E+02	7.75E+02	7.41E+00	9.05E+00	-999	7.21E-01	1.81E+00	2.76E+00	2.05E+00	4.53E-01
BHM	33.553	-86.815	163	80	6/21/2013 15:00	6/21/2013 15:59	5.04E+01	5.72E+01	1.64E+02	1.66E+02	1.98E-01	1.83E+00	1.12E+00	1.12E+00	3.26E+00	4.89E+00	5.36E+00	7.90E+00	6.38E-01	5.78E-01	1.39E+00	2.47E-01	4.90E-01	3.72E-01	2.19E+00	2.06E+00	2.68E+00	2.43E+00	2.19E+00	3.06E+00	9.18E+01	8.94E+01	4.75E+01	4.10E+01	3.00E+01	3.03E+02	4.37E+01	3.05E-14	5.76E+02	6.91E+02	6.79E+00	8.35E+00	7.33E-01	6.85E-01	2.01E+00	2.13E+00	2.07E+00	4.56E-01
BHM	33.553	-86.815	163	80	6/21/2013 16:00	6/21/2013 16:59	4.89E+01	5.63E+01	1.59E+02	1.67E+02	2.62E-01	6.47E-01	2.90E-01	1.01E+00	1.66E+00	5.49E+00	3.60E+00	8.18E+00	5.73E-01	4.70E-01	1.35E+00	7.69E-01	4.24E-01	3.79E-01	1.89E+00	1.87E+00	2.31E+00	2.25E+00	2.00E+00	3.76E+00	1.02E+02	8.56E+01	4.70E+01	4.00E+01	2.99E+01	3.03E+02	4.37E+01	1.39E-10	3.58E+02	5.28E+02	8.33E+00	7.00E+00	7.08E-01	4.81E-01	2.30E+00	1.54E+00	1.99E+00	4.85E-01
BHM	33.553	-86.815	163	80	6/21/2013 17:00	6/21/2013 17:59	4.81E+01	5.38E+01	1.63E+02	1.74E+02	5.47E-01	3.56E-01	2.87E-01	8.57E-01	2.31E+00	7.55E+00	4.22E+00	1.00E+01	5.22E-01	4.20E-01	1.37E+00	1.27E+00	3.26E-01	4.80E-01	2.42E+00	1.79E+00	2.75E+00	2.27E+00	2.05E+00	3.96E+00	1.16E+02	9.00E+01	4.89E+01	4.64E+01	2.94E+01	3.03E+02	4.37E+01	0.00E+00	1.87E+02	3.24E+02	8.34E+00	6.76E+00	7.09E-01	4.10E-01	2.70E+00	1.38E+00	1.91E+00	5.86E-01
BHM	33.553	-86.815	163	80	6/21/2013 18:00	6/21/2013 18:59	4.54E+01	4.03E+01	1.82E+02	2.42E+02	3.97E-01	7.56E-01	1.13E-01	5.23E-01	3.86E+00	1.75E+01	5.22E+00	1.99E+01	4.56E-01	4.27E-01	1.37E+00	2.03E+00	5.45E-01	9.98E-01	2.42E+00	2.32E+00	2.97E+00	3.32E+00	1.71E+00	3.83E+00	1.16E+02	9.17E+01	5.24E+01	5.76E+01	2.86E+01	3.01E+02	4.37E+01	0.00E+00	4.26E+01	1.18E+02	9.98E+00	9.22E+00	6.85E-01	3.95E-01	2.90E+00	1.57E+00	1.78E+00	1.06E+00
BHM	33.553	-86.815	163	80	6/21/2013 19:00	6/21/2013 19:59	3.54E+01	2.35E+01	2.71E+02	3.46E+02	2.12E-01	1.70E+00	6.93E-02	5.50E-01	1.20E+01	3.36E+01	1.34E+01	3.71E+01	4.83E-01	5.60E-01	1.90E+00	2.60E+00	5.67E-01	1.89E+00	2.79E+00	3.73E+00	3.36E+00	5.62E+00	8.75E-01	2.62E+00	8.04E+01	8.79E+01	5.78E+01	6.49E+01	2.76E+01	3.00E+02	4.37E+01	0.00E+00	8.79E-01	0.00E+00	1.15E+01	1.52E+01	8.14E-01	5.81E-01	3.41E+00	2.44E+00	1.70E+00	1.90E+00
BHM	33.553	-86.815	163	80	6/21/2013 20:00	6/21/2013 20:59	2.31E+01	1.65E+01	3.59E+02	3.78E+02	5.22E-01	2.39E+00	6.10E-02	1.07E+00	1.64E+01	3.95E+01	1.84E+01	4.46E+01	4.90E-01	7.46E-01	2.42E+00	2.63E+00	6.70E-01	2.36E+00	3.24E+00	5.37E+00	3.91E+00	7.73E+00	6.02E-01	2.28E+00	2.57E+01	7.92E+01	6.63E+01	7.19E+01	2.61E+01	2.99E+02	4.37E+01	0.00E+00	1.75E-01	0.00E+00	1.54E+01	2.17E+01	9.26E-01	1.07E+00	3.51E+00	3.91E+00	1.72E+00	2.35E+00
BHM	33.553	-86.815	163	80	6/21/2013 21:00	6/21/2013 21:59	1.36E+01	2.11E+01	4.22E+02	3.18E+02	2.02E+00	2.53E+00	4.43E-01	6.16E-01	2.36E+01	3.18E+01	2.40E+01	3.65E+01	3.71E-01	7.38E-01	3.24E+00	1.74E+00	8.07E-01	1.99E+00	3.86E+00	6.18E+00	4.66E+00	8.17E+00	7.61E-01	2.37E+00	2.29E+01	7.17E+01	7.28E+01	7.73E+01	2.49E+01	2.98E+02	4.37E+01	0.00E+00	1.48E-01	0.00E+00	1.54E+01	2.36E+01	1.07E+00	1.34E+00	4.10E+00	4.58E+00	1.77E+00	2.04E+00
BHM	33.553	-86.815	163	80	6/21/2013 22:00	6/21/2013 22:59	8.22E+00	2.57E+01	4.82E+02	2.67E+02	2.06E+00	2.09E+00	4.89E-01	3.33E-01	2.61E+01	2.20E+01	2.76E+01	2.59E+01	2.80E-01	5.87E-01	4.16E+00	1.14E+00	9.67E-01	1.42E+00	4.11E+00	6.58E+00	5.07E+00	8.00E+00	8.24E-01	2.78E+00	2.77E+01	7.55E+01	7.79E+01	7.89E+01	2.41E+01	2.97E+02	4.37E+01	0.00E+00	1.35E-01	0.00E+00	1.88E+01	2.32E+01	1.28E+00	1.44E+00	4.63E+00	4.73E+00	1.80E+00	1.64E+00
BHM	33.553	-86.815	163	80	6/21/2013 23:00	6/21/2013 23:59	3.52E+00	2.45E+01	4.17E+02	2.39E+02	4.01E+00	2.36E+00	8.82E-01	3.00E-01	2.93E+01	1.72E+01	3.11E+01	2.04E+01	1.68E-01	4.12E-01	4.52E+00	1.13E+00	1.27E+00	1.15E+00	4.66E+00	7.40E+00	5.94E+00	8.55E+00	7.16E-01	2.96E+00	3.21E+01	8.78E+01	8.20E+01	7.60E+01	2.32E+01	2.97E+02	4.37E+01	0.00E+00	1.15E-01	0.00E+00	1.82E+01	2.41E+01	1.47E+00	1.55E+00	5.29E+00	4.89E+00	1.81E+00	1.59E+00
BHM	33.553	-86.815	163	80	6/22/2013 0:00	6/22/2013 0:59	2.69E+00	2.79E+01	4.06E+02	2.03E+02	3.71E+00	2.72E+00	1.98E+00	2.04E-01	2.90E+01	1.37E+01	3.20E+01	1.63E+01	1.37E-01	3.44E-01	4.34E+00	1.42E+00	1.32E+00	9.73E-01	4.89E+00	6.85E+00	6.21E+00	7.82E+00	-999	2.97E+00	3.41E+01	1.01E+02	8.44E+01	6.91E+01	2.26E+01	2.97E+02	4.37E+01	0.00E+00	1.41E-01	0.00E+00	2.04E+01	2.12E+01	1.53E+00	1.20E+00	5.29E+00	3.87E+00	1.82E+00	1.50E+00
BHM	33.553	-86.815	163	80	6/22/2013 1:00	6/22/2013 1:59	2.22E+00	3.27E+01	4.04E+02	1.82E+02	3.19E+00	2.22E+00	2.39E+00	9.30E-02	2.77E+01	1.20E+01	3.08E+01	1.41E+01	2.67E-01	3.07E-01	4.65E+00	1.66E+00	1.42E+00	8.38E-01	5.76E+00	5.56E+00	7.19E+00	6.40E+00	8.76E-01	3.00E+00	4.23E+01	1.12E+02	8.64E+01	6.35E+01	2.21E+01	2.96E+02	4.37E+01	0.00E+00	1.38E-01	0.00E+00	2.16E+01	1.64E+01	1.73E+00	7.14E-01	5.45E+00	2.47E+00	1.84E+00	1.38E+00
BHM	33.553	-86.815	163	80	6/22/2013 2:00	6/22/2013 2:59	3.65E+00	3.40E+01	3.72E+02	1.73E+02	1.97E+00	1.86E+00	1.41E+00	8.10E-02	2.29E+01	1.15E+01	2.50E+01	1.36E+01	1.37E-01	3.01E-01	4.17E+00	1.61E+00	9.55E-01	7.93E-01	4.46E+00	4.88E+00	5.42E+00	5.67E+00	6.88E-01	2.94E+00	3.11E+01	1.19E+02	8.75E+01	6.06E+01	2.17E+01	2.96E+02	4.37E+01	0.00E+00	1.56E-01	0.00E+00	1.97E+01	1.42E+01	1.34E+00	4.93E-01	5.34E+00	1.85E+00	1.84E+00	1.31E+00
BHM	33.553	-86.815	163	80	6/22/2013 3:00	6/22/2013 3:59	6.46E+00	3.39E+01	2.99E+02	1.75E+02	1.04E+00	2.58E+00	7.45E-01	9.61E-02	2.15E+01	1.27E+01	2.30E+01	1.47E+01	1.42E-01	3.22E-01	3.00E+00	1.43E+00	1.10E+00	8.64E-01	3.67E+00	4.44E+00	4.77E+00	5.30E+00	5.43E-01	2.86E+00	3.14E+01	1.22E+02	8.69E+01	5.93E+01	2.15E+01	2.96E+02	4.37E+01	0.00E+00	1.35E-01	0.00E+00	1.68E+01	1.36E+01	1.53E+00	4.88E-01	4.85E+00	1.85E+00	1.84E+00	1.31E+00
BHM	33.553	-86.815	163	80	6/22/2013 4:00	6/22/2013 4:59	1.33E+01	3.00E+01	2.68E+02	2.08E+02	9.29E-01	3.76E+00	1.70E-01	1.95E-01	1.53E+01	1.83E+01	1.66E+01	2.05E+01	2.26E-01	3.94E-01	2.73E+00	1.45E+00	7.68E-01	1.18E+00	3.91E+00	4.27E+00	4.68E+00	5.45E+00	7.89E-01	2.57E+00	2.95E+01	1.20E+02	8.59E+01	6.11E+01	2.13E+01	2.95E+02	4.37E+01	0.00E+00	5.18E+00	0.00E+00	1.63E+01	1.42E+01	1.38E+00	4.97E-01	4.21E+00	1.97E+00	1.80E+00	1.54E+00
BHM	33.553	-86.815	163	80	6/22/2013 5:00	6/22/2013 5:59	1.53E+01	2.38E+01	2.82E+02	2.82E+02	1.45E+00	4.93E+00	1.93E+00	2.98E+00	1.53E+01	2.42E+01	1.85E+01	2.96E+01	1.07E-01	6.14E-01	2.70E+00	1.73E+00	8.61E-01	1.70E+00	3.95E+00	4.49E+00	4.81E+00	6.19E+00	7.15E-01	2.11E+00	2.69E+01	1.11E+02	8.30E+01	6.43E+01	2.19E+01	2.95E+02	4.37E+01	0.00E+00	9.69E+01	2.10E+01	1.54E+01	1.59E+01	1.30E+00	5.00E-01	3.82E+00	2.11E+00	1.74E+00	2.05E+00
BHM	33.553	-86.815	163	80	6/22/2013 6:00	6/22/2013 6:59	2.64E+01	3.94E+01	2.61E+02	2.48E+02	3.15E+00	6.54E+00	2.45E+00	3.23E+00	1.05E+01	1.45E+01	1.43E+01	2.03E+01	2.20E-01	1.06E+00	2.18E+00	1.38E+00	8.83E-01	1.19E+00	3.12E+00	3.83E+00	4.00E+00	5.02E+00	1.56E+00	1.95E+00	1.01E+02	1.08E+02	7.45E+01	5.76E+01	2.35E+01	2.95E+02	4.37E+01	0.00E+00	2.72E+02	1.99E+02	1.51E+01	1.47E+01	1.29E+00	7.30E-01	3.28E+00	2.56E+00	1.83E+00	1.55E+00
BHM	33.553	-86.815	163	80	6/22/2013 7:00	6/22/2013 7:59	4.07E+01	5.43E+01	1.85E+02	2.10E+02	2.42E+00	7.39E+00	1.31E+00	1.68E+00	4.44E+00	7.35E+00	7.50E+00	1.23E+01	3.26E-01	1.39E+00	1.75E+00	1.08E+00	5.62E-01	6.98E-01	3.05E+00	4.14E+00	3.61E+00	4.83E+00	1.98E+00	2.69E+00	1.19E+02	1.20E+02	6.48E+01	5.55E+01	2.52E+01	2.97E+02	4.37E+01	0.00E+00	4.78E+02	4.04E+02	1.32E+01	1.53E+01	1.25E+00	9.87E-01	2.71E+00	3.10E+00	1.93E+00	1.16E+00
BHM	33.553	-86.815	163	80	6/22/2013 8:00	6/22/2013 8:59	4.85E+01	6.38E+01	1.78E+02	1.86E+02	1.52E+00	5.34E+00	4.36E-01	1.04E+00	2.10E+00	4.62E+00	4.08E+00	9.04E+00	4.05E-01	1.28E+00	1.84E+00	1.15E+00	4.46E-01	5.27E-01	3.06E+00	3.56E+00	3.51E+00	4.09E+00	2.14E+00	3.14E+00	1.21E+02	1.26E+02	5.81E+01	4.56E+01	2.65E+01	2.98E+02	4.37E+01	0.00E+00	6.72E+02	6.03E+02	1.15E+01	1.27E+01	1.28E+00	8.39E-01	2.52E+00	2.63E+00	1.92E+00	9.90E-01
BHM	33.553	-86.815	163	80	6/22/2013 9:00	6/22/2013 9:59	5.37E+01	6.94E+01	1.79E+02	1.75E+02	1.22E+00	2.99E+00	3.72E-01	7.53E-01	1.67E+00	3.42E+00	3.82E+00	7.42E+00	5.27E-01	1.17E+00	1.65E+00	1.24E+00	3.74E-01	4.44E-01	2.92E+00	3.08E+00	3.30E+00	3.53E+00	1.82E+00	3.75E+00	9.61E+01	1.33E+02	5.31E+01	4.30E+01	2.76E+01	3.00E+02	4.37E+01	0.00E+00	8.15E+02	7.77E+02	1.03E+01	1.06E+01	1.13E+00	6.50E-01	2.31E+00	2.07E+00	1.94E+00	8.62E-01
BHM	33.553	-86.815	163	80	6/22/2013 10:00	6/22/2013 10:59	5.69E+01	7.21E+01	1.75E+02	1.77E+02	4.48E-01	2.93E+00	2.08E-01	6.99E-01	1.13E+00	3.21E+00	3.38E+00	7.35E+00	6.43E-01	1.20E+00	1.66E+00	1.12E+00	3.25E-01	4.23E-01	2.98E+00	3.08E+00	3.30E+00	3.50E+00	1.91E+00	3.48E+00	7.41E+01	1.28E+02	5.12E+01	4.07E+01	2.80E+01	3.01E+02	4.37E+01	0.00E+00	7.95E+02	9.12E+02	1.06E+01	1.07E+01	9.72E-01	6.96E-01	2.34E+00	2.18E+00	1.96E+00	8.05E-01
BHM	33.553	-86.815	163	80	6/22/2013 11:00	6/22/2013 11:59	5.79E+01	7.27E+01	1.83E+02	1.75E+02	2.77E-01	2.79E+00	3.17E-01	6.80E-01	1.26E+00	3.13E+00	3.58E+00	7.11E+00	6.48E-01	1.15E+00	1.55E+00	9.25E-01	-999	3.89E-01	-999	2.96E+00	3.50E+00	3.34E+00	1.84E+00	3.07E+00	1.28E+02	1.21E+02	4.96E+01	3.67E+01	2.85E+01	3.01E+02	4.37E+01	0.00E+00	8.88E+02	9.97E+02	9.23E+00	1.06E+01	8.64E-01	7.49E-01	2.34E+00	2.30E+00	1.98E+00	7.21E-01
BHM	33.553	-86.815	163	80	6/22/2013 12:00	6/22/2013 12:59	5.75E+01	7.17E+01	1.68E+02	1.68E+02	1.90E-01	2.59E+00	7.70E-01	6.81E-01	1.61E+00	3.14E+00	5.01E+00	6.75E+00	6.14E-01	1.02E+00	1.56E+00	7.64E-01	3.38E-01	3.48E-01	2.97E+00	2.66E+00	3.31E+00	3.01E+00	2.12E+00	2.92E+00	7.80E+01	1.13E+02	4.65E+01	3.24E+01	2.90E+01	3.02E+02	4.37E+01	0.00E+00	8.05E+02	1.02E+03	8.78E+00	9.82E+00	7.47E-01	7.27E-01	2.18E+00	2.22E+00	2.00E+00	6.46E-01
BHM	33.553	-86.815	163	80	6/22/2013 13:00	6/22/2013 13:59	5.95E+01	6.98E+01	1.66E+02	1.60E+02	1.28E-01	2.30E+00	1.81E-01	7.01E-01	1.19E+00	3.25E+00	3.26E+00	6.45E+00	6.11E-01	8.57E-01	1.45E+00	7.37E-01	3.43E-01	3.22E-01	2.67E+00	2.30E+00	3.01E+00	2.62E+00	2.14E+00	2.97E+00	7.20E+01	1.06E+02	4.32E+01	2.99E+01	2.97E+01	3.03E+02	4.37E+01	0.00E+00	8.35E+02	9.89E+02	7.22E+00	8.53E+00	-999	6.17E-01	2.03E+00	1.91E+00	2.00E+00	5.93E-01
BHM	33.553	-86.815	163	80	6/22/2013 14:00	6/22/2013 14:59	6.03E+01	6.87E+01	1.62E+02	1.61E+02	2.09E-01	1.67E+00	1.85E-01	7.15E-01	9.46E-01	3.47E+00	3.08E+00	6.46E+00	6.01E-01	7.60E-01	1.36E+00	9.25E-01	4.44E-01	3.22E-01	2.70E+00	2.11E+00	3.14E+00	2.43E+00	1.95E+00	3.17E+00	6.89E+01	1.03E+02	4.18E+01	2.94E+01	3.00E+01	3.04E+02	4.37E+01	0.00E+00	8.03E+02	8.94E+02	8.16E+00	7.63E+00	7.40E-01	5.06E-01	2.09E+00	1.60E+00	1.98E+00	5.75E-01
BHM	33.553	-86.815	163	80	6/22/2013 15:00	6/22/2013 15:59	6.21E+01	6.79E+01	1.95E+02	1.65E+02	3.12E-01	1.26E+00	1.66E-01	6.90E-01	1.31E+00	3.73E+00	3.54E+00	6.57E+00	6.26E-01	6.95E-01	1.30E+00	1.05E+00	4.12E-01	3.28E-01	2.69E+00	2.10E+00	3.10E+00	2.43E+00	2.03E+00	3.37E+00	8.98E+01	1.06E+02	4.30E+01	3.04E+01	3.01E+01	3.04E+02	4.37E+01	0.00E+00	5.87E+02	7.48E+02	7.45E+00	7.48E+00	7.59E-01	4.76E-01	2.34E+00	1.51E+00	1.98E+00	5.78E-01
BHM	33.553	-86.815	163	80	6/22/2013 16:00	6/22/2013 16:59	6.21E+01	6.64E+01	1.86E+02	1.69E+02	4.46E-01	1.39E+00	1.27E+00	6.61E-01	3.77E+00	4.38E+00	5.83E+00	7.10E+00	6.31E-01	6.62E-01	1.21E+00	1.08E+00	4.81E-01	3.45E-01	2.87E+00	2.22E+00	3.35E+00	2.56E+00	2.18E+00	3.52E+00	1.13E+02	1.09E+02	4.57E+01	3.27E+01	2.97E+01	3.03E+02	4.37E+01	0.00E+00	4.07E+02	5.63E+02	1.08E+01	7.89E+00	7.70E-01	4.89E-01	3.05E+00	1.56E+00	1.99E+00	6.04E-01
BHM	33.553	-86.815	163	80	6/22/2013 17:00	6/22/2013 17:59	5.91E+01	6.14E+01	1.91E+02	1.86E+02	6.36E-01	1.48E+00	2.95E-01	6.35E-01	2.70E+00	6.75E+00	4.97E+00	9.35E+00	5.24E-01	6.39E-01	1.19E+00	1.22E+00	4.50E-01	4.31E-01	3.12E+00	2.44E+00	3.57E+00	2.87E+00	1.91E+00	3.31E+00	1.19E+02	1.10E+02	4.81E+01	4.08E+01	2.92E+01	3.03E+02	4.37E+01	0.00E+00	1.88E+02	3.56E+02	1.22E+01	8.55E+00	8.04E-01	4.71E-01	3.47E+00	1.56E+00	1.96E+00	7.22E-01
BHM	33.553	-86.815	163	80	6/22/2013 18:00	6/22/2013 18:59	6.08E+01	3.54E+01	2.05E+02	3.45E+02	9.98E-01	1.27E+00	2.67E-01	7.25E-01	3.93E+00	2.66E+01	6.24E+00	2.96E+01	5.08E-01	6.05E-01	1.11E+00	2.20E+00	5.04E-01	1.23E+00	2.99E+00	3.67E+00	3.50E+00	4.91E+00	1.74E+00	2.44E+00	1.13E+02	1.06E+02	5.09E+01	5.09E+01	2.84E+01	3.02E+02	4.37E+01	0.00E+00	4.43E+01	1.48E+02	1.50E+01	1.23E+01	9.42E-01	3.20E-01	4.32E+00	1.47E+00	1.76E+00	1.74E+00
BHM	33.553	-86.815	163	80	6/22/2013 19:00	6/22/2013 19:59	5.10E+01	2.79E+01	2.52E+02	3.91E+02	1.05E+00	1.33E+00	1.04E-02	2.98E-01	8.37E+00	3.44E+01	1.03E+01	3.78E+01	5.88E-01	6.75E-01	1.19E+00	2.73E+00	6.54E-01	1.55E+00	3.77E+00	4.46E+00	4.42E+00	6.01E+00	9.87E-01	2.42E+00	6.67E+01	1.03E+02	5.60E+01	5.24E+01	2.74E+01	3.01E+02	4.37E+01	0.00E+00	8.39E-01	0.00E+00	1.79E+01	1.44E+01	1.13E+00	2.86E-01	5.53E+00	1.50E+00	1.73E+00	2.14E+00
BHM	33.553	-86.815	163	80	6/22/2013 20:00	6/22/2013 20:59	3.41E+01	3.46E+01	2.92E+02	3.23E+02	3.03E+00	1.63E+00	3.26E-02	1.45E-01	1.48E+01	2.84E+01	1.63E+01	3.16E+01	5.54E-01	7.03E-01	2.58E+00	2.73E+00	5.08E-01	1.33E+00	4.44E+00	4.47E+00	4.95E+00	5.80E+00	1.14E+00	2.44E+00	4.57E+01	9.91E+01	6.41E+01	5.36E+01	2.60E+01	3.00E+02	4.37E+01	0.00E+00	2.25E-01	0.00E+00	2.05E+01	1.47E+01	1.28E+00	3.78E-01	5.68E+00	1.70E+00	1.77E+00	1.85E+00
BHM	33.553	-86.815	163	80	6/22/2013 21:00	6/22/2013 21:59	2.13E+01	3.36E+01	3.50E+02	2.79E+02	8.25E+00	2.07E+00	4.88E-02	1.38E-01	2.08E+01	2.46E+01	2.23E+01	2.76E+01	4.79E-01	6.14E-01	4.90E+00	2.54E+00	9.55E-01	1.18E+00	6.14E+00	4.36E+00	7.09E+00	5.53E+00	1.03E+00	2.45E+00	3.60E+01	9.52E+01	6.96E+01	5.59E+01	2.49E+01	2.99E+02	4.37E+01	0.00E+00	2.22E-01	0.00E+00	2.20E+01	1.46E+01	1.30E+00	4.19E-01	5.35E+00	1.79E+00	1.79E+00	1.64E+00
BHM	33.553	-86.815	163	80	6/22/2013 22:00	6/22/2013 22:59	2.12E+01	2.88E+01	3.77E+02	2.60E+02	5.28E+00	2.68E+00	2.18E-01	1.85E-01	1.75E+01	2.30E+01	1.94E+01	2.59E+01	3.60E-01	5.01E-01	4.73E+00	2.18E+00	8.24E-01	1.11E+00	5.49E+00	4.42E+00	6.31E+00	5.54E+00	7.08E-01	2.41E+00	2.79E+01	9.04E+01	7.22E+01	5.98E+01	2.42E+01	2.98E+02	4.37E+01	0.00E+00	1.88E-01	0.00E+00	2.11E+01	1.43E+01	1.22E+00	3.65E-01	4.34E+00	1.67E+00	1.78E+00	1.57E+00
BHM	33.553	-86.815	163	80	6/22/2013 23:00	6/22/2013 23:59	1.71E+01	2.32E+01	3.81E+02	2.49E+02	4.95E+00	2.93E+00	1.15E-01	3.50E-01	1.78E+01	2.20E+01	1.95E+01	2.51E+01	3.21E-01	4.40E-01	4.15E+00	1.75E+00	5.96E-01	1.15E+00	4.88E+00	5.49E+00	5.47E+00	6.64E+00	9.77E-01	2.32E+00	3.26E+01	9.05E+01	7.53E+01	6.51E+01	2.34E+01	2.97E+02	4.37E+01	0.00E+00	1.97E-01	0.00E+00	1.79E+01	1.58E+01	1.19E+00	3.03E-01	4.32E+00	1.58E+00	1.79E+00	1.75E+00
BHM	33.553	-86.815	163	80	6/23/2013 0:00	6/23/2013 0:59	1.63E+01	1.90E+01	3.20E+02	2.26E+02	1.50E+00	2.66E+00	1.23E-01	4.57E-01	1.83E+01	1.91E+01	1.92E+01	2.20E+01	3.06E-01	3.34E-01	3.68E+00	1.17E+00	8.02E-01	1.14E+00	4.71E+00	6.53E+00	5.51E+00	7.67E+00	7.54E-01	2.29E+00	3.27E+01	1.00E+02	7.76E+01	7.29E+01	2.29E+01	2.97E+02	4.37E+01	0.00E+00	1.49E-01	0.00E+00	1.76E+01	1.74E+01	1.10E+00	2.89E-01	3.88E+00	1.54E+00	1.80E+00	1.90E+00
BHM	33.553	-86.815	163	80	6/23/2013 1:00	6/23/2013 1:59	1.65E+01	1.95E+01	2.90E+02	1.90E+02	1.33E+00	8.68E-01	1.13E-01	3.70E-01	1.87E+01	1.34E+01	2.02E+01	1.56E+01	2.60E-01	2.16E-01	-999	6.90E-01	9.75E-01	8.78E-01	4.97E+00	5.97E+00	5.95E+00	6.85E+00	9.37E-01	2.70E+00	6.75E+01	1.30E+02	7.84E+01	7.93E+01	2.26E+01	2.96E+02	4.37E+01	0.00E+00	1.75E-01	0.00E+00	1.70E+01	1.53E+01	1.15E+00	2.45E-01	4.08E+00	1.30E+00	1.81E+00	1.69E+00
BHM	33.553	-86.815	163	80	6/23/2013 2:00	6/23/2013 2:59	3.35E+01	2.15E+01	2.19E+02	1.54E+02	1.55E+00	3.61E-01	4.71E-02	2.76E-01	8.76E+00	1.01E+01	1.01E+01	1.17E+01	2.53E-01	1.46E-01	2.26E+00	5.49E-01	7.45E-01	5.75E-01	3.31E+00	3.81E+00	4.06E+00	4.39E+00	1.08E+00	3.08E+00	1.46E+02	1.52E+02	7.40E+01	8.36E+01	2.32E+01	2.96E+02	4.37E+01	0.00E+00	1.72E-01	0.00E+00	1.53E+01	1.01E+01	1.03E+00	1.81E-01	3.94E+00	9.93E-01	1.80E+00	1.16E+00
BHM	33.553	-86.815	163	80	6/23/2013 3:00	6/23/2013 3:59	3.27E+01	1.91E+01	1.83E+02	1.51E+02	1.91E+00	3.98E-01	1.75E-02	3.08E-01	5.38E+00	1.07E+01	5.73E+00	1.23E+01	1.50E-01	1.44E-01	1.84E+00	6.08E-01	5.45E-01	5.80E-01	3.00E+00	3.01E+00	3.54E+00	3.59E+00	1.05E+00	3.08E+00	7.67E+01	1.49E+02	7.83E+01	8.64E+01	2.28E+01	2.96E+02	4.37E+01	0.00E+00	1.35E-01	0.00E+00	1.25E+01	8.20E+00	8.47E-01	1.11E-01	3.00E+00	7.82E-01	1.75E+00	1.00E+00
BHM	33.553	-86.815	163	80	6/23/2013 4:00	6/23/2013 4:59	2.95E+01	1.41E+01	1.79E+02	1.76E+02	9.65E-01	4.99E-01	3.17E-01	6.59E-01	6.27E+00	1.39E+01	7.76E+00	1.59E+01	1.48E-01	1.66E-01	1.96E+00	7.70E-01	4.79E-01	7.98E-01	3.25E+00	3.19E+00	3.73E+00	3.99E+00	6.86E-01	2.74E+00	8.96E+01	1.41E+02	8.20E+01	8.89E+01	2.23E+01	2.96E+02	4.37E+01	0.00E+00	5.05E+00	0.00E+00	1.28E+01	8.67E+00	7.83E-01	5.81E-02	2.77E+00	6.78E-01	1.70E+00	1.19E+00
BHM	33.553	-86.815	163	80	6/23/2013 5:00	6/23/2013 5:59	2.95E+01	1.74E+01	1.74E+02	1.75E+02	1.87E+00	5.41E-01	4.29E-01	1.41E+00	5.04E+00	1.00E+01	6.30E+00	1.29E+01	1.19E-01	2.35E-01	1.46E+00	8.29E-01	3.03E-01	6.93E-01	2.94E+00	3.32E+00	3.25E+00	4.01E+00	9.75E-01	2.69E+00	6.74E+01	1.33E+02	8.25E+01	8.85E+01	2.25E+01	2.96E+02	4.37E+01	0.00E+00	1.04E+02	4.02E+01	1.00E+01	8.63E+00	7.11E-01	6.50E-02	2.49E+00	6.37E-01	1.71E+00	1.10E+00
BHM	33.553	-86.815	163	80	6/23/2013 6:00	6/23/2013 6:59	3.10E+01	2.50E+01	1.63E+02	1.65E+02	4.25E+00	5.71E-01	1.05E+00	1.92E+00	4.88E+00	5.93E+00	6.80E+00	9.55E+00	1.21E-01	3.58E-01	1.10E+00	8.34E-01	4.75E-01	5.02E-01	2.59E+00	3.51E+00	3.06E+00	4.01E+00	1.51E+00	3.10E+00	1.25E+02	1.37E+02	7.82E+01	8.45E+01	2.38E+01	2.96E+02	4.37E+01	0.00E+00	2.92E+02	2.23E+02	1.02E+01	8.65E+00	-999	8.44E-02	-999	6.38E-01	1.73E+00	9.37E-01
BHM	33.553	-86.815	163	80	6/23/2013 7:00	6/23/2013 7:59	3.50E+01	3.35E+01	1.50E+02	1.62E+02	4.32E+00	9.92E-01	8.40E-01	1.81E+00	2.87E+00	4.96E+00	4.76E+00	8.90E+00	2.23E-01	5.18E-01	8.34E-01	8.35E-01	4.09E-01	4.22E-01	2.53E+00	3.23E+00	2.94E+00	3.66E+00	1.85E+00	2.91E+00	1.44E+02	1.43E+02	7.55E+01	7.82E+01	2.48E+01	2.97E+02	4.37E+01	0.00E+00	4.92E+02	4.31E+02	6.68E+00	8.30E+00	8.51E-01	1.08E-01	2.20E+00	7.10E-01	1.74E+00	8.37E-01
BHM	33.553	-86.815	163	80	6/23/2013 8:00	6/23/2013 8:59	3.62E+01	4.34E+01	1.54E+02	1.58E+02	1.30E+01	1.33E+00	1.30E+00	1.39E+00	3.58E+00	4.17E+00	6.33E+00	8.15E+00	2.67E-01	7.27E-01	4.29E-01	7.72E-01	4.61E-01	3.59E-01	2.66E+00	2.60E+00	3.12E+00	2.96E+00	2.13E+00	2.37E+00	1.20E+02	1.39E+02	7.38E+01	6.97E+01	2.54E+01	2.98E+02	4.37E+01	0.00E+00	6.90E+02	6.29E+02	1.14E+01	7.36E+00	1.09E+00	1.54E-01	3.93E+00	8.32E-01	1.76E+00	6.90E-01
BHM	33.553	-86.815	163	80	6/23/2013 9:00	6/23/2013 9:59	3.82E+01	5.15E+01	1.49E+02	1.53E+02	4.64E+00	1.09E+00	1.46E+00	1.01E+00	2.97E+00	3.43E+00	5.56E+00	7.50E+00	3.16E-01	9.33E-01	3.12E-01	6.70E-01	3.57E-01	3.18E-01	2.63E+00	2.12E+00	2.98E+00	2.44E+00	2.24E+00	1.88E+00	1.02E+02	1.34E+02	7.19E+01	6.14E+01	2.60E+01	3.00E+02	4.37E+01	0.00E+00	8.80E+02	7.95E+02	1.13E+01	6.60E+00	1.04E+00	1.85E-01	5.03E+00	9.04E-01	1.80E+00	5.92E-01
BHM	33.553	-86.815	163	80	6/23/2013 10:00	6/23/2013 10:59	4.07E+01	5.87E+01	1.58E+02	1.57E+02	1.08E+00	1.01E+00	6.72E-01	8.66E-01	1.59E+00	3.23E+00	3.91E+00	7.75E+00	3.92E-01	1.23E+00	4.92E-01	5.13E-01	2.72E-01	3.17E-01	2.74E+00	1.95E+00	3.01E+00	2.27E+00	2.20E+00	1.07E+00	8.76E+01	1.24E+02	6.98E+01	5.66E+01	2.64E+01	3.01E+02	4.37E+01	2.43E-05	8.84E+02	8.88E+02	1.12E+01	6.61E+00	8.28E-01	2.44E-01	4.06E+00	1.06E+00	1.83E+00	5.66E-01
BHM	33.553	-86.815	163	80	6/23/2013 11:00	6/23/2013 11:59	4.30E+01	6.32E+01	1.61E+02	1.62E+02	2.48E-01	1.01E+00	4.04E-01	8.03E-01	1.64E+00	3.19E+00	3.68E+00	7.90E+00	4.33E-01	1.32E+00	8.70E-01	2.77E-01	3.13E-01	3.20E-01	2.71E+00	1.97E+00	3.03E+00	2.29E+00	2.01E+00	1.84E+00	1.19E+02	1.12E+02	6.62E+01	5.60E+01	2.73E+01	3.02E+02	4.37E+01	3.99E-04	8.87E+02	5.67E+02	6.13E+00	7.37E+00	6.89E-01	4.11E-01	1.85E+00	1.51E+00	1.86E+00	5.46E-01
BHM	33.553	-86.815	163	80	6/23/2013 12:00	6/23/2013 12:59	3.97E+01	6.27E+01	1.46E+02	1.62E+02	4.42E-01	6.32E-01	3.10E-01	7.76E-01	1.16E+00	3.20E+00	2.73E+00	7.53E+00	4.31E-01	1.14E+00	8.61E-01	7.68E-02	3.41E-01	3.00E-01	2.30E+00	2.04E+00	2.64E+00	2.34E+00	2.36E+00	2.47E+00	1.16E+02	1.21E+02	6.40E+01	5.96E+01	2.79E+01	3.02E+02	4.37E+01	6.50E-04	8.20E+02	9.78E+02	6.84E+00	8.29E+00	5.30E-01	5.65E-01	1.51E+00	2.17E+00	1.91E+00	5.02E-01
BHM	33.553	-86.815	163	80	6/23/2013 13:00	6/23/2013 13:59	3.83E+01	5.63E+01	1.45E+02	1.62E+02	6.81E-01	2.70E-01	4.31E-01	9.03E-01	1.24E+00	3.77E+00	2.85E+00	7.37E+00	4.13E-01	7.52E-01	8.12E-01	3.36E-02	4.85E-01	2.73E-01	2.08E+00	2.24E+00	2.57E+00	2.51E+00	2.09E+00	3.09E+00	1.10E+02	1.33E+02	6.06E+01	7.32E+01	2.85E+01	3.02E+02	4.37E+01	2.13E-02	7.35E+02	9.05E+02	4.81E+00	8.92E+00	5.97E-01	5.83E-01	1.53E+00	2.61E+00	1.95E+00	4.35E-01
BHM	33.553	-86.815	163	80	6/23/2013 14:00	6/23/2013 14:59	3.96E+01	4.59E+01	1.45E+02	1.74E+02	6.21E-01	1.47E-01	1.79E-01	1.21E+00	9.07E-01	5.40E+00	2.28E+00	8.29E+00	5.13E-01	3.89E-01	8.96E-01	5.77E-02	4.48E-01	2.89E-01	2.27E+00	2.03E+00	2.72E+00	2.32E+00	1.70E+00	3.74E+00	1.09E+02	1.48E+02	5.70E+01	8.12E+01	2.92E+01	3.01E+02	4.37E+01	1.57E-01	7.00E+02	8.16E+02	7.08E+00	7.27E+00	5.82E-01	4.87E-01	1.51E+00	1.89E+00	1.93E+00	3.98E-01
BHM	33.553	-86.815	163	80	6/23/2013 15:00	6/23/2013 15:59	4.26E+01	4.23E+01	1.42E+02	1.88E+02	8.33E-01	1.64E-01	2.00E+00	1.55E+00	9.16E-01	6.77E+00	2.36E+00	9.80E+00	5.29E-01	3.43E-01	9.05E-01	3.13E-01	4.34E-01	3.38E-01	2.37E+00	1.67E+00	2.81E+00	2.01E+00	1.72E+00	3.77E+00	1.04E+02	1.56E+02	5.18E+01	8.21E+01	3.00E+01	3.00E+02	4.37E+01	3.27E-01	5.46E+02	5.24E+02	4.76E+00	5.36E+00	6.11E-01	2.77E-01	1.79E+00	9.45E-01	1.89E+00	4.49E-01
BHM	33.553	-86.815	163	80	6/23/2013 16:00	6/23/2013 16:59	4.51E+01	3.92E+01	1.40E+02	2.21E+02	9.04E-01	3.05E-01	1.46E-01	2.08E+00	1.11E+00	1.01E+01	2.51E+00	1.39E+01	5.69E-01	4.60E-01	7.37E-01	5.98E-01	4.43E-01	4.94E-01	1.82E+00	2.15E+00	2.26E+00	2.64E+00	1.69E+00	3.65E+00	1.16E+02	1.55E+02	5.05E+01	8.35E+01	3.01E+01	3.00E+02	4.37E+01	2.11E-01	3.52E+02	3.56E+02	7.58E+00	6.33E+00	6.95E-01	1.69E-01	2.25E+00	7.76E-01	1.86E+00	6.54E-01
BHM	33.553	-86.815	163	80	6/23/2013 17:00	6/23/2013 17:59	4.51E+01	2.47E+01	1.49E+02	3.37E+02	1.27E+00	4.82E-01	1.81E-01	3.97E+00	1.68E+00	2.14E+01	3.20E+00	2.74E+01	5.57E-01	5.77E-01	5.39E-01	1.11E+00	4.12E-01	1.01E+00	2.39E+00	2.44E+00	2.80E+00	3.45E+00	1.49E+00	3.12E+00	1.48E+02	1.77E+02	5.28E+01	8.74E+01	2.99E+01	3.00E+02	4.37E+01	5.93E-04	1.94E+02	1.11E+02	8.59E+00	7.51E+00	7.73E-01	9.43E-02	3.54E+00	7.82E-01	1.71E+00	1.31E+00
BHM	33.553	-86.815	163	80	6/23/2013 18:00	6/23/2013 18:59	3.70E+01	7.89E+00	1.59E+02	4.55E+02	1.38E+00	6.72E-01	2.31E-01	5.41E+00	4.61E+00	3.51E+01	5.84E+00	4.27E+01	4.14E-01	5.12E-01	6.51E-01	1.57E+00	4.67E-01	1.59E+00	2.48E+00	3.30E+00	2.95E+00	4.89E+00	1.48E+00	2.79E+00	1.40E+02	1.90E+02	5.99E+01	8.95E+01	2.88E+01	2.99E+02	4.37E+01	3.62E-04	3.85E+01	4.06E+01	1.20E+01	9.85E+00	8.24E-01	5.61E-02	3.55E+00	8.62E-01	1.62E+00	2.07E+00
BHM	33.553	-86.815	163	80	6/23/2013 19:00	6/23/2013 19:59	2.82E+01	2.09E+00	1.98E+02	4.50E+02	1.36E+00	8.23E-01	1.42E-01	6.67E+00	9.82E+00	3.74E+01	1.05E+01	4.65E+01	3.47E-01	3.33E-01	9.84E-01	1.70E+00	5.61E-01	1.67E+00	2.41E+00	3.82E+00	2.97E+00	5.49E+00	1.12E+00	2.67E+00	1.40E+02	1.79E+02	6.56E+01	9.00E+01	2.78E+01	2.99E+02	4.37E+01	6.15E-04	6.93E-01	0.00E+00	1.08E+01	1.10E+01	7.87E-01	4.15E-02	3.14E+00	9.18E-01	1.63E+00	2.25E+00
BHM	33.553	-86.815	163	80	6/23/2013 20:00	6/23/2013 20:59	2.58E+01	1.60E+00	1.92E+02	3.90E+02	8.33E-01	7.72E-01	4.45E-02	7.00E+00	8.78E+00	3.35E+01	9.59E+00	4.28E+01	2.87E-01	2.78E-01	1.38E+00	1.59E+00	4.49E-01	1.54E+00	2.41E+00	4.12E+00	2.85E+00	5.67E+00	9.00E-01	2.61E+00	1.34E+02	1.80E+02	6.89E+01	8.98E+01	2.72E+01	2.99E+02	4.37E+01	4.56E-04	2.04E-01	0.00E+00	1.17E+01	1.18E+01	7.17E-01	3.32E-02	2.76E+00	9.95E-01	1.66E+00	2.15E+00
BHM	33.553	-86.815	163	80	6/23/2013 21:00	6/23/2013 21:59	2.37E+01	2.34E+00	-999	3.17E+02	-999	5.65E-01	2.22E-01	5.35E+00	5.63E+00	2.80E+01	6.68E+00	3.54E+01	1.88E-01	2.41E-01	1.32E+00	1.33E+00	4.45E-01	1.31E+00	2.14E+00	4.16E+00	2.59E+00	5.48E+00	1.65E+00	2.66E+00	1.67E+02	1.71E+02	7.31E+01	8.99E+01	2.66E+01	2.98E+02	4.37E+01	8.43E-06	2.30E-01	0.00E+00	8.84E+00	1.17E+01	5.11E-01	2.57E-02	1.79E+00	9.95E-01	1.68E+00	1.89E+00
BHM	33.553	-86.815	163	80	6/23/2013 22:00	6/23/2013 22:59	2.06E+01	6.33E+00	1.58E+02	2.20E+02	8.92E-01	4.95E-01	2.38E-02	2.13E+00	5.63E+00	2.18E+01	6.34E+00	2.56E+01	1.93E-01	1.98E-01	1.04E+00	9.36E-01	2.87E-01	9.83E-01	2.31E+00	3.19E+00	2.60E+00	4.18E+00	1.05E+00	2.77E+00	1.86E+02	1.64E+02	7.74E+01	9.23E+01	2.60E+01	2.98E+02	4.37E+01	0.00E+00	2.24E-01	0.00E+00	8.25E+00	9.08E+00	4.68E-01	1.69E-02	1.52E+00	7.76E-01	1.68E+00	1.32E+00
BHM	33.553	-86.815	163	80	6/23/2013 23:00	6/23/2013 23:59	1.37E+01	6.28E+00	1.73E+02	1.74E+02	8.03E-01	4.87E-01	1.20E+00	1.98E+00	7.06E+00	1.93E+01	9.30E+00	2.27E+01	1.15E-01	1.68E-01	1.11E+00	6.59E-01	3.61E-01	9.98E-01	2.03E+00	2.72E+00	2.39E+00	3.71E+00	1.40E+00	2.85E+00	1.57E+02	1.59E+02	8.22E+01	9.55E+01	2.52E+01	2.97E+02	4.37E+01	0.00E+00	1.80E-01	0.00E+00	4.53E+00	7.95E+00	3.74E-01	1.46E-02	1.01E+00	6.05E-01	1.65E+00	1.07E+00
BHM	33.553	-86.815	163	80	6/24/2013 0:00	6/24/2013 0:59	1.50E+01	3.95E+00	1.42E+02	1.62E+02	6.07E-01	5.34E-01	2.12E-01	2.77E+00	5.59E+00	1.90E+01	6.68E+00	2.31E+01	2.05E-02	1.18E-01	1.04E+00	5.75E-01	4.94E-01	1.06E+00	1.86E+00	4.25E+00	2.36E+00	5.30E+00	1.86E+00	2.85E+00	1.53E+02	1.61E+02	8.73E+01	9.76E+01	2.43E+01	2.97E+02	4.37E+01	0.00E+00	1.95E-01	0.00E+00	6.05E+00	1.10E+01	3.13E-01	1.41E-02	7.29E-01	5.91E-01	1.68E+00	1.09E+00
BHM	33.553	-86.815	163	80	6/24/2013 1:00	6/24/2013 1:59	1.53E+01	1.59E+01	1.09E+02	1.19E+02	3.05E-01	3.58E-01	2.07E-01	7.79E-01	2.71E+00	9.01E+00	2.92E+00	1.07E+01	3.67E-02	1.32E-01	9.51E-01	6.00E-01	2.35E-01	4.97E-01	1.80E+00	2.58E+00	2.03E+00	3.08E+00	1.39E+00	2.90E+00	1.78E+02	1.67E+02	8.95E+01	9.82E+01	2.41E+01	2.97E+02	4.37E+01	0.00E+00	1.72E-01	0.00E+00	4.16E+00	6.90E+00	3.07E-01	7.10E-02	7.39E-01	5.89E-01	1.74E+00	5.25E-01
BHM	33.553	-86.815	163	80	6/24/2013 2:00	6/24/2013 2:59	1.26E+01	2.76E+01	1.12E+02	1.03E+02	1.06E+00	1.50E-01	1.90E-01	1.23E-01	4.76E+00	5.14E+00	4.98E+00	5.88E+00	1.53E-02	1.26E-01	7.59E-01	3.97E-01	2.56E-01	2.94E-01	1.98E+00	2.21E+00	2.24E+00	2.50E+00	1.68E+00	3.08E+00	2.02E+02	1.75E+02	8.99E+01	9.76E+01	2.40E+01	2.96E+02	4.37E+01	8.45E-13	1.64E-01	0.00E+00	7.11E+00	6.17E+00	5.10E-01	1.89E-01	-999	7.84E-01	1.83E+00	3.10E-01
BHM	33.553	-86.815	163	80	6/24/2013 3:00	6/24/2013 3:59	9.84E+00	2.80E+01	1.18E+02	1.23E+02	2.21E+00	1.13E-01	1.19E-01	2.48E-01	7.26E+00	7.16E+00	7.43E+00	8.25E+00	6.17E-03	2.36E-01	5.95E-01	2.39E-01	3.50E-01	4.62E-01	1.82E+00	3.27E+00	2.17E+00	3.73E+00	1.68E+00	3.10E+00	1.93E+02	1.80E+02	9.05E+01	9.50E+01	2.39E+01	2.96E+02	4.37E+01	3.81E-10	1.60E-01	0.00E+00	8.19E+00	9.11E+00	5.85E-01	3.00E-01	2.25E+00	1.15E+00	1.86E+00	4.34E-01
BHM	33.553	-86.815	163	80	6/24/2013 4:00	6/24/2013 4:59	8.07E+00	2.07E+01	1.23E+02	1.72E+02	2.79E+00	4.33E-01	3.13E-01	8.66E-01	8.31E+00	1.43E+01	8.66E+00	1.65E+01	1.07E-02	3.39E-01	5.99E-01	4.04E-01	3.59E-01	9.55E-01	1.58E+00	4.30E+00	1.94E+00	5.26E+00	1.28E+00	3.35E+00	1.94E+02	1.89E+02	8.96E+01	9.18E+01	2.40E+01	2.96E+02	4.37E+01	3.64E-09	1.99E+00	0.00E+00	1.08E+01	1.34E+01	5.88E-01	2.12E-01	-999	1.47E+00	1.80E+00	8.22E-01
BHM	33.553	-86.815	163	80	6/24/2013 5:00	6/24/2013 5:59	8.36E+00	8.99E+00	1.43E+02	2.43E+02	3.01E+00	6.00E-01	1.84E+00	6.31E+00	8.49E+00	1.93E+01	1.04E+01	2.69E+01	8.57E-02	1.65E-01	9.11E-01	7.10E-01	4.26E-01	1.58E+00	1.49E+00	3.37E+00	1.92E+00	4.96E+00	1.40E+00	3.60E+00	1.90E+02	1.96E+02	8.80E+01	8.76E+01	2.44E+01	2.96E+02	4.37E+01	0.00E+00	4.82E+01	4.77E+01	9.02E+00	1.42E+01	6.41E-01	4.11E-02	1.54E+00	1.39E+00	1.68E+00	1.23E+00
BHM	33.553	-86.815	163	80	6/24/2013 6:00	6/24/2013 6:59	8.74E+00	1.32E+01	1.91E+02	2.45E+02	3.31E+00	5.91E-01	5.22E+00	9.79E+00	8.67E+00	1.52E+01	1.50E+01	2.62E+01	7.84E-02	1.83E-01	1.06E+00	6.77E-01	3.94E-01	1.43E+00	1.53E+00	2.26E+00	1.92E+00	3.69E+00	1.89E+00	4.26E+00	1.99E+02	1.93E+02	8.71E+01	8.65E+01	2.48E+01	2.96E+02	4.37E+01	0.00E+00	1.35E+02	2.25E+02	1.28E+01	1.38E+01	7.69E-01	4.28E-02	2.24E+00	1.31E+00	1.63E+00	1.16E+00
BHM	33.553	-86.815	163	80	6/24/2013 7:00	6/24/2013 7:59	1.14E+01	2.15E+01	1.67E+02	2.06E+02	1.03E+00	6.37E-01	3.42E+00	7.45E+00	8.00E+00	1.18E+01	1.15E+01	2.07E+01	4.35E-02	3.15E-01	1.07E+00	5.75E-01	6.27E-01	1.06E+00	1.38E+00	1.76E+00	2.01E+00	2.82E+00	2.16E+00	4.17E+00	1.95E+02	1.87E+02	8.38E+01	7.77E+01	2.51E+01	2.97E+02	4.37E+01	0.00E+00	1.62E+02	3.55E+02	1.08E+01	1.33E+01	9.48E-01	1.56E-02	2.15E+00	1.28E+00	1.68E+00	9.50E-01
BHM	33.553	-86.815	163	80	6/24/2013 8:00	6/24/2013 8:59	1.61E+01	3.22E+01	1.53E+02	1.53E+02	8.91E-01	4.79E-01	3.33E+00	3.73E+00	5.17E+00	7.38E+00	9.18E+00	1.29E+01	1.07E-01	5.09E-01	9.43E-01	4.22E-01	5.69E-01	6.51E-01	1.38E+00	1.38E+00	1.95E+00	2.03E+00	1.92E+00	4.36E+00	2.04E+02	1.87E+02	8.17E+01	7.33E+01	2.57E+01	2.98E+02	4.38E+01	0.00E+00	4.57E+02	5.58E+02	1.18E+01	1.26E+01	9.79E-01	7.80E-03	2.54E+00	1.26E+00	1.80E+00	6.86E-01
BHM	33.553	-86.815	163	80	6/24/2013 9:00	6/24/2013 9:59	2.31E+01	3.83E+01	1.40E+02	1.36E+02	7.70E-01	3.22E-01	2.10E+00	2.43E+00	4.03E+00	5.48E+00	7.42E+00	1.00E+01	1.97E-01	6.16E-01	9.54E-01	3.43E-01	6.07E-01	5.14E-01	1.35E+00	1.34E+00	1.95E+00	1.85E+00	2.00E+00	4.66E+00	1.85E+02	1.88E+02	7.61E+01	7.20E+01	2.67E+01	2.99E+02	4.39E+01	0.00E+00	4.96E+02	7.39E+02	1.06E+01	1.30E+01	7.34E-01	6.71E-03	2.02E+00	1.30E+00	1.85E+00	6.08E-01
BHM	33.553	-86.815	163	80	6/24/2013 10:00	6/24/2013 10:59	2.07E+01	4.26E+01	1.43E+02	1.37E+02	3.83E-01	2.75E-01	2.81E+00	2.25E+00	6.71E+00	5.15E+00	9.78E+00	9.78E+00	9.30E-02	6.86E-01	1.09E+00	3.58E-01	5.07E-01	5.02E-01	1.21E+00	1.43E+00	1.71E+00	1.93E+00	2.28E+00	4.65E+00	1.47E+02	1.88E+02	8.16E+01	6.53E+01	2.58E+01	2.99E+02	4.39E+01	3.67E-02	3.96E+02	5.61E+02	5.01E+00	1.29E+01	4.19E-01	4.77E-03	7.87E-01	1.34E+00	1.88E+00	5.86E-01
BHM	33.553	-86.815	163	80	6/24/2013 11:00	6/24/2013 11:59	2.11E+01	4.68E+01	1.82E+02	1.34E+02	3.18E-01	3.04E-01	2.23E+00	1.73E+00	6.67E+00	4.44E+00	9.29E+00	8.68E+00	9.47E-02	7.47E-01	1.30E+00	3.87E-01	4.30E-01	4.32E-01	1.50E+00	1.55E+00	1.93E+00	1.98E+00	2.16E+00	4.45E+00	1.76E+02	1.86E+02	8.18E+01	6.03E+01	2.58E+01	3.00E+02	4.39E+01	3.28E-03	2.63E+02	6.98E+02	5.44E+00	1.19E+01	-999	3.69E-03	6.88E-01	1.43E+00	1.95E+00	5.12E-01
BHM	33.553	-86.815	163	80	6/24/2013 12:00	6/24/2013 12:59	2.92E+01	4.92E+01	1.56E+02	1.34E+02	2.23E-01	3.51E-01	2.75E+00	1.52E+00	5.06E+00	4.32E+00	8.10E+00	8.41E+00	5.56E-02	8.67E-01	1.13E+00	4.32E-01	5.53E-01	4.16E-01	9.24E-01	1.64E+00	1.48E+00	2.06E+00	2.98E+00	4.53E+00	1.99E+02	1.87E+02	7.55E+01	5.56E+01	2.59E+01	3.01E+02	4.39E+01	3.87E-04	5.25E+02	1.00E+03	2.79E+00	1.10E+01	5.38E-01	3.60E-03	8.51E-01	1.42E+00	1.98E+00	4.91E-01
BHM	33.553	-86.815	163	80	6/24/2013 13:00	6/24/2013 13:59	3.18E+01	4.65E+01	1.48E+02	1.44E+02	9.23E-01	3.36E-01	2.01E+00	1.69E+00	4.41E+00	5.53E+00	7.36E+00	9.45E+00	1.13E-01	7.54E-01	1.08E+00	4.76E-01	5.45E-01	4.79E-01	1.10E+00	1.67E+00	1.65E+00	2.15E+00	3.05E+00	4.90E+00	1.84E+02	1.91E+02	7.50E+01	5.85E+01	2.64E+01	3.02E+02	4.39E+01	1.90E-04	5.85E+02	9.04E+02	5.26E+00	1.03E+01	3.99E-01	5.40E-03	1.66E+00	1.44E+00	1.96E+00	5.18E-01
BHM	33.553	-86.815	163	80	6/24/2013 14:00	6/24/2013 14:59	3.21E+01	4.42E+01	1.47E+02	1.65E+02	1.17E+00	3.46E-01	2.58E+00	2.33E+00	4.04E+00	7.38E+00	7.47E+00	1.18E+01	2.33E-01	6.50E-01	7.35E-01	5.86E-01	3.85E-01	5.96E-01	1.28E+00	1.76E+00	1.67E+00	2.36E+00	2.35E+00	4.83E+00	1.92E+02	1.98E+02	7.42E+01	5.43E+01	2.68E+01	3.01E+02	4.39E+01	4.23E-02	6.09E+02	5.22E+02	1.07E+01	1.01E+01	8.23E-01	6.13E-03	3.44E+00	1.38E+00	1.93E+00	5.89E-01
BHM	33.553	-86.815	163	80	6/24/2013 15:00	6/24/2013 15:59	3.36E+01	4.22E+01	1.37E+02	1.62E+02	5.10E-01	3.53E-01	9.16E-01	1.65E+00	3.23E+00	7.70E+00	5.22E+00	1.11E+01	3.10E-01	4.63E-01	5.96E-01	6.19E-01	3.08E-01	5.16E-01	1.91E+00	1.57E+00	2.22E+00	2.08E+00	1.93E+00	4.58E+00	2.00E+02	2.00E+02	7.08E+01	5.25E+01	2.75E+01	3.02E+02	4.39E+01	2.72E-08	3.71E+02	4.24E+02	1.08E+01	8.95E+00	8.27E-01	5.16E-03	-999	1.27E+00	1.92E+00	5.33E-01
BHM	33.553	-86.815	163	80	6/24/2013 16:00	6/24/2013 16:59	3.18E+01	4.20E+01	1.52E+02	1.71E+02	3.90E-01	4.16E-01	1.81E+00	1.92E+00	3.58E+00	8.56E+00	6.73E+00	1.23E+01	3.02E-01	4.89E-01	8.74E-01	7.56E-01	4.67E-01	5.43E-01	2.01E+00	1.57E+00	2.48E+00	2.11E+00	2.34E+00	4.13E+00	1.95E+02	1.96E+02	7.16E+01	5.29E+01	2.78E+01	3.02E+02	4.39E+01	3.71E-17	2.85E+02	4.05E+02	1.07E+01	8.70E+00	-999	3.80E-03	-999	1.12E+00	1.88E+00	5.77E-01
BHM	33.553	-86.815	163	80	6/24/2013 17:00	6/24/2013 17:59	3.19E+01	3.66E+01	1.55E+02	1.95E+02	5.80E-01	5.42E-01	9.75E-01	1.97E+00	4.01E+00	1.22E+01	6.30E+00	1.60E+01	2.91E-01	4.51E-01	7.76E-01	8.86E-01	4.10E-01	7.37E-01	1.96E+00	1.76E+00	2.37E+00	2.49E+00	2.01E+00	3.66E+00	1.84E+02	1.90E+02	7.45E+01	5.73E+01	2.76E+01	3.01E+02	4.39E+01	4.87E-16	1.89E+02	2.74E+02	1.25E+01	9.30E+00	9.35E-01	2.93E-03	2.68E+00	1.08E+00	1.82E+00	7.48E-01
BHM	33.553	-86.815	163	80	6/24/2013 18:00	6/24/2013 18:59	2.61E+01	1.57E+01	1.52E+02	3.22E+02	7.49E-01	8.30E-01	5.45E-01	2.85E+00	5.34E+00	2.95E+01	6.61E+00	3.45E+01	1.79E-01	2.56E-01	9.17E-01	1.36E+00	4.56E-01	1.70E+00	1.89E+00	2.75E+00	2.35E+00	4.45E+00	2.01E+00	2.91E+00	1.55E+02	1.88E+02	7.96E+01	6.53E+01	2.68E+01	3.01E+02	4.39E+01	0.00E+00	5.78E+01	1.42E+02	1.07E+01	1.35E+01	8.72E-01	2.73E-03	2.41E+00	1.16E+00	1.66E+00	1.60E+00
BHM	33.553	-86.815	163	80	6/24/2013 19:00	6/24/2013 19:59	1.68E+01	7.79E+00	1.46E+02	3.33E+02	8.95E-01	1.13E+00	4.99E-01	3.01E+00	9.19E+00	3.40E+01	1.02E+01	3.94E+01	1.13E-01	1.09E-01	8.73E-01	1.30E+00	3.38E-01	1.93E+00	1.98E+00	3.13E+00	2.32E+00	5.06E+00	1.67E+00	2.77E+00	1.48E+02	1.81E+02	8.43E+01	6.53E+01	2.57E+01	3.00E+02	4.39E+01	0.00E+00	1.15E+00	0.00E+00	9.19E+00	1.48E+01	5.03E-01	3.13E-03	1.83E+00	1.20E+00	1.64E+00	1.83E+00
BHM	33.553	-86.815	163	80	6/24/2013 20:00	6/24/2013 20:59	1.52E+01	1.79E+01	1.50E+02	1.93E+02	7.10E-01	1.31E+00	4.46E+00	7.19E-01	9.12E+00	1.96E+01	1.23E+01	2.21E+01	6.75E-02	3.86E-02	1.08E+00	6.74E-01	4.26E-01	9.97E-01	2.17E+00	2.03E+00	2.60E+00	3.03E+00	1.09E+00	3.52E+00	1.70E+02	1.81E+02	8.64E+01	6.14E+01	2.52E+01	2.99E+02	4.39E+01	0.00E+00	1.45E-01	0.00E+00	9.68E+00	1.11E+01	4.86E-01	2.51E-03	1.30E+00	1.12E+00	1.69E+00	1.08E+00
BHM	33.553	-86.815	163	80	6/24/2013 21:00	6/24/2013 21:59	1.21E+01	1.92E+01	1.54E+02	1.70E+02	9.20E-01	1.21E+00	1.06E-01	5.24E-01	7.13E+00	1.81E+01	7.37E+00	2.05E+01	6.45E-02	4.15E-02	1.02E+00	5.49E-01	2.76E-01	9.38E-01	1.59E+00	1.97E+00	1.87E+00	2.91E+00	9.89E-01	3.24E+00	1.84E+02	1.81E+02	8.81E+01	5.83E+01	2.49E+01	2.98E+02	4.39E+01	1.12E-04	1.03E-01	0.00E+00	9.81E+00	1.07E+01	5.00E-01	2.03E-03	1.20E+00	1.10E+00	1.70E+00	1.03E+00
BHM	33.553	-86.815	163	80	6/24/2013 22:00	6/24/2013 22:59	1.11E+01	1.71E+01	1.65E+02	1.67E+02	1.27E+00	9.04E-01	3.01E-01	5.71E-01	8.21E+00	1.90E+01	8.74E+00	2.15E+01	7.18E-02	6.84E-02	1.14E+00	5.21E-01	4.85E-01	1.02E+00	1.74E+00	2.18E+00	2.23E+00	3.20E+00	1.46E+00	2.85E+00	2.05E+02	1.77E+02	8.90E+01	5.57E+01	2.47E+01	2.98E+02	4.39E+01	7.53E-04	1.23E-01	0.00E+00	8.50E+00	1.04E+01	5.35E-01	1.41E-03	1.19E+00	1.00E+00	1.67E+00	1.13E+00
BHM	33.553	-86.815	163	80	6/24/2013 23:00	6/24/2013 23:59	9.79E+00	1.76E+01	1.55E+02	1.58E+02	9.54E-01	7.80E-01	3.71E-01	5.51E-01	8.91E+00	1.95E+01	8.79E+00	2.20E+01	6.64E-02	1.62E-01	1.07E+00	4.91E-01	6.26E-01	1.07E+00	1.73E+00	2.14E+00	2.35E+00	3.21E+00	1.58E+00	2.64E+00	1.93E+02	1.73E+02	8.98E+01	5.26E+01	2.44E+01	2.98E+02	4.39E+01	1.94E-05	1.48E-01	0.00E+00	1.02E+01	8.75E+00	5.17E-01	1.42E-03	1.23E+00	8.72E-01	1.63E+00	1.16E+00
BHM	33.553	-86.815	163	80	6/25/2013 0:00	6/25/2013 0:59	7.22E+00	2.07E+01	1.57E+02	1.48E+02	1.63E+00	8.79E-01	4.19E-01	4.31E-01	9.43E+00	2.00E+01	1.05E+01	2.24E+01	8.96E-02	2.33E-01	8.99E-01	4.96E-01	6.42E-01	1.10E+00	1.65E+00	2.03E+00	2.29E+00	3.14E+00	1.98E+00	2.57E+00	2.14E+02	1.73E+02	9.22E+01	5.17E+01	2.40E+01	2.97E+02	4.39E+01	7.53E-17	1.61E-01	0.00E+00	9.54E+00	7.76E+00	5.97E-01	3.29E-03	1.41E+00	8.49E-01	1.61E+00	1.14E+00
BHM	33.553	-86.815	163	80	6/25/2013 1:00	6/25/2013 1:59	5.04E+00	1.95E+01	1.54E+02	1.52E+02	6.07E+00	1.02E+00	1.87E-01	5.10E-01	1.23E+01	2.23E+01	1.41E+01	2.49E+01	1.60E-01	2.72E-01	-999	5.58E-01	6.07E-01	1.25E+00	1.95E+00	2.22E+00	2.56E+00	3.47E+00	1.67E+00	2.41E+00	2.00E+02	1.71E+02	9.17E+01	5.20E+01	2.38E+01	2.97E+02	4.39E+01	0.00E+00	1.52E-01	0.00E+00	1.38E+01	8.34E+00	7.22E-01	4.62E-03	2.82E+00	8.92E-01	1.59E+00	1.27E+00
BHM	33.553	-86.815	163	80	6/25/2013 2:00	6/25/2013 2:59	2.36E+00	1.50E+01	1.60E+02	1.72E+02	3.99E+00	1.19E+00	1.66E+00	7.35E-01	1.57E+01	2.70E+01	1.73E+01	3.01E+01	2.39E-01	3.28E-01	1.02E+00	7.21E-01	6.70E-01	1.56E+00	1.64E+00	2.66E+00	2.30E+00	4.22E+00	1.19E+00	2.22E+00	2.20E+02	1.73E+02	9.05E+01	5.30E+01	2.36E+01	2.96E+02	4.39E+01	0.00E+00	1.62E-01	0.00E+00	1.01E+01	9.77E+00	6.72E-01	5.35E-03	1.21E+00	9.56E-01	1.58E+00	1.52E+00
BHM	33.553	-86.815	163	80	6/25/2013 3:00	6/25/2013 3:59	1.52E+00	8.16E+00	1.82E+02	2.21E+02	5.55E+00	1.43E+00	2.36E+00	2.26E+00	1.73E+01	3.45E+01	2.02E+01	3.96E+01	1.58E-01	3.48E-01	1.40E+00	1.10E+00	7.24E-01	2.15E+00	1.45E+00	3.37E+00	2.17E+00	5.52E+00	1.13E+00	2.01E+00	2.22E+02	1.77E+02	9.00E+01	5.44E+01	2.34E+01	2.96E+02	4.39E+01	0.00E+00	1.80E-01	0.00E+00	1.03E+01	1.22E+01	6.20E-01	5.22E-03	9.46E-01	1.04E+00	1.56E+00	1.92E+00
BHM	33.553	-86.815	163	80	6/25/2013 4:00	6/25/2013 4:59	1.73E+00	1.57E+00	1.90E+02	3.31E+02	3.26E+00	1.63E+00	3.89E+00	1.12E+01	1.63E+01	4.08E+01	2.02E+01	5.54E+01	1.16E-01	2.46E-01	1.56E+00	1.84E+00	8.44E-01	3.24E+00	1.25E+00	4.37E+00	2.10E+00	7.61E+00	9.46E-01	1.88E+00	2.06E+02	1.81E+02	9.05E+01	5.62E+01	2.32E+01	2.96E+02	4.39E+01	0.00E+00	4.36E+00	0.00E+00	9.49E+00	1.62E+01	6.49E-01	4.37E-03	8.59E-01	1.12E+00	1.54E+00	2.54E+00
BHM	33.553	-86.815	163	80	6/25/2013 5:00	6/25/2013 5:59	5.09E+00	3.63E+00	2.17E+02	4.49E+02	1.02E+00	1.67E+00	6.74E+00	2.35E+01	1.28E+01	3.69E+01	1.93E+01	6.38E+01	1.77E-02	4.08E-01	1.87E+00	2.41E+00	7.77E-01	3.95E+00	1.70E+00	4.95E+00	2.48E+00	8.89E+00	1.49E+00	2.13E+00	2.21E+02	1.84E+02	8.88E+01	6.18E+01	2.36E+01	2.96E+02	4.39E+01	0.00E+00	8.70E+01	4.73E+01	1.06E+01	1.81E+01	7.11E-01	6.37E-03	7.23E-01	1.14E+00	1.53E+00	2.88E+00
BHM	33.553	-86.815	163	80	6/25/2013 6:00	6/25/2013 6:59	9.62E+00	1.38E+01	2.10E+02	4.06E+02	5.95E-01	1.84E+00	6.83E+00	1.82E+01	9.15E+00	2.90E+01	1.61E+01	5.02E+01	1.36E-01	8.48E-01	1.97E+00	2.02E+00	5.86E-01	3.00E+00	2.05E+00	3.94E+00	2.64E+00	6.94E+00	1.99E+00	2.45E+00	2.25E+02	1.89E+02	8.47E+01	6.30E+01	2.47E+01	2.96E+02	4.39E+01	0.00E+00	2.58E+02	2.33E+02	1.14E+01	1.45E+01	8.63E-01	1.55E-02	7.01E-01	1.05E+00	1.54E+00	2.24E+00
BHM	33.553	-86.815	163	80	6/25/2013 7:00	6/25/2013 7:59	1.89E+01	2.93E+01	2.40E+02	2.75E+02	1.46E+00	1.97E+00	3.69E+00	8.07E+00	6.72E+00	1.81E+01	1.18E+01	2.90E+01	2.39E-01	1.10E+00	1.99E+00	1.32E+00	4.91E-01	1.54E+00	1.81E+00	2.33E+00	2.30E+00	3.87E+00	2.42E+00	2.79E+00	2.19E+02	1.83E+02	7.71E+01	6.13E+01	2.62E+01	2.97E+02	4.39E+01	0.00E+00	4.65E+02	4.37E+02	1.30E+01	9.37E+00	1.02E+00	2.04E-02	8.06E-01	1.00E+00	1.61E+00	1.23E+00
BHM	33.553	-86.815	163	80	6/25/2013 8:00	6/25/2013 8:59	2.94E+01	4.46E+01	3.45E+02	1.92E+02	3.87E+00	1.61E+00	2.38E+00	3.51E+00	5.92E+00	1.01E+01	1.04E+01	1.68E+01	3.56E-01	1.34E+00	1.84E+00	8.43E-01	6.74E-01	8.83E-01	1.81E+00	1.72E+00	2.48E+00	2.60E+00	2.69E+00	3.21E+00	2.42E+02	1.87E+02	7.11E+01	5.85E+01	2.76E+01	2.99E+02	4.39E+01	0.00E+00	5.13E+02	6.30E+02	1.47E+01	8.31E+00	1.08E+00	2.89E-02	1.59E+00	1.17E+00	1.74E+00	7.66E-01
BHM	33.553	-86.815	163	80	6/25/2013 9:00	6/25/2013 9:59	3.19E+01	5.50E+01	3.12E+02	1.59E+02	1.72E+00	1.18E+00	1.41E+00	1.85E+00	3.61E+00	6.25E+00	7.16E+00	1.17E+01	3.54E-01	1.46E+00	1.54E+00	4.85E-01	5.52E-01	6.34E-01	2.22E+00	1.77E+00	2.77E+00	2.40E+00	2.30E+00	3.10E+00	2.58E+02	2.06E+02	6.37E+01	5.71E+01	2.87E+01	3.01E+02	4.39E+01	0.00E+00	6.64E+02	7.94E+02	1.68E+01	9.10E+00	7.71E-01	1.99E-01	1.61E+00	1.66E+00	1.88E+00	6.07E-01
BHM	33.553	-86.815	163	80	6/25/2013 10:00	6/25/2013 10:59	3.51E+01	5.83E+01	1.34E+02	1.52E+02	8.05E-01	9.14E-01	7.36E-01	1.39E+00	2.51E+00	4.90E+00	5.16E+00	9.77E+00	4.41E-01	1.39E+00	1.41E+00	4.60E-01	4.46E-01	5.41E-01	1.73E+00	2.02E+00	2.18E+00	2.57E+00	2.28E+00	2.80E+00	2.50E+02	2.31E+02	6.18E+01	5.12E+01	2.91E+01	3.02E+02	4.39E+01	0.00E+00	5.79E+02	8.10E+02	1.50E+01	9.48E+00	7.97E-01	3.30E-01	1.63E+00	1.80E+00	1.95E+00	5.64E-01
BHM	33.553	-86.815	163	80	6/25/2013 11:00	6/25/2013 11:59	3.73E+01	5.99E+01	1.45E+02	1.53E+02	6.15E-01	7.99E-01	6.53E-01	1.26E+00	2.35E+00	4.55E+00	4.97E+00	9.16E+00	4.66E-01	1.33E+00	1.24E+00	4.18E-01	4.81E-01	5.05E-01	1.79E+00	2.16E+00	2.27E+00	2.66E+00	1.51E+00	2.62E+00	2.89E+02	2.41E+02	6.16E+01	4.82E+01	2.96E+01	3.03E+02	4.39E+01	0.00E+00	4.27E+02	8.86E+02	1.55E+01	9.58E+00	8.15E-01	3.97E-01	1.88E+00	1.85E+00	1.98E+00	5.48E-01
BHM	33.553	-86.815	163	80	6/25/2013 12:00	6/25/2013 12:59	4.08E+01	6.12E+01	1.57E+02	1.53E+02	7.43E-01	8.27E-01	1.22E+00	1.18E+00	3.74E+00	4.48E+00	7.17E+00	9.05E+00	5.86E-01	1.28E+00	1.17E+00	3.87E-01	5.79E-01	4.94E-01	1.71E+00	2.22E+00	2.28E+00	2.71E+00	1.76E+00	2.64E+00	1.78E+02	2.34E+02	6.05E+01	4.77E+01	2.99E+01	3.03E+02	4.39E+01	0.00E+00	5.46E+02	9.39E+02	1.52E+01	9.71E+00	1.03E+00	4.09E-01	2.15E+00	1.86E+00	1.99E+00	5.40E-01
BHM	33.553	-86.815	163	80	6/25/2013 13:00	6/25/2013 13:59	4.52E+01	6.03E+01	1.92E+02	1.54E+02	1.01E+00	8.01E-01	1.30E+00	1.24E+00	4.88E+00	4.80E+00	8.78E+00	9.32E+00	6.59E-01	1.14E+00	1.27E+00	3.57E-01	6.08E-01	5.03E-01	1.70E+00	2.31E+00	2.31E+00	2.82E+00	2.78E+00	3.18E+00	2.10E+02	2.27E+02	5.64E+01	4.86E+01	3.06E+01	3.04E+02	4.39E+01	2.74E-14	4.80E+02	9.21E+02	1.71E+01	1.02E+01	1.05E+00	4.26E-01	2.47E+00	1.95E+00	2.03E+00	5.33E-01
BHM	33.553	-86.815	163	80	6/25/2013 14:00	6/25/2013 14:59	4.02E+01	5.89E+01	1.89E+02	1.58E+02	1.13E+00	6.39E-01	1.37E+00	1.34E+00	5.17E+00	5.42E+00	7.88E+00	9.78E+00	4.54E-01	9.97E-01	1.95E+00	3.11E-01	4.43E-01	5.20E-01	2.03E+00	2.60E+00	2.47E+00	3.12E+00	3.33E+00	3.76E+00	2.50E+02	2.26E+02	5.46E+01	5.01E+01	3.06E+01	3.04E+02	4.39E+01	1.22E-08	6.01E+02	8.38E+02	1.49E+01	1.10E+01	8.09E-01	4.67E-01	2.16E+00	2.07E+00	2.06E+00	5.32E-01
BHM	33.553	-86.815	163	80	6/25/2013 15:00	6/25/2013 15:59	3.82E+01	5.79E+01	3.63E+02	1.67E+02	2.26E+00	5.11E-01	1.65E+00	1.35E+00	6.23E+00	6.21E+00	9.83E+00	1.06E+01	5.66E-01	9.57E-01	1.32E+00	2.70E-01	4.27E-01	5.37E-01	1.78E+00	3.27E+00	2.21E+00	3.81E+00	3.00E+00	3.78E+00	2.40E+02	2.21E+02	5.36E+01	5.22E+01	3.05E+01	3.04E+02	4.39E+01	2.04E-05	3.62E+02	6.89E+02	1.68E+01	1.26E+01	7.29E-01	5.10E-01	1.95E+00	2.20E+00	2.08E+00	5.50E-01
BHM	33.553	-86.815	163	80	6/25/2013 16:00	6/25/2013 16:59	3.43E+01	5.27E+01	1.97E+02	1.71E+02	9.62E-01	4.58E-01	6.41E-01	1.30E+00	5.22E+00	7.17E+00	7.39E+00	1.11E+01	4.36E-01	7.93E-01	1.46E+00	2.73E-01	4.14E-01	5.49E-01	1.90E+00	3.55E+00	2.31E+00	4.10E+00	1.70E+00	4.05E+00	2.81E+02	2.16E+02	5.99E+01	5.48E+01	2.94E+01	3.04E+02	4.39E+01	3.10E-06	1.52E+02	4.98E+02	1.49E+01	1.33E+01	7.74E-01	4.94E-01	1.91E+00	2.18E+00	2.11E+00	5.73E-01
BHM	33.553	-86.815	163	80	6/25/2013 17:00	6/25/2013 17:59	3.03E+01	3.94E+01	2.59E+02	1.80E+02	1.48E+00	4.22E-01	7.37E-01	1.42E+00	8.08E+00	1.01E+01	1.06E+01	1.33E+01	4.26E-01	4.71E-01	2.08E+00	5.37E-01	5.56E-01	6.42E-01	2.13E+00	3.12E+00	2.69E+00	3.76E+00	1.19E+00	4.65E+00	2.69E+02	2.12E+02	6.10E+01	5.80E+01	2.95E+01	3.03E+02	4.39E+01	2.37E-11	1.05E+02	2.91E+02	1.70E+01	1.17E+01	7.41E-01	2.21E-01	1.89E+00	1.52E+00	2.06E+00	6.62E-01
BHM	33.553	-86.815	163	80	6/25/2013 18:00	6/25/2013 18:59	2.97E+01	1.48E+01	2.85E+02	3.01E+02	1.34E+00	5.47E-01	8.35E-01	2.69E+00	1.14E+01	2.76E+01	1.41E+01	3.20E+01	4.37E-01	2.40E-01	1.83E+00	1.22E+00	5.93E-01	1.53E+00	1.94E+00	2.56E+00	2.54E+00	4.09E+00	1.25E+00	3.40E+00	2.04E+02	2.06E+02	6.10E+01	6.37E+01	2.95E+01	3.02E+02	4.39E+01	0.00E+00	4.73E+01	9.48E+01	1.68E+01	1.11E+01	8.14E-01	2.40E-03	2.00E+00	8.80E-01	1.69E+00	1.46E+00
BHM	33.553	-86.815	163	80	6/25/2013 19:00	6/25/2013 19:59	1.73E+01	3.00E+00	3.96E+02	3.60E+02	1.10E+00	7.19E-01	1.57E+00	5.87E+00	2.22E+01	3.62E+01	2.54E+01	4.42E+01	5.98E-01	1.11E-01	2.45E+00	1.44E+00	8.09E-01	2.13E+00	2.52E+00	2.91E+00	3.33E+00	5.05E+00	8.09E-01	2.84E+00	1.95E+02	1.98E+02	6.61E+01	6.53E+01	2.87E+01	3.01E+02	4.39E+01	0.00E+00	6.43E-01	0.00E+00	1.90E+01	1.29E+01	8.57E-01	1.72E-03	2.07E+00	8.61E-01	1.57E+00	1.96E+00
BHM	33.553	-86.815	163	80	6/25/2013 20:00	6/25/2013 20:59	1.41E+01	2.43E+00	3.56E+02	3.17E+02	1.26E+00	8.76E-01	3.49E-01	5.87E+00	1.96E+01	3.29E+01	2.12E+01	4.09E+01	2.80E-01	9.81E-02	2.39E+00	1.28E+00	6.79E-01	1.95E+00	2.77E+00	2.91E+00	3.45E+00	4.86E+00	6.98E-01	2.89E+00	1.37E+02	1.87E+02	7.16E+01	6.70E+01	2.76E+01	3.00E+02	4.39E+01	0.00E+00	1.70E-01	0.00E+00	1.82E+01	1.29E+01	9.22E-01	2.34E-03	2.38E+00	9.33E-01	1.59E+00	1.85E+00
BHM	33.553	-86.815	163	80	6/25/2013 21:00	6/25/2013 21:59	7.86E+00	4.27E+00	-999	2.57E+02	-999	1.01E+00	5.90E-01	3.41E+00	2.06E+01	2.78E+01	2.22E+01	3.35E+01	2.51E-01	8.92E-02	2.29E+00	1.03E+00	6.50E-01	1.53E+00	3.16E+00	2.98E+00	3.81E+00	4.51E+00	5.41E-01	2.88E+00	3.35E+01	1.83E+02	7.54E+01	7.09E+01	2.68E+01	2.99E+02	4.39E+01	0.00E+00	1.97E-01	0.00E+00	1.98E+01	1.33E+01	1.08E+00	3.12E-03	2.80E+00	1.05E+00	1.65E+00	1.61E+00
BHM	33.553	-86.815	163	80	6/25/2013 22:00	6/25/2013 22:59	5.91E+00	4.57E+00	3.22E+02	2.11E+02	1.22E+00	1.03E+00	4.16E-01	2.90E+00	1.95E+01	2.39E+01	2.07E+01	2.89E+01	2.16E-01	7.36E-02	2.52E+00	8.15E-01	5.97E-01	1.36E+00	2.24E+00	3.26E+00	2.84E+00	4.63E+00	5.59E-01	2.88E+00	3.59E+02	1.86E+02	7.71E+01	7.99E+01	2.61E+01	2.99E+02	4.39E+01	0.00E+00	1.89E-01	0.00E+00	1.80E+01	1.40E+01	1.10E+00	4.83E-03	3.17E+00	1.14E+00	1.72E+00	1.43E+00
BHM	33.553	-86.815	163	80	6/25/2013 23:00	6/25/2013 23:59	1.74E+00	4.26E+00	3.18E+02	1.84E+02	1.22E+00	1.01E+00	2.40E+00	3.00E+00	2.17E+01	2.27E+01	2.47E+01	2.75E+01	1.56E-01	1.77E-01	2.47E+00	6.29E-01	7.26E-01	1.34E+00	2.31E+00	3.38E+00	3.03E+00	4.72E+00	8.21E-01	2.70E+00	2.84E+02	1.88E+02	7.63E+01	8.74E+01	2.58E+01	2.98E+02	4.39E+01	0.00E+00	1.57E-01	0.00E+00	1.82E+01	1.26E+01	1.16E+00	7.64E-03	3.17E+00	1.10E+00	1.75E+00	1.34E+00
BHM	33.553	-86.815	163	80	6/26/2013 0:00	6/26/2013 0:59	1.16E+01	6.47E+00	2.14E+02	1.63E+02	1.39E+00	9.64E-01	4.06E-01	2.01E+00	1.25E+01	2.06E+01	1.51E+01	2.42E+01	1.07E-01	1.56E-01	1.63E+00	4.81E-01	4.95E-01	1.16E+00	2.30E+00	4.25E+00	2.79E+00	5.41E+00	1.99E+00	2.84E+00	2.29E+02	1.84E+02	7.64E+01	9.08E+01	2.58E+01	2.98E+02	4.39E+01	0.00E+00	1.72E-01	0.00E+00	1.44E+01	1.30E+01	9.07E-01	1.00E-02	2.18E+00	1.00E+00	1.77E+00	1.20E+00
BHM	33.553	-86.815	163	80	6/26/2013 1:00	6/26/2013 1:59	1.46E+01	1.73E+01	1.41E+02	1.34E+02	4.62E-01	1.09E+00	2.60E-01	5.80E-01	7.82E+00	1.46E+01	8.60E+00	1.67E+01	1.01E-01	2.02E-01	1.24E+00	2.13E-01	4.24E-01	7.93E-01	2.99E+00	4.55E+00	3.42E+00	5.34E+00	2.03E+00	3.22E+00	2.27E+02	1.87E+02	8.39E+01	9.04E+01	2.50E+01	2.98E+02	4.39E+01	0.00E+00	1.69E-01	0.00E+00	1.32E+01	1.33E+01	7.42E-01	1.44E-01	1.70E+00	1.32E+00	1.83E+00	8.30E-01
BHM	33.553	-86.815	163	80	6/26/2013 2:00	6/26/2013 2:59	1.36E+01	2.49E+01	1.38E+02	1.24E+02	7.04E-01	8.50E-01	9.95E-02	2.88E-01	7.67E+00	1.20E+01	8.22E+00	1.35E+01	7.14E-02	2.08E-01	1.18E+00	8.39E-02	4.93E-01	6.34E-01	2.26E+00	3.05E+00	2.75E+00	3.69E+00	2.11E+00	3.47E+00	2.34E+02	2.09E+02	8.66E+01	9.06E+01	2.46E+01	2.98E+02	4.39E+01	0.00E+00	1.67E-01	0.00E+00	1.17E+01	1.02E+01	-999	2.34E-01	-999	1.45E+00	1.82E+00	6.42E-01
BHM	33.553	-86.815	163	80	6/26/2013 3:00	6/26/2013 3:59	1.13E+01	2.23E+01	1.54E+02	1.36E+02	9.63E-01	4.86E-01	2.37E-01	4.62E-01	8.53E+00	1.35E+01	9.09E+00	1.45E+01	6.50E-02	1.42E-02	1.12E+00	1.22E-02	5.01E-01	8.11E-02	2.53E+00	8.81E-02	3.03E+00	1.69E-01	1.91E+00	3.58E+00	2.26E+02	2.33E+02	8.89E+01	9.51E+01	2.43E+01	2.98E+02	4.39E+01	7.72E-03	1.41E-01	0.00E+00	1.26E+01	4.44E-01	6.83E-01	9.31E-03	1.60E+00	7.71E-02	1.45E+00	7.48E-02
BHM	33.553	-86.815	163	80	6/26/2013 4:00	6/26/2013 4:59	4.25E+00	1.38E+01	2.12E+02	1.78E+02	1.41E+00	5.27E-01	3.82E+00	1.36E+00	1.52E+01	1.80E+01	1.95E+01	1.99E+01	2.01E-01	1.20E-02	1.26E+00	5.15E-02	6.11E-01	1.22E-01	2.22E+00	9.24E-02	2.83E+00	2.14E-01	1.68E+00	3.19E+00	2.16E+02	2.41E+02	9.10E+01	9.63E+01	2.40E+01	2.97E+02	4.39E+01	3.11E-01	4.77E+00	0.00E+00	1.24E+01	4.37E-01	-999	1.73E-02	-999	6.05E-02	1.32E+00	9.20E-02
BHM	33.553	-86.815	163	80	6/26/2013 5:00	6/26/2013 5:59	4.14E+00	1.15E+01	3.32E+02	2.22E+02	1.97E+00	5.20E-01	8.47E+00	4.25E+00	1.50E+01	1.94E+01	2.41E+01	2.45E+01	8.09E-02	1.31E-01	1.49E+00	5.13E-01	1.02E+00	9.55E-01	2.25E+00	1.51E+00	3.27E+00	2.46E+00	1.94E+00	3.25E+00	2.13E+02	2.51E+02	9.03E+01	9.52E+01	2.41E+01	2.97E+02	4.39E+01	1.35E-01	7.09E+01	9.51E+00	1.34E+01	6.12E+00	1.11E+00	1.13E-01	1.84E+00	8.20E-01	1.61E+00	7.29E-01
BHM	33.553	-86.815	163	80	6/26/2013 6:00	6/26/2013 6:59	1.16E+01	1.98E+01	3.29E+02	2.13E+02	2.32E+00	4.71E-01	8.44E+00	5.52E+00	1.07E+01	1.51E+01	2.17E+01	2.18E+01	2.26E-01	3.94E-01	3.48E+00	4.00E-01	8.75E-01	1.10E+00	2.27E+00	3.35E+00	3.15E+00	4.46E+00	2.25E+00	3.69E+00	2.28E+02	2.56E+02	8.49E+01	9.39E+01	2.52E+01	2.97E+02	4.39E+01	0.00E+00	2.25E+02	1.40E+02	1.35E+01	1.25E+01	1.20E+00	3.50E-01	1.96E+00	1.87E+00	1.74E+00	9.40E-01
BHM	33.553	-86.815	163	80	6/26/2013 7:00	6/26/2013 7:59	2.05E+01	2.96E+01	1.43E+02	1.88E+02	1.06E+00	4.58E-01	4.06E+00	4.35E+00	6.65E+00	1.17E+01	1.22E+01	1.78E+01	1.53E-01	7.29E-01	3.57E+00	2.75E-01	6.50E-01	9.24E-01	1.67E+00	3.26E+00	2.32E+00	4.19E+00	2.67E+00	3.62E+00	2.32E+02	2.52E+02	7.69E+01	8.92E+01	2.68E+01	2.98E+02	4.39E+01	0.00E+00	4.39E+02	3.27E+02	1.21E+01	1.28E+01	9.98E-01	4.47E-01	1.58E+00	2.19E+00	1.78E+00	8.33E-01
BHM	33.553	-86.815	163	80	6/26/2013 8:00	6/26/2013 8:59	2.83E+01	3.77E+01	1.37E+02	1.78E+02	6.20E-01	4.47E-01	2.00E+00	3.87E+00	3.82E+00	9.65E+00	7.03E+00	1.62E+01	2.48E-01	1.25E+00	2.26E+00	2.15E-01	5.59E-01	8.69E-01	1.57E+00	2.98E+00	2.13E+00	3.85E+00	2.79E+00	3.13E+00	2.48E+02	2.44E+02	7.17E+01	8.06E+01	2.80E+01	2.99E+02	4.39E+01	0.00E+00	5.94E+02	5.15E+02	1.03E+01	1.28E+01	1.13E+00	5.76E-01	1.28E+00	2.54E+00	1.82E+00	7.79E-01
BHM	33.553	-86.815	163	80	6/26/2013 9:00	6/26/2013 9:59	3.44E+01	4.70E+01	1.80E+02	1.71E+02	1.12E+00	3.79E-01	2.20E+00	2.80E+00	3.61E+00	7.79E+00	7.32E+00	1.42E+01	3.65E-01	1.69E+00	2.05E+00	1.87E-01	5.24E-01	7.84E-01	1.78E+00	2.47E+00	2.30E+00	3.25E+00	2.43E+00	3.17E+00	2.35E+02	2.35E+02	6.63E+01	7.45E+01	2.91E+01	3.00E+02	4.39E+01	0.00E+00	5.94E+02	6.73E+02	1.19E+01	1.17E+01	1.02E+00	6.09E-01	1.41E+00	2.59E+00	1.86E+00	6.92E-01
BHM	33.553	-86.815	163	80	6/26/2013 10:00	6/26/2013 10:59	4.31E+01	5.31E+01	2.49E+02	1.63E+02	2.00E+00	3.37E-01	1.04E+00	2.14E+00	4.39E+00	6.46E+00	7.51E+00	1.25E+01	4.89E-01	1.76E+00	1.49E+00	3.21E-01	4.37E-01	7.01E-01	2.24E+00	2.24E+00	2.68E+00	2.94E+00	2.71E+00	3.44E+00	2.48E+02	2.17E+02	6.31E+01	6.87E+01	2.99E+01	3.01E+02	4.39E+01	0.00E+00	5.67E+02	8.16E+02	1.39E+01	1.03E+01	8.55E-01	4.00E-01	2.60E+00	2.02E+00	1.87E+00	6.14E-01
BHM	33.553	-86.815	163	80	6/26/2013 11:00	6/26/2013 11:59	4.35E+01	5.04E+01	1.78E+02	1.60E+02	1.45E+00	2.05E-01	1.67E+00	1.89E+00	2.86E+00	6.63E+00	6.26E+00	1.16E+01	5.67E-01	1.22E+00	1.08E+00	3.48E-01	3.85E-01	6.29E-01	1.90E+00	1.75E+00	2.28E+00	2.38E+00	3.25E+00	3.91E+00	2.47E+02	2.24E+02	5.69E+01	7.15E+01	3.10E+01	3.02E+02	4.39E+01	1.74E-17	9.08E+02	8.97E+02	1.39E+01	8.22E+00	9.10E-01	2.34E-01	2.72E+00	1.49E+00	1.82E+00	5.53E-01
BHM	33.553	-86.815	163	80	6/26/2013 12:00	6/26/2013 12:59	4.49E+01	4.05E+01	1.72E+02	1.68E+02	1.09E+00	1.11E-01	1.65E+00	1.64E+00	3.37E+00	8.48E+00	7.90E+00	1.18E+01	6.99E-01	5.77E-01	1.01E+00	3.66E-01	1.48E-01	6.05E-01	2.72E+00	1.21E+00	2.87E+00	1.82E+00	3.10E+00	4.14E+00	2.37E+02	2.24E+02	5.55E+01	7.82E+01	3.15E+01	3.02E+02	4.39E+01	1.90E-01	7.74E+02	6.01E+02	1.37E+01	5.91E+00	-999	1.66E-01	-999	1.05E+00	1.76E+00	5.12E-01
BHM	33.553	-86.815	163	80	6/26/2013 13:00	6/26/2013 13:59	4.43E+01	4.20E+01	1.78E+02	1.74E+02	7.61E-01	1.59E-01	7.70E-01	3.20E+00	3.63E+00	8.19E+00	6.45E+00	1.32E+01	6.43E-01	7.02E-01	1.13E+00	4.18E-01	2.23E-01	6.77E-01	2.53E+00	1.20E+00	2.75E+00	1.88E+00	3.54E+00	4.53E+00	2.24E+02	2.18E+02	5.28E+01	8.02E+01	3.18E+01	3.01E+02	4.39E+01	5.55E-01	6.09E+02	6.84E+02	-999	5.80E+00	1.03E+00	1.66E-01	-999	1.01E+00	1.75E+00	5.57E-01
BHM	33.553	-86.815	163	80	6/26/2013 14:00	6/26/2013 14:59	4.15E+01	4.42E+01	1.77E+02	1.81E+02	8.15E-01	1.80E-01	2.15E+00	3.06E+00	4.41E+00	8.70E+00	7.64E+00	1.39E+01	6.76E-01	8.14E-01	1.37E+00	4.07E-01	2.93E-01	7.32E-01	2.18E+00	1.31E+00	2.47E+00	2.04E+00	3.63E+00	4.83E+00	2.46E+02	2.19E+02	5.13E+01	8.21E+01	3.22E+01	3.01E+02	4.39E+01	0.00E+00	5.53E+02	6.92E+02	1.21E+01	6.33E+00	9.55E-01	2.07E-01	-999	1.14E+00	1.79E+00	5.80E-01
BHM	33.553	-86.815	163	80	6/26/2013 15:00	6/26/2013 15:59	4.06E+01	4.56E+01	1.72E+02	1.94E+02	4.28E-01	2.25E-01	1.20E+00	2.83E+00	4.28E+00	9.85E+00	7.04E+00	1.51E+01	7.34E-01	8.71E-01	1.40E+00	4.64E-01	6.64E-01	7.65E-01	1.38E+00	2.15E+00	2.04E+00	2.91E+00	3.30E+00	4.37E+00	2.46E+02	2.21E+02	5.11E+01	8.22E+01	3.24E+01	3.01E+02	4.39E+01	7.69E-06	5.91E+02	5.53E+02	8.25E+00	8.36E+00	7.23E-01	2.56E-01	-999	1.31E+00	1.85E+00	6.41E-01
BHM	33.553	-86.815	163	80	6/26/2013 16:00	6/26/2013 16:59	4.11E+01	4.59E+01	1.62E+02	2.05E+02	4.83E-01	2.75E-01	7.74E-01	2.43E+00	3.21E+00	1.14E+01	5.67E+00	1.66E+01	5.49E-01	8.57E-01	1.80E+00	5.17E-01	3.60E-01	8.16E-01	1.82E+00	2.80E+00	2.18E+00	3.62E+00	3.68E+00	4.24E+00	2.49E+02	2.24E+02	5.27E+01	8.23E+01	3.21E+01	3.01E+02	4.39E+01	2.76E-04	3.81E+02	4.53E+02	8.40E+00	1.04E+01	8.87E-01	3.05E-01	-999	1.55E+00	1.89E+00	7.27E-01
BHM	33.553	-86.815	163	80	6/26/2013 17:00	6/26/2013 17:59	4.06E+01	4.19E+01	1.55E+02	2.36E+02	4.31E-01	4.03E-01	6.23E-01	2.12E+00	3.74E+00	1.64E+01	6.09E+00	2.16E+01	4.86E-01	8.23E-01	1.49E+00	6.24E-01	4.16E-01	1.09E+00	1.43E+00	4.07E+00	1.84E+00	5.15E+00	3.54E+00	4.00E+00	2.25E+02	2.21E+02	5.39E+01	8.48E+01	3.17E+01	3.01E+02	4.39E+01	5.02E-05	2.32E+02	3.01E+02	1.09E+01	1.42E+01	7.06E-01	3.75E-01	-999	1.91E+00	1.92E+00	9.69E-01
BHM	33.553	-86.815	163	80	6/26/2013 18:00	6/26/2013 18:59	3.40E+01	1.93E+01	1.85E+02	3.69E+02	4.41E-01	5.99E-01	3.57E-01	2.39E+00	5.76E+00	3.55E+01	7.40E+00	4.13E+01	4.19E-01	7.25E-01	1.48E+00	1.12E+00	3.63E-01	2.10E+00	1.51E+00	5.94E+00	1.87E+00	8.04E+00	3.35E+00	3.24E+00	2.32E+02	2.10E+02	5.63E+01	8.80E+01	3.09E+01	3.01E+02	4.39E+01	0.00E+00	4.67E+01	1.30E+02	9.81E+00	1.98E+01	6.20E-01	4.38E-01	-999	2.22E+00	1.86E+00	1.80E+00
BHM	33.553	-86.815	163	80	6/26/2013 19:00	6/26/2013 19:59	2.62E+01	3.16E+00	1.99E+02	4.64E+02	2.20E-01	8.40E-01	1.12E+00	6.61E+00	8.13E+00	4.86E+01	1.06E+01	5.91E+01	3.58E-01	6.24E-01	1.66E+00	1.52E+00	4.04E-01	2.94E+00	1.54E+00	7.65E+00	1.95E+00	1.06E+01	2.55E+00	2.80E+00	2.19E+02	1.93E+02	6.22E+01	9.05E+01	2.98E+01	3.00E+02	4.39E+01	0.00E+00	1.21E+00	3.40E+00	1.06E+01	2.40E+01	6.07E-01	4.67E-01	-999	2.33E+00	1.82E+00	2.48E+00
BHM	33.553	-86.815	163	80	6/26/2013 20:00	6/26/2013 20:59	1.91E+01	3.94E+00	2.35E+02	3.93E+02	1.98E-01	1.15E+00	5.43E-01	5.26E+00	1.23E+01	4.35E+01	1.29E+01	5.25E+01	2.82E-01	5.66E-01	1.85E+00	1.18E+00	6.53E-01	2.62E+00	1.31E+00	8.25E+00	1.97E+00	1.09E+01	1.68E+00	2.96E+00	2.11E+02	1.81E+02	6.65E+01	9.04E+01	2.88E+01	2.99E+02	4.39E+01	0.00E+00	1.63E-01	0.00E+00	1.01E+01	2.43E+01	5.77E-01	3.85E-01	-999	2.18E+00	1.82E+00	2.27E+00
BHM	33.553	-86.815	163	80	6/26/2013 21:00	6/26/2013 21:59	2.00E+01	1.44E+01	1.66E+02	2.45E+02	5.02E-01	1.33E+00	1.14E-01	9.25E-01	8.58E+00	2.73E+01	9.20E+00	3.11E+01	1.89E-01	5.17E-01	1.54E+00	7.52E-01	5.70E-01	1.54E+00	7.62E-01	6.19E+00	1.33E+00	7.73E+00	2.17E+00	3.18E+00	2.25E+02	1.99E+02	6.91E+01	8.95E+01	2.81E+01	2.99E+02	4.39E+01	0.00E+00	1.94E-01	0.00E+00	1.02E+01	1.78E+01	5.02E-01	1.25E-01	-999	1.45E+00	1.78E+00	1.51E+00
BHM	33.553	-86.815	163	80	6/26/2013 22:00	6/26/2013 22:59	1.83E+01	1.83E+01	1.62E+02	1.69E+02	4.54E-01	7.70E-01	1.40E-01	4.54E-01	8.57E+00	1.77E+01	9.15E+00	2.03E+01	1.40E-01	3.65E-01	1.47E+00	6.32E-01	6.78E-01	1.06E+00	1.10E+00	3.20E+00	1.78E+00	4.25E+00	2.07E+00	3.27E+00	2.32E+02	2.06E+02	7.15E+01	8.91E+01	2.76E+01	2.99E+02	4.39E+01	0.00E+00	2.32E-01	0.00E+00	9.81E+00	1.08E+01	4.77E-01	4.57E-02	-999	1.10E+00	1.73E+00	1.28E+00
BHM	33.553	-86.815	163	80	6/26/2013 23:00	6/26/2013 23:59	-999	1.73E+01	1.57E+02	1.38E+02	5.59E-01	5.32E-01	7.51E-02	4.27E-01	9.15E+00	1.37E+01	1.16E+01	1.57E+01	2.41E-01	2.21E-01	1.41E+00	4.74E-01	6.81E-01	8.91E-01	1.36E+00	3.25E+00	2.04E+00	4.14E+00	1.88E+00	3.64E+00	2.22E+02	2.08E+02	7.42E+01	9.15E+01	2.70E+01	2.99E+02	4.39E+01	0.00E+00	1.99E-01	0.00E+00	1.03E+01	1.05E+01	4.50E-01	4.97E-02	-999	1.08E+00	1.73E+00	1.25E+00
BHM	33.553	-86.815	163	80	6/27/2013 0:00	6/27/2013 0:59	1.44E+01	1.82E+01	1.70E+02	1.24E+02	1.25E+00	8.69E-01	7.72E-02	3.56E-01	1.03E+01	1.18E+01	1.06E+01	1.36E+01	1.70E-01	1.90E-01	1.35E+00	2.89E-01	7.46E-01	7.75E-01	1.04E+00	5.15E+00	1.78E+00	5.92E+00	2.11E+00	3.84E+00	2.28E+02	2.17E+02	7.72E+01	9.40E+01	2.63E+01	2.98E+02	4.39E+01	0.00E+00	1.67E-01	0.00E+00	9.88E+00	1.41E+01	5.32E-01	1.78E-01	-999	1.38E+00	1.76E+00	1.17E+00
BHM	33.553	-86.815	163	80	6/27/2013 1:00	6/27/2013 1:59	1.21E+01	2.39E+01	1.57E+02	1.14E+02	9.63E-01	1.25E+00	1.48E-01	2.04E-01	1.13E+01	9.05E+00	1.19E+01	1.06E+01	2.16E-01	1.81E-01	-999	4.26E-01	6.27E-01	6.11E-01	1.77E+00	5.52E+00	2.40E+00	6.13E+00	2.04E+00	3.77E+00	2.23E+02	2.16E+02	7.92E+01	9.53E+01	2.58E+01	2.98E+02	4.39E+01	0.00E+00	1.60E-01	0.00E+00	1.24E+01	1.54E+01	5.28E-01	3.30E-01	-999	1.76E+00	1.80E+00	8.68E-01
BHM	33.553	-86.815	163	80	6/27/2013 2:00	6/27/2013 2:59	1.20E+01	3.10E+01	1.46E+02	1.06E+02	1.91E+00	5.64E-01	1.90E-01	1.14E-01	8.34E+00	7.10E+00	8.87E+00	8.42E+00	1.51E-01	1.64E-01	1.39E+00	4.37E-01	6.87E-01	5.01E-01	1.80E+00	4.29E+00	2.48E+00	4.79E+00	2.60E+00	4.07E+00	2.23E+02	2.12E+02	8.37E+01	9.33E+01	2.52E+01	2.97E+02	4.39E+01	0.00E+00	1.70E-01	0.00E+00	9.76E+00	1.38E+01	5.60E-01	4.04E-01	-999	2.06E+00	1.84E+00	6.27E-01
BHM	33.553	-86.815	163	80	6/27/2013 3:00	6/27/2013 3:59	8.70E+00	2.97E+01	2.26E+02	1.14E+02	4.24E+00	4.12E-01	1.23E+00	1.65E-01	1.11E+01	9.28E+00	1.34E+01	1.04E+01	1.49E-01	1.62E-01	1.43E+00	3.52E-01	6.27E-01	6.11E-01	1.70E+00	3.21E+00	2.33E+00	3.82E+00	2.27E+00	4.38E+00	2.26E+02	2.14E+02	8.70E+01	8.95E+01	2.50E+01	2.97E+02	4.39E+01	0.00E+00	1.39E-01	0.00E+00	1.12E+01	1.21E+01	6.31E-01	3.40E-01	-999	2.01E+00	1.84E+00	6.81E-01
BHM	33.553	-86.815	163	80	6/27/2013 4:00	6/27/2013 4:59	1.05E+01	2.23E+01	3.66E+02	1.48E+02	3.76E+00	1.08E+00	4.83E-01	4.39E-01	8.87E+00	1.46E+01	9.90E+00	1.62E+01	1.52E-01	1.93E-01	2.16E+00	4.16E-01	7.15E-01	9.55E-01	1.11E+00	3.86E+00	1.82E+00	4.81E+00	2.83E+00	4.38E+00	2.57E+02	2.24E+02	8.76E+01	8.86E+01	2.50E+01	2.97E+02	4.39E+01	0.00E+00	4.79E-01	0.00E+00	1.17E+01	1.41E+01	7.07E-01	4.41E-01	-999	2.34E+00	1.79E+00	8.78E-01
BHM	33.553	-86.815	163	80	6/27/2013 5:00	6/27/2013 5:59	1.40E+01	1.77E+01	2.17E+02	1.85E+02	2.53E+00	2.03E+00	2.04E+00	2.45E+00	1.26E+01	1.57E+01	1.50E+01	1.97E+01	7.63E-02	2.47E-01	1.71E+00	6.74E-01	4.06E-01	1.17E+00	1.24E+00	3.61E+00	1.64E+00	4.78E+00	1.69E+00	4.68E+00	1.86E+02	2.29E+02	8.71E+01	8.49E+01	2.31E+01	2.97E+02	4.49E+01	0.00E+00	3.43E+00	2.06E+01	1.10E+01	1.29E+01	4.96E-01	3.49E-01	-999	2.05E+00	1.71E+00	1.03E+00
BHM	33.553	-86.815	163	80	6/27/2013 6:00	6/27/2013 6:59	3.19E+00	2.17E+01	3.93E+02	1.90E+02	1.22E+00	1.51E+00	1.08E+01	4.22E+00	1.95E+01	1.24E+01	3.07E+01	1.84E+01	1.46E-01	3.24E-01	2.66E+00	8.13E-01	1.17E+00	1.07E+00	1.03E+00	3.64E+00	2.20E+00	4.71E+00	1.33E+00	4.92E+00	1.90E+02	2.36E+02	9.14E+01	8.02E+01	2.38E+01	2.98E+02	4.52E+01	0.00E+00	5.38E+01	1.75E+02	9.43E+00	1.23E+01	-999	1.44E-01	-999	1.56E+00	1.69E+00	1.06E+00
BHM	33.553	-86.815	163	80	6/27/2013 7:00	6/27/2013 7:59	1.16E+01	3.13E+01	2.03E+02	1.69E+02	1.13E+00	9.83E-01	5.53E+00	3.07E+00	9.72E+00	9.02E+00	1.61E+01	1.45E+01	1.30E-01	4.38E-01	3.48E+00	1.03E+00	1.09E+00	8.50E-01	1.19E+00	3.74E+00	2.27E+00	4.59E+00	3.09E+00	5.27E+00	2.47E+02	2.40E+02	8.60E+01	7.71E+01	2.57E+01	2.99E+02	4.52E+01	0.00E+00	2.27E+02	3.32E+02	1.25E+01	1.24E+01	9.47E-01	4.13E-02	-999	1.31E+00	1.74E+00	9.56E-01
BHM	33.553	-86.815	163	80	6/27/2013 8:00	6/27/2013 8:59	2.04E+01	3.66E+01	1.83E+02	1.55E+02	6.65E-01	6.15E-01	1.77E+00	1.91E+00	4.52E+00	8.06E+00	7.42E+00	1.23E+01	6.73E-02	4.03E-01	3.18E+00	8.80E-01	7.70E-01	7.24E-01	1.51E+00	3.13E+00	2.28E+00	3.86E+00	4.27E+00	6.02E+00	2.59E+02	2.43E+02	8.00E+01	7.53E+01	2.67E+01	3.00E+02	4.52E+01	1.89E-16	2.97E+02	4.62E+02	1.09E+01	1.10E+01	9.07E-01	1.64E-02	-999	1.14E+00	1.75E+00	8.39E-01
BHM	33.553	-86.815	163	80	6/27/2013 9:00	6/27/2013 9:59	2.56E+01	3.93E+01	1.60E+02	1.51E+02	6.20E-01	4.98E-01	1.42E+00	1.85E+00	3.41E+00	7.32E+00	5.93E+00	1.11E+01	1.47E-01	3.81E-01	2.85E+00	7.46E-01	9.70E-01	6.49E-01	2.54E+00	2.43E+00	3.51E+00	3.07E+00	4.43E+00	5.71E+00	2.56E+02	2.42E+02	7.50E+01	7.09E+01	2.80E+01	3.01E+02	4.52E+01	2.06E-02	4.12E+02	2.48E+02	1.35E+01	9.20E+00	7.26E-01	9.80E-03	-999	9.98E-01	1.76E+00	8.47E-01
BHM	33.553	-86.815	163	80	6/27/2013 10:00	6/27/2013 10:59	2.93E+01	4.64E+01	1.50E+02	1.34E+02	6.18E-01	4.93E-01	1.07E+00	1.34E+00	2.72E+00	4.92E+00	4.88E+00	8.27E+00	2.07E-01	4.13E-01	2.77E+00	9.06E-01	-999	4.82E-01	-999	2.10E+00	-999	2.58E+00	3.99E+00	7.25E+00	2.63E+02	2.42E+02	6.81E+01	6.62E+01	3.01E+01	3.02E+02	4.52E+01	1.03E-19	7.55E+02	8.08E+02	1.25E+01	8.40E+00	8.42E-01	6.80E-02	-999	1.23E+00	1.82E+00	7.21E-01
BHM	33.553	-86.815	163	80	6/27/2013 11:00	6/27/2013 11:59	3.15E+01	4.61E+01	-999	1.44E+02	-999	6.53E-01	6.58E-01	1.42E+00	2.08E+00	6.33E+00	3.69E+00	9.64E+00	2.96E-01	3.87E-01	2.25E+00	9.90E-01	-999	5.26E-01	-999	2.07E+00	3.92E+00	2.60E+00	4.53E+00	7.77E+00	2.67E+02	2.51E+02	6.27E+01	7.18E+01	3.16E+01	3.03E+02	4.52E+01	4.70E-10	8.51E+02	7.47E+02	1.43E+01	8.85E+00	9.14E-01	1.09E-01	-999	1.39E+00	1.84E+00	7.05E-01
BHM	33.553	-86.815	163	80	6/27/2013 12:00	6/27/2013 12:59	3.35E+01	4.77E+01	1.75E+02	1.78E+02	5.55E-01	9.16E-01	-999	2.37E+00	-999	9.22E+00	5.39E+00	1.37E+01	4.22E-01	4.89E-01	2.16E+00	9.48E-01	3.18E-01	7.14E-01	2.24E+00	2.12E+00	2.56E+00	2.83E+00	4.54E+00	5.68E+00	2.62E+02	2.71E+02	6.14E+01	6.52E+01	3.23E+01	3.02E+02	4.52E+01	4.85E-02	8.97E+02	5.17E+02	1.28E+01	9.23E+00	8.29E-01	8.76E-02	-999	1.32E+00	1.82E+00	8.23E-01
BHM	33.553	-86.815	163	80	6/27/2013 13:00	6/27/2013 13:59	3.46E+01	5.05E+01	1.69E+02	1.66E+02	2.66E-01	1.15E+00	7.10E-01	1.77E+00	2.52E+00	7.80E+00	4.22E+00	1.18E+01	3.50E-01	5.72E-01	1.97E+00	1.16E+00	4.84E-01	6.13E-01	1.84E+00	2.09E+00	2.32E+00	2.70E+00	4.20E+00	5.73E+00	2.71E+02	2.85E+02	5.95E+01	6.29E+01	3.29E+01	3.03E+02	4.52E+01	7.73E-15	6.99E+02	3.93E+02	1.49E+01	9.33E+00	7.55E-01	1.38E-01	-999	1.42E+00	1.86E+00	7.37E-01
BHM	33.553	-86.815	163	80	6/27/2013 14:00	6/27/2013 14:59	4.18E+01	5.29E+01	1.69E+02	1.74E+02	3.83E-01	1.30E+00	7.57E-01	1.83E+00	2.33E+00	8.24E+00	4.71E+00	1.27E+01	4.26E-01	6.92E-01	1.92E+00	1.52E+00	6.33E-01	6.79E-01	1.61E+00	2.55E+00	2.25E+00	3.23E+00	4.24E+00	4.78E+00	2.74E+02	2.85E+02	5.69E+01	5.62E+01	3.35E+01	3.04E+02	4.52E+01	0.00E+00	6.57E+02	4.48E+02	1.23E+01	1.06E+01	8.91E-01	9.68E-02	-999	1.44E+00	1.85E+00	8.43E-01
BHM	33.553	-86.815	163	80	6/27/2013 15:00	6/27/2013 15:59	4.42E+01	5.37E+01	1.66E+02	1.75E+02	4.12E-01	1.33E+00	7.31E-01	1.53E+00	2.41E+00	8.07E+00	4.99E+00	1.21E+01	5.47E-01	6.51E-01	1.81E+00	1.68E+00	4.06E-01	6.49E-01	1.88E+00	2.92E+00	2.29E+00	3.57E+00	4.24E+00	5.19E+00	2.71E+02	2.80E+02	5.64E+01	5.52E+01	3.37E+01	3.05E+02	4.52E+01	0.00E+00	5.67E+02	4.68E+02	1.36E+01	1.13E+01	1.02E+00	1.22E-01	-999	1.49E+00	1.85E+00	8.96E-01
BHM	33.553	-86.815	163	80	6/27/2013 16:00	6/27/2013 16:59	4.46E+01	5.18E+01	1.71E+02	1.84E+02	3.80E-01	1.58E+00	4.61E-01	1.36E+00	2.57E+00	9.23E+00	4.70E+00	1.30E+01	4.92E-01	6.04E-01	1.75E+00	1.91E+00	5.44E-01	6.88E-01	1.97E+00	3.34E+00	2.52E+00	4.03E+00	3.83E+00	4.95E+00	2.73E+02	2.91E+02	5.75E+01	5.84E+01	3.35E+01	3.05E+02	4.52E+01	0.00E+00	3.82E+02	3.59E+02	1.51E+01	1.23E+01	9.16E-01	1.44E-01	-999	1.56E+00	1.85E+00	9.60E-01
BHM	33.553	-86.815	163	80	6/27/2013 17:00	6/27/2013 17:59	4.23E+01	4.51E+01	1.81E+02	2.10E+02	2.67E-01	2.03E+00	3.15E-01	1.44E+00	3.25E+00	1.36E+01	5.11E+00	1.75E+01	3.62E-01	5.89E-01	1.69E+00	2.02E+00	3.85E-01	9.06E-01	2.04E+00	3.74E+00	2.43E+00	4.65E+00	3.26E+00	4.11E+00	2.69E+02	3.04E+02	6.04E+01	6.60E+01	3.28E+01	3.05E+02	4.52E+01	0.00E+00	1.65E+02	2.42E+02	1.35E+01	1.39E+01	9.05E-01	1.61E-01	-999	1.69E+00	1.82E+00	1.15E+00
BHM	33.553	-86.815	163	80	6/27/2013 18:00	6/27/2013 18:59	3.90E+01	1.90E+01	1.92E+02	3.64E+02	2.05E-01	2.46E+00	2.63E-01	2.59E+00	3.86E+00	3.58E+01	5.39E+00	4.13E+01	3.32E-01	5.99E-01	1.67E+00	2.54E+00	5.59E-01	2.03E+00	2.13E+00	5.39E+00	2.69E+00	7.42E+00	2.88E+00	2.85E+00	2.70E+02	3.18E+02	6.44E+01	7.37E+01	3.20E+01	3.04E+02	4.52E+01	0.00E+00	4.57E+01	1.18E+02	1.58E+01	1.96E+01	8.34E-01	1.40E-01	-999	2.00E+00	1.73E+00	2.22E+00
BHM	33.553	-86.815	163	80	6/27/2013 19:00	6/27/2013 19:59	3.60E+01	1.67E+00	1.90E+02	5.23E+02	2.32E-01	3.16E+00	1.00E-01	1.16E+01	4.31E+00	5.46E+01	5.32E+00	7.05E+01	2.22E-01	6.68E-01	1.76E+00	3.65E+00	4.70E-01	3.28E+00	2.21E+00	7.57E+00	2.68E+00	1.09E+01	2.95E+00	1.80E+00	2.70E+02	3.27E+02	6.90E+01	7.80E+01	3.09E+01	3.03E+02	4.52E+01	0.00E+00	5.90E-01	0.00E+00	1.28E+01	2.67E+01	8.15E-01	7.47E-02	-999	2.23E+00	1.68E+00	3.43E+00
BHM	33.553	-86.815	163	80	6/27/2013 20:00	6/27/2013 20:59	3.74E+01	1.91E-01	1.84E+02	5.72E+02	2.99E-01	3.37E+00	3.79E-01	2.23E+01	3.66E+00	5.58E+01	5.14E+00	8.37E+01	1.85E-01	7.47E-01	1.62E+00	4.10E+00	6.77E-01	3.90E+00	1.95E+00	9.30E+00	2.62E+00	1.32E+01	2.62E+00	9.45E-01	2.69E+02	2.67E+02	7.02E+01	8.19E+01	3.00E+01	3.02E+02	4.52E+01	0.00E+00	1.95E-01	0.00E+00	1.62E+01	3.22E+01	7.60E-01	8.14E-02	-999	2.39E+00	1.67E+00	3.99E+00
BHM	33.553	-86.815	163	80	6/27/2013 21:00	6/27/2013 21:59	3.03E+01	3.68E-01	-999	4.69E+02	-999	2.00E+00	1.04E-01	1.82E+01	5.86E+00	4.81E+01	6.96E+00	7.16E+01	1.99E-01	5.69E-01	3.70E+00	2.74E+00	5.91E-01	3.24E+00	2.77E+00	1.02E+01	3.36E+00	1.34E+01	1.99E+00	2.35E+00	2.48E+02	2.37E+02	7.46E+01	8.30E+01	2.90E+01	3.01E+02	4.52E+01	0.00E+00	1.74E-01	0.00E+00	1.64E+01	3.26E+01	7.69E-01	6.88E-02	-999	2.28E+00	1.68E+00	3.39E+00
BHM	33.553	-86.815	163	80	6/27/2013 22:00	6/27/2013 22:59	2.11E+01	6.41E+00	3.63E+02	2.80E+02	1.02E+00	1.25E+00	2.30E-01	3.28E+00	1.46E+01	3.53E+01	1.52E+01	4.26E+01	1.73E-01	4.11E-01	2.47E+00	1.59E+00	6.60E-01	1.83E+00	2.48E+00	8.95E+00	3.14E+00	1.08E+01	2.20E+00	2.90E+00	2.29E+02	2.46E+02	7.64E+01	8.47E+01	2.81E+01	3.01E+02	4.52E+01	0.00E+00	1.55E-01	0.00E+00	1.54E+01	2.76E+01	7.74E-01	7.90E-02	-999	2.19E+00	1.73E+00	2.28E+00
BHM	33.553	-86.815	163	80	6/27/2013 23:00	6/27/2013 23:59	1.99E+01	1.17E+01	5.67E+02	2.20E+02	1.81E+00	1.18E+00	2.65E-01	9.92E-01	1.59E+01	2.82E+01	1.66E+01	3.27E+01	2.43E-01	4.10E-01	2.08E+00	1.37E+00	6.94E-01	1.54E+00	1.93E+00	8.38E+00	2.63E+00	9.92E+00	2.15E+00	2.75E+00	2.30E+02	2.56E+02	7.73E+01	8.81E+01	2.75E+01	3.00E+02	4.52E+01	0.00E+00	1.57E-01	0.00E+00	1.56E+01	2.58E+01	7.74E-01	1.22E-01	-999	2.20E+00	1.74E+00	2.11E+00
BHM	33.553	-86.815	163	80	6/28/2013 0:00	6/28/2013 0:59	1.93E+01	8.91E+00	2.97E+02	2.06E+02	9.38E-01	1.18E+00	3.41E-01	1.37E+00	1.39E+01	2.69E+01	1.49E+01	3.17E+01	3.01E-01	3.81E-01	1.72E+00	1.31E+00	6.94E-01	1.55E+00	2.52E+00	8.82E+00	3.22E+00	1.04E+01	2.20E+00	2.66E+00	2.29E+02	2.52E+02	8.15E+01	9.10E+01	2.70E+01	3.00E+02	4.52E+01	0.00E+00	1.66E-01	0.00E+00	1.59E+01	2.65E+01	8.60E-01	1.19E-01	-999	2.15E+00	1.74E+00	2.15E+00
BHM	33.553	-86.815	163	80	6/28/2013 1:00	6/28/2013 1:59	1.94E+01	6.25E+00	9.16E+02	1.96E+02	7.52E-01	1.21E+00	1.14E-01	2.00E+00	1.01E+01	2.51E+01	1.05E+01	3.02E+01	4.73E-01	3.12E-01	2.38E+00	1.19E+00	6.34E-01	1.52E+00	2.57E+00	1.30E+01	3.20E+00	1.45E+01	2.03E+00	2.69E+00	2.59E+02	2.60E+02	8.45E+01	9.27E+01	2.69E+01	2.99E+02	4.52E+01	0.00E+00	1.71E-01	0.00E+00	1.59E+01	3.40E+01	9.91E-01	1.13E-01	-999	2.12E+00	1.75E+00	2.16E+00
BHM	33.553	-86.815	163	80	6/28/2013 2:00	6/28/2013 2:59	2.54E+01	4.49E+00	1.84E+02	1.91E+02	3.65E-01	1.24E+00	2.22E-02	2.74E+00	3.13E+00	2.31E+01	4.29E+00	2.85E+01	2.80E-01	2.52E-01	1.89E+00	1.09E+00	3.05E-01	1.48E+00	2.51E+00	1.36E+01	2.81E+00	1.51E+01	2.19E+00	2.79E+00	2.73E+02	2.67E+02	8.63E+01	9.34E+01	2.66E+01	2.99E+02	4.52E+01	0.00E+00	1.58E-01	0.00E+00	1.61E+01	3.50E+01	8.55E-01	1.03E-01	-999	2.10E+00	1.75E+00	2.12E+00
BHM	33.553	-86.815	163	80	6/28/2013 3:00	6/28/2013 3:59	2.35E+01	3.91E+00	1.50E+02	2.03E+02	2.59E-01	1.24E+00	3.26E-02	3.43E+00	2.86E+00	2.21E+01	3.88E+00	2.78E+01	1.94E-01	2.04E-01	1.80E+00	1.10E+00	4.82E-01	1.54E+00	2.24E+00	1.28E+01	2.72E+00	1.44E+01	2.32E+00	2.94E+00	2.64E+02	2.70E+02	8.84E+01	9.27E+01	2.62E+01	2.98E+02	4.52E+01	0.00E+00	1.74E-01	0.00E+00	1.32E+01	3.34E+01	8.53E-01	9.36E-02	-999	2.08E+00	1.75E+00	2.14E+00
BHM	33.553	-86.815	163	80	6/28/2013 4:00	6/28/2013 4:59	1.95E+01	3.26E+00	1.63E+02	2.46E+02	2.19E-01	1.22E+00	1.83E-01	5.06E+00	3.81E+00	2.37E+01	5.03E+00	3.08E+01	1.76E-01	1.86E-01	1.73E+00	1.33E+00	3.37E-01	1.80E+00	2.60E+00	1.21E+01	2.93E+00	1.39E+01	2.15E+00	3.14E+00	2.63E+02	2.73E+02	9.07E+01	9.19E+01	2.57E+01	2.98E+02	4.52E+01	0.00E+00	6.71E+00	0.00E+00	1.69E+01	3.22E+01	8.45E-01	8.60E-02	-999	2.06E+00	1.74E+00	2.26E+00
BHM	33.553	-86.815	163	80	6/28/2013 5:00	6/28/2013 5:59	1.82E+01	7.50E+00	1.91E+02	2.71E+02	2.62E-01	1.26E+00	9.01E-01	6.98E+00	6.01E+00	2.07E+01	7.92E+00	2.98E+01	2.50E-01	2.69E-01	1.95E+00	1.62E+00	5.89E-01	1.73E+00	1.99E+00	7.88E+00	2.58E+00	9.61E+00	1.86E+00	3.26E+00	2.66E+02	2.77E+02	8.73E+01	8.94E+01	2.60E+01	2.98E+02	4.52E+01	0.00E+00	9.62E+01	2.36E+01	1.44E+01	2.42E+01	8.47E-01	8.82E-02	-999	1.94E+00	1.71E+00	2.11E+00
BHM	33.553	-86.815	163	80	6/28/2013 6:00	6/28/2013 6:59	2.04E+01	1.94E+01	1.94E+02	2.38E+02	4.24E-01	1.38E+00	1.93E+00	5.59E+00	6.24E+00	1.46E+01	9.33E+00	2.29E+01	3.52E-01	5.19E-01	2.31E+00	1.79E+00	4.33E-01	1.31E+00	2.53E+00	7.42E+00	2.97E+00	8.73E+00	2.28E+00	3.49E+00	2.71E+02	2.82E+02	8.47E+01	8.23E+01	2.71E+01	2.99E+02	4.52E+01	0.00E+00	2.43E+02	1.99E+02	1.59E+01	2.24E+01	1.04E+00	7.40E-02	-999	1.76E+00	1.72E+00	1.74E+00
BHM	33.553	-86.815	163	80	6/28/2013 7:00	6/28/2013 7:59	2.85E+01	3.44E+01	1.93E+02	2.07E+02	6.55E-01	1.42E+00	2.50E+00	3.36E+00	6.59E+00	1.08E+01	1.09E+01	1.78E+01	4.33E-01	8.11E-01	2.18E+00	2.23E+00	5.06E-01	1.06E+00	2.24E+00	6.95E+00	2.74E+00	8.02E+00	2.76E+00	3.92E+00	2.79E+02	2.89E+02	7.59E+01	7.66E+01	2.85E+01	3.00E+02	4.52E+01	0.00E+00	4.39E+02	3.65E+02	1.51E+01	2.10E+01	1.16E+00	5.51E-02	-999	1.63E+00	1.75E+00	1.62E+00
BHM	33.553	-86.815	163	80	6/28/2013 8:00	6/28/2013 8:59	3.88E+01	4.95E+01	1.91E+02	1.96E+02	3.77E-01	1.32E+00	9.28E-01	2.17E+00	4.46E+00	8.40E+00	7.47E+00	1.51E+01	5.19E-01	1.06E+00	2.07E+00	2.81E+00	6.69E-01	9.61E-01	2.47E+00	6.54E+00	3.14E+00	7.50E+00	3.14E+00	3.93E+00	2.92E+02	2.86E+02	7.08E+01	7.02E+01	2.95E+01	3.01E+02	4.52E+01	0.00E+00	4.71E+02	5.23E+02	1.66E+01	2.01E+01	-999	4.77E-02	-999	1.58E+00	1.78E+00	1.62E+00
BHM	33.553	-86.815	163	80	6/28/2013 9:00	6/28/2013 9:59	3.58E+01	5.81E+01	1.84E+02	1.78E+02	2.92E-01	1.17E+00	5.69E-01	1.57E+00	2.96E+00	6.51E+00	5.31E+00	1.25E+01	3.58E-01	9.23E-01	2.02E+00	2.84E+00	6.09E-01	7.38E-01	2.37E+00	5.49E+00	2.98E+00	6.23E+00	3.37E+00	4.02E+00	2.97E+02	2.80E+02	7.08E+01	6.41E+01	3.00E+01	3.03E+02	4.52E+01	0.00E+00	4.42E+02	6.61E+02	1.61E+01	1.74E+01	-999	2.76E-02	-999	1.47E+00	1.80E+00	1.16E+00
BHM	33.553	-86.815	163	80	6/28/2013 10:00	6/28/2013 10:59	3.65E+01	5.58E+01	1.88E+02	1.70E+02	2.45E-01	1.16E+00	5.80E-01	1.28E+00	2.90E+00	6.17E+00	5.37E+00	1.11E+01	3.25E-01	6.06E-01	1.73E+00	2.70E+00	5.36E-01	6.20E-01	2.37E+00	4.88E+00	2.91E+00	5.50E+00	3.78E+00	4.91E+00	2.99E+02	2.69E+02	7.04E+01	6.28E+01	2.88E+01	3.04E+02	4.55E+01	0.00E+00	3.49E+02	7.67E+02	1.28E+01	1.57E+01	6.32E-01	1.51E-02	-999	1.37E+00	1.82E+00	8.89E-01
BHM	33.553	-86.815	163	80	6/28/2013 11:00	6/28/2013 11:59	3.10E+01	5.26E+01	1.98E+02	1.67E+02	1.77E-01	1.13E+00	2.40E+00	1.30E+00	8.89E+00	5.85E+00	1.34E+01	1.03E+01	4.42E-01	4.60E-01	2.90E+00	3.10E+00	7.88E-01	5.94E-01	1.41E+00	4.38E+00	2.20E+00	4.98E+00	1.14E+00	6.19E+00	2.86E+02	2.74E+02	8.00E+01	6.24E+01	2.58E+01	3.04E+02	4.78E+01	0.00E+00	3.02E+02	2.94E+02	-999	1.46E+01	5.54E-01	1.47E-02	2.11E+00	1.35E+00	1.85E+00	9.06E-01
BHM	33.553	-86.815	163	80	6/28/2013 12:00	6/28/2013 12:59	3.50E+01	5.52E+01	2.44E+02	1.63E+02	3.23E-01	8.92E-01	4.28E+00	1.25E+00	1.07E+01	4.62E+00	1.70E+01	8.74E+00	6.26E-01	5.20E-01	5.40E+00	2.82E+00	7.74E-01	5.78E-01	1.42E+00	3.85E+00	2.20E+00	4.43E+00	1.97E+00	7.06E+00	2.34E+02	2.81E+02	7.16E+01	4.24E+01	2.78E+01	3.04E+02	4.78E+01	8.42E-06	6.89E+02	9.55E+02	1.02E+01	1.28E+01	6.81E-01	3.30E-02	2.20E+00	1.24E+00	1.88E+00	1.11E+00
BHM	33.553	-86.815	163	80	6/28/2013 13:00	6/28/2013 13:59	4.93E+01	5.40E+01	1.84E+02	1.56E+02	2.09E-01	7.17E-01	1.42E+00	1.26E+00	5.27E+00	4.73E+00	9.41E+00	8.31E+00	8.32E-01	5.39E-01	5.34E+00	2.59E+00	4.67E-01	4.95E-01	2.33E+00	3.00E+00	2.79E+00	3.49E+00	2.50E+00	6.60E+00	2.53E+02	2.90E+02	5.97E+01	3.97E+01	3.03E+01	3.06E+02	4.78E+01	1.01E-07	6.24E+02	9.38E+02	7.64E+00	1.01E+01	6.79E-01	5.71E-02	1.86E+00	1.03E+00	1.90E+00	8.95E-01
BHM	33.553	-86.815	163	80	6/28/2013 14:00	6/28/2013 14:59	4.68E+01	5.45E+01	1.72E+02	1.64E+02	2.33E-01	6.59E-01	1.10E+00	1.29E+00	3.23E+00	5.23E+00	6.63E+00	8.77E+00	7.43E-01	5.52E-01	2.89E+00	2.69E+00	1.99E-01	5.12E-01	1.92E+00	3.16E+00	2.12E+00	3.67E+00	3.94E+00	6.35E+00	2.58E+02	2.83E+02	5.73E+01	3.93E+01	3.04E+01	3.07E+02	4.78E+01	0.00E+00	6.96E+02	8.47E+02	1.04E+01	1.06E+01	7.23E-01	5.69E-02	1.81E+00	1.06E+00	1.92E+00	9.19E-01
BHM	33.553	-86.815	163	80	6/28/2013 15:00	6/28/2013 15:59	4.14E+01	5.20E+01	1.60E+02	1.69E+02	1.11E-01	5.49E-01	7.50E-01	1.31E+00	1.93E+00	5.63E+00	4.50E+00	8.90E+00	6.28E-01	4.86E-01	2.26E+00	2.60E+00	1.89E-01	5.16E-01	1.97E+00	3.00E+00	2.16E+00	3.52E+00	3.93E+00	6.56E+00	2.69E+02	2.77E+02	5.83E+01	3.92E+01	3.03E+01	3.07E+02	4.78E+01	0.00E+00	5.69E+02	6.93E+02	6.29E+00	1.00E+01	4.90E-01	7.23E-02	1.53E+00	1.01E+00	1.92E+00	9.83E-01
BHM	33.553	-86.815	163	80	6/28/2013 16:00	6/28/2013 16:59	3.98E+01	4.77E+01	1.62E+02	1.74E+02	1.75E-01	5.19E-01	5.85E-01	1.22E+00	3.11E+00	6.51E+00	4.96E+00	9.44E+00	4.55E-01	4.12E-01	2.26E+00	2.54E+00	2.33E-01	5.28E-01	1.95E+00	3.09E+00	2.19E+00	3.62E+00	3.25E+00	6.59E+00	2.67E+02	2.73E+02	6.07E+01	4.78E+01	2.99E+01	3.07E+02	4.78E+01	0.00E+00	2.81E+02	5.41E+02	6.55E+00	1.05E+01	5.33E-01	1.01E-01	1.59E+00	1.15E+00	1.92E+00	9.76E-01
BHM	33.553	-86.815	163	80	6/28/2013 17:00	6/28/2013 17:59	3.59E+01	3.94E+01	1.71E+02	2.17E+02	1.91E-01	6.26E-01	2.80E-01	1.34E+00	3.10E+00	1.22E+01	4.82E+00	1.53E+01	4.16E-01	3.60E-01	2.06E+00	2.32E+00	4.30E-01	7.86E-01	1.65E+00	3.84E+00	2.08E+00	4.62E+00	2.58E+00	5.78E+00	2.87E+02	2.74E+02	6.78E+01	6.12E+01	2.89E+01	3.06E+02	4.78E+01	6.29E-14	6.57E+01	2.59E+02	8.01E+00	1.40E+01	4.67E-01	1.79E-01	1.77E+00	1.71E+00	1.89E+00	1.17E+00
BHM	33.553	-86.815	163	80	6/28/2013 18:00	6/28/2013 18:59	2.86E+01	2.54E+01	1.94E+02	2.95E+02	2.27E-01	9.00E-01	2.66E-01	1.08E+00	6.34E+00	2.43E+01	7.56E+00	2.75E+01	2.36E-01	3.34E-01	2.09E+00	2.12E+00	4.16E-01	1.36E+00	2.14E+00	4.91E+00	2.55E+00	6.26E+00	1.31E+00	3.53E+00	3.42E+02	2.71E+02	7.88E+01	6.77E+01	2.68E+01	3.04E+02	4.78E+01	5.92E-13	2.61E+01	7.55E+01	9.54E+00	1.86E+01	4.07E-01	2.51E-01	1.89E+00	2.33E+00	1.83E+00	1.76E+00
BHM	33.553	-86.815	163	80	6/28/2013 19:00	6/28/2013 19:59	2.56E+01	2.89E+01	1.91E+02	2.56E+02	2.39E-01	1.01E+00	1.67E+00	2.51E-01	5.58E+00	2.31E+01	7.84E+00	2.54E+01	1.93E-01	3.35E-01	2.29E+00	1.53E+00	4.02E-01	1.21E+00	3.20E+00	4.55E+00	3.60E+00	5.76E+00	1.11E+00	3.41E+00	7.04E+00	2.81E+02	8.08E+01	6.76E+01	2.65E+01	3.03E+02	4.78E+01	6.38E-14	2.13E+00	0.00E+00	1.03E+01	1.83E+01	4.45E-01	4.13E-01	1.89E+00	2.71E+00	1.83E+00	1.60E+00
BHM	33.553	-86.815	163	80	6/28/2013 20:00	6/28/2013 20:59	2.52E+01	3.36E+01	3.82E+02	2.20E+02	2.91E-01	1.07E+00	1.74E+00	1.40E-01	7.63E+00	2.04E+01	1.05E+01	2.25E+01	8.85E-02	3.39E-01	2.30E+00	1.15E+00	5.58E-01	1.05E+00	1.98E+00	3.96E+00	2.54E+00	5.00E+00	2.28E+00	3.70E+00	2.44E+02	2.81E+02	8.27E+01	7.10E+01	2.63E+01	3.02E+02	4.78E+01	3.86E-14	1.88E-01	0.00E+00	1.07E+01	1.70E+01	5.45E-01	5.56E-01	2.16E+00	2.92E+00	1.81E+00	1.38E+00
BHM	33.553	-86.815	163	80	6/28/2013 21:00	6/28/2013 21:59	3.16E+01	2.79E+01	2.87E+02	2.17E+02	1.85E-01	1.29E+00	1.41E-01	2.11E-01	6.23E+00	2.22E+01	8.59E+00	2.47E+01	1.02E-01	3.45E-01	2.04E+00	1.06E+00	3.99E-01	1.14E+00	1.46E+00	4.60E+00	1.86E+00	5.73E+00	2.23E+00	3.21E+00	2.43E+02	2.88E+02	8.43E+01	7.58E+01	2.49E+01	3.01E+02	4.78E+01	0.00E+00	2.25E-01	0.00E+00	6.37E+00	1.86E+01	4.26E-01	5.80E-01	1.79E+00	3.04E+00	1.80E+00	1.48E+00
BHM	33.553	-86.815	163	80	6/28/2013 22:00	6/28/2013 22:59	3.18E+01	1.97E+01	1.51E+02	2.25E+02	2.36E-02	1.49E+00	9.66E-02	3.91E-01	2.94E+00	2.51E+01	3.83E+00	2.82E+01	1.02E-01	3.87E-01	1.71E+00	1.08E+00	2.90E-01	1.25E+00	1.55E+00	5.58E+00	1.84E+00	6.83E+00	2.11E+00	2.62E+00	2.57E+02	2.94E+02	8.90E+01	7.91E+01	2.39E+01	3.00E+02	4.78E+01	0.00E+00	4.82E-01	0.00E+00	6.61E+00	2.05E+01	4.59E-01	5.05E-01	1.86E+00	2.92E+00	1.78E+00	1.63E+00
BHM	33.553	-86.815	163	80	6/28/2013 23:00	6/28/2013 23:59	2.12E+01	1.86E+01	1.81E+02	2.08E+02	5.24E-02	1.67E+00	6.79E-02	3.54E-01	7.10E+00	2.16E+01	9.06E+00	2.46E+01	1.31E-01	3.85E-01	1.90E+00	1.01E+00	2.73E-01	1.07E+00	1.57E+00	5.64E+00	1.84E+00	6.72E+00	1.71E+00	2.52E+00	2.31E+02	3.08E+02	9.05E+01	8.16E+01	2.35E+01	3.00E+02	4.78E+01	0.00E+00	6.49E-01	0.00E+00	5.76E+00	1.93E+01	4.57E-01	3.55E-01	1.65E+00	2.41E+00	1.77E+00	1.57E+00
BHM	33.553	-86.815	163	80	6/29/2013 0:00	6/29/2013 0:59	2.21E+01	1.98E+01	2.17E+02	1.84E+02	1.34E-01	1.86E+00	5.68E-01	2.96E-01	9.19E+00	1.82E+01	9.57E+00	2.07E+01	1.00E-01	3.73E-01	1.54E+00	9.74E-01	2.96E-01	9.87E-01	1.62E+00	5.29E+00	1.92E+00	6.28E+00	2.00E+00	2.77E+00	2.30E+02	3.20E+02	9.24E+01	8.53E+01	2.32E+01	2.99E+02	4.78E+01	0.00E+00	6.55E-01	0.00E+00	7.03E+00	1.75E+01	4.86E-01	2.21E-01	1.63E+00	1.89E+00	1.76E+00	1.50E+00
BHM	33.553	-86.815	163	80	6/29/2013 1:00	6/29/2013 1:59	1.85E+01	1.87E+01	8.14E+02	2.00E+02	1.55E-01	1.89E+00	6.46E-02	3.76E-01	1.02E+01	2.20E+01	1.07E+01	2.49E+01	2.13E-01	4.77E-01	-999	1.19E+00	3.15E-01	1.17E+00	2.12E+00	5.59E+00	2.43E+00	6.76E+00	1.73E+00	2.30E+00	2.33E+02	3.16E+02	9.38E+01	8.85E+01	2.32E+01	2.98E+02	4.78E+01	0.00E+00	6.55E-01	0.00E+00	7.66E+00	1.83E+01	5.97E-01	2.09E-01	1.64E+00	1.87E+00	1.74E+00	1.75E+00
BHM	33.553	-86.815	163	80	6/29/2013 2:00	6/29/2013 2:59	1.64E+01	2.03E+01	7.77E+02	2.17E+02	2.44E-01	1.59E+00	9.21E-02	3.23E-01	1.00E+01	2.44E+01	1.09E+01	2.78E+01	1.34E-01	6.20E-01	1.93E+00	1.35E+00	3.67E-01	1.30E+00	2.09E+00	5.72E+00	2.45E+00	7.01E+00	1.29E+00	1.78E+00	2.13E+02	2.66E+02	9.53E+01	8.63E+01	2.31E+01	2.98E+02	4.78E+01	0.00E+00	6.11E-01	0.00E+00	9.81E+00	1.93E+01	7.32E-01	3.01E-01	2.12E+00	2.15E+00	1.72E+00	2.04E+00
BHM	33.553	-86.815	163	80	6/29/2013 3:00	6/29/2013 3:59	1.52E+01	2.61E+01	4.68E+02	2.10E+02	4.24E-01	9.91E-01	3.60E-02	1.96E-01	8.53E+00	2.18E+01	9.55E+00	2.49E+01	1.21E-01	6.42E-01	1.97E+00	1.24E+00	3.81E-01	1.23E+00	2.17E+00	5.20E+00	2.55E+00	6.44E+00	1.31E+00	2.51E+00	2.66E+02	2.44E+02	9.60E+01	8.23E+01	2.29E+01	2.97E+02	4.78E+01	0.00E+00	5.69E-01	0.00E+00	9.88E+00	1.80E+01	8.20E-01	3.83E-01	1.92E+00	2.26E+00	1.73E+00	2.01E+00
BHM	33.553	-86.815	163	80	6/29/2013 4:00	6/29/2013 4:59	1.76E+01	2.98E+01	1.65E+02	2.09E+02	1.82E-01	7.74E-01	5.91E-02	1.56E-01	4.03E+00	1.82E+01	5.06E+00	2.10E+01	1.15E-01	5.93E-01	1.72E+00	1.19E+00	2.74E-01	1.15E+00	2.41E+00	5.23E+00	2.69E+00	6.38E+00	9.04E-01	2.77E+00	2.61E+02	2.46E+02	9.74E+01	8.35E+01	2.27E+01	2.97E+02	4.78E+01	0.00E+00	2.58E+00	0.00E+00	9.99E+00	1.79E+01	8.19E-01	4.28E-01	1.92E+00	2.31E+00	1.75E+00	1.84E+00
BHM	33.553	-86.815	163	80	6/29/2013 5:00	6/29/2013 5:59	1.57E+01	2.86E+01	1.84E+02	1.98E+02	2.06E-01	7.48E-01	7.37E-01	1.03E+00	7.34E+00	1.25E+01	8.98E+00	1.58E+01	8.28E-02	5.34E-01	2.59E+00	1.28E+00	5.20E-01	9.57E-01	2.13E+00	5.77E+00	2.66E+00	6.72E+00	1.30E+00	3.16E+00	2.37E+02	2.60E+02	9.54E+01	8.03E+01	2.29E+01	2.97E+02	4.78E+01	0.00E+00	3.99E+01	2.83E+01	8.82E+00	1.81E+01	8.06E-01	4.13E-01	1.85E+00	2.17E+00	1.77E+00	1.57E+00
BHM	33.553	-86.815	163	80	6/29/2013 6:00	6/29/2013 6:59	2.04E+01	2.98E+01	1.83E+02	1.59E+02	1.96E-01	8.74E-01	6.76E-01	1.81E+00	4.07E+00	6.73E+00	5.76E+00	1.07E+01	8.90E-02	4.57E-01	2.36E+00	1.46E+00	4.13E-01	6.12E-01	2.44E+00	4.06E+00	2.85E+00	4.67E+00	1.51E+00	3.80E+00	2.62E+02	2.77E+02	9.30E+01	7.28E+01	2.31E+01	2.97E+02	4.78E+01	0.00E+00	1.39E+02	2.10E+02	1.03E+01	1.25E+01	8.16E-01	2.55E-01	1.95E+00	1.39E+00	1.79E+00	1.03E+00
BHM	33.553	-86.815	163	80	6/29/2013 7:00	6/29/2013 7:59	2.79E+01	3.62E+01	1.71E+02	1.58E+02	2.49E-01	1.05E+00	8.25E-01	1.82E+00	2.98E+00	5.60E+00	5.08E+00	1.04E+01	1.71E-01	6.19E-01	2.38E+00	1.53E+00	5.01E-01	5.38E-01	2.21E+00	3.54E+00	2.71E+00	4.08E+00	1.10E+00	4.04E+00	2.53E+02	2.87E+02	8.47E+01	6.97E+01	2.44E+01	2.98E+02	4.78E+01	0.00E+00	3.70E+02	4.15E+02	9.70E+00	1.08E+01	8.77E-01	1.90E-01	1.95E+00	1.08E+00	1.79E+00	8.94E-01
BHM	33.553	-86.815	163	80	6/29/2013 8:00	6/29/2013 8:59	3.53E+01	4.65E+01	1.97E+02	1.66E+02	3.53E-01	1.18E+00	1.93E+00	1.49E+00	4.84E+00	5.02E+00	8.90E+00	1.04E+01	3.76E-01	9.30E-01	2.92E+00	1.72E+00	5.41E-01	5.72E-01	2.46E+00	3.56E+00	3.00E+00	4.13E+00	1.77E+00	3.69E+00	2.16E+02	2.86E+02	7.78E+01	6.51E+01	2.58E+01	2.99E+02	4.78E+01	0.00E+00	6.89E+02	6.10E+02	1.10E+01	1.08E+01	1.05E+00	2.19E-01	1.92E+00	1.11E+00	1.80E+00	1.08E+00
BHM	33.553	-86.815	163	80	6/29/2013 9:00	6/29/2013 9:59	4.91E+01	5.65E+01	1.01E+03	1.66E+02	3.19E+00	1.29E+00	1.32E+00	1.11E+00	5.55E+00	4.23E+00	9.42E+00	9.61E+00	5.56E-01	1.21E+00	2.89E+00	2.03E+00	4.15E-01	5.90E-01	3.07E+00	3.26E+00	3.48E+00	3.85E+00	2.34E+00	3.38E+00	2.53E+02	2.84E+02	7.11E+01	5.48E+01	2.73E+01	3.00E+02	4.78E+01	0.00E+00	7.54E+02	7.80E+02	1.42E+01	1.03E+01	1.10E+00	2.89E-01	2.82E+00	1.25E+00	1.82E+00	1.24E+00
BHM	33.553	-86.815	163	80	6/29/2013 10:00	6/29/2013 10:59	5.62E+01	6.09E+01	2.94E+02	1.49E+02	1.16E+00	1.20E+00	5.44E-01	9.05E-01	2.27E+00	3.56E+00	5.44E+00	8.16E+00	5.99E-01	1.21E+00	2.90E+00	1.79E+00	2.91E-01	4.74E-01	2.22E+00	2.22E+00	2.51E+00	2.70E+00	2.50E+00	3.45E+00	2.71E+02	2.91E+02	6.02E+01	4.41E+01	2.86E+01	3.01E+02	4.78E+01	0.00E+00	9.41E+02	9.13E+02	1.03E+01	8.06E+00	7.93E-01	3.34E-01	1.88E+00	1.29E+00	1.84E+00	9.15E-01
BHM	33.553	-86.815	163	80	6/29/2013 11:00	6/29/2013 11:59	6.26E+01	6.22E+01	1.66E+02	1.38E+02	6.32E-01	9.63E-01	3.40E-01	8.62E-01	1.86E+00	3.42E+00	4.82E+00	7.44E+00	6.45E-01	1.08E+00	2.60E+00	1.66E+00	1.59E-01	3.83E-01	2.28E+00	1.55E+00	2.44E+00	1.93E+00	2.56E+00	4.23E+00	2.80E+02	2.96E+02	4.83E+01	3.99E+01	2.99E+01	3.02E+02	4.78E+01	0.00E+00	1.01E+03	9.92E+02	6.35E+00	6.33E+00	6.90E-01	3.08E-01	1.52E+00	1.15E+00	1.86E+00	6.55E-01
BHM	33.553	-86.815	163	80	6/29/2013 12:00	6/29/2013 12:59	5.84E+01	5.95E+01	1.50E+02	1.38E+02	4.96E-01	8.61E-01	3.67E-01	8.06E-01	2.05E+00	4.12E+00	4.67E+00	7.56E+00	6.86E-01	8.91E-01	2.33E+00	1.64E+00	1.85E-01	3.59E-01	1.89E+00	1.25E+00	2.08E+00	1.61E+00	3.08E+00	4.52E+00	3.17E+02	2.99E+02	4.65E+01	3.96E+01	3.05E+01	3.03E+02	4.78E+01	9.45E-06	8.76E+02	8.35E+02	7.26E+00	5.63E+00	6.31E-01	2.86E-01	1.59E+00	1.08E+00	1.86E+00	5.51E-01
BHM	33.553	-86.815	163	80	6/29/2013 13:00	6/29/2013 13:59	5.37E+01	5.60E+01	1.37E+02	1.43E+02	2.75E-01	8.19E-01	2.87E-01	9.29E-01	1.52E+00	4.99E+00	3.48E+00	8.14E+00	5.37E-01	7.77E-01	2.31E+00	1.65E+00	1.12E-01	3.73E-01	2.03E+00	1.20E+00	2.14E+00	1.57E+00	2.89E+00	4.08E+00	3.28E+02	2.93E+02	4.23E+01	3.76E+01	3.07E+01	3.03E+02	4.78E+01	1.51E-05	8.31E+02	4.97E+02	5.11E+00	5.62E+00	-999	2.95E-01	1.09E+00	1.12E+00	1.85E+00	5.50E-01
BHM	33.553	-86.815	163	80	6/29/2013 14:00	6/29/2013 14:59	5.30E+01	5.49E+01	1.45E+02	1.48E+02	2.54E-01	8.59E-01	2.48E-01	9.59E-01	1.34E+00	5.44E+00	2.92E+00	8.45E+00	4.88E-01	7.36E-01	2.27E+00	1.73E+00	1.36E-01	3.88E-01	1.51E+00	1.24E+00	1.64E+00	1.63E+00	2.88E+00	4.02E+00	3.28E+02	2.83E+02	3.78E+01	3.81E+01	3.10E+01	3.03E+02	4.78E+01	1.95E-06	7.07E+02	3.17E+02	5.46E+00	5.66E+00	-999	2.88E-01	1.10E+00	1.11E+00	1.85E+00	5.67E-01
BHM	33.553	-86.815	163	80	6/29/2013 15:00	6/29/2013 15:59	5.36E+01	5.18E+01	1.44E+02	1.69E+02	2.50E-01	9.74E-01	2.76E-01	1.11E+00	1.44E+00	7.47E+00	3.05E+00	1.06E+01	4.54E-01	7.03E-01	2.15E+00	1.91E+00	1.23E-01	4.59E-01	1.39E+00	1.43E+00	1.51E+00	1.89E+00	2.67E+00	4.12E+00	3.11E+02	2.81E+02	3.56E+01	4.14E+01	3.13E+01	3.03E+02	4.78E+01	0.00E+00	6.09E+02	3.05E+02	4.45E+00	6.16E+00	2.85E-01	2.56E-01	1.15E+00	1.07E+00	1.83E+00	6.77E-01
BHM	33.553	-86.815	163	80	6/29/2013 16:00	6/29/2013 16:59	5.28E+01	4.10E+01	1.47E+02	2.43E+02	1.91E-01	1.25E+00	2.29E-01	1.97E+00	1.61E+00	1.50E+01	3.04E+00	1.90E+01	3.91E-01	6.61E-01	2.16E+00	2.35E+00	1.92E-01	7.57E-01	2.12E+00	1.96E+00	2.31E+00	2.72E+00	2.18E+00	3.27E+00	3.22E+02	2.89E+02	3.61E+01	5.01E+01	3.10E+01	3.03E+02	4.78E+01	0.00E+00	3.98E+02	1.83E+02	5.88E+00	8.14E+00	2.39E-01	2.12E-01	1.29E+00	1.16E+00	1.74E+00	1.09E+00
BHM	33.553	-86.815	163	80	6/29/2013 17:00	6/29/2013 17:59	5.07E+01	2.66E+01	1.63E+02	3.63E+02	2.22E-01	1.53E+00	1.19E-01	4.30E+00	1.30E+00	2.60E+01	2.57E+00	3.26E+01	4.18E-01	6.35E-01	2.12E+00	2.83E+00	4.18E-01	1.31E+00	1.51E+00	2.96E+00	1.93E+00	4.27E+00	1.89E+00	2.50E+00	3.41E+02	2.88E+02	4.00E+01	5.54E+01	3.02E+01	3.02E+02	4.78E+01	0.00E+00	2.12E+02	1.35E+02	5.35E+00	1.20E+01	2.39E-01	1.53E-01	1.31E+00	1.37E+00	1.65E+00	1.89E+00
BHM	33.553	-86.815	163	80	6/29/2013 18:00	6/29/2013 18:59	4.66E+01	2.21E+01	1.84E+02	3.23E+02	2.59E-01	1.50E+00	1.42E-01	1.74E+00	3.21E+00	2.62E+01	4.41E+00	3.00E+01	4.03E-01	3.74E-01	2.19E+00	2.95E+00	4.97E-01	1.27E+00	2.09E+00	3.10E+00	2.59E+00	4.37E+00	1.08E+00	3.12E+00	3.42E+02	2.90E+02	4.41E+01	5.91E+01	2.93E+01	3.01E+02	4.78E+01	0.00E+00	5.01E+01	7.19E+01	7.78E+00	1.24E+01	2.45E-01	1.23E-01	1.41E+00	1.34E+00	1.65E+00	1.98E+00
BHM	33.553	-86.815	163	80	6/29/2013 19:00	6/29/2013 19:59	3.29E+01	1.48E+01	3.25E+02	3.33E+02	3.88E-01	1.68E+00	4.52E-02	9.91E-01	1.29E+01	3.22E+01	1.36E+01	3.56E+01	4.56E-01	3.55E-01	2.98E+00	3.50E+00	5.86E-01	1.43E+00	2.21E+00	3.46E+00	2.80E+00	4.89E+00	7.90E-01	2.76E+00	3.11E+02	3.00E+02	4.89E+01	6.15E+01	2.84E+01	3.00E+02	4.78E+01	0.00E+00	1.53E+00	0.00E+00	9.28E+00	1.35E+01	2.25E-01	5.69E-02	1.44E+00	1.27E+00	1.63E+00	2.24E+00
BHM	33.553	-86.815	163	80	6/29/2013 20:00	6/29/2013 20:59	2.94E+01	9.56E+00	2.47E+02	3.55E+02	3.32E-01	2.10E+00	9.36E-02	1.75E+00	1.72E+01	3.80E+01	1.79E+01	4.28E+01	4.26E-01	4.44E-01	3.37E+00	4.31E+00	4.80E-01	1.66E+00	2.03E+00	4.00E+00	2.51E+00	5.66E+00	7.92E-01	2.25E+00	3.14E+02	3.00E+02	4.98E+01	6.22E+01	2.78E+01	2.99E+02	4.78E+01	0.00E+00	1.85E-01	0.00E+00	8.46E+00	1.55E+01	1.83E-01	3.64E-02	1.52E+00	1.33E+00	1.62E+00	2.53E+00
BHM	33.553	-86.815	163	80	6/29/2013 21:00	6/29/2013 21:59	2.96E+01	8.50E+00	2.43E+02	3.46E+02	2.96E-01	2.17E+00	2.71E-02	1.86E+00	1.54E+01	3.94E+01	1.64E+01	4.48E+01	3.37E-01	5.13E-01	3.17E+00	4.73E+00	5.54E-01	1.73E+00	1.99E+00	4.43E+00	2.55E+00	6.16E+00	1.14E+00	1.70E+00	2.83E+02	2.80E+02	5.23E+01	6.24E+01	2.72E+01	2.99E+02	4.78E+01	0.00E+00	1.78E-01	0.00E+00	7.51E+00	1.70E+01	1.68E-01	4.87E-02	1.45E+00	1.43E+00	1.63E+00	2.61E+00
BHM	33.553	-86.815	163	80	6/29/2013 22:00	6/29/2013 22:59	3.39E+01	1.18E+01	2.32E+02	3.04E+02	3.29E-01	1.62E+00	1.49E-02	1.10E+00	8.47E+00	3.55E+01	9.86E+00	4.03E+01	3.83E-01	5.49E-01	2.81E+00	4.48E+00	4.97E-01	1.55E+00	1.86E+00	4.71E+00	2.36E+00	6.26E+00	1.21E+00	1.87E+00	2.79E+02	2.55E+02	5.60E+01	6.37E+01	2.64E+01	2.99E+02	4.78E+01	2.23E-14	1.83E-01	0.00E+00	9.39E+00	1.73E+01	1.79E-01	5.68E-02	1.48E+00	1.48E+00	1.65E+00	2.42E+00
BHM	33.553	-86.815	163	80	6/29/2013 23:00	6/29/2013 23:59	2.52E+01	1.95E+01	2.44E+02	2.46E+02	2.35E-01	1.11E+00	1.45E-01	4.03E-01	1.13E+01	2.82E+01	1.24E+01	3.21E+01	3.62E-01	6.17E-01	2.59E+00	4.04E+00	3.56E-01	1.26E+00	2.01E+00	4.68E+00	2.37E+00	5.94E+00	7.45E-01	2.20E+00	2.46E+02	2.53E+02	6.03E+01	6.61E+01	2.54E+01	2.98E+02	4.78E+01	1.78E-14	2.01E-01	0.00E+00	7.34E+00	1.58E+01	1.60E-01	1.23E-01	1.35E+00	1.48E+00	1.69E+00	2.09E+00
BHM	33.553	-86.815	163	80	6/30/2013 0:00	6/30/2013 0:59	6.69E+00	2.21E+01	3.38E+02	2.13E+02	2.16E-01	1.05E+00	1.19E+00	2.70E-01	-999	2.43E+01	3.13E+01	2.80E+01	1.94E-01	6.33E-01	3.01E+00	3.43E+00	5.89E-01	1.14E+00	2.36E+00	4.96E+00	2.95E+00	6.10E+00	4.15E-01	2.39E+00	2.30E+00	2.50E+02	6.99E+01	6.80E+01	2.37E+01	2.97E+02	4.78E+01	4.62E-16	2.92E-01	0.00E+00	8.90E+00	1.60E+01	-999	2.09E-01	1.32E+00	1.58E+00	1.71E+00	2.00E+00
BHM	33.553	-86.815	163	80	6/30/2013 1:00	6/30/2013 1:59	2.93E+00	2.09E+01	3.72E+02	1.98E+02	2.18E-01	1.07E+00	3.82E+00	2.79E-01	2.93E+01	2.24E+01	3.58E+01	2.60E+01	2.85E-01	5.54E-01	-999	2.80E+00	5.49E-01	1.11E+00	3.09E+00	5.51E+00	3.64E+00	6.62E+00	4.33E-01	2.40E+00	2.79E+02	2.50E+02	7.39E+01	6.90E+01	2.29E+01	2.97E+02	4.78E+01	7.50E-18	5.86E-01	0.00E+00	8.80E+00	1.71E+01	-999	2.28E-01	1.26E+00	1.64E+00	1.72E+00	2.06E+00
BHM	33.553	-86.815	163	80	6/30/2013 2:00	6/30/2013 2:59	1.49E+00	2.17E+01	4.04E+02	1.93E+02	2.89E-01	1.13E+00	7.29E+00	2.55E-01	2.88E+01	2.11E+01	3.71E+01	2.45E+01	2.44E-01	5.34E-01	3.60E+00	2.54E+00	7.02E-01	1.13E+00	2.26E+00	5.43E+00	2.96E+00	6.56E+00	2.56E-01	2.31E+00	1.68E+01	2.56E+02	7.86E+01	6.93E+01	2.20E+01	2.96E+02	4.78E+01	0.00E+00	6.49E-01	0.00E+00	8.91E+00	1.69E+01	-999	2.21E-01	1.29E+00	1.67E+00	1.72E+00	2.18E+00
BHM	33.553	-86.815	163	80	6/30/2013 3:00	6/30/2013 3:59	2.43E+00	2.08E+01	3.02E+02	1.98E+02	2.28E-02	1.21E+00	7.62E-01	3.09E-01	2.30E+01	2.11E+01	2.38E+01	2.44E+01	1.19E-01	5.09E-01	3.45E+00	2.47E+00	6.39E-01	1.21E+00	2.88E+00	5.56E+00	3.51E+00	6.77E+00	3.45E-01	2.19E+00	2.80E+01	2.63E+02	8.30E+01	7.00E+01	2.11E+01	2.96E+02	4.78E+01	0.00E+00	5.93E-01	0.00E+00	9.38E+00	1.75E+01	-999	2.07E-01	1.25E+00	1.74E+00	1.71E+00	2.37E+00
BHM	33.553	-86.815	163	80	6/30/2013 4:00	6/30/2013 4:59	2.17E+00	1.56E+01	3.09E+02	2.17E+02	4.96E-01	1.21E+00	9.04E+00	6.87E-01	2.10E+01	2.17E+01	3.01E+01	2.51E+01	6.57E-02	4.20E-01	3.82E+00	2.25E+00	7.93E-01	1.34E+00	3.88E+00	6.28E+00	4.67E+00	7.62E+00	6.48E-01	2.30E+00	5.28E+01	2.75E+02	8.78E+01	7.19E+01	2.04E+01	2.96E+02	4.78E+01	0.00E+00	6.29E+00	0.00E+00	1.33E+01	1.92E+01	-999	1.86E-01	1.26E+00	1.79E+00	1.71E+00	2.57E+00
BHM	33.553	-86.815	163	80	6/30/2013 5:00	6/30/2013 5:59	3.59E+00	1.22E+01	4.00E+02	2.59E+02	5.22E+00	1.17E+00	2.31E+01	4.22E+00	1.69E+01	2.07E+01	4.19E+01	2.76E+01	1.81E-01	4.36E-01	6.14E+00	2.08E+00	1.17E+00	1.58E+00	5.16E+00	6.94E+00	6.33E+00	8.52E+00	1.04E+00	2.33E+00	3.86E+01	2.73E+02	8.68E+01	7.23E+01	2.06E+01	2.95E+02	4.78E+01	0.00E+00	1.19E+02	4.21E+01	1.63E+01	2.09E+01	-999	1.52E-01	1.33E+00	1.81E+00	1.69E+00	2.90E+00
BHM	33.553	-86.815	163	80	6/30/2013 6:00	6/30/2013 6:59	1.10E+01	2.29E+01	4.14E+02	2.48E+02	9.07E+00	9.67E-01	1.52E+01	5.36E+00	1.81E+01	1.44E+01	3.53E+01	2.26E+01	3.93E-01	7.14E-01	6.43E+00	2.01E+00	1.22E+00	1.33E+00	4.11E+00	6.53E+00	5.33E+00	7.86E+00	4.97E-01	2.30E+00	6.45E+01	2.63E+02	7.55E+01	6.56E+01	2.31E+01	2.95E+02	4.78E+01	0.00E+00	3.03E+02	2.18E+02	1.87E+01	1.98E+01	-999	1.85E-01	-999	1.73E+00	1.70E+00	2.70E+00
BHM	33.553	-86.815	163	80	6/30/2013 7:00	6/30/2013 7:59	2.82E+01	3.65E+01	3.11E+02	2.32E+02	1.25E+01	9.22E-01	7.66E+00	4.00E+00	1.84E+01	1.11E+01	2.86E+01	1.85E+01	6.40E-01	1.06E+00	3.97E+00	2.15E+00	8.03E-01	1.04E+00	3.57E+00	5.11E+00	4.37E+00	6.15E+00	7.90E-01	2.25E+00	2.10E+02	2.48E+02	6.03E+01	5.63E+01	2.56E+01	2.96E+02	4.78E+01	0.00E+00	5.02E+02	4.29E+02	1.52E+01	1.58E+01	-999	1.66E-01	-999	1.37E+00	1.72E+00	2.21E+00
BHM	33.553	-86.815	163	80	6/30/2013 8:00	6/30/2013 8:59	4.60E+01	5.06E+01	2.60E+02	1.80E+02	1.64E+00	5.64E-01	3.24E+00	1.83E+00	1.10E+01	6.15E+00	1.71E+01	1.12E+01	6.92E-01	9.73E-01	3.22E+00	1.82E+00	5.63E-01	5.43E-01	2.47E+00	2.45E+00	3.03E+00	2.99E+00	1.27E+00	2.39E+00	2.00E+02	2.35E+02	4.86E+01	3.61E+01	2.76E+01	2.98E+02	4.78E+01	0.00E+00	6.86E+02	6.45E+02	9.51E+00	8.04E+00	-999	7.96E-02	1.31E+00	6.95E-01	1.77E+00	1.12E+00
BHM	33.553	-86.815	163	80	6/30/2013 9:00	6/30/2013 9:59	-999	5.52E+01	1.84E+02	1.39E+02	3.93E-01	3.27E-01	4.98E-01	9.25E-01	2.35E+00	3.33E+00	5.57E+00	6.40E+00	6.64E-01	5.95E-01	2.87E+00	1.17E+00	2.59E-01	2.85E-01	1.73E+00	1.15E+00	1.99E+00	1.43E+00	1.80E+00	2.50E+00	2.36E+02	2.45E+02	3.88E+01	2.91E+01	2.91E+01	3.01E+02	4.78E+01	0.00E+00	7.53E+02	8.15E+02	5.55E+00	4.19E+00	-999	8.09E-02	9.08E-01	4.81E-01	1.81E+00	5.87E-01
BHM	33.553	-86.815	163	80	6/30/2013 10:00	6/30/2013 10:59	5.95E+01	5.51E+01	2.17E+02	1.39E+02	4.00E-01	3.31E-01	3.09E-01	8.06E-01	1.29E+00	2.88E+00	4.14E+00	5.79E+00	5.61E-01	5.16E-01	2.59E+00	1.30E+00	2.71E-01	2.68E-01	1.86E+00	1.21E+00	2.13E+00	1.48E+00	2.02E+00	2.71E+00	2.32E+02	2.54E+02	3.59E+01	3.11E+01	2.95E+01	3.02E+02	4.78E+01	0.00E+00	7.48E+02	9.40E+02	5.10E+00	4.36E+00	-999	1.19E-01	7.90E-01	5.64E-01	1.87E+00	5.85E-01
BHM	33.553	-86.815	163	80	6/30/2013 11:00	6/30/2013 11:59	5.62E+01	5.33E+01	1.45E+02	1.47E+02	7.64E-02	3.72E-01	1.53E-01	6.80E-01	7.25E-01	3.20E+00	2.40E+00	6.00E+00	4.32E-01	4.11E-01	2.24E+00	1.53E+00	2.31E-01	2.80E-01	1.83E+00	1.42E+00	2.06E+00	1.70E+00	2.13E+00	3.45E+00	2.77E+02	2.65E+02	3.34E+01	3.29E+01	3.00E+01	3.03E+02	4.78E+01	0.00E+00	7.16E+02	9.72E+02	3.89E+00	4.84E+00	-999	1.26E-01	8.76E-01	5.91E-01	1.89E+00	6.36E-01
BHM	33.553	-86.815	163	80	6/30/2013 12:00	6/30/2013 12:59	5.60E+01	5.15E+01	1.67E+02	1.52E+02	2.59E-01	4.29E-01	3.02E-01	7.21E-01	1.72E+00	3.76E+00	3.54E+00	6.45E+00	4.28E-01	3.58E-01	2.11E+00	1.69E+00	3.55E-01	2.99E-01	1.72E+00	1.51E+00	2.07E+00	1.81E+00	2.92E+00	3.61E+00	2.66E+02	2.71E+02	3.84E+01	3.46E+01	2.98E+01	3.03E+02	4.78E+01	5.46E-17	6.36E+02	1.94E+02	5.76E+00	5.04E+00	-999	1.10E-01	1.01E+00	5.67E-01	1.88E+00	6.79E-01
BHM	33.553	-86.815	163	80	6/30/2013 13:00	6/30/2013 13:59	5.59E+01	5.54E+01	1.45E+02	1.49E+02	2.34E-01	4.41E-01	2.07E-01	8.59E-01	1.03E+00	3.15E+00	2.75E+00	6.18E+00	3.79E-01	4.39E-01	1.95E+00	1.77E+00	1.76E-01	2.95E-01	1.84E+00	1.52E+00	2.01E+00	1.82E+00	2.79E+00	4.13E+00	2.75E+02	2.78E+02	3.42E+01	3.34E+01	3.07E+01	3.03E+02	4.78E+01	7.85E-09	8.66E+02	9.70E+02	5.17E+00	5.09E+00	-999	1.29E-01	1.01E+00	6.13E-01	1.90E+00	6.85E-01
BHM	33.553	-86.815	163	80	6/30/2013 14:00	6/30/2013 14:59	5.41E+01	5.50E+01	1.48E+02	1.47E+02	3.31E-01	4.58E-01	2.48E-01	7.96E-01	1.15E+00	3.17E+00	2.73E+00	6.00E+00	3.99E-01	4.20E-01	1.94E+00	1.68E+00	2.56E-01	2.87E-01	1.73E+00	1.50E+00	1.99E+00	1.78E+00	3.43E+00	3.69E+00	2.80E+02	2.72E+02	3.40E+01	3.38E+01	3.08E+01	3.03E+02	4.78E+01	1.37E-07	6.70E+02	8.44E+02	6.39E+00	5.11E+00	-999	1.61E-01	1.18E+00	6.92E-01	1.92E+00	6.81E-01
BHM	33.553	-86.815	163	80	6/30/2013 15:00	6/30/2013 15:59	5.22E+01	4.58E+01	1.58E+02	1.72E+02	4.13E-01	4.75E-01	1.53E-01	6.82E-01	1.74E+00	6.43E+00	3.22E+00	8.88E+00	3.75E-01	2.95E-01	1.75E+00	1.34E+00	1.75E-01	3.91E-01	2.01E+00	1.73E+00	2.19E+00	2.12E+00	2.80E+00	3.90E+00	2.76E+02	2.78E+02	4.10E+01	5.60E+01	2.95E+01	3.03E+02	4.78E+01	2.05E-04	2.16E+02	4.74E+02	6.24E+00	5.92E+00	-999	2.08E-01	1.16E+00	8.54E-01	1.85E+00	8.32E-01
BHM	33.553	-86.815	163	80	6/30/2013 16:00	6/30/2013 16:59	4.57E+01	1.60E+01	1.61E+02	4.08E+02	2.39E-01	1.30E+00	2.91E-01	4.93E+00	2.35E+00	2.80E+01	3.72E+00	3.50E+01	3.00E-01	3.22E-01	1.87E+00	1.96E+00	3.31E-01	1.46E+00	1.69E+00	3.62E+00	2.02E+00	5.07E+00	3.29E+00	3.67E+00	2.69E+02	3.06E+02	5.17E+01	6.91E+01	2.74E+01	3.00E+02	4.78E+01	1.11E-01	1.48E+02	8.30E+01	8.28E+00	1.14E+01	-999	7.67E-02	1.28E+00	8.98E-01	1.64E+00	2.23E+00
BHM	33.553	-86.815	163	80	6/30/2013 17:00	6/30/2013 17:59	4.44E+01	4.65E+00	1.67E+02	5.29E+02	1.77E-01	2.08E+00	3.11E-01	1.17E+01	3.09E+00	3.65E+01	4.38E+00	5.09E+01	2.55E-01	4.15E-01	2.05E+00	2.87E+00	4.46E-01	2.14E+00	1.71E+00	5.08E+00	2.16E+00	7.22E+00	1.82E+00	2.59E+00	2.66E+02	3.26E+02	5.50E+01	7.49E+01	2.63E+01	2.99E+02	4.78E+01	3.73E-03	6.56E+01	2.47E+01	7.12E+00	1.54E+01	-999	2.84E-02	1.32E+00	9.65E-01	1.60E+00	3.16E+00
BHM	33.553	-86.815	163	80	6/30/2013 18:00	6/30/2013 18:59	4.09E+01	-9.99E+02	1.95E+02	-9.99E+02	2.14E-01	-9.99E+02	6.14E-02	-9.99E+02	4.93E+00	-9.99E+02	6.12E+00	-9.99E+02	2.15E-01	-9.99E+02	2.59E+00	-9.99E+02	5.31E-01	-9.99E+02	1.84E+00	-9.99E+02	2.37E+00	-9.99E+02	1.22E+00	-9.99E+02	3.06E+02	-9.99E+02	5.61E+01	-9.99E+02	2.62E+01	-9.99E+02	4.78E+01	-9.99E+02	1.58E+01	-9.99E+02	7.98E+00	-9.99E+02	-999	-9.99E+02	1.26E+00	-9.99E+02	-9.99E+02	-9.99E+02
BHM	33.553	-86.815	163	80	6/30/2013 19:00	6/30/2013 19:59	3.58E+01	-9.99E+02	1.75E+02	-9.99E+02	2.36E-01	-9.99E+02	5.06E-02	-9.99E+02	4.20E+00	-9.99E+02	5.32E+00	-9.99E+02	2.26E-01	-9.99E+02	1.69E+00	-9.99E+02	5.62E-01	-9.99E+02	1.72E+00	-9.99E+02	2.28E+00	-9.99E+02	1.40E+00	-9.99E+02	1.74E+00	-9.99E+02	6.62E+01	-9.99E+02	2.46E+01	-9.99E+02	4.78E+01	-9.99E+02	8.69E-01	-9.99E+02	8.60E+00	-9.99E+02	-999	-9.99E+02	1.41E+00	-9.99E+02	-9.99E+02	-9.99E+02
BHM	33.553	-86.815	163	80	6/30/2013 20:00	6/30/2013 20:59	2.84E+01	-9.99E+02	2.04E+02	-9.99E+02	2.14E-01	-9.99E+02	1.44E-01	-9.99E+02	9.24E+00	-9.99E+02	1.05E+01	-9.99E+02	2.11E-01	-9.99E+02	1.75E+00	-9.99E+02	6.68E-01	-9.99E+02	1.85E+00	-9.99E+02	2.51E+00	-9.99E+02	7.11E-01	-9.99E+02	3.43E+02	-9.99E+02	7.08E+01	-9.99E+02	2.37E+01	-9.99E+02	4.78E+01	-9.99E+02	6.01E-01	-9.99E+02	7.80E+00	-9.99E+02	-999	-9.99E+02	1.28E+00	-9.99E+02	-9.99E+02	-9.99E+02
BHM	33.553	-86.815	163	80	6/30/2013 21:00	6/30/2013 21:59	3.35E+01	-9.99E+02	-999	-9.99E+02	-999	-9.99E+02	3.87E-02	-9.99E+02	6.13E+00	-9.99E+02	7.47E+00	-9.99E+02	2.19E-01	-9.99E+02	1.56E+00	-9.99E+02	8.12E-01	-9.99E+02	1.91E+00	-9.99E+02	2.72E+00	-9.99E+02	7.00E-01	-9.99E+02	3.56E+02	-9.99E+02	7.07E+01	-9.99E+02	2.33E+01	-9.99E+02	4.78E+01	-9.99E+02	2.90E-01	-9.99E+02	8.08E+00	-9.99E+02	-999	-9.99E+02	1.32E+00	-9.99E+02	-9.99E+02	-9.99E+02
BHM	33.553	-86.815	163	80	6/30/2013 22:00	6/30/2013 22:59	3.04E+01	-9.99E+02	1.92E+02	-9.99E+02	1.59E-01	-9.99E+02	1.49E-02	-9.99E+02	7.79E+00	-9.99E+02	8.99E+00	-9.99E+02	2.11E-01	-9.99E+02	1.52E+00	-9.99E+02	5.04E-01	-9.99E+02	2.01E+00	-9.99E+02	2.51E+00	-9.99E+02	7.94E-01	-9.99E+02	8.86E+00	-9.99E+02	7.46E+01	-9.99E+02	2.23E+01	-9.99E+02	4.78E+01	-9.99E+02	2.53E-01	-9.99E+02	6.19E+00	-9.99E+02	-999	-9.99E+02	1.21E+00	-9.99E+02	-9.99E+02	-9.99E+02
BHM	33.553	-86.815	163	80	6/30/2013 23:00	6/30/2013 23:59	3.04E+01	-9.99E+02	1.91E+02	-9.99E+02	1.78E-01	-9.99E+02	2.44E-02	-9.99E+02	7.09E+00	-9.99E+02	8.11E+00	-9.99E+02	1.71E-01	-9.99E+02	1.45E+00	-9.99E+02	4.10E-01	-9.99E+02	1.86E+00	-9.99E+02	2.27E+00	-9.99E+02	6.83E-01	-9.99E+02	3.06E+02	-9.99E+02	7.38E+01	-9.99E+02	2.21E+01	-9.99E+02	4.78E+01	-9.99E+02	1.67E-01	-9.99E+02	6.65E+00	-9.99E+02	-999	-9.99E+02	1.23E+00	-9.99E+02	-9.99E+02	-9.99E+02
BHM	33.553	-86.815	163	80	7/1/2013 0:00	7/1/2013 0:59	1.50E+01	-9.99E+02	2.37E+02	-9.99E+02	2.11E-01	-9.99E+02	1.39E+00	-9.99E+02	1.89E+01	-9.99E+02	2.36E+01	-9.99E+02	3.28E-01	-9.99E+02	1.60E+00	-9.99E+02	8.65E-01	-9.99E+02	1.40E+00	-9.99E+02	2.27E+00	-9.99E+02	8.24E-01	-9.99E+02	3.49E+02	-9.99E+02	7.85E+01	-9.99E+02	2.15E+01	-9.99E+02	4.78E+01	-9.99E+02	1.97E-01	-9.99E+02	4.97E+00	-9.99E+02	-999	-9.99E+02	1.59E+00	-9.99E+02	-9.99E+02	-9.99E+02
BHM	33.553	-86.815	163	80	7/1/2013 1:00	7/1/2013 1:59	2.53E+01	-9.99E+02	1.51E+02	-9.99E+02	8.06E-02	-9.99E+02	-8.05E-03	-9.99E+02	3.12E+00	-9.99E+02	3.80E+00	-9.99E+02	9.80E-02	-9.99E+02	1.22E+00	-9.99E+02	3.99E-01	-9.99E+02	1.54E+00	-9.99E+02	1.94E+00	-9.99E+02	1.02E+00	-9.99E+02	2.11E+01	-9.99E+02	8.41E+01	-9.99E+02	2.05E+01	-9.99E+02	4.78E+01	-9.99E+02	1.97E-01	-9.99E+02	6.79E+00	-9.99E+02	-999	-9.99E+02	1.66E+00	-9.99E+02	-9.99E+02	-9.99E+02
BHM	33.553	-86.815	163	80	7/1/2013 2:00	7/1/2013 2:59	1.61E+01	-9.99E+02	1.71E+02	-9.99E+02	9.21E-01	-9.99E+02	2.11E-01	-9.99E+02	1.03E+01	-9.99E+02	1.14E+01	-9.99E+02	1.47E-01	-9.99E+02	1.30E+00	-9.99E+02	6.47E-01	-9.99E+02	1.90E+00	-9.99E+02	2.55E+00	-9.99E+02	5.71E-01	-9.99E+02	3.11E+01	-9.99E+02	8.54E+01	-9.99E+02	2.03E+01	-9.99E+02	4.78E+01	-9.99E+02	2.05E-01	-9.99E+02	6.96E+00	-9.99E+02	-999	-9.99E+02	-999	-9.99E+02	-9.99E+02	-9.99E+02
BHM	33.553	-86.815	163	80	7/1/2013 3:00	7/1/2013 3:59	5.43E+00	-9.99E+02	2.18E+02	-9.99E+02	8.58E-01	-9.99E+02	3.16E+00	-9.99E+02	1.86E+01	-9.99E+02	2.17E+01	-9.99E+02	1.88E-01	-9.99E+02	1.66E+00	-9.99E+02	8.70E-01	-9.99E+02	1.92E+00	-9.99E+02	2.79E+00	-9.99E+02	9.93E-01	-9.99E+02	3.28E+02	-9.99E+02	8.76E+01	-9.99E+02	2.00E+01	-9.99E+02	4.78E+01	-9.99E+02	1.61E-01	-9.99E+02	1.03E+01	-9.99E+02	-999	-9.99E+02	1.85E+00	-9.99E+02	-9.99E+02	-9.99E+02
BHM	33.553	-86.815	163	80	7/1/2013 4:00	7/1/2013 4:59	4.83E+00	-9.99E+02	2.63E+02	-9.99E+02	3.26E-01	-9.99E+02	2.91E+00	-9.99E+02	1.77E+01	-9.99E+02	2.06E+01	-9.99E+02	1.21E-01	-9.99E+02	1.50E+00	-9.99E+02	8.47E-01	-9.99E+02	1.65E+00	-9.99E+02	2.50E+00	-9.99E+02	6.63E-01	-9.99E+02	3.32E+02	-9.99E+02	8.85E+01	-9.99E+02	1.97E+01	-9.99E+02	4.78E+01	-9.99E+02	3.97E+00	-9.99E+02	7.71E+00	-9.99E+02	-999	-9.99E+02	-999	-9.99E+02	-9.99E+02	-9.99E+02
BHM	33.553	-86.815	163	80	7/1/2013 5:00	7/1/2013 5:59	1.06E+01	-9.99E+02	3.09E+02	-9.99E+02	2.55E-01	-9.99E+02	4.85E+00	-9.99E+02	1.58E+01	-9.99E+02	2.11E+01	-9.99E+02	1.81E-01	-9.99E+02	1.69E+00	-9.99E+02	8.90E-01	-9.99E+02	1.21E+00	-9.99E+02	2.10E+00	-9.99E+02	6.34E-01	-9.99E+02	3.35E+02	-9.99E+02	8.67E+01	-9.99E+02	1.99E+01	-9.99E+02	4.78E+01	-9.99E+02	7.38E+01	-9.99E+02	7.36E+00	-9.99E+02	-999	-9.99E+02	1.82E+00	-9.99E+02	-9.99E+02	-9.99E+02
BHM	33.553	-86.815	163	80	7/1/2013 6:00	7/1/2013 6:59	1.69E+01	-9.99E+02	2.84E+02	-9.99E+02	3.01E-01	-9.99E+02	6.29E+00	-9.99E+02	1.84E+01	-9.99E+02	2.48E+01	-9.99E+02	2.46E-01	-9.99E+02	2.30E+00	-9.99E+02	1.11E+00	-9.99E+02	9.62E-01	-9.99E+02	2.07E+00	-9.99E+02	1.12E+00	-9.99E+02	2.90E+02	-9.99E+02	7.96E+01	-9.99E+02	2.12E+01	-9.99E+02	4.78E+01	-9.99E+02	1.35E+02	-9.99E+02	7.04E+00	-9.99E+02	-999	-9.99E+02	1.75E+00	-9.99E+02	-9.99E+02	-9.99E+02
BHM	33.553	-86.815	163	80	7/1/2013 7:00	7/1/2013 7:59	3.24E+01	-9.99E+02	2.96E+02	-9.99E+02	8.12E-01	-9.99E+02	2.08E+00	-9.99E+02	6.88E+00	-9.99E+02	1.04E+01	-9.99E+02	1.90E-01	-9.99E+02	2.24E+00	-9.99E+02	8.70E-01	-9.99E+02	4.63E-01	-9.99E+02	1.33E+00	-9.99E+02	6.50E-01	-9.99E+02	3.11E+02	-9.99E+02	7.38E+01	-9.99E+02	2.24E+01	-9.99E+02	4.78E+01	-9.99E+02	4.23E+02	-9.99E+02	7.36E+00	-9.99E+02	-999	-9.99E+02	1.76E+00	-9.99E+02	-9.99E+02	-9.99E+02
BHM	33.553	-86.815	163	80	7/1/2013 8:00	7/1/2013 8:59	3.62E+01	-9.99E+02	2.15E+02	-9.99E+02	3.97E+00	-9.99E+02	3.00E+00	-9.99E+02	9.46E+00	-9.99E+02	1.42E+01	-9.99E+02	4.20E-01	-9.99E+02	1.89E+00	-9.99E+02	8.23E-01	-9.99E+02	1.18E+00	-9.99E+02	2.00E+00	-9.99E+02	9.42E-01	-9.99E+02	3.07E+02	-9.99E+02	6.58E+01	-9.99E+02	2.45E+01	-9.99E+02	4.78E+01	-9.99E+02	4.98E+02	-9.99E+02	9.10E+00	-9.99E+02	-999	-9.99E+02	1.98E+00	-9.99E+02	-9.99E+02	-9.99E+02
BHM	33.553	-86.815	163	80	7/1/2013 9:00	7/1/2013 9:59	4.22E+01	-9.99E+02	2.12E+02	-9.99E+02	1.31E+00	-9.99E+02	3.82E+00	-9.99E+02	9.39E+00	-9.99E+02	1.58E+01	-9.99E+02	4.59E-01	-9.99E+02	2.38E+00	-9.99E+02	7.54E-01	-9.99E+02	1.39E+00	-9.99E+02	2.15E+00	-9.99E+02	1.65E+00	-9.99E+02	2.38E+02	-9.99E+02	5.90E+01	-9.99E+02	2.60E+01	-9.99E+02	4.78E+01	-9.99E+02	7.45E+02	-9.99E+02	1.02E+01	-9.99E+02	-999	-9.99E+02	-999	-9.99E+02	-9.99E+02	-9.99E+02
BHM	33.553	-86.815	163	80	7/1/2013 10:00	7/1/2013 10:59	5.20E+01	-9.99E+02	1.70E+02	-9.99E+02	1.85E-01	-9.99E+02	3.76E-01	-9.99E+02	1.83E+00	-9.99E+02	4.09E+00	-9.99E+02	4.14E-01	-9.99E+02	1.72E+00	-9.99E+02	-999	-9.99E+02	-999	-9.99E+02	-999	-9.99E+02	2.11E+00	-9.99E+02	2.98E+02	-9.99E+02	5.47E+01	-9.99E+02	2.69E+01	-9.99E+02	4.78E+01	-9.99E+02	6.47E+02	-9.99E+02	6.15E+00	-9.99E+02	-999	-9.99E+02	-999	-9.99E+02	-9.99E+02	-9.99E+02
BHM	33.553	-86.815	163	80	7/1/2013 11:00	7/1/2013 11:59	5.20E+01	-9.99E+02	1.77E+02	-9.99E+02	1.14E-01	-9.99E+02	8.62E-01	-9.99E+02	2.45E+00	-9.99E+02	4.72E+00	-9.99E+02	3.93E-01	-9.99E+02	1.49E+00	-9.99E+02	-999	-9.99E+02	-999	-9.99E+02	-999	-9.99E+02	2.47E+00	-9.99E+02	2.61E+02	-9.99E+02	5.03E+01	-9.99E+02	2.79E+01	-9.99E+02	4.78E+01	-9.99E+02	6.80E+02	-9.99E+02	4.85E+00	-9.99E+02	-999	-9.99E+02	-999	-9.99E+02	-9.99E+02	-9.99E+02
BHM	33.553	-86.815	163	80	7/1/2013 12:00	7/1/2013 12:59	5.42E+01	-9.99E+02	1.65E+02	-9.99E+02	8.62E-02	-9.99E+02	5.84E-01	-9.99E+02	1.88E+00	-9.99E+02	4.43E+00	-9.99E+02	3.93E-01	-9.99E+02	1.14E+00	-9.99E+02	-999	-9.99E+02	-999	-9.99E+02	-999	-9.99E+02	2.49E+00	-9.99E+02	2.62E+02	-9.99E+02	5.02E+01	-9.99E+02	2.82E+01	-9.99E+02	4.78E+01	-9.99E+02	6.91E+02	-9.99E+02	5.55E+00	-9.99E+02	-999	-9.99E+02	-999	-9.99E+02	-9.99E+02	-9.99E+02
BHM	33.553	-86.815	163	80	7/1/2013 13:00	7/1/2013 13:59	4.96E+01	-9.99E+02	1.59E+02	-9.99E+02	1.21E-01	-9.99E+02	8.64E-01	-9.99E+02	2.41E+00	-9.99E+02	4.80E+00	-9.99E+02	4.17E-01	-9.99E+02	9.84E-01	-9.99E+02	-999	-9.99E+02	-999	-9.99E+02	2.59E+00	-9.99E+02	2.92E+00	-9.99E+02	2.65E+02	-9.99E+02	4.59E+01	-9.99E+02	2.90E+01	-9.99E+02	4.78E+01	-9.99E+02	7.60E+02	-9.99E+02	3.96E+00	-9.99E+02	-999	-9.99E+02	2.70E+00	-9.99E+02	-9.99E+02	-9.99E+02
BHM	33.553	-86.815	163	80	7/1/2013 14:00	7/1/2013 14:59	4.84E+01	-9.99E+02	1.48E+02	-9.99E+02	8.52E-02	-9.99E+02	8.14E-01	-9.99E+02	1.87E+00	-9.99E+02	4.75E+00	-9.99E+02	4.96E-01	-9.99E+02	9.96E-01	-9.99E+02	6.62E-01	-9.99E+02	2.52E+00	-9.99E+02	3.18E+00	-9.99E+02	3.46E+00	-9.99E+02	2.74E+02	-9.99E+02	4.46E+01	-9.99E+02	2.94E+01	-9.99E+02	4.78E+01	-9.99E+02	7.40E+02	-9.99E+02	5.37E+00	-9.99E+02	-999	-9.99E+02	2.51E+00	-9.99E+02	-9.99E+02	-9.99E+02
BHM	33.553	-86.815	163	80	7/1/2013 15:00	7/1/2013 15:59	4.81E+01	-9.99E+02	1.62E+02	-9.99E+02	1.38E-01	-9.99E+02	5.70E-01	-9.99E+02	2.05E+00	-9.99E+02	4.11E+00	-9.99E+02	3.93E-01	-9.99E+02	9.78E-01	-9.99E+02	7.26E-01	-9.99E+02	2.71E+00	-9.99E+02	3.44E+00	-9.99E+02	3.32E+00	-9.99E+02	2.80E+02	-9.99E+02	4.66E+01	-9.99E+02	2.90E+01	-9.99E+02	4.78E+01	-9.99E+02	4.68E+02	-9.99E+02	7.46E+00	-9.99E+02	-999	-9.99E+02	2.52E+00	-9.99E+02	-9.99E+02	-9.99E+02
BHM	33.553	-86.815	163	80	7/1/2013 16:00	7/1/2013 16:59	4.79E+01	-9.99E+02	1.64E+02	-9.99E+02	1.53E-01	-9.99E+02	4.07E-01	-9.99E+02	2.35E+00	-9.99E+02	4.03E+00	-9.99E+02	3.63E-01	-9.99E+02	7.93E-01	-9.99E+02	4.69E-01	-9.99E+02	2.41E+00	-9.99E+02	2.88E+00	-9.99E+02	3.04E+00	-9.99E+02	2.82E+02	-9.99E+02	4.65E+01	-9.99E+02	2.88E+01	-9.99E+02	4.78E+01	-9.99E+02	3.76E+02	-9.99E+02	5.72E+00	-9.99E+02	-999	-9.99E+02	2.19E+00	-9.99E+02	-9.99E+02	-9.99E+02
BHM	33.553	-86.815	163	80	7/1/2013 17:00	7/1/2013 17:59	4.68E+01	-9.99E+02	1.53E+02	-9.99E+02	2.07E-01	-9.99E+02	4.90E-01	-9.99E+02	3.09E+00	-9.99E+02	5.10E+00	-9.99E+02	4.43E-01	-9.99E+02	7.84E-01	-9.99E+02	3.60E-01	-9.99E+02	2.58E+00	-9.99E+02	2.94E+00	-9.99E+02	2.83E+00	-9.99E+02	2.84E+02	-9.99E+02	4.87E+01	-9.99E+02	2.84E+01	-9.99E+02	4.78E+01	-9.99E+02	1.74E+02	-9.99E+02	6.93E+00	-9.99E+02	-999	-9.99E+02	2.28E+00	-9.99E+02	-9.99E+02	-9.99E+02
CTR	32.902	-87.25	160	74	5/31/2013 18:00	5/31/2013 18:59	3.98E+01	2.68E+01	1.01E+02	7.75E+01	1.53E-01	4.36E-02	1.44E-02	3.91E-03	2.93E-01	3.20E-01	8.37E-01	8.07E-01	1.55E-01	4.65E-02	5.01E-01	5.83E-01	1.43E-01	6.18E-02	2.51E+00	3.88E-01	2.65E+00	4.49E-01	2.13E+00	2.61E+00	1.46E+02	1.67E+02	6.51E+01	7.03E+01	2.69E+01	3.02E+02	2.95E+01	0.00E+00	1.05E+01	1.34E+02	5.71E+00	1.35E+00	4.45E-01	6.61E-03	1.27E+00	2.71E-01	1.84E+00	1.06E-01
CTR	32.902	-87.25	160	74	5/31/2013 19:00	5/31/2013 19:59	3.94E+01	2.92E+01	1.06E+02	7.76E+01	1.38E-01	5.02E-02	7.07E-03	7.08E-05	3.35E-01	3.95E-01	8.13E-01	8.98E-01	1.04E-01	6.36E-02	4.82E-01	7.37E-01	9.31E-02	6.96E-02	2.73E+00	4.51E-01	2.82E+00	5.21E-01	2.06E+00	2.65E+00	1.51E+02	1.59E+02	6.76E+01	7.20E+01	2.60E+01	3.01E+02	2.95E+01	0.00E+00	1.20E+00	0.00E+00	5.48E+00	1.50E+00	3.97E-01	2.96E-03	1.30E+00	2.74E-01	1.84E+00	1.28E-01
CTR	32.902	-87.25	160	74	5/31/2013 20:00	5/31/2013 20:59	3.84E+01	2.78E+01	1.07E+02	7.75E+01	9.32E-02	6.26E-02	-2.21E-03	3.09E-05	3.07E-01	5.08E-01	7.39E-01	1.02E+00	9.69E-02	6.06E-02	4.92E-01	7.08E-01	1.04E-01	8.21E-02	3.00E+00	5.21E-01	3.11E+00	6.03E-01	1.74E+00	2.66E+00	1.52E+02	1.52E+02	7.09E+01	7.61E+01	2.53E+01	3.00E+02	2.95E+01	0.00E+00	1.05E+00	0.00E+00	6.06E+00	1.72E+00	3.78E-01	2.82E-03	1.29E+00	3.06E-01	1.83E+00	1.48E-01
CTR	32.902	-87.25	160	74	5/31/2013 21:00	5/31/2013 21:59	3.69E+01	2.21E+01	1.10E+02	7.80E+01	7.79E-02	9.98E-02	5.46E-03	1.90E-05	4.26E-01	7.63E-01	9.08E-01	1.32E+00	1.01E-01	4.58E-02	4.72E-01	4.74E-01	1.72E-01	1.10E-01	3.33E+00	5.71E-01	3.50E+00	6.81E-01	2.76E+00	2.58E+00	1.59E+02	1.54E+02	7.36E+01	8.06E+01	2.47E+01	2.99E+02	2.95E+01	0.00E+00	1.14E+00	0.00E+00	5.31E+00	1.99E+00	3.39E-01	2.66E-03	1.18E+00	3.49E-01	1.81E+00	1.66E-01
CTR	32.902	-87.25	160	74	5/31/2013 22:00	5/31/2013 22:59	3.42E+01	2.32E+01	1.12E+02	7.41E+01	8.44E-02	3.90E-01	1.84E-03	3.05E-05	5.53E-01	6.91E-01	1.04E+00	1.23E+00	7.65E-02	3.05E-02	4.71E-01	1.69E-01	2.27E-01	7.88E-02	2.99E+00	3.36E-01	3.22E+00	4.15E-01	2.50E+00	2.92E+00	1.74E+02	1.83E+02	7.88E+01	8.14E+01	2.39E+01	2.98E+02	2.95E+01	6.09E-06	1.20E+00	0.00E+00	7.05E+00	1.74E+00	3.21E-01	1.60E-03	1.17E+00	3.52E-01	1.78E+00	1.22E-01
CTR	32.902	-87.25	160	74	5/31/2013 23:00	5/31/2013 23:59	3.11E+01	2.58E+01	1.14E+02	7.27E+01	7.61E-02	4.73E-01	3.39E-03	4.02E-05	5.26E-01	6.84E-01	1.04E+00	1.26E+00	5.54E-02	2.68E-02	3.94E-01	1.22E-01	1.82E-01	7.00E-02	2.80E+00	2.80E-01	2.99E+00	3.50E-01	2.16E+00	2.70E+00	1.86E+02	1.94E+02	8.37E+01	8.24E+01	2.32E+01	2.98E+02	2.95E+01	5.24E-07	1.33E+00	0.00E+00	7.50E+00	1.84E+00	3.18E-01	2.57E-03	1.18E+00	3.29E-01	1.74E+00	1.32E-01
CTR	32.902	-87.25	160	74	6/1/2013 0:00	6/1/2013 0:59	3.06E+01	2.46E+01	1.15E+02	7.26E+01	-999	3.83E-01	-999	3.61E-05	-999	7.47E-01	-999	1.34E+00	6.45E-02	2.53E-02	5.44E-01	1.12E-01	1.64E-01	7.45E-02	2.33E+00	2.95E-01	2.50E+00	3.69E-01	1.92E+00	2.41E+00	1.73E+02	1.94E+02	8.55E+01	8.45E+01	2.30E+01	2.97E+02	2.95E+01	0.00E+00	1.40E+00	0.00E+00	6.72E+00	1.94E+00	4.03E-01	3.37E-03	8.51E-01	3.21E-01	1.72E+00	1.45E-01
CTR	32.902	-87.25	160	74	6/1/2013 1:00	6/1/2013 1:59	3.10E+01	2.34E+01	1.15E+02	7.21E+01	7.47E-02	4.01E-01	2.74E-03	1.88E-05	4.69E-01	7.72E-01	9.02E-01	1.39E+00	5.49E-02	2.84E-02	-999	1.21E-01	1.36E-01	7.38E-02	2.75E+00	2.90E-01	2.89E+00	3.64E-01	1.23E+00	2.17E+00	1.53E+02	1.87E+02	8.73E+01	8.70E+01	2.26E+01	2.97E+02	2.95E+01	0.00E+00	1.40E+00	0.00E+00	7.13E+00	1.91E+00	3.67E-01	4.62E-03	8.97E-01	3.22E-01	1.70E+00	1.41E-01
CTR	32.902	-87.25	160	74	6/1/2013 2:00	6/1/2013 2:59	2.83E+01	2.15E+01	1.15E+02	7.14E+01	9.54E-02	4.92E-01	6.18E-03	2.16E-05	5.81E-01	7.83E-01	1.07E+00	1.42E+00	5.88E-02	3.42E-02	3.83E-01	1.37E-01	1.72E-01	7.30E-02	2.88E+00	2.90E-01	3.06E+00	3.63E-01	1.19E+00	1.89E+00	1.35E+02	1.71E+02	9.24E+01	8.91E+01	2.15E+01	2.96E+02	2.95E+01	0.00E+00	1.42E+00	0.00E+00	6.07E+00	1.89E+00	3.74E-01	6.16E-03	7.77E-01	3.51E-01	1.70E+00	1.34E-01
CTR	32.902	-87.25	160	74	6/1/2013 3:00	6/1/2013 3:59	2.49E+01	1.89E+01	1.12E+02	7.05E+01	7.64E-02	6.03E-01	5.24E-03	1.66E-05	5.62E-01	7.75E-01	9.65E-01	1.41E+00	3.05E-02	3.99E-02	3.49E-01	1.66E-01	1.80E-01	7.34E-02	2.59E+00	2.96E-01	2.77E+00	3.70E-01	1.41E+00	1.94E+00	1.45E+02	1.53E+02	9.49E+01	9.11E+01	2.09E+01	2.96E+02	2.95E+01	6.35E-10	1.47E+00	0.00E+00	5.60E+00	1.89E+00	3.37E-01	8.22E-03	8.15E-01	3.95E-01	1.69E+00	1.30E-01
CTR	32.902	-87.25	160	74	6/1/2013 4:00	6/1/2013 4:59	2.27E+01	1.66E+01	1.10E+02	6.99E+01	2.64E-03	6.06E-01	4.32E-03	1.02E-05	4.74E-01	7.55E-01	8.04E-01	1.37E+00	1.94E-02	4.10E-02	2.99E-01	2.04E-01	1.67E-01	7.61E-02	2.37E+00	3.13E-01	2.53E+00	3.89E-01	1.35E+00	1.94E+00	1.38E+02	1.36E+02	9.59E+01	9.26E+01	2.07E+01	2.95E+02	2.95E+01	2.36E-04	2.80E+00	0.00E+00	6.16E+00	1.90E+00	3.07E-01	1.03E-02	7.25E-01	4.38E-01	1.69E+00	1.33E-01
CTR	32.902	-87.25	160	74	6/1/2013 5:00	6/1/2013 5:59	2.47E+01	2.13E+01	1.06E+02	7.04E+01	-9.08E-03	6.00E-01	3.04E-02	2.67E-02	4.60E-01	5.56E-01	8.39E-01	1.27E+00	3.80E-02	8.72E-02	3.05E-01	1.42E-01	1.38E-01	7.08E-02	2.17E+00	3.24E-01	2.31E+00	3.95E-01	1.37E+00	2.01E+00	1.34E+02	1.29E+02	9.43E+01	8.90E+01	2.13E+01	2.95E+02	2.95E+01	1.34E-03	2.83E+01	1.28E+01	6.19E+00	1.80E+00	3.19E-01	1.48E-02	7.53E-01	5.62E-01	1.71E+00	1.21E-01
CTR	32.902	-87.25	160	74	6/1/2013 6:00	6/1/2013 6:59	2.48E+01	2.86E+01	1.11E+02	7.07E+01	1.42E-02	4.29E-01	7.78E-02	5.54E-02	7.11E-01	2.77E-01	1.19E+00	9.95E-01	5.18E-02	9.45E-02	3.53E-01	4.10E-02	2.08E-01	6.17E-02	2.58E+00	3.09E-01	2.79E+00	3.71E-01	1.27E+00	2.41E+00	1.53E+02	1.44E+02	9.31E+01	8.06E+01	2.18E+01	2.96E+02	2.95E+01	1.71E-04	6.08E+01	1.86E+02	7.35E+00	1.71E+00	3.61E-01	4.19E-02	7.69E-01	6.38E-01	1.73E+00	9.87E-02
CTR	32.902	-87.25	160	74	6/1/2013 7:00	6/1/2013 7:59	2.71E+01	3.33E+01	1.13E+02	7.23E+01	9.04E-02	1.74E-01	1.36E-01	4.66E-02	5.93E-01	1.75E-01	1.26E+00	8.36E-01	6.63E-02	9.90E-02	4.85E-01	5.59E-02	1.56E-01	6.62E-02	2.45E+00	2.95E-01	2.61E+00	3.61E-01	1.77E+00	3.70E+00	1.48E+02	1.56E+02	9.09E+01	7.60E+01	2.28E+01	2.97E+02	2.97E+01	9.55E-08	2.10E+02	3.96E+02	6.27E+00	1.49E+00	3.99E-01	4.74E-03	8.59E-01	4.86E-01	1.77E+00	9.08E-02
CTR	32.902	-87.25	160	74	6/1/2013 8:00	6/1/2013 8:59	3.25E+01	3.89E+01	1.13E+02	7.87E+01	2.05E-01	1.77E-01	1.13E-01	4.79E-02	4.66E-01	1.82E-01	1.24E+00	1.16E+00	8.69E-02	2.18E-01	6.23E-01	6.05E-02	1.47E-01	9.00E-02	2.29E+00	4.26E-01	2.43E+00	5.16E-01	2.47E+00	4.25E+00	1.61E+02	1.54E+02	8.26E+01	7.11E+01	2.47E+01	2.99E+02	2.97E+01	6.15E-09	3.24E+02	5.99E+02	7.86E+00	1.92E+00	4.89E-01	2.12E-02	1.05E+00	5.65E-01	1.84E+00	1.25E-01
CTR	32.902	-87.25	160	74	6/1/2013 9:00	6/1/2013 9:59	3.75E+01	4.35E+01	1.12E+02	8.47E+01	2.01E-01	2.07E-01	5.89E-02	4.87E-02	2.82E-01	1.96E-01	9.56E-01	1.50E+00	8.66E-02	3.41E-01	7.70E-01	6.73E-02	1.62E-01	1.12E-01	2.31E+00	6.13E-01	2.47E+00	7.26E-01	3.21E+00	4.66E+00	1.71E+02	1.63E+02	7.75E+01	6.53E+01	2.57E+01	3.00E+02	2.97E+01	3.21E-09	3.74E+02	7.74E+02	7.07E+00	2.49E+00	5.34E-01	6.07E-02	1.06E+00	6.73E-01	1.86E+00	1.63E-01
CTR	32.902	-87.25	160	74	6/1/2013 10:00	6/1/2013 10:59	3.45E+01	4.25E+01	1.11E+02	8.20E+01	1.69E-01	1.66E-01	5.87E-02	3.59E-02	2.36E-01	1.41E-01	8.52E-01	1.21E+00	7.62E-02	2.82E-01	7.36E-01	7.30E-02	1.68E-01	9.27E-02	2.69E+00	5.92E-01	2.85E+00	6.85E-01	2.06E+00	4.49E+00	1.70E+02	1.72E+02	7.84E+01	6.07E+01	2.59E+01	3.01E+02	2.97E+01	9.67E-06	3.40E+02	9.05E+02	7.25E+00	2.26E+00	5.10E-01	5.98E-02	9.47E-01	5.84E-01	1.87E+00	1.35E-01
CTR	32.902	-87.25	160	74	6/1/2013 11:00	6/1/2013 11:59	3.47E+01	3.98E+01	1.03E+02	7.95E+01	1.21E-01	1.20E-01	4.07E-02	2.60E-02	1.51E-01	1.01E-01	6.09E-01	9.36E-01	9.54E-02	2.16E-01	7.50E-01	8.08E-02	1.30E-01	7.34E-02	2.06E+00	5.92E-01	2.19E+00	6.65E-01	2.84E+00	4.78E+00	1.58E+02	1.81E+02	7.21E+01	5.69E+01	2.72E+01	3.02E+02	2.97E+01	4.79E-04	5.47E+02	9.83E+02	6.11E+00	2.10E+00	5.38E-01	5.86E-02	8.81E-01	5.19E-01	1.88E+00	1.11E-01
CTR	32.902	-87.25	160	74	6/1/2013 12:00	6/1/2013 12:59	3.31E+01	3.90E+01	1.00E+02	7.77E+01	1.00E-01	8.25E-02	4.57E-02	2.14E-02	1.34E-01	8.30E-02	5.42E-01	8.01E-01	7.80E-02	1.90E-01	6.08E-01	9.53E-02	9.26E-02	6.11E-02	2.29E+00	5.94E-01	2.39E+00	6.55E-01	2.04E+00	4.70E+00	1.65E+02	1.83E+02	7.98E+01	5.40E+01	2.64E+01	3.03E+02	3.07E+01	1.31E-04	4.55E+02	1.01E+03	5.09E+00	2.01E+00	4.43E-01	6.29E-02	7.82E-01	4.82E-01	1.90E+00	9.87E-02
CTR	32.902	-87.25	160	74	6/1/2013 13:00	6/1/2013 13:59	3.11E+01	3.89E+01	1.03E+02	7.68E+01	1.10E-01	6.46E-02	1.06E-01	2.02E-02	2.56E-01	7.81E-02	7.48E-01	7.28E-01	1.01E-01	1.67E-01	7.98E-01	1.17E-01	1.04E-01	5.37E-02	2.34E+00	5.81E-01	2.44E+00	6.35E-01	1.55E+00	4.79E+00	2.01E+02	1.80E+02	8.20E+01	5.25E+01	2.69E+01	3.03E+02	3.19E+01	3.37E-05	4.29E+02	9.70E+02	4.99E+00	1.91E+00	4.60E-01	5.94E-02	6.85E-01	4.41E-01	1.91E+00	8.99E-02
CTR	32.902	-87.25	160	74	6/1/2013 14:00	6/1/2013 14:59	2.95E+01	3.85E+01	1.03E+02	7.64E+01	1.41E-01	5.99E-02	8.56E-02	1.99E-02	2.25E-01	8.10E-02	7.29E-01	6.98E-01	1.30E-01	1.51E-01	8.43E-01	1.41E-01	1.08E-01	4.95E-02	2.31E+00	5.87E-01	2.42E+00	6.37E-01	1.53E+00	4.72E+00	1.62E+02	1.82E+02	7.68E+01	5.18E+01	2.79E+01	3.03E+02	3.20E+01	4.22E-05	4.05E+02	8.10E+02	3.24E+00	1.87E+00	5.41E-01	4.98E-02	4.80E-01	4.03E-01	1.93E+00	8.27E-02
CTR	32.902	-87.25	160	74	6/1/2013 15:00	6/1/2013 15:59	3.10E+01	3.76E+01	1.03E+02	7.75E+01	1.27E-01	6.34E-02	9.83E-02	1.98E-02	2.58E-01	8.77E-02	7.88E-01	6.89E-01	1.60E-01	1.34E-01	9.67E-01	1.65E-01	1.54E-01	4.86E-02	2.24E+00	6.39E-01	2.39E+00	6.88E-01	1.87E+00	4.34E+00	1.71E+02	1.76E+02	7.16E+01	5.34E+01	2.85E+01	3.03E+02	3.20E+01	5.71E-13	3.03E+02	7.14E+02	4.29E+00	1.94E+00	5.28E-01	4.03E-02	5.42E-01	3.83E-01	1.94E+00	7.95E-02
CTR	32.902	-87.25	160	74	6/1/2013 16:00	6/1/2013 16:59	3.07E+01	3.58E+01	1.04E+02	7.95E+01	5.83E-02	6.61E-02	8.84E-02	1.97E-02	3.90E-01	1.03E-01	8.21E-01	6.87E-01	1.07E-01	1.12E-01	7.74E-01	1.72E-01	1.06E-01	5.21E-02	1.77E+00	7.39E-01	1.87E+00	7.91E-01	2.09E+00	4.10E+00	1.83E+02	1.66E+02	7.72E+01	5.79E+01	2.72E+01	3.03E+02	3.20E+01	0.00E+00	1.22E+02	5.41E+02	4.24E+00	2.19E+00	4.45E-01	4.63E-02	5.93E-01	4.13E-01	1.94E+00	8.33E-02
CTR	32.902	-87.25	160	74	6/1/2013 17:00	6/1/2013 17:59	3.94E+01	3.18E+01	9.22E+01	8.12E+01	3.69E-02	6.84E-02	2.14E-02	1.77E-02	2.99E-01	1.54E-01	4.83E-01	7.03E-01	3.82E-02	8.01E-02	4.17E-01	1.80E-01	3.39E-02	6.01E-02	1.89E+00	8.54E-01	1.93E+00	9.14E-01	3.70E+00	3.67E+00	1.90E+02	1.60E+02	9.10E+01	6.73E+01	2.21E+01	3.03E+02	4.16E+01	0.00E+00	2.92E+01	3.34E+02	2.80E+00	2.55E+00	9.53E-02	6.50E-02	2.14E-01	4.83E-01	1.94E+00	9.45E-02
CTR	32.902	-87.25	160	74	6/1/2013 18:00	6/1/2013 18:59	3.55E+01	2.83E+01	9.78E+01	8.17E+01	2.32E-02	7.46E-02	1.91E-02	3.39E-03	3.35E-01	2.63E-01	5.04E-01	8.03E-01	2.57E-02	6.02E-02	3.19E-01	2.13E-01	5.91E-02	7.03E-02	2.05E+00	9.11E-01	2.11E+00	9.81E-01	1.66E+00	3.09E+00	2.48E+02	1.45E+02	9.25E+01	7.18E+01	2.19E+01	3.02E+02	4.85E+01	0.00E+00	2.87E+01	1.30E+02	1.00E+00	2.71E+00	6.44E-02	6.52E-02	1.81E-01	4.95E-01	1.92E+00	1.11E-01
CTR	32.902	-87.25	160	74	6/1/2013 19:00	6/1/2013 19:59	3.14E+01	3.07E+01	9.87E+01	8.08E+01	3.73E-02	8.55E-02	4.94E-03	3.39E-05	3.33E-01	4.05E-01	4.92E-01	9.73E-01	3.19E-02	6.31E-02	2.74E-01	2.56E-01	5.83E-02	7.46E-02	1.65E+00	9.07E-01	1.71E+00	9.81E-01	1.12E+00	3.15E+00	1.15E+02	1.41E+02	9.58E+01	7.29E+01	2.16E+01	3.00E+02	4.85E+01	0.00E+00	1.70E+00	0.00E+00	2.34E+00	2.69E+00	9.90E-02	6.61E-02	2.25E-01	4.88E-01	1.90E+00	1.21E-01
CTR	32.902	-87.25	160	74	6/1/2013 20:00	6/1/2013 20:59	3.19E+01	3.08E+01	1.00E+02	7.97E+01	1.86E-02	8.93E-02	-4.27E-03	1.84E-05	3.32E-01	4.33E-01	4.83E-01	9.77E-01	3.30E-02	6.20E-02	2.27E-01	2.08E-01	5.40E-02	7.39E-02	1.59E+00	9.79E-01	1.64E+00	1.05E+00	1.80E+00	3.15E+00	1.19E+02	1.49E+02	9.47E+01	7.38E+01	2.15E+01	3.00E+02	4.85E+01	0.00E+00	1.63E+00	0.00E+00	2.62E+00	2.78E+00	9.30E-02	5.48E-02	2.12E-01	4.53E-01	1.90E+00	1.19E-01
CTR	32.902	-87.25	160	74	6/1/2013 21:00	6/1/2013 21:59	2.78E+01	2.91E+01	1.04E+02	7.92E+01	6.90E-02	7.98E-02	1.18E-02	1.25E-05	3.95E-01	4.48E-01	5.79E-01	9.71E-01	3.59E-02	5.57E-02	2.17E-01	1.50E-01	5.22E-02	7.54E-02	1.78E+00	1.10E+00	1.83E+00	1.18E+00	1.16E+00	3.01E+00	1.45E+02	1.64E+02	9.74E+01	7.55E+01	2.13E+01	2.99E+02	4.85E+01	0.00E+00	1.69E+00	0.00E+00	2.69E+00	2.96E+00	1.22E-01	3.44E-02	2.13E-01	4.11E-01	1.89E+00	1.18E-01
CTR	32.902	-87.25	160	74	6/1/2013 22:00	6/1/2013 22:59	2.61E+01	2.72E+01	1.04E+02	7.87E+01	7.64E-02	7.24E-02	1.75E-02	9.29E-06	4.03E-01	5.38E-01	6.31E-01	1.07E+00	3.96E-02	4.85E-02	2.95E-01	1.34E-01	5.66E-02	7.80E-02	2.29E+00	1.09E+00	2.35E+00	1.17E+00	1.40E+00	2.83E+00	1.91E+02	1.77E+02	9.56E+01	7.67E+01	2.19E+01	2.98E+02	4.85E+01	0.00E+00	1.71E+00	0.00E+00	3.88E+00	2.89E+00	1.62E-01	1.94E-02	2.61E-01	3.91E-01	1.87E+00	1.19E-01
CTR	32.902	-87.25	160	74	6/1/2013 23:00	6/1/2013 23:59	2.21E+01	2.65E+01	1.11E+02	7.68E+01	9.30E-02	3.41E-01	2.22E-02	8.91E-06	4.60E-01	6.22E-01	7.03E-01	1.17E+00	4.03E-02	4.49E-02	3.78E-01	1.54E-01	1.09E-01	7.58E-02	2.35E+00	8.15E-01	2.46E+00	8.91E-01	2.07E+00	2.95E+00	1.85E+02	1.87E+02	9.67E+01	7.69E+01	2.18E+01	2.98E+02	4.85E+01	0.00E+00	1.65E+00	0.00E+00	2.98E+00	2.40E+00	1.84E-01	1.37E-02	2.71E-01	4.14E-01	1.86E+00	1.31E-01
CTR	32.902	-87.25	160	74	6/2/2013 0:00	6/2/2013 0:59	-999	2.90E+01	1.12E+02	7.71E+01	1.18E-01	1.12E+00	-999	1.03E-05	5.16E-01	8.94E-01	-999	1.58E+00	4.15E-02	6.78E-02	3.39E-01	1.48E-01	2.09E-01	7.92E-02	2.51E+00	4.72E-01	2.72E+00	5.51E-01	2.07E+00	3.33E+00	1.72E+02	1.97E+02	9.85E+01	7.60E+01	2.18E+01	2.97E+02	-999	0.00E+00	1.60E+00	0.00E+00	4.07E+00	2.02E+00	1.92E-01	1.22E-02	3.78E-01	5.09E-01	1.83E+00	1.58E-01
CTR	32.902	-87.25	160	74	6/2/2013 1:00	6/2/2013 1:59	2.21E+01	3.11E+01	1.10E+02	7.88E+01	1.28E-01	1.33E+00	-999	1.20E-05	5.32E-01	1.04E+00	7.21E-01	1.84E+00	-999	8.64E-02	-999	1.21E-01	1.53E-01	8.06E-02	2.47E+00	4.22E-01	2.62E+00	5.03E-01	2.42E+00	3.26E+00	1.89E+02	2.06E+02	9.89E+01	7.61E+01	2.18E+01	2.97E+02	4.85E+01	0.00E+00	1.71E+00	0.00E+00	4.37E+00	2.02E+00	2.16E-01	1.77E-02	4.68E-01	5.46E-01	1.80E+00	1.60E-01
CTR	32.902	-87.25	160	74	6/2/2013 2:00	6/2/2013 2:59	2.23E+01	2.94E+01	1.09E+02	7.83E+01	1.48E-01	1.19E+00	6.58E-02	1.21E-05	6.12E-01	1.06E+00	8.87E-01	1.84E+00	3.08E-02	7.15E-02	4.92E-01	1.04E-01	1.24E-01	8.10E-02	1.91E+00	4.13E-01	2.03E+00	4.94E-01	2.08E+00	3.08E+00	2.15E+02	2.06E+02	9.87E+01	7.74E+01	2.22E+01	2.96E+02	4.85E+01	0.00E+00	1.72E+00	0.00E+00	3.20E+00	1.96E+00	2.97E-01	2.37E-02	7.46E-01	5.35E-01	1.78E+00	1.56E-01
CTR	32.902	-87.25	160	74	6/2/2013 3:00	6/2/2013 3:59	2.45E+01	2.58E+01	1.04E+02	7.56E+01	1.05E-01	1.18E+00	5.96E-02	1.26E-05	1.59E+00	1.07E+00	1.91E+00	1.81E+00	4.01E-02	5.38E-02	-999	1.01E-01	1.22E-01	8.15E-02	1.88E+00	4.46E-01	2.00E+00	5.28E-01	3.04E+00	2.95E+00	2.40E+02	1.96E+02	9.77E+01	7.86E+01	2.22E+01	2.96E+02	4.85E+01	0.00E+00	1.71E+00	0.00E+00	5.92E+00	2.01E+00	4.04E-01	2.04E-02	1.37E+00	5.36E-01	1.76E+00	1.56E-01
CTR	32.902	-87.25	160	74	6/2/2013 4:00	6/2/2013 4:59	4.45E+01	2.37E+01	9.44E+01	7.26E+01	9.04E-02	1.25E+00	6.65E-03	1.47E-05	4.41E-01	1.04E+00	6.64E-01	1.77E+00	2.77E-02	5.04E-02	-999	1.06E-01	3.04E-02	8.22E-02	1.62E+00	4.79E-01	1.65E+00	5.61E-01	3.32E+00	2.99E+00	2.78E+02	1.84E+02	9.35E+01	8.06E+01	1.93E+01	2.96E+02	4.93E+01	0.00E+00	2.26E+00	0.00E+00	2.19E+00	2.06E+00	4.13E-02	1.76E-02	1.89E-01	5.38E-01	1.75E+00	1.54E-01
CTR	32.902	-87.25	160	74	6/2/2013 5:00	6/2/2013 5:59	3.78E+01	2.22E+01	9.76E+01	6.94E+01	1.18E-01	1.21E+00	5.82E-04	5.00E-02	3.85E-01	8.06E-01	5.70E-01	1.64E+00	1.14E-02	5.59E-02	2.19E-01	1.10E-01	4.96E-02	7.95E-02	1.83E+00	4.84E-01	1.88E+00	5.63E-01	1.89E+00	2.91E+00	1.53E+02	1.79E+02	9.80E+01	8.24E+01	1.88E+01	2.95E+02	5.13E+01	0.00E+00	1.72E+01	1.59E+01	-6.37E-01	2.04E+00	1.60E-02	1.62E-02	1.44E-01	5.34E-01	1.74E+00	1.45E-01
CTR	32.902	-87.25	160	74	6/2/2013 6:00	6/2/2013 6:59	3.77E+01	2.41E+01	1.00E+02	6.78E+01	1.46E-01	1.08E+00	3.22E-02	1.18E-01	3.56E-01	5.04E-01	5.76E-01	1.49E+00	2.70E-02	7.67E-02	2.65E-01	9.69E-02	5.85E-02	7.20E-02	1.76E+00	4.49E-01	1.82E+00	5.21E-01	3.07E+00	3.07E+00	1.73E+02	1.85E+02	9.81E+01	7.97E+01	1.90E+01	2.95E+02	5.18E+01	0.00E+00	1.11E+02	1.87E+02	1.58E+00	1.90E+00	-999	1.29E-02	-999	5.22E-01	1.74E+00	1.29E-01
CTR	32.902	-87.25	160	74	6/2/2013 7:00	6/2/2013 7:59	3.49E+01	2.95E+01	1.05E+02	6.73E+01	1.12E-01	1.37E+00	6.69E-02	1.25E-01	3.14E-01	4.14E-01	6.16E-01	1.43E+00	3.07E-02	1.12E-01	4.10E-01	4.36E-02	6.82E-02	5.92E-02	2.06E+00	3.51E-01	2.13E+00	4.10E-01	2.27E+00	3.45E+00	2.43E+02	2.00E+02	9.34E+01	7.58E+01	2.06E+01	2.97E+02	5.18E+01	0.00E+00	2.67E+02	3.99E+02	2.02E+00	1.71E+00	9.58E-02	3.70E-02	-999	5.65E-01	1.74E+00	1.02E-01
CTR	32.902	-87.25	160	74	6/2/2013 8:00	6/2/2013 8:59	3.53E+01	3.34E+01	1.07E+02	6.77E+01	1.47E-01	1.46E+00	1.03E-01	9.64E-02	3.44E-01	3.14E-01	8.12E-01	1.41E+00	7.94E-02	1.53E-01	4.11E-01	1.59E-02	6.81E-02	5.29E-02	-999	3.71E-01	-999	4.24E-01	1.06E+00	3.00E+00	2.50E+02	2.11E+02	8.66E+01	7.29E+01	2.19E+01	2.98E+02	5.18E+01	0.00E+00	4.45E+02	5.98E+02	3.82E+00	2.02E+00	1.65E-01	8.78E-02	1.44E-01	8.37E-01	1.79E+00	8.86E-02
CTR	32.902	-87.25	160	74	6/2/2013 9:00	6/2/2013 9:59	4.34E+01	3.92E+01	1.04E+02	7.24E+01	1.03E+00	1.05E+00	1.34E-01	6.33E-02	4.32E-01	2.32E-01	1.14E+00	1.62E+00	1.56E-01	2.60E-01	-999	2.02E-02	4.36E-02	6.66E-02	-999	8.35E-01	-999	9.01E-01	2.02E+00	2.71E+00	2.50E+02	2.33E+02	7.47E+01	7.04E+01	2.38E+01	2.99E+02	5.18E+01	5.28E-08	7.17E+02	7.69E+02	-999	3.72E+00	1.70E-01	2.33E-01	3.36E-01	1.47E+00	1.90E+00	1.06E-01
CTR	32.902	-87.25	160	74	6/2/2013 10:00	6/2/2013 10:59	4.55E+01	4.37E+01	1.03E+02	7.69E+01	1.03E+00	7.74E-01	5.16E-02	5.11E-02	2.59E-01	2.21E-01	9.72E-01	1.81E+00	1.72E-01	3.28E-01	-999	8.62E-03	4.36E-02	8.18E-02	2.05E+00	1.35E+00	2.10E+00	1.43E+00	1.50E+00	2.82E+00	3.30E+02	2.43E+02	7.21E+01	6.69E+01	2.45E+01	3.00E+02	5.18E+01	9.62E-03	7.59E+02	9.00E+02	3.90E+00	6.02E+00	2.47E-01	3.55E-01	1.03E+00	2.60E+00	1.94E+00	1.21E-01
CTR	32.902	-87.25	160	74	6/2/2013 11:00	6/2/2013 11:59	4.61E+01	4.59E+01	1.00E+02	8.07E+01	7.34E-01	6.44E-01	3.54E-02	4.50E-02	1.83E-01	1.98E-01	8.19E-01	1.81E+00	1.83E-01	3.68E-01	-999	1.48E-02	4.45E-02	9.63E-02	2.29E+00	2.03E+00	2.33E+00	2.12E+00	1.58E+00	2.57E+00	3.57E+02	2.52E+02	6.84E+01	6.26E+01	2.54E+01	3.01E+02	5.18E+01	7.83E-02	6.56E+02	9.82E+02	5.73E+00	7.96E+00	3.22E-01	5.01E-01	1.07E+00	2.98E+00	1.98E+00	1.38E-01
CTR	32.902	-87.25	160	74	6/2/2013 12:00	6/2/2013 12:59	4.48E+01	4.48E+01	1.03E+02	8.30E+01	5.08E-01	3.19E-01	3.30E-02	3.40E-02	1.37E-01	1.83E-01	7.55E-01	1.54E+00	2.02E-01	3.25E-01	-999	1.77E-02	7.17E-02	9.48E-02	2.33E+00	2.61E+00	2.40E+00	2.71E+00	1.48E+00	2.86E+00	3.53E+02	2.52E+02	6.65E+01	6.54E+01	2.61E+01	3.01E+02	5.18E+01	3.63E-02	6.26E+02	9.92E+02	5.00E+00	9.29E+00	3.26E-01	5.57E-01	1.15E+00	3.04E+00	2.02E+00	1.50E-01
CTR	32.902	-87.25	160	74	6/2/2013 13:00	6/2/2013 13:59	4.44E+01	4.23E+01	1.07E+02	8.40E+01	2.42E-01	1.54E-01	1.79E-02	2.74E-02	1.41E-01	1.73E-01	7.30E-01	1.21E+00	2.17E-01	2.56E-01	-999	1.78E-02	5.16E-02	7.77E-02	2.46E+00	2.17E+00	2.51E+00	2.25E+00	1.55E+00	3.15E+00	3.08E+02	2.48E+02	6.44E+01	7.05E+01	2.68E+01	3.01E+02	5.18E+01	2.15E-01	5.99E+02	9.48E+02	3.84E+00	7.85E+00	3.01E-01	4.79E-01	4.70E-01	2.58E+00	2.07E+00	1.41E-01
CTR	32.902	-87.25	160	74	6/2/2013 14:00	6/2/2013 14:59	4.63E+01	4.12E+01	1.11E+02	8.35E+01	1.36E-01	1.43E-01	1.77E-02	2.42E-02	1.67E-01	1.98E-01	7.52E-01	1.02E+00	2.00E-01	1.88E-01	-999	5.56E-03	8.51E-02	5.34E-02	2.27E+00	1.74E+00	2.35E+00	1.79E+00	2.63E+00	3.32E+00	3.06E+02	2.34E+02	6.39E+01	7.43E+01	2.70E+01	3.01E+02	5.18E+01	3.35E-01	5.87E+02	8.34E+02	3.86E+00	6.86E+00	2.15E-01	3.55E-01	2.11E-01	2.69E+00	2.08E+00	1.01E-01
CTR	32.902	-87.25	160	74	6/2/2013 15:00	6/2/2013 15:59	4.72E+01	4.00E+01	1.11E+02	8.27E+01	9.95E-02	2.14E-01	3.13E-02	4.18E-02	1.48E-01	2.05E-01	8.02E-01	9.52E-01	2.15E-01	1.51E-01	-999	4.59E-03	5.78E-02	4.47E-02	2.77E+00	1.67E+00	2.83E+00	1.71E+00	2.22E+00	3.19E+00	3.16E+02	2.34E+02	6.14E+01	7.76E+01	2.74E+01	3.01E+02	5.18E+01	4.42E-01	5.91E+02	5.40E+02	2.56E+00	6.60E+00	2.21E-01	3.04E-01	2.78E-01	2.66E+00	2.08E+00	8.29E-02
CTR	32.902	-87.25	160	74	6/2/2013 16:00	6/2/2013 16:59	4.82E+01	3.92E+01	1.12E+02	8.08E+01	1.42E-01	4.34E-01	2.39E-02	3.99E-02	2.33E-01	2.28E-01	9.61E-01	9.03E-01	2.48E-01	1.11E-01	-999	5.04E-03	7.11E-02	3.48E-02	2.09E+00	1.34E+00	2.16E+00	1.38E+00	1.54E+00	3.75E+00	3.09E+02	2.44E+02	6.39E+01	8.08E+01	2.70E+01	3.00E+02	5.18E+01	1.83E-10	2.26E+02	4.59E+02	3.09E+00	5.24E+00	2.40E-01	2.35E-01	2.82E-01	2.10E+00	2.06E+00	5.80E-02
CTR	32.902	-87.25	160	74	6/2/2013 17:00	6/2/2013 17:59	4.81E+01	3.54E+01	1.15E+02	7.98E+01	1.79E-01	6.80E-01	1.94E-02	2.78E-02	2.65E-01	2.76E-01	9.84E-01	8.80E-01	2.21E-01	9.45E-02	-999	1.31E-02	7.56E-02	3.54E-02	2.57E+00	1.10E+00	2.65E+00	1.13E+00	1.01E+00	3.51E+00	2.78E+02	2.38E+02	6.62E+01	8.43E+01	2.65E+01	3.00E+02	5.18E+01	3.52E-09	1.20E+02	2.75E+02	3.72E+00	4.00E+00	2.45E-01	2.17E-01	3.31E-01	1.42E+00	2.03E+00	5.15E-02
CTR	32.902	-87.25	160	74	6/2/2013 18:00	6/2/2013 18:59	4.43E+01	2.92E+01	1.15E+02	8.01E+01	1.19E-01	8.02E-01	4.08E-03	5.25E-03	3.29E-01	3.82E-01	8.62E-01	9.26E-01	1.88E-01	8.76E-02	-999	3.86E-02	9.14E-02	4.36E-02	2.19E+00	1.14E+00	2.29E+00	1.18E+00	1.12E+00	3.22E+00	2.63E+02	2.25E+02	6.95E+01	8.80E+01	2.59E+01	3.00E+02	5.18E+01	5.08E-04	1.85E+01	9.39E+01	4.79E+00	3.65E+00	1.98E-01	2.44E-01	3.69E-01	9.65E-01	2.01E+00	5.97E-02
CTR	32.902	-87.25	160	74	6/2/2013 19:00	6/2/2013 19:59	4.43E+01	2.28E+01	1.12E+02	8.08E+01	1.39E-01	7.18E-01	-9.86E-05	4.02E-05	2.38E-01	5.57E-01	7.21E-01	1.06E+00	1.48E-01	8.55E-02	-999	8.97E-02	1.18E-01	6.29E-02	2.54E+00	1.51E+00	2.66E+00	1.57E+00	1.11E+00	2.57E+00	2.59E+02	2.32E+02	7.01E+01	9.21E+01	2.57E+01	2.99E+02	5.18E+01	2.15E-03	1.53E+00	0.00E+00	4.26E+00	4.16E+00	1.59E-01	2.60E-01	3.27E-01	7.63E-01	1.94E+00	7.90E-02
CTR	32.902	-87.25	160	74	6/2/2013 20:00	6/2/2013 20:59	4.04E+01	1.82E+01	1.14E+02	8.23E+01	9.93E-02	4.75E-01	-2.01E-03	1.42E-05	2.18E-01	6.31E-01	6.37E-01	1.14E+00	1.23E-01	8.86E-02	-999	1.66E-01	8.86E-02	8.41E-02	2.75E+00	2.20E+00	2.84E+00	2.29E+00	1.40E+00	1.97E+00	2.65E+02	2.49E+02	7.53E+01	9.46E+01	2.49E+01	2.98E+02	5.18E+01	2.21E-05	1.48E+00	0.00E+00	5.42E+00	5.34E+00	1.63E-01	2.38E-01	2.68E-01	7.15E-01	1.88E+00	1.01E-01
CTR	32.902	-87.25	160	74	6/2/2013 21:00	6/2/2013 21:59	3.88E+01	1.59E+01	-999	8.53E+01	-999	3.12E-01	-3.59E-03	9.09E-06	2.94E-01	6.23E-01	7.24E-01	1.14E+00	1.28E-01	9.09E-02	-999	2.00E-01	9.49E-02	8.83E-02	2.68E+00	2.76E+00	2.78E+00	2.85E+00	8.99E-01	1.50E+00	2.31E+02	2.58E+02	7.92E+01	9.62E+01	2.43E+01	2.97E+02	5.18E+01	0.00E+00	1.60E+00	0.00E+00	5.69E+00	6.27E+00	1.66E-01	2.21E-01	2.48E-01	6.71E-01	1.86E+00	1.08E-01
CTR	32.902	-87.25	160	74	6/2/2013 22:00	6/2/2013 22:59	2.79E+01	1.51E+01	1.28E+02	8.99E+01	1.19E-01	2.11E-01	2.55E-03	5.69E-06	3.42E-01	6.22E-01	7.52E-01	1.13E+00	8.61E-02	8.23E-02	-999	2.05E-01	8.96E-02	7.68E-02	2.86E+00	2.78E+00	2.95E+00	2.86E+00	1.31E+00	1.09E+00	2.54E+02	2.70E+02	8.81E+01	9.76E+01	2.32E+01	2.97E+02	5.18E+01	0.00E+00	1.64E+00	0.00E+00	5.29E+00	6.10E+00	1.56E-01	1.87E-01	1.83E-01	5.68E-01	1.84E+00	9.56E-02
CTR	32.902	-87.25	160	74	6/2/2013 23:00	6/2/2013 23:59	3.18E+01	1.54E+01	1.28E+02	9.42E+01	8.16E-02	1.86E-01	7.97E-04	3.34E-06	5.47E-01	6.59E-01	1.01E+00	1.18E+00	1.00E-01	6.86E-02	-999	2.05E-01	1.09E-01	6.26E-02	2.58E+00	2.62E+00	2.68E+00	2.68E+00	1.28E+00	8.11E-01	2.93E+02	2.73E+02	8.67E+01	9.83E+01	2.29E+01	2.96E+02	5.18E+01	0.00E+00	1.67E+00	0.00E+00	4.37E+00	5.48E+00	1.38E-01	1.34E-01	2.33E-01	4.09E-01	1.82E+00	7.52E-02
CTR	32.902	-87.25	160	74	6/3/2013 0:00	6/3/2013 0:59	3.20E+01	1.62E+01	-999	9.73E+01	5.87E-02	1.85E-01	-2.69E-03	4.30E-06	1.49E+00	7.08E-01	2.14E+00	1.30E+00	1.55E-01	7.89E-02	-999	2.56E-01	1.12E-01	6.64E-02	2.95E+00	3.15E+00	3.06E+00	3.22E+00	1.27E+00	5.72E-01	2.77E+02	2.69E+02	8.70E+01	9.79E+01	2.26E+01	2.96E+02	5.18E+01	2.64E-23	1.74E+00	0.00E+00	4.98E+00	6.37E+00	1.46E-01	1.23E-01	1.49E-01	3.76E-01	1.81E+00	8.49E-02
CTR	32.902	-87.25	160	74	6/3/2013 1:00	6/3/2013 1:59	2.76E+01	1.74E+01	1.44E+02	9.88E+01	6.06E-02	1.64E-01	9.16E-03	3.95E-06	2.14E+00	7.26E-01	2.79E+00	1.41E+00	1.15E-01	9.97E-02	-999	2.83E-01	1.81E-01	7.02E-02	3.13E+00	3.92E+00	3.31E+00	3.99E+00	1.56E+00	5.98E-01	3.02E+02	2.58E+02	9.09E+01	9.66E+01	2.19E+01	2.96E+02	5.18E+01	1.12E-05	1.76E+00	0.00E+00	5.28E+00	7.82E+00	1.40E-01	1.41E-01	2.03E-01	4.27E-01	1.80E+00	1.03E-01
CTR	32.902	-87.25	160	74	6/3/2013 2:00	6/3/2013 2:59	2.36E+01	2.05E+01	1.59E+02	1.00E+02	8.03E-02	1.06E-01	3.28E-02	6.61E-06	1.73E+00	7.57E-01	2.31E+00	1.52E+00	8.43E-02	1.35E-01	-999	3.13E-01	2.19E-01	7.56E-02	2.93E+00	3.97E+00	3.15E+00	4.05E+00	1.41E+00	5.09E-01	3.15E+02	2.64E+02	9.38E+01	9.35E+01	2.15E+01	2.96E+02	5.18E+01	1.45E-02	1.84E+00	0.00E+00	5.55E+00	8.09E+00	1.92E-01	1.71E-01	-999	5.14E-01	1.81E+00	1.35E-01
CTR	32.902	-87.25	160	74	6/3/2013 3:00	6/3/2013 3:59	2.21E+01	2.21E+01	1.59E+02	1.05E+02	1.11E-01	6.23E-02	6.40E-03	6.36E-06	2.08E+00	9.41E-01	2.70E+00	1.87E+00	9.01E-02	1.86E-01	-999	4.03E-01	2.34E-01	9.64E-02	2.73E+00	4.04E+00	2.97E+00	4.14E+00	1.39E+00	7.34E-01	3.09E+02	1.32E+01	9.55E+01	9.09E+01	2.12E+01	2.96E+02	5.18E+01	1.88E-03	1.86E+00	0.00E+00	5.92E+00	8.20E+00	1.57E-01	1.56E-01	2.13E-01	4.84E-01	1.80E+00	1.86E-01
CTR	32.902	-87.25	160	74	6/3/2013 4:00	6/3/2013 4:59	2.25E+01	2.09E+01	1.48E+02	1.12E+02	1.27E-01	1.00E-01	3.51E-02	4.81E-05	3.49E+00	1.65E+00	4.13E+00	2.87E+00	8.99E-02	2.50E-01	-999	4.66E-01	1.89E-01	1.86E-01	2.69E+00	4.41E+00	2.88E+00	4.60E+00	1.21E+00	1.62E+00	2.92E+02	5.23E+01	9.52E+01	8.97E+01	2.11E+01	2.96E+02	5.18E+01	8.98E-05	5.61E+00	0.00E+00	6.34E+00	9.23E+00	1.81E-01	1.43E-01	-999	5.25E-01	1.78E+00	3.32E-01
CTR	32.902	-87.25	160	74	6/3/2013 5:00	6/3/2013 5:59	2.31E+01	2.03E+01	1.46E+02	1.23E+02	1.89E-01	4.48E-01	5.02E-01	1.12E-01	3.20E+00	3.22E+00	4.38E+00	5.31E+00	7.84E-02	4.14E-01	-999	5.20E-01	1.72E-01	3.85E-01	2.54E+00	3.31E+00	2.72E+00	3.70E+00	1.22E+00	1.54E+00	3.09E+02	6.23E+01	9.42E+01	8.62E+01	2.14E+01	2.96E+02	5.18E+01	1.31E-10	1.25E+02	4.27E+00	6.37E+00	8.22E+00	2.26E-01	1.38E-01	3.05E-01	7.28E-01	1.74E+00	5.97E-01
CTR	32.902	-87.25	160	74	6/3/2013 6:00	6/3/2013 6:59	2.57E+01	2.87E+01	1.46E+02	1.27E+02	1.76E-01	9.58E-01	7.17E-01	4.93E-01	1.97E+00	4.16E+00	3.47E+00	7.35E+00	1.29E-01	8.54E-01	-999	4.97E-01	1.79E-01	5.01E-01	2.85E+00	3.12E+00	3.03E+00	3.62E+00	1.00E+00	1.48E+00	3.39E+02	6.64E+01	8.96E+01	7.92E+01	2.24E+01	2.97E+02	5.18E+01	2.48E-18	2.42E+02	9.18E+01	6.58E+00	8.40E+00	2.90E-01	1.37E-01	3.23E-01	8.37E-01	1.73E+00	7.02E-01
CTR	32.902	-87.25	160	74	6/3/2013 7:00	6/3/2013 7:59	3.31E+01	3.48E+01	1.43E+02	1.19E+02	1.72E-01	8.88E-01	4.23E-01	4.36E-01	1.06E+00	3.26E+00	2.41E+00	6.41E+00	1.78E-01	1.03E+00	6.78E-01	4.31E-01	1.52E-01	4.20E-01	2.99E+00	2.38E+00	3.14E+00	2.80E+00	1.55E+00	1.27E+00	3.49E+02	2.96E+01	8.21E+01	7.94E+01	2.41E+01	2.97E+02	5.18E+01	1.26E-12	4.82E+02	8.33E+01	6.73E+00	6.77E+00	3.26E-01	1.46E-01	2.79E-01	7.74E-01	1.73E+00	5.94E-01
CTR	32.902	-87.25	160	74	6/3/2013 8:00	6/3/2013 8:59	4.22E+01	4.22E+01	1.28E+02	1.14E+02	5.34E-01	6.58E-01	1.29E-01	4.57E-01	5.33E-01	1.68E+00	1.62E+00	5.08E+00	2.04E-01	1.05E+00	5.98E-01	3.44E-01	1.39E-01	3.40E-01	2.47E+00	2.23E+00	2.61E+00	2.57E+00	2.31E+00	1.17E+00	3.09E+02	3.50E+02	7.40E+01	7.73E+01	2.56E+01	2.97E+02	5.18E+01	0.00E+00	5.36E+02	2.50E+02	5.89E+00	6.24E+00	3.50E-01	1.67E-01	6.05E-01	7.46E-01	1.76E+00	4.99E-01
CTR	32.902	-87.25	160	74	6/3/2013 9:00	6/3/2013 9:59	-999	4.86E+01	1.45E+02	1.08E+02	3.74E-01	4.80E-01	6.08E-02	1.73E-01	3.47E-01	7.24E-01	1.25E+00	3.65E+00	1.76E-01	8.19E-01	5.28E-01	2.68E-01	1.13E-01	2.54E-01	2.42E+00	2.15E+00	2.54E+00	2.41E+00	2.28E+00	1.52E+00	3.11E+02	3.40E+02	7.09E+01	7.39E+01	2.62E+01	2.98E+02	5.18E+01	0.00E+00	5.59E+02	7.92E+02	6.41E+00	5.97E+00	3.42E-01	2.25E-01	5.65E-01	8.08E-01	1.82E+00	3.82E-01
CTR	32.902	-87.25	160	74	6/3/2013 10:00	6/3/2013 10:59	3.57E+01	5.06E+01	1.56E+02	1.04E+02	1.56E-01	1.36E-01	1.22E-01	9.84E-02	3.71E-01	4.63E-01	-999	2.80E+00	-999	5.95E-01	5.76E-01	2.66E-01	1.38E-01	1.85E-01	2.65E+00	1.93E+00	2.79E+00	2.11E+00	1.84E+00	2.35E+00	3.15E+02	3.24E+02	7.24E+01	7.43E+01	2.59E+01	2.99E+02	5.18E+01	3.36E-08	4.15E+02	9.17E+02	5.09E+00	5.40E+00	3.21E-01	2.59E-01	4.00E-01	8.29E-01	1.89E+00	2.63E-01
CTR	32.902	-87.25	160	74	6/3/2013 11:00	6/3/2013 11:59	3.74E+01	5.18E+01	1.52E+02	1.05E+02	1.72E-01	4.28E-02	5.06E-02	9.93E-02	3.21E-01	4.28E-01	1.33E+00	2.55E+00	2.25E-01	5.25E-01	6.22E-01	1.67E-01	1.68E-01	1.43E-01	2.23E+00	1.54E+00	2.40E+00	1.68E+00	1.96E+00	3.46E+00	3.39E+02	3.33E+02	6.81E+01	7.03E+01	2.69E+01	3.00E+02	5.18E+01	1.10E-01	6.61E+02	9.88E+02	3.95E+00	4.34E+00	4.26E-01	2.25E-01	-999	6.95E-01	1.91E+00	2.20E-01
CTR	32.902	-87.25	160	74	6/3/2013 12:00	6/3/2013 12:59	3.83E+01	5.24E+01	1.45E+02	1.05E+02	1.51E-01	7.50E-02	3.89E-02	7.21E-02	2.20E-01	3.32E-01	1.10E+00	2.28E+00	2.49E-01	5.17E-01	6.03E-01	1.36E-01	-999	1.26E-01	-999	1.46E+00	-999	1.59E+00	2.36E+00	4.18E+00	3.12E+02	3.49E+02	6.07E+01	6.33E+01	2.79E+01	3.00E+02	5.18E+01	2.62E-03	8.36E+02	1.00E+03	4.28E+00	4.29E+00	4.54E-01	2.37E-01	1.24E+00	7.28E-01	1.96E+00	2.44E-01
CTR	32.902	-87.25	160	74	6/3/2013 13:00	6/3/2013 13:59	3.89E+01	5.18E+01	1.52E+02	1.02E+02	1.17E-01	7.55E-02	6.11E-02	6.10E-02	2.71E-01	2.86E-01	1.25E+00	1.94E+00	2.74E-01	4.50E-01	5.82E-01	1.20E-01	1.65E-01	1.06E-01	2.51E+00	1.51E+00	2.67E+00	1.62E+00	2.91E+00	4.10E+00	3.34E+02	3.55E+02	6.03E+01	5.93E+01	2.81E+01	3.00E+02	5.18E+01	4.15E-04	8.50E+02	9.62E+02	5.57E+00	4.51E+00	5.22E-01	2.63E-01	1.58E+00	7.97E-01	2.00E+00	2.32E-01
CTR	32.902	-87.25	160	74	6/3/2013 14:00	6/3/2013 14:59	4.05E+01	5.18E+01	1.56E+02	9.90E+01	1.66E-01	5.86E-02	5.65E-02	5.84E-02	3.28E-01	2.88E-01	1.44E+00	1.80E+00	3.00E-01	3.99E-01	5.55E-01	1.21E-01	2.00E-01	9.71E-02	2.91E+00	1.56E+00	3.11E+00	1.66E+00	2.31E+00	3.32E+00	3.58E+02	3.06E+00	6.02E+01	5.75E+01	2.82E+01	3.01E+02	5.18E+01	1.65E-09	6.53E+02	8.60E+02	6.76E+00	4.61E+00	5.66E-01	2.71E-01	1.70E+00	8.14E-01	2.01E+00	2.23E-01
CTR	32.902	-87.25	160	74	6/3/2013 15:00	6/3/2013 15:59	3.94E+01	5.28E+01	1.36E+02	1.00E+02	1.47E-01	4.83E-02	4.82E-02	5.86E-02	3.45E-01	3.24E-01	1.41E+00	1.88E+00	3.08E-01	3.91E-01	5.09E-01	1.45E-01	2.12E-01	1.03E-01	2.48E+00	1.55E+00	2.69E+00	1.66E+00	1.68E+00	2.93E+00	3.43E+02	4.89E+00	6.12E+01	5.75E+01	2.80E+01	3.01E+02	5.18E+01	1.11E-10	3.90E+02	7.08E+02	7.72E+00	4.63E+00	6.17E-01	2.76E-01	1.87E+00	8.25E-01	2.02E+00	2.29E-01
CTR	32.902	-87.25	160	74	6/3/2013 16:00	6/3/2013 16:59	3.82E+01	5.39E+01	1.35E+02	1.02E+02	1.36E-01	4.50E-02	3.87E-02	5.48E-02	3.90E-01	3.80E-01	1.36E+00	2.02E+00	3.15E-01	4.04E-01	4.99E-01	1.82E-01	1.65E-01	1.14E-01	2.90E+00	1.65E+00	3.06E+00	1.76E+00	1.54E+00	2.49E+00	3.59E+02	6.37E+00	6.11E+01	5.86E+01	2.79E+01	3.01E+02	5.18E+01	2.74E-10	3.16E+02	5.19E+02	7.62E+00	4.86E+00	6.64E-01	2.86E-01	2.06E+00	8.54E-01	2.02E+00	2.39E-01
CTR	32.902	-87.25	160	74	6/3/2013 17:00	6/3/2013 17:59	3.71E+01	5.43E+01	1.38E+02	1.05E+02	1.37E-01	4.42E-02	3.67E-02	3.89E-02	4.42E-01	4.71E-01	1.39E+00	2.16E+00	3.12E-01	4.29E-01	4.58E-01	2.20E-01	1.97E-01	1.27E-01	2.63E+00	2.00E+00	2.83E+00	2.13E+00	1.35E+00	2.11E+00	1.79E+00	7.26E+00	6.40E+01	6.20E+01	2.74E+01	3.01E+02	5.18E+01	3.45E-10	1.92E+02	3.10E+02	9.32E+00	5.63E+00	7.24E-01	3.06E-01	2.39E+00	9.10E-01	2.00E+00	2.55E-01
CTR	32.902	-87.25	160	74	6/3/2013 18:00	6/3/2013 18:59	3.53E+01	4.79E+01	1.38E+02	1.08E+02	1.39E-01	4.39E-02	6.29E-03	7.32E-03	4.60E-01	7.19E-01	1.23E+00	2.26E+00	2.39E-01	3.73E-01	4.23E-01	2.89E-01	1.66E-01	1.52E-01	3.09E+00	2.57E+00	3.25E+00	2.72E+00	1.42E+00	2.04E+00	3.25E+02	7.02E+00	6.66E+01	7.11E+01	2.63E+01	3.01E+02	5.18E+01	5.68E-11	2.69E+01	1.04E+02	8.35E+00	6.94E+00	6.36E-01	3.53E-01	2.20E+00	1.04E+00	1.97E+00	2.97E-01
CTR	32.902	-87.25	160	74	6/3/2013 19:00	6/3/2013 19:59	3.49E+01	3.96E+01	1.37E+02	1.12E+02	1.04E-01	5.67E-02	-3.23E-03	6.52E-06	4.91E-01	1.21E+00	1.15E+00	2.64E+00	1.88E-01	3.42E-01	4.49E-01	3.81E-01	1.50E-01	2.03E-01	3.29E+00	3.80E+00	3.44E+00	4.01E+00	1.51E+00	2.04E+00	3.06E+02	6.03E+00	6.80E+01	7.65E+01	2.55E+01	3.00E+02	5.18E+01	0.00E+00	1.62E+00	0.00E+00	9.31E+00	9.76E+00	5.39E-01	4.72E-01	2.08E+00	1.38E+00	1.91E+00	3.69E-01
CTR	32.902	-87.25	160	74	6/3/2013 20:00	6/3/2013 20:59	3.32E+01	3.85E+01	1.32E+02	1.17E+02	3.64E-02	1.40E-01	-1.23E-03	6.66E-06	7.71E-01	1.90E+00	1.57E+00	3.78E+00	2.06E-01	5.48E-01	4.03E-01	4.67E-01	1.43E-01	2.80E-01	2.88E+00	4.57E+00	3.02E+00	4.85E+00	1.63E+00	2.01E+00	3.09E+02	1.29E+01	6.95E+01	7.94E+01	2.46E+01	2.99E+02	5.18E+01	1.51E-13	1.51E+00	0.00E+00	8.73E+00	1.26E+01	4.97E-01	7.91E-01	1.99E+00	2.26E+00	1.89E+00	4.47E-01
CTR	32.902	-87.25	160	74	6/3/2013 21:00	6/3/2013 21:59	2.77E+01	4.01E+01	1.56E+02	1.15E+02	6.16E-02	2.86E-01	7.15E-03	9.29E-06	9.50E-01	2.40E+00	1.82E+00	4.49E+00	1.87E-01	6.87E-01	4.57E-01	6.56E-01	1.88E-01	2.95E-01	3.18E+00	5.06E+00	3.37E+00	5.36E+00	1.46E+00	2.13E+00	3.39E+02	2.80E+01	7.75E+01	7.86E+01	2.33E+01	2.98E+02	5.18E+01	3.23E-05	1.51E+00	0.00E+00	9.51E+00	1.46E+01	5.41E-01	1.06E+00	1.96E+00	2.97E+00	1.87E+00	4.15E-01
CTR	32.902	-87.25	160	74	6/3/2013 22:00	6/3/2013 22:59	2.66E+01	3.86E+01	1.66E+02	1.05E+02	7.27E-02	3.01E-01	6.58E-03	1.07E-05	1.47E+00	2.28E+00	2.47E+00	3.94E+00	1.99E-01	4.99E-01	5.93E-01	7.34E-01	3.24E-01	2.89E-01	3.31E+00	2.99E+00	3.63E+00	3.28E+00	1.70E+00	2.33E+00	3.35E+02	3.86E+01	8.03E+01	7.61E+01	2.26E+01	2.97E+02	5.18E+01	4.19E-05	1.58E+00	0.00E+00	1.01E+01	1.08E+01	6.18E-01	1.02E+00	2.03E+00	2.89E+00	1.88E+00	3.75E-01
CTR	32.902	-87.25	160	74	6/3/2013 23:00	6/3/2013 23:59	2.39E+01	3.72E+01	1.71E+02	1.04E+02	9.63E-02	3.19E-01	6.01E-03	1.08E-05	1.80E+00	2.42E+00	2.88E+00	4.02E+00	2.08E-01	4.87E-01	6.60E-01	7.67E-01	4.13E-01	3.49E-01	3.55E+00	1.85E+00	3.97E+00	2.20E+00	1.63E+00	2.28E+00	3.41E+02	4.51E+01	8.10E+01	7.47E+01	2.21E+01	2.96E+02	5.18E+01	2.11E-05	1.70E+00	0.00E+00	1.03E+01	8.96E+00	6.69E-01	9.52E-01	2.29E+00	2.78E+00	1.88E+00	4.58E-01
CTR	32.902	-87.25	160	74	6/4/2013 0:00	6/4/2013 0:59	2.34E+01	3.41E+01	1.76E+02	1.11E+02	-999	5.90E-01	-1.98E-03	9.20E-06	1.96E+00	3.39E+00	3.03E+00	5.24E+00	2.16E-01	5.80E-01	6.68E-01	6.89E-01	4.09E-01	4.83E-01	3.48E+00	2.03E+00	3.89E+00	2.52E+00	1.84E+00	2.19E+00	3.38E+02	5.28E+01	8.21E+01	7.47E+01	2.16E+01	2.96E+02	5.18E+01	5.00E-16	1.74E+00	0.00E+00	9.78E+00	1.01E+01	6.82E-01	9.85E-01	2.44E+00	3.00E+00	1.83E+00	6.26E-01
CTR	32.902	-87.25	160	74	6/4/2013 1:00	6/4/2013 1:59	2.18E+01	3.03E+01	1.82E+02	1.19E+02	1.39E-01	1.08E+00	9.52E-03	8.42E-06	2.32E+00	5.16E+00	3.69E+00	7.38E+00	2.23E-01	7.11E-01	-999	5.12E-01	4.13E-01	6.49E-01	3.35E+00	2.46E+00	3.77E+00	3.11E+00	1.78E+00	2.20E+00	3.45E+02	5.16E+01	8.37E+01	7.31E+01	2.11E+01	2.96E+02	5.18E+01	9.49E-14	1.72E+00	0.00E+00	1.09E+01	1.16E+01	7.16E-01	1.04E+00	2.62E+00	3.29E+00	1.80E+00	7.84E-01
CTR	32.902	-87.25	160	74	6/4/2013 2:00	6/4/2013 2:59	2.11E+01	2.70E+01	1.75E+02	1.24E+02	1.40E-01	1.34E+00	4.47E-03	9.67E-06	2.66E+00	6.42E+00	4.15E+00	8.65E+00	2.71E-01	6.54E-01	7.02E-01	3.49E-01	4.34E-01	7.24E-01	3.53E+00	2.73E+00	3.96E+00	3.45E+00	1.67E+00	2.19E+00	3.51E+02	4.31E+01	8.42E+01	7.18E+01	2.08E+01	2.96E+02	5.18E+01	0.00E+00	1.71E+00	0.00E+00	1.09E+01	1.25E+01	7.72E-01	1.11E+00	2.91E+00	3.56E+00	1.79E+00	8.39E-01
CTR	32.902	-87.25	160	74	6/4/2013 3:00	6/4/2013 3:59	1.87E+01	2.53E+01	1.85E+02	1.21E+02	1.28E-01	1.28E+00	4.49E-03	1.27E-05	3.23E+00	6.14E+00	4.64E+00	8.16E+00	2.17E-01	5.03E-01	-999	3.08E-01	4.37E-01	6.82E-01	3.79E+00	2.83E+00	4.22E+00	3.51E+00	1.73E+00	2.31E+00	3.50E+02	3.87E+01	8.66E+01	7.19E+01	2.02E+01	2.96E+02	5.18E+01	0.00E+00	1.75E+00	0.00E+00	1.19E+01	1.27E+01	8.08E-01	1.16E+00	2.85E+00	3.72E+00	1.80E+00	8.01E-01
CTR	32.902	-87.25	160	74	6/4/2013 4:00	6/4/2013 4:59	1.85E+01	2.41E+01	1.81E+02	1.15E+02	1.82E-01	1.32E+00	1.93E-02	2.40E-05	3.93E+00	5.27E+00	5.62E+00	7.03E+00	2.55E-01	3.70E-01	7.71E-01	3.29E-01	4.54E-01	5.78E-01	3.27E+00	2.79E+00	3.73E+00	3.36E+00	1.54E+00	2.41E+00	7.40E+00	3.63E+01	8.56E+01	7.43E+01	2.01E+01	2.96E+02	5.18E+01	0.00E+00	6.27E+00	0.00E+00	1.20E+01	1.21E+01	8.51E-01	1.13E+00	2.97E+00	3.62E+00	1.82E+00	7.06E-01
CTR	32.902	-87.25	160	74	6/4/2013 5:00	6/4/2013 5:59	1.50E+01	2.32E+01	1.84E+02	1.09E+02	2.81E-01	1.72E+00	4.58E-01	3.21E-01	3.32E+00	3.98E+00	5.28E+00	6.01E+00	1.74E-01	3.39E-01	7.41E-01	3.51E-01	4.69E-01	4.49E-01	3.39E+00	2.76E+00	3.86E+00	3.21E+00	1.54E+00	2.41E+00	1.28E+00	4.20E+01	8.78E+01	7.56E+01	1.98E+01	2.95E+02	5.18E+01	0.00E+00	1.07E+02	4.40E+01	1.26E+01	1.14E+01	8.41E-01	1.04E+00	2.88E+00	3.39E+00	1.84E+00	5.83E-01
CTR	32.902	-87.25	160	74	6/4/2013 6:00	6/4/2013 6:59	1.59E+01	2.47E+01	2.09E+02	1.08E+02	4.07E+00	2.87E+00	1.84E+00	5.38E-01	4.24E+00	3.37E+00	7.54E+00	5.76E+00	1.43E-01	4.54E-01	7.65E-01	3.67E-01	4.87E-01	4.03E-01	3.15E+00	3.05E+00	3.64E+00	3.46E+00	1.48E+00	2.94E+00	3.49E+01	5.84E+01	8.23E+01	7.36E+01	2.12E+01	2.96E+02	5.18E+01	6.87E-12	3.02E+02	2.32E+02	1.29E+01	1.17E+01	9.44E-01	9.58E-01	3.20E+00	3.19E+00	1.84E+00	5.38E-01
CTR	32.902	-87.25	160	74	6/4/2013 7:00	6/4/2013 7:59	2.56E+01	2.96E+01	1.90E+02	1.10E+02	3.97E+00	3.27E+00	1.09E+00	2.76E-01	2.79E+00	3.01E+00	5.44E+00	5.44E+00	2.11E-01	6.12E-01	9.74E-01	4.61E-01	5.16E-01	3.95E-01	2.91E+00	3.80E+00	3.42E+00	4.19E+00	1.55E+00	2.95E+00	6.54E+01	7.30E+01	7.45E+01	7.44E+01	2.35E+01	2.97E+02	5.18E+01	1.36E-04	4.98E+02	1.15E+02	1.35E+01	1.31E+01	1.02E+00	9.72E-01	3.59E+00	3.18E+00	1.84E+00	5.32E-01
CTR	32.902	-87.25	160	74	6/4/2013 8:00	6/4/2013 8:59	4.08E+01	3.38E+01	3.32E+02	1.12E+02	1.75E+00	2.67E+00	4.69E-01	2.19E-01	1.98E+00	2.07E+00	5.51E+00	4.72E+00	4.19E-01	6.55E-01	1.90E+00	5.69E-01	1.57E+00	4.02E-01	1.38E+01	4.41E+00	1.53E+01	4.81E+00	1.52E+00	2.20E+00	8.02E+01	8.35E+01	6.83E+01	7.49E+01	2.57E+01	2.97E+02	5.18E+01	3.71E-04	6.67E+02	7.01E+01	4.07E+01	1.42E+01	1.44E+00	9.82E-01	3.58E+00	3.16E+00	1.84E+00	5.43E-01
CTR	32.902	-87.25	160	74	6/4/2013 9:00	6/4/2013 9:59	4.08E+01	4.23E+01	3.15E+02	1.14E+02	1.06E+00	1.86E+00	1.18E-01	1.84E-01	6.66E-01	8.91E-01	3.15E+00	3.87E+00	4.08E-01	7.21E-01	2.83E+00	6.24E-01	8.79E-01	3.81E-01	1.24E+01	4.86E+00	1.33E+01	5.24E+00	1.26E+00	1.90E+00	7.63E+01	7.64E+01	6.53E+01	6.89E+01	2.73E+01	2.98E+02	5.18E+01	1.48E-03	8.08E+02	2.84E+02	4.29E+01	1.47E+01	1.42E+00	9.54E-01	3.37E+00	2.96E+00	1.85E+00	5.19E-01
CTR	32.902	-87.25	160	74	6/4/2013 10:00	6/4/2013 10:59	4.21E+01	4.66E+01	2.78E+02	1.11E+02	7.95E-01	8.64E-01	6.17E-02	7.75E-02	4.41E-01	3.46E-01	2.30E+00	2.76E+00	4.57E-01	5.46E-01	2.54E+00	4.22E-01	5.14E-01	2.88E-01	9.48E+00	4.70E+00	1.00E+01	4.99E+00	1.27E+00	1.80E+00	6.85E+01	1.00E+02	6.18E+01	6.34E+01	2.85E+01	3.00E+02	5.18E+01	1.50E-04	9.09E+02	6.03E+02	2.84E+01	1.32E+01	1.21E+00	7.52E-01	2.94E+00	2.26E+00	1.91E+00	3.96E-01
CTR	32.902	-87.25	160	74	6/4/2013 11:00	6/4/2013 11:59	3.92E+01	4.75E+01	2.26E+02	1.05E+02	4.97E-01	5.12E-01	5.08E-02	4.87E-02	3.17E-01	2.28E-01	1.72E+00	2.07E+00	4.45E-01	4.16E-01	1.92E+00	2.76E-01	3.30E-01	2.18E-01	7.26E+00	4.08E+00	7.59E+00	4.29E+00	1.43E+00	9.51E-01	9.50E+01	8.20E+01	5.79E+01	5.92E+01	2.95E+01	3.01E+02	5.18E+01	6.15E-04	9.05E+02	9.88E+02	1.95E+01	1.14E+01	1.06E+00	6.52E-01	2.51E+00	1.93E+00	1.95E+00	3.04E-01
CTR	32.902	-87.25	160	74	6/4/2013 12:00	6/4/2013 12:59	3.83E+01	4.90E+01	1.58E+02	1.04E+02	3.61E-01	3.12E-01	4.67E-02	4.07E-02	2.61E-01	2.06E-01	1.43E+00	1.76E+00	4.64E-01	3.74E-01	1.42E+00	8.78E-02	3.92E-01	1.75E-01	3.72E+00	3.41E+00	4.11E+00	3.59E+00	1.52E+00	6.29E-01	1.02E+01	3.47E+01	5.36E+01	6.05E+01	3.02E+01	3.02E+02	5.18E+01	2.38E-02	8.23E+02	9.97E+02	1.10E+01	9.87E+00	8.89E-01	6.22E-01	2.29E+00	1.82E+00	1.98E+00	2.43E-01
CTR	32.902	-87.25	160	74	6/4/2013 13:00	6/4/2013 13:59	3.85E+01	4.96E+01	1.40E+02	1.03E+02	4.10E-01	2.30E-01	2.75E-02	3.85E-02	2.42E-01	1.90E-01	1.24E+00	1.62E+00	4.17E-01	3.62E-01	1.00E+00	8.29E-02	1.80E-01	1.55E-01	3.17E+00	3.37E+00	3.35E+00	3.53E+00	1.78E+00	8.70E-01	3.38E+02	4.76E+01	5.48E+01	5.75E+01	3.02E+01	3.02E+02	5.18E+01	8.57E-02	7.92E+02	9.46E+02	7.86E+00	9.69E+00	8.73E-01	5.49E-01	2.74E+00	1.76E+00	2.02E+00	2.12E-01
CTR	32.902	-87.25	160	74	6/4/2013 14:00	6/4/2013 14:59	3.97E+01	5.03E+01	1.38E+02	1.02E+02	3.37E-01	2.21E-01	3.83E-02	3.36E-02	2.75E-01	1.78E-01	1.38E+00	1.53E+00	4.52E-01	3.59E-01	7.46E-01	7.62E-02	1.90E-01	1.38E-01	3.37E+00	4.02E+00	3.56E+00	4.16E+00	1.76E+00	5.68E-01	3.30E+02	8.08E+01	5.13E+01	5.51E+01	3.08E+01	3.03E+02	5.18E+01	2.37E-11	7.54E+02	8.42E+02	9.28E+00	1.09E+01	8.87E-01	4.84E-01	2.93E+00	1.68E+00	2.04E+00	1.87E-01
CTR	32.902	-87.25	160	74	6/4/2013 15:00	6/4/2013 15:59	4.60E+01	5.04E+01	1.43E+02	1.02E+02	3.61E-01	2.01E-01	4.09E-02	3.19E-02	3.75E-01	1.86E-01	1.67E+00	1.48E+00	5.14E-01	3.50E-01	6.85E-01	6.74E-02	2.41E-01	1.28E-01	3.50E+00	4.02E+00	3.74E+00	4.15E+00	2.07E+00	1.71E+00	3.92E+00	8.27E+01	5.35E+01	5.51E+01	3.08E+01	3.04E+02	5.18E+01	1.94E-10	5.80E+02	6.90E+02	1.02E+01	1.09E+01	9.29E-01	4.62E-01	3.05E+00	1.64E+00	2.06E+00	1.71E-01
CTR	32.902	-87.25	160	74	6/4/2013 16:00	6/4/2013 16:59	5.22E+01	4.99E+01	1.41E+02	1.02E+02	3.59E-01	1.83E-01	4.37E-02	2.81E-02	4.73E-01	2.01E-01	1.95E+00	1.43E+00	5.03E-01	3.30E-01	6.46E-01	6.74E-02	3.14E-01	1.23E-01	3.45E+00	4.14E+00	3.77E+00	4.26E+00	1.69E+00	2.18E+00	2.34E+01	8.27E+01	5.41E+01	5.64E+01	3.06E+01	3.04E+02	5.18E+01	0.00E+00	3.34E+02	5.00E+02	1.15E+01	1.11E+01	1.03E+00	4.53E-01	3.45E+00	1.60E+00	2.09E+00	1.63E-01
CTR	32.902	-87.25	160	74	6/4/2013 17:00	6/4/2013 17:59	5.42E+01	4.83E+01	1.60E+02	1.03E+02	3.57E-01	1.52E-01	3.23E-02	1.91E-02	6.35E-01	2.38E-01	2.09E+00	1.39E+00	4.75E-01	2.97E-01	6.19E-01	7.57E-02	3.69E-01	1.19E-01	3.76E+00	4.34E+00	4.13E+00	4.46E+00	1.50E+00	2.44E+00	1.91E+01	9.20E+01	5.78E+01	6.12E+01	2.99E+01	3.04E+02	5.18E+01	0.00E+00	1.85E+02	3.59E+02	1.35E+01	1.15E+01	1.08E+00	4.50E-01	3.91E+00	1.55E+00	2.10E+00	1.58E-01
CTR	32.902	-87.25	160	74	6/4/2013 18:00	6/4/2013 18:59	5.15E+01	4.32E+01	1.72E+02	1.05E+02	3.08E-01	7.47E-02	1.27E-02	4.06E-03	7.93E-01	4.31E-01	2.21E+00	1.38E+00	3.69E-01	1.94E-01	5.37E-01	9.61E-02	3.81E-01	1.17E-01	3.97E+00	4.23E+00	4.35E+00	4.35E+00	1.58E+00	2.64E+00	3.43E+01	9.12E+01	6.45E+01	7.01E+01	2.84E+01	3.03E+02	5.18E+01	0.00E+00	3.75E+01	1.51E+02	1.36E+01	1.11E+01	1.08E+00	4.87E-01	4.09E+00	1.43E+00	2.08E+00	1.59E-01
CTR	32.902	-87.25	160	74	6/4/2013 19:00	6/4/2013 19:59	5.71E+01	3.75E+01	1.96E+02	1.06E+02	3.88E-01	2.94E-02	1.49E-03	1.38E-05	1.19E+00	7.53E-01	2.96E+00	1.55E+00	3.65E-01	1.31E-01	5.65E-01	2.15E-01	4.63E-01	1.22E-01	4.08E+00	3.83E+00	4.55E+00	3.95E+00	1.79E+00	2.49E+00	6.22E+01	9.34E+01	6.63E+01	7.61E+01	2.74E+01	3.01E+02	5.18E+01	0.00E+00	1.23E+00	0.00E+00	1.56E+01	9.70E+00	1.10E+00	4.30E-01	4.34E+00	1.23E+00	2.01E+00	1.70E-01
CTR	32.902	-87.25	160	74	6/4/2013 20:00	6/4/2013 20:59	4.80E+01	3.50E+01	1.96E+02	1.06E+02	1.30E+00	1.65E-02	3.95E-03	8.16E-06	1.29E+00	8.73E-01	2.94E+00	1.61E+00	3.20E-01	1.30E-01	6.53E-01	1.53E-01	4.14E-01	1.22E-01	4.50E+00	3.52E+00	4.92E+00	3.64E+00	1.93E+00	2.52E+00	8.21E+01	1.06E+02	6.79E+01	7.87E+01	2.69E+01	3.00E+02	5.18E+01	1.82E-13	9.81E-01	0.00E+00	1.73E+01	8.75E+00	1.20E+00	3.82E-01	4.78E+00	1.10E+00	1.97E+00	1.80E-01
CTR	32.902	-87.25	160	74	6/4/2013 21:00	6/4/2013 21:59	3.90E+01	3.35E+01	-999	1.07E+02	-999	9.03E-03	4.26E-03	1.17E-05	1.78E+00	8.45E-01	3.41E+00	1.54E+00	3.64E-01	1.14E-01	6.13E-01	9.07E-02	3.67E-01	1.15E-01	4.78E+00	3.34E+00	5.15E+00	3.45E+00	1.56E+00	2.92E+00	8.18E+01	1.30E+02	7.12E+01	8.42E+01	2.60E+01	2.99E+02	5.18E+01	4.81E-02	9.86E-01	0.00E+00	1.87E+01	8.22E+00	1.27E+00	3.36E-01	5.39E+00	9.68E-01	1.98E+00	1.79E-01
CTR	32.902	-87.25	160	74	6/4/2013 22:00	6/4/2013 22:59	3.78E+01	3.42E+01	1.73E+02	1.09E+02	3.08E+00	2.24E-02	3.55E-04	1.82E-05	1.52E+00	8.96E-01	2.95E+00	1.60E+00	2.94E-01	8.82E-02	5.27E-01	8.69E-02	3.53E-01	1.03E-01	4.39E+00	2.52E+00	4.75E+00	2.62E+00	2.11E+00	2.84E+00	1.18E+02	1.34E+02	7.18E+01	8.69E+01	2.55E+01	2.98E+02	5.18E+01	8.44E-02	1.05E+00	0.00E+00	1.54E+01	6.03E+00	1.26E+00	2.17E-01	5.31E+00	6.49E-01	1.94E+00	1.44E-01
CTR	32.902	-87.25	160	74	6/4/2013 23:00	6/4/2013 23:59	3.39E+01	3.14E+01	1.72E+02	9.81E+01	1.04E+00	3.09E-02	7.79E-03	2.14E-05	9.46E-01	7.88E-01	2.10E+00	1.28E+00	2.04E-01	4.11E-02	5.58E-01	1.23E-01	3.02E-01	6.63E-02	4.66E+00	9.90E-01	4.96E+00	1.06E+00	1.61E+00	2.76E+00	1.57E+02	1.42E+02	7.58E+01	8.91E+01	2.48E+01	2.97E+02	5.18E+01	3.02E-02	1.18E+00	0.00E+00	1.70E+01	2.49E+00	1.22E+00	1.03E-01	5.06E+00	3.33E-01	1.89E+00	8.71E-02
CTR	32.902	-87.25	160	74	6/5/2013 0:00	6/5/2013 0:59	2.36E+01	2.60E+01	1.47E+02	9.15E+01	4.35E-01	3.39E-02	1.16E-02	2.55E-05	7.10E-01	6.22E-01	1.51E+00	1.01E+00	1.00E-01	4.20E-02	4.80E-01	2.22E-01	2.90E-01	4.99E-02	3.62E+00	7.91E-01	3.91E+00	8.41E-01	2.32E+00	2.64E+00	1.78E+02	1.53E+02	8.35E+01	9.30E+01	2.41E+01	2.97E+02	-999	7.76E-03	1.37E+00	0.00E+00	1.30E+01	2.03E+00	8.99E-01	9.06E-02	3.78E+00	3.01E-01	1.86E+00	7.32E-02
CTR	32.902	-87.25	160	74	6/5/2013 1:00	6/5/2013 1:59	1.57E+01	2.02E+01	1.30E+02	9.29E+01	1.47E-01	8.92E-02	-2.61E-03	2.50E-05	6.86E-01	6.64E-01	1.16E+00	1.09E+00	4.44E-02	7.17E-02	-999	2.41E-01	2.43E-01	5.95E-02	3.16E+00	1.49E+00	3.40E+00	1.55E+00	1.83E+00	2.40E+00	1.77E+02	1.73E+02	8.99E+01	9.52E+01	2.34E+01	2.97E+02	5.18E+01	5.13E-02	1.37E+00	0.00E+00	9.32E+00	3.51E+00	5.93E-01	1.18E-01	2.15E+00	4.11E-01	1.82E+00	1.02E-01
CTR	32.902	-87.25	160	74	6/5/2013 2:00	6/5/2013 2:59	1.48E+01	1.53E+01	1.37E+02	9.24E+01	1.61E-01	2.83E-01	1.12E-02	2.85E-05	6.61E-01	1.02E+00	1.16E+00	1.54E+00	6.35E-02	1.01E-01	4.09E-01	1.95E-01	2.51E-01	8.49E-02	3.55E+00	2.26E+00	3.80E+00	2.35E+00	1.36E+00	2.37E+00	1.47E+02	1.92E+02	9.26E+01	9.69E+01	2.28E+01	2.97E+02	5.18E+01	3.87E-02	1.42E+00	0.00E+00	9.21E+00	5.03E+00	6.78E-01	9.18E-02	-999	4.44E-01	1.78E+00	1.36E-01
CTR	32.902	-87.25	160	74	6/5/2013 3:00	6/5/2013 3:59	1.35E+01	1.24E+01	1.18E+02	8.85E+01	1.54E-01	3.82E-01	4.76E-03	4.03E-05	7.60E-01	1.26E+00	1.18E+00	1.77E+00	5.53E-02	8.90E-02	4.03E-01	1.53E-01	2.23E-01	9.33E-02	2.50E+00	2.19E+00	2.72E+00	2.29E+00	2.41E+00	2.34E+00	1.71E+02	2.04E+02	9.27E+01	9.82E+01	2.32E+01	2.96E+02	5.18E+01	0.00E+00	1.51E+00	0.00E+00	5.96E+00	4.74E+00	3.94E-01	2.32E-02	1.10E+00	3.32E-01	1.74E+00	1.36E-01
CTR	32.902	-87.25	160	74	6/5/2013 4:00	6/5/2013 4:59	9.36E+00	1.04E+01	1.19E+02	8.57E+01	2.07E-01	3.66E-01	1.69E-02	8.67E-05	1.07E+00	1.37E+00	1.46E+00	1.84E+00	5.47E-02	6.70E-02	3.76E-01	1.37E-01	2.07E-01	9.19E-02	2.78E+00	1.99E+00	2.99E+00	2.08E+00	1.70E+00	2.30E+00	1.61E+02	2.14E+02	9.55E+01	9.89E+01	2.28E+01	2.96E+02	5.18E+01	0.00E+00	2.66E+00	0.00E+00	5.32E+00	4.30E+00	3.22E-01	4.22E-03	-999	2.57E-01	1.72E+00	1.27E-01
CTR	32.902	-87.25	160	74	6/5/2013 5:00	6/5/2013 5:59	9.37E+00	1.31E+01	1.09E+02	8.03E+01	2.18E-01	7.61E-01	8.02E-02	1.04E-01	9.31E-01	1.44E+00	1.38E+00	2.11E+00	4.65E-02	8.51E-02	3.67E-01	9.95E-02	1.90E-01	7.98E-02	1.99E+00	1.98E+00	2.18E+00	2.06E+00	1.68E+00	2.09E+00	1.63E+02	2.12E+02	9.50E+01	9.76E+01	2.32E+01	2.96E+02	5.18E+01	0.00E+00	4.74E+01	9.02E+00	4.44E+00	4.30E+00	3.11E-01	1.21E-02	5.36E-01	2.74E-01	1.72E+00	1.09E-01
CTR	32.902	-87.25	160	74	6/5/2013 6:00	6/5/2013 6:59	1.21E+01	2.24E+01	1.02E+02	7.15E+01	1.82E-01	3.97E-01	2.12E-01	1.07E-01	6.33E-01	5.64E-01	1.15E+00	9.87E-01	3.97E-02	8.36E-02	4.79E-01	6.06E-03	1.17E-01	2.56E-02	2.01E+00	8.46E-01	2.13E+00	8.72E-01	3.03E+00	2.28E+00	1.85E+02	2.18E+02	8.99E+01	9.11E+01	2.42E+01	2.97E+02	5.18E+01	1.63E-11	2.31E+02	1.17E+02	4.73E+00	2.35E+00	3.33E-01	4.58E-02	7.89E-01	6.13E-01	1.76E+00	3.67E-02
CTR	32.902	-87.25	160	74	6/5/2013 7:00	6/5/2013 7:59	1.51E+01	2.39E+01	9.54E+01	7.11E+01	1.64E-01	8.48E-02	1.98E-01	8.23E-02	5.34E-01	2.34E-01	1.04E+00	6.06E-01	5.93E-02	6.98E-02	4.61E-01	6.36E-03	9.31E-02	1.93E-02	1.77E+00	6.82E-01	1.87E+00	7.01E-01	2.86E+00	2.34E+00	1.92E+02	2.00E+02	8.37E+01	8.58E+01	2.53E+01	2.98E+02	5.18E+01	4.27E-06	4.21E+02	2.73E+02	4.63E+00	2.05E+00	3.40E-01	5.59E-02	1.76E+00	6.22E-01	1.80E+00	3.03E-02
CTR	32.902	-87.25	160	74	6/5/2013 8:00	6/5/2013 8:59	1.72E+01	2.47E+01	9.43E+01	7.11E+01	1.77E-01	5.75E-02	1.23E-01	5.42E-02	3.42E-01	1.41E-01	8.17E-01	5.11E-01	1.23E-01	6.46E-02	5.06E-01	1.03E-02	8.86E-02	1.89E-02	1.73E+00	2.55E-01	1.82E+00	2.73E-01	2.64E+00	2.50E+00	2.36E+02	1.90E+02	7.69E+01	7.70E+01	2.66E+01	2.98E+02	5.18E+01	4.72E-05	6.26E+02	5.80E+02	4.58E+00	1.10E+00	3.62E-01	5.34E-02	1.53E+00	4.56E-01	1.80E+00	3.11E-02
CTR	32.902	-87.25	160	74	6/5/2013 9:00	6/5/2013 9:59	1.89E+01	2.62E+01	9.34E+01	7.14E+01	1.63E-01	5.03E-02	8.99E-02	3.40E-02	2.47E-01	9.36E-02	7.86E-01	4.68E-01	1.85E-01	6.59E-02	4.95E-01	1.10E-02	8.78E-02	1.96E-02	1.86E+00	2.63E-01	1.94E+00	2.82E-01	2.00E+00	2.66E+00	2.62E+02	2.02E+02	7.16E+01	6.51E+01	2.78E+01	2.99E+02	5.18E+01	4.08E-09	6.98E+02	7.58E+02	4.10E+00	1.11E+00	3.77E-01	5.64E-02	1.33E+00	4.41E-01	1.84E+00	3.68E-02
CTR	32.902	-87.25	160	74	6/5/2013 10:00	6/5/2013 10:59	1.79E+01	2.83E+01	9.75E+01	7.12E+01	1.74E-01	4.50E-02	5.91E-02	2.43E-02	2.19E-01	7.21E-02	7.24E-01	4.46E-01	2.25E-01	6.86E-02	4.49E-01	8.32E-03	7.98E-02	1.93E-02	1.56E+00	2.55E-01	1.64E+00	2.74E-01	2.12E+00	2.60E+00	1.36E+02	2.16E+02	7.08E+01	5.50E+01	2.84E+01	3.01E+02	5.18E+01	0.00E+00	6.32E+02	8.96E+02	4.91E+00	1.19E+00	-999	6.79E-02	-999	5.19E-01	1.88E+00	4.02E-02
CTR	32.902	-87.25	160	74	6/5/2013 11:00	6/5/2013 11:59	1.77E+01	3.05E+01	9.71E+01	7.19E+01	1.05E-01	3.14E-02	3.65E-02	2.01E-02	1.48E-01	6.38E-02	5.91E-01	4.37E-01	1.97E-01	6.83E-02	4.12E-01	1.43E-02	-999	2.06E-02	-999	2.71E-01	2.08E+00	2.91E-01	3.29E+00	2.32E+00	1.56E+02	2.08E+02	6.78E+01	4.47E+01	2.89E+01	3.02E+02	5.18E+01	0.00E+00	6.69E+02	9.83E+02	2.50E+00	1.31E+00	-999	9.62E-02	-999	5.49E-01	1.97E+00	4.54E-02
CTR	32.902	-87.25	160	74	6/5/2013 12:00	6/5/2013 12:59	2.09E+01	3.23E+01	9.67E+01	7.28E+01	6.66E-02	1.51E-02	3.17E-02	1.93E-02	1.97E-01	6.41E-02	7.04E-01	4.29E-01	2.37E-01	6.83E-02	6.14E-01	2.48E-02	9.27E-02	2.12E-02	2.02E+00	3.05E-01	2.11E+00	3.26E-01	3.26E+00	2.49E+00	1.81E+02	1.90E+02	5.93E+01	3.84E+01	3.02E+01	3.04E+02	5.18E+01	0.00E+00	9.13E+02	1.01E+03	1.00E+00	1.42E+00	4.08E-01	1.12E-01	-999	5.49E-01	2.08E+00	4.68E-02
CTR	32.902	-87.25	160	74	6/5/2013 13:00	6/5/2013 13:59	2.70E+01	3.28E+01	1.01E+02	7.34E+01	7.61E-02	7.84E-03	4.04E-02	1.95E-02	2.25E-01	6.69E-02	8.19E-01	4.25E-01	3.02E-01	6.74E-02	6.66E-01	4.00E-02	2.39E-01	2.11E-02	1.64E+00	4.22E-01	1.88E+00	4.43E-01	3.05E+00	3.14E+00	1.70E+02	1.81E+02	5.57E+01	3.70E+01	3.06E+01	3.05E+02	5.18E+01	0.00E+00	8.19E+02	9.77E+02	8.79E-01	1.67E+00	4.02E-01	1.18E-01	4.28E-01	5.29E-01	2.14E+00	4.56E-02
CTR	32.902	-87.25	160	74	6/5/2013 14:00	6/5/2013 14:59	2.99E+01	3.30E+01	1.05E+02	7.39E+01	9.67E-02	5.84E-03	4.73E-02	2.04E-02	2.21E-01	7.36E-02	9.32E-01	4.35E-01	3.37E-01	6.67E-02	8.15E-01	3.07E-02	1.05E-01	2.14E-02	2.14E+00	4.70E-01	2.24E+00	4.91E-01	2.77E+00	3.60E+00	1.75E+02	1.78E+02	5.40E+01	3.81E+01	3.07E+01	3.05E+02	5.18E+01	0.00E+00	6.80E+02	8.84E+02	2.77E+00	1.77E+00	3.27E-01	1.41E-01	2.37E-01	4.96E-01	2.15E+00	4.52E-02
CTR	32.902	-87.25	160	74	6/5/2013 15:00	6/5/2013 15:59	2.82E+01	3.33E+01	1.03E+02	7.46E+01	8.99E-02	7.24E-03	3.24E-02	2.19E-02	2.42E-01	8.69E-02	8.69E-01	4.74E-01	3.19E-01	6.65E-02	8.66E-01	6.26E-02	1.09E-01	2.38E-02	2.08E+00	3.57E-01	2.19E+00	3.81E-01	2.28E+00	3.66E+00	1.63E+02	1.73E+02	5.69E+01	4.09E+01	3.01E+01	3.05E+02	5.18E+01	0.00E+00	2.63E+02	7.39E+02	3.03E+00	1.45E+00	3.16E-01	1.34E-01	1.48E-01	4.45E-01	2.10E+00	4.75E-02
CTR	32.902	-87.25	160	74	6/5/2013 16:00	6/5/2013 16:59	2.27E+01	3.43E+01	1.07E+02	7.65E+01	5.93E-02	1.96E-02	1.78E-02	2.39E-02	3.18E-01	1.23E-01	7.22E-01	5.97E-01	1.66E-01	7.37E-02	6.83E-01	1.13E-01	1.27E-01	3.39E-02	2.07E+00	3.48E-01	2.19E+00	3.82E-01	1.94E+00	3.53E+00	2.91E+02	1.67E+02	7.11E+01	4.90E+01	2.75E+01	3.04E+02	5.18E+01	0.00E+00	5.31E+01	5.57E+02	4.74E+00	1.41E+00	1.66E-01	1.21E-01	1.80E-01	4.19E-01	2.03E+00	5.96E-02
CTR	32.902	-87.25	160	74	6/5/2013 17:00	6/5/2013 17:59	2.85E+01	3.18E+01	1.10E+02	7.89E+01	6.35E-02	4.00E-02	9.23E-03	2.15E-02	6.55E-01	2.33E-01	9.69E-01	7.95E-01	5.90E-02	6.84E-02	3.54E-01	1.88E-01	8.75E-02	5.36E-02	1.83E+00	4.80E-01	1.92E+00	5.34E-01	4.49E+00	2.85E+00	3.40E+02	1.64E+02	8.55E+01	6.26E+01	2.30E+01	3.04E+02	5.18E+01	0.00E+00	1.19E+01	3.29E+02	2.89E+00	1.77E+00	4.98E-02	1.16E-01	1.33E-01	4.37E-01	1.99E+00	8.26E-02
CTR	32.902	-87.25	160	74	6/5/2013 18:00	6/5/2013 18:59	4.02E+01	2.92E+01	9.62E+01	7.89E+01	6.31E-02	5.39E-02	-6.18E-03	4.11E-03	6.49E-01	3.47E-01	9.31E-01	9.09E-01	1.68E-02	6.01E-02	1.91E-01	2.57E-01	8.44E-02	6.73E-02	1.55E+00	6.61E-01	1.64E+00	7.28E-01	4.06E+00	2.74E+00	3.49E+02	1.68E+02	9.23E+01	6.19E+01	2.01E+01	3.02E+02	6.33E+01	0.00E+00	2.20E+00	1.02E+02	-2.38E-01	2.20E+00	5.83E-03	1.12E-01	3.36E-01	4.47E-01	1.96E+00	9.96E-02
CTR	32.902	-87.25	160	74	6/5/2013 19:00	6/5/2013 19:59	3.79E+01	3.05E+01	9.87E+01	7.65E+01	4.56E-02	5.91E-02	2.22E-04	6.68E-05	7.48E-01	4.00E-01	1.06E+00	8.92E-01	1.15E-02	5.90E-02	1.50E-01	3.38E-01	1.13E-01	6.51E-02	1.60E+00	6.53E-01	1.72E+00	7.18E-01	2.28E+00	2.96E+00	8.55E+01	1.65E+02	9.28E+01	5.98E+01	1.99E+01	3.01E+02	6.95E+01	0.00E+00	1.60E+00	0.00E+00	3.67E-01	2.15E+00	2.45E-02	1.09E-01	2.99E-01	4.30E-01	1.96E+00	9.60E-02
CTR	32.902	-87.25	160	74	6/5/2013 20:00	6/5/2013 20:59	3.21E+01	3.17E+01	1.07E+02	7.53E+01	4.19E-02	5.34E-02	5.67E-03	4.05E-05	7.63E-01	4.24E-01	1.04E+00	8.99E-01	2.53E-02	6.36E-02	1.36E-01	3.77E-01	1.12E-01	6.15E-02	1.71E+00	6.65E-01	1.82E+00	7.27E-01	2.60E+00	2.70E+00	1.39E+02	1.53E+02	9.57E+01	6.32E+01	1.97E+01	3.00E+02	7.26E+01	0.00E+00	1.39E+00	0.00E+00	7.15E-01	2.13E+00	2.59E-02	1.10E-01	1.65E-01	4.17E-01	1.96E+00	8.82E-02
CTR	32.902	-87.25	160	74	6/5/2013 21:00	6/5/2013 21:59	3.11E+01	3.16E+01	1.08E+02	7.63E+01	8.12E-02	5.13E-02	-1.80E-03	1.80E-05	7.22E-01	5.03E-01	9.91E-01	1.04E+00	2.92E-02	7.14E-02	1.52E-01	3.79E-01	7.56E-02	6.49E-02	1.81E+00	8.15E-01	1.89E+00	8.80E-01	2.62E+00	2.52E+00	1.26E+02	1.45E+02	9.49E+01	6.77E+01	1.98E+01	2.99E+02	7.32E+01	0.00E+00	1.23E+00	0.00E+00	2.14E+00	2.41E+00	3.63E-02	1.12E-01	2.25E-01	4.24E-01	1.94E+00	9.31E-02
CTR	32.902	-87.25	160	74	6/5/2013 22:00	6/5/2013 22:59	2.85E+01	2.98E+01	1.07E+02	7.72E+01	4.06E-02	5.47E-02	3.46E-04	1.21E-05	6.16E-01	6.02E-01	8.98E-01	1.22E+00	4.40E-02	7.38E-02	2.00E-01	3.86E-01	9.82E-02	7.17E-02	1.87E+00	1.05E+00	1.96E+00	1.13E+00	2.33E+00	2.49E+00	2.47E+02	1.44E+02	9.62E+01	7.22E+01	1.96E+01	2.98E+02	7.32E+01	0.00E+00	1.11E+00	0.00E+00	2.16E+00	2.89E+00	3.07E-02	1.15E-01	1.31E-01	4.43E-01	1.92E+00	1.04E-01
CTR	32.902	-87.25	160	74	6/5/2013 23:00	6/5/2013 23:59	2.62E+01	2.71E+01	1.07E+02	7.72E+01	2.79E-02	6.82E-02	2.51E-03	1.05E-05	5.05E-01	7.00E-01	7.59E-01	1.40E+00	3.92E-02	7.52E-02	2.49E-01	3.95E-01	1.15E-01	8.43E-02	1.89E+00	1.35E+00	2.00E+00	1.43E+00	1.67E+00	2.36E+00	2.74E+02	1.49E+02	9.62E+01	7.61E+01	1.95E+01	2.97E+02	7.32E+01	0.00E+00	1.13E+00	0.00E+00	2.02E+00	3.51E+00	4.53E-02	1.19E-01	2.30E-01	4.71E-01	1.90E+00	1.18E-01
CTR	32.902	-87.25	160	74	6/6/2013 0:00	6/6/2013 0:59	2.35E+01	2.39E+01	1.10E+02	7.79E+01	2.44E-03	1.02E-01	1.52E-03	1.15E-05	4.30E-01	8.09E-01	7.11E-01	1.56E+00	4.72E-02	6.96E-02	3.12E-01	4.12E-01	1.26E-01	1.03E-01	1.96E+00	1.67E+00	2.09E+00	1.77E+00	1.35E+00	2.37E+00	3.09E+02	1.56E+02	9.65E+01	7.94E+01	1.95E+01	2.97E+02	7.32E+01	0.00E+00	1.16E+00	0.00E+00	-1.83E-01	4.19E+00	4.12E-02	1.18E-01	2.51E-01	4.97E-01	1.89E+00	1.32E-01
CTR	32.902	-87.25	160	74	6/6/2013 1:00	6/6/2013 1:59	1.79E+01	2.11E+01	1.16E+02	7.82E+01	1.55E-02	1.35E-01	-999	1.34E-05	3.11E-01	8.31E-01	5.04E-01	1.57E+00	3.39E-02	6.47E-02	-999	5.02E-01	1.45E-01	1.14E-01	1.88E+00	2.08E+00	2.02E+00	2.19E+00	7.84E-01	2.31E+00	3.52E+02	1.68E+02	9.86E+01	8.20E+01	1.92E+01	2.97E+02	7.32E+01	0.00E+00	1.16E+00	0.00E+00	2.39E+00	4.96E+00	5.69E-02	1.08E-01	2.08E-01	4.90E-01	1.86E+00	1.32E-01
CTR	32.902	-87.25	160	74	6/6/2013 2:00	6/6/2013 2:59	1.56E+01	1.89E+01	1.16E+02	7.72E+01	1.80E-02	1.14E-01	1.83E-02	1.44E-05	3.75E-01	7.26E-01	5.83E-01	1.35E+00	3.59E-02	6.02E-02	3.48E-01	6.11E-01	1.40E-01	1.05E-01	2.01E+00	2.17E+00	2.15E+00	2.27E+00	7.47E-01	2.14E+00	2.60E+02	1.90E+02	9.91E+01	8.47E+01	1.93E+01	2.96E+02	7.32E+01	0.00E+00	1.20E+00	0.00E+00	3.08E+00	4.97E+00	9.06E-02	8.84E-02	1.83E-01	4.09E-01	1.84E+00	1.19E-01
CTR	32.902	-87.25	160	74	6/6/2013 3:00	6/6/2013 3:59	1.38E+01	1.70E+01	1.21E+02	7.73E+01	1.99E-02	2.64E-02	4.04E-03	2.40E-05	4.03E-01	5.80E-01	5.27E-01	1.02E+00	3.58E-02	4.93E-02	-999	4.47E-01	1.22E-01	7.38E-02	2.02E+00	1.54E+00	2.14E+00	1.61E+00	9.61E-01	2.14E+00	4.79E+01	2.13E+02	9.93E+01	8.88E+01	1.93E+01	2.96E+02	7.32E+01	1.26E-02	1.26E+00	0.00E+00	3.24E+00	3.58E+00	7.36E-02	8.95E-02	1.61E-01	3.38E-01	1.84E+00	9.99E-02
CTR	32.902	-87.25	160	74	6/6/2013 4:00	6/6/2013 4:59	1.48E+01	1.54E+01	1.21E+02	8.26E+01	4.81E-02	5.19E-03	-6.50E-05	5.14E-05	4.34E-01	5.36E-01	6.57E-01	8.95E-01	4.23E-02	4.76E-02	4.59E-01	2.83E-01	1.77E-01	6.70E-02	2.21E+00	1.34E+00	2.39E+00	1.41E+00	1.25E+00	2.22E+00	3.51E+02	2.40E+02	9.95E+01	9.24E+01	1.92E+01	2.96E+02	7.32E+01	1.84E-01	3.42E+00	0.00E+00	3.38E+00	3.10E+00	6.92E-02	9.36E-02	2.06E-01	3.15E-01	1.84E+00	1.26E-01
CTR	32.902	-87.25	160	74	6/6/2013 5:00	6/6/2013 5:59	1.32E+01	1.60E+01	1.24E+02	8.59E+01	9.26E-02	1.01E-02	6.52E-02	2.49E-02	5.31E-01	4.28E-01	8.77E-01	8.54E-01	5.87E-02	5.29E-02	4.38E-01	2.02E-01	2.24E-01	7.45E-02	2.34E+00	1.59E+00	2.56E+00	1.66E+00	1.12E+00	2.20E+00	3.43E+02	2.59E+02	9.96E+01	9.26E+01	1.92E+01	2.95E+02	7.32E+01	4.36E-02	6.10E+01	1.65E+01	3.94E+00	3.58E+00	9.50E-02	1.04E-01	2.31E-01	3.52E-01	1.83E+00	2.01E-01
CTR	32.902	-87.25	160	74	6/6/2013 6:00	6/6/2013 6:59	1.50E+01	2.21E+01	1.26E+02	8.52E+01	1.60E-01	2.66E-01	2.38E-01	5.66E-02	9.44E-01	2.52E-01	1.70E+00	8.57E-01	1.20E-01	7.95E-02	3.30E-01	1.97E-01	2.58E-01	7.79E-02	2.59E+00	1.72E+00	2.85E+00	1.80E+00	1.11E+00	2.19E+00	3.35E+02	2.70E+02	9.95E+01	8.90E+01	1.98E+01	2.96E+02	7.32E+01	0.00E+00	1.66E+02	1.89E+02	6.73E+00	3.88E+00	-999	1.12E-01	-999	3.94E-01	1.82E+00	2.57E-01
CTR	32.902	-87.25	160	74	6/6/2013 7:00	6/6/2013 7:59	1.75E+01	2.68E+01	1.19E+02	8.31E+01	1.68E-01	1.03E+00	1.36E-01	6.87E-02	5.68E-01	2.33E-01	1.18E+00	1.01E+00	6.61E-02	1.08E-01	3.05E-01	1.37E-01	2.26E-01	6.64E-02	2.20E+00	1.55E+00	2.42E+00	1.61E+00	1.14E+00	1.31E+00	3.06E+01	2.78E+02	9.58E+01	8.32E+01	2.08E+01	2.97E+02	7.32E+01	7.62E-07	2.79E+02	3.96E+02	3.96E+00	3.66E+00	1.80E-01	1.32E-01	5.13E-01	4.46E-01	1.84E+00	2.23E-01
CTR	32.902	-87.25	160	74	6/6/2013 8:00	6/6/2013 8:59	2.32E+01	2.98E+01	1.15E+02	8.04E+01	1.70E-01	7.85E-01	9.43E-02	4.83E-02	4.27E-01	1.57E-01	1.04E+00	9.17E-01	1.06E-01	1.27E-01	3.55E-01	3.90E-02	1.61E-01	5.24E-02	2.10E+00	1.38E+00	2.26E+00	1.44E+00	8.11E-01	7.57E-01	3.54E+01	2.44E+02	8.87E+01	7.76E+01	2.22E+01	2.97E+02	7.32E+01	1.30E-07	3.91E+02	5.96E+02	3.73E+00	3.54E+00	1.95E-01	1.67E-01	3.85E-01	5.44E-01	1.87E+00	1.70E-01
CTR	32.902	-87.25	160	74	6/6/2013 9:00	6/6/2013 9:59	2.45E+01	3.21E+01	1.21E+02	7.98E+01	1.99E-01	4.39E-01	7.61E-02	3.34E-02	3.67E-01	1.18E-01	1.12E+00	8.42E-01	1.59E-01	1.41E-01	4.09E-01	4.10E-02	1.47E-01	4.45E-02	2.27E+00	1.41E+00	2.41E+00	1.46E+00	1.07E+00	1.14E+00	1.26E+02	1.98E+02	8.52E+01	7.48E+01	2.32E+01	2.98E+02	7.32E+01	1.99E-05	4.20E+02	7.67E+02	3.77E+00	3.89E+00	2.37E-01	1.90E-01	3.27E-01	7.34E-01	1.91E+00	1.27E-01
CTR	32.902	-87.25	160	74	6/6/2013 10:00	6/6/2013 10:59	2.54E+01	3.45E+01	1.27E+02	8.17E+01	2.17E-01	1.68E-01	9.01E-02	2.77E-02	3.61E-01	1.12E-01	1.25E+00	8.04E-01	2.06E-01	1.40E-01	4.89E-01	4.78E-02	2.30E-01	4.07E-02	2.49E+00	1.45E+00	2.72E+00	1.49E+00	1.21E+00	1.66E+00	1.30E+02	1.93E+02	8.01E+01	7.53E+01	2.48E+01	2.99E+02	7.32E+01	7.09E-02	7.10E+02	6.56E+02	4.86E+00	4.30E+00	2.90E-01	2.51E-01	3.78E-01	9.33E-01	1.96E+00	1.01E-01
CTR	32.902	-87.25	160	74	6/6/2013 11:00	6/6/2013 11:59	3.05E+01	3.85E+01	1.15E+02	8.66E+01	3.90E-01	4.12E-02	3.69E-02	2.93E-02	2.40E-01	1.26E-01	1.01E+00	8.19E-01	2.21E-01	1.39E-01	5.22E-01	6.32E-02	1.44E-01	4.00E-02	2.33E+00	1.38E+00	2.48E+00	1.42E+00	9.53E-01	1.90E+00	1.34E+01	2.10E+02	7.05E+01	7.63E+01	2.61E+01	3.00E+02	7.32E+01	1.52E-01	7.00E+02	7.44E+02	4.69E+00	4.30E+00	4.26E-01	2.90E-01	1.42E+00	9.88E-01	2.01E+00	9.26E-02
CTR	32.902	-87.25	160	74	6/6/2013 12:00	6/6/2013 12:59	3.08E+01	4.16E+01	1.17E+02	9.18E+01	3.79E-01	7.54E-03	1.95E-02	2.78E-02	2.09E-01	1.55E-01	9.08E-01	8.20E-01	2.45E-01	1.16E-01	4.21E-01	5.91E-02	1.86E-01	3.36E-02	2.07E+00	1.06E+00	2.25E+00	1.09E+00	9.16E-01	2.25E+00	1.57E+01	2.30E+02	6.85E+01	8.05E+01	2.68E+01	3.00E+02	7.32E+01	1.41E-01	6.12E+02	7.56E+02	6.65E+00	3.42E+00	5.33E-01	2.40E-01	1.57E+00	8.08E-01	2.05E+00	7.52E-02
CTR	32.902	-87.25	160	74	6/6/2013 13:00	6/6/2013 13:59	2.82E+01	4.23E+01	1.18E+02	9.56E+01	2.75E-01	2.63E-03	1.92E-02	2.77E-02	1.62E-01	1.73E-01	8.11E-01	7.73E-01	2.44E-01	8.11E-02	3.83E-01	2.34E-02	1.55E-01	2.41E-02	2.43E+00	7.00E-01	2.59E+00	7.24E-01	9.24E-01	2.83E+00	5.87E+01	2.51E+02	6.98E+01	8.43E+01	2.71E+01	3.00E+02	7.32E+01	2.94E-01	4.88E+02	6.13E+02	6.79E+00	2.31E+00	6.19E-01	1.89E-01	1.79E+00	5.47E-01	2.07E+00	5.32E-02
CTR	32.902	-87.25	160	74	6/6/2013 14:00	6/6/2013 14:59	2.92E+01	4.29E+01	1.18E+02	9.70E+01	2.69E-01	1.16E-03	3.21E-02	1.87E-02	1.42E-01	1.91E-01	8.18E-01	7.50E-01	2.47E-01	6.15E-02	3.57E-01	4.94E-02	1.62E-01	1.80E-02	2.60E+00	4.50E-01	2.76E+00	4.68E-01	1.12E+00	3.16E+00	4.99E+01	2.65E+02	6.81E+01	8.59E+01	2.74E+01	2.99E+02	7.32E+01	2.84E-01	5.02E+02	4.60E+02	7.84E+00	1.49E+00	6.57E-01	1.22E-01	1.96E+00	3.46E-01	2.07E+00	3.90E-02
CTR	32.902	-87.25	160	74	6/6/2013 15:00	6/6/2013 15:59	3.06E+01	4.24E+01	1.25E+02	9.79E+01	1.87E-01	5.35E-04	1.56E-02	2.80E-02	1.90E-01	2.00E-01	8.44E-01	7.60E-01	2.62E-01	6.78E-02	3.14E-01	7.26E-02	1.86E-01	2.02E-02	2.95E+00	5.15E-01	3.14E+00	5.35E-01	1.39E+00	2.86E+00	6.73E+01	2.82E+02	6.78E+01	8.38E+01	2.77E+01	2.99E+02	7.32E+01	4.99E-01	5.57E+02	2.90E+02	1.03E+01	1.67E+00	7.21E-01	1.31E-01	2.27E+00	3.71E-01	2.08E+00	4.27E-02
CTR	32.902	-87.25	160	74	6/6/2013 16:00	6/6/2013 16:59	3.25E+01	4.10E+01	1.36E+02	9.91E+01	1.92E-01	1.18E-03	2.51E-02	2.21E-02	2.66E-01	1.97E-01	1.11E+00	8.59E-01	3.03E-01	1.05E-01	3.55E-01	9.62E-02	3.17E-01	3.72E-02	2.91E+00	1.10E+00	3.23E+00	1.14E+00	1.05E+00	2.05E+00	1.26E+02	3.00E+02	6.90E+01	8.14E+01	2.76E+01	2.99E+02	7.32E+01	0.00E+00	2.95E+02	2.44E+02	1.04E+01	3.32E+00	7.87E-01	2.30E-01	2.13E+00	6.54E-01	2.05E+00	7.56E-02
CTR	32.902	-87.25	160	74	6/6/2013 17:00	6/6/2013 17:59	3.26E+01	4.07E+01	1.37E+02	1.01E+02	1.45E-01	2.86E-03	1.82E-02	1.36E-02	4.21E-01	2.19E-01	1.18E+00	1.02E+00	2.63E-01	1.36E-01	5.47E-01	1.21E-01	2.33E-01	5.53E-02	3.03E+00	1.65E+00	3.26E+00	1.70E+00	1.26E+00	1.50E+00	1.71E+02	3.10E+02	7.08E+01	7.98E+01	2.74E+01	3.00E+02	7.32E+01	0.00E+00	1.02E+02	1.67E+02	9.84E+00	4.66E+00	7.49E-01	2.81E-01	2.01E+00	8.10E-01	2.03E+00	1.08E-01
CTR	32.902	-87.25	160	74	6/6/2013 18:00	6/6/2013 18:59	3.11E+01	4.02E+01	1.36E+02	1.02E+02	1.06E-01	4.64E-03	6.56E-03	3.12E-03	4.48E-01	3.18E-01	9.75E-01	1.16E+00	1.33E-01	1.51E-01	4.69E-01	1.73E-01	2.19E-01	6.42E-02	2.88E+00	1.95E+00	3.10E+00	2.01E+00	2.35E+00	6.96E-01	2.25E+02	3.29E+02	7.50E+01	7.96E+01	2.59E+01	3.00E+02	7.34E+01	0.00E+00	4.78E+00	7.13E+01	9.97E+00	5.30E+00	6.25E-01	2.88E-01	2.26E+00	8.37E-01	2.00E+00	1.21E-01
CTR	32.902	-87.25	160	74	6/6/2013 19:00	6/6/2013 19:59	4.18E+01	3.85E+01	1.11E+02	1.09E+02	2.79E-02	5.84E-03	2.94E-03	4.99E-05	8.92E-01	7.10E-01	1.30E+00	1.63E+00	2.78E-02	1.58E-01	1.84E-01	4.02E-01	1.12E-01	7.63E-02	2.06E+00	2.46E+00	2.17E+00	2.54E+00	4.84E+00	1.62E-01	2.63E+02	8.87E+01	9.31E+01	8.21E+01	1.97E+01	3.00E+02	1.07E+02	0.00E+00	1.63E+00	0.00E+00	-999	6.20E+00	1.41E-01	2.84E-01	8.89E-01	8.28E-01	1.95E+00	1.35E-01
CTR	32.902	-87.25	160	74	6/6/2013 20:00	6/6/2013 20:59	3.66E+01	3.35E+01	1.13E+02	1.15E+02	2.24E-02	8.01E-03	-2.14E-03	5.16E-06	5.90E-01	9.56E-01	9.08E-01	1.97E+00	2.32E-02	1.59E-01	1.45E-01	5.86E-01	1.15E-01	8.78E-02	2.08E+00	3.68E+00	2.19E+00	3.76E+00	3.41E+00	1.06E-01	2.57E+02	1.88E+02	9.68E+01	8.64E+01	1.98E+01	2.99E+02	1.18E+02	0.00E+00	1.39E+00	0.00E+00	2.25E+00	8.33E+00	8.89E-02	2.75E-01	7.97E-01	8.10E-01	1.89E+00	1.47E-01
CTR	32.902	-87.25	160	74	6/6/2013 21:00	6/6/2013 21:59	3.23E+01	2.53E+01	-999	1.08E+02	-999	8.90E-03	-2.37E-03	1.53E-05	3.99E-01	6.90E-01	6.66E-01	1.41E+00	2.17E-02	1.15E-01	1.46E-01	4.66E-01	1.17E-01	8.61E-02	1.97E+00	3.22E+00	2.09E+00	3.31E+00	1.54E+00	1.72E+00	3.42E+02	2.42E+02	9.62E+01	9.07E+01	1.99E+01	2.99E+02	1.19E+02	0.00E+00	1.62E+00	0.00E+00	2.22E+00	7.39E+00	7.75E-02	2.33E-01	6.08E-01	7.19E-01	1.89E+00	1.48E-01
CTR	32.902	-87.25	160	74	6/6/2013 22:00	6/6/2013 22:59	2.71E+01	2.54E+01	1.28E+02	1.04E+02	7.97E-02	7.17E-03	2.77E-03	4.96E-05	5.04E-01	6.54E-01	7.76E-01	1.20E+00	2.91E-02	8.36E-02	1.74E-01	3.15E-01	9.54E-02	8.25E-02	1.89E+00	1.93E+00	1.99E+00	2.02E+00	1.53E+00	2.58E+00	4.70E+01	2.71E+02	9.85E+01	9.57E+01	1.97E+01	2.98E+02	1.19E+02	2.06E-01	1.50E+00	0.00E+00	1.82E+00	4.82E+00	9.39E-02	1.78E-01	4.35E-01	5.72E-01	1.93E+00	1.57E-01
CTR	32.902	-87.25	160	74	6/6/2013 23:00	6/6/2013 23:59	2.52E+01	2.70E+01	1.32E+02	1.11E+02	9.59E-02	2.57E-02	8.87E-04	2.41E-05	4.40E-01	1.29E+00	6.89E-01	1.81E+00	1.85E-02	5.95E-02	2.06E-01	1.01E-01	9.54E-02	9.37E-02	2.04E+00	1.24E+00	2.13E+00	1.34E+00	1.79E+00	2.78E+00	3.02E+02	3.00E+02	9.89E+01	9.74E+01	1.99E+01	2.97E+02	1.19E+02	2.90E-01	1.55E+00	0.00E+00	3.81E+00	3.01E+00	1.49E-01	1.05E-01	5.68E-01	3.32E-01	1.86E+00	1.52E-01
CTR	32.902	-87.25	160	74	6/7/2013 0:00	6/7/2013 0:59	2.38E+01	2.63E+01	1.37E+02	1.20E+02	1.10E-01	5.25E-02	-1.47E-04	8.52E-06	7.02E-01	1.92E+00	9.38E-01	2.58E+00	3.09E-02	1.03E-01	2.39E-01	1.00E-01	1.56E-01	1.39E-01	2.25E+00	1.60E+00	2.40E+00	1.74E+00	2.11E+00	2.72E+00	2.61E+02	3.01E+02	9.75E+01	9.85E+01	2.00E+01	2.97E+02	1.19E+02	6.96E-04	1.56E+00	0.00E+00	4.07E+00	3.67E+00	1.93E-01	1.11E-01	6.07E-01	3.43E-01	1.81E+00	2.10E-01
CTR	32.902	-87.25	160	74	6/7/2013 1:00	6/7/2013 1:59	2.50E+01	2.35E+01	1.41E+02	1.28E+02	1.10E-01	8.05E-02	-2.33E-03	6.94E-06	9.05E-01	2.36E+00	1.19E+00	3.20E+00	4.60E-02	1.60E-01	-999	1.65E-01	1.73E-01	1.84E-01	2.42E+00	2.53E+00	2.60E+00	2.71E+00	2.59E+00	2.31E+00	2.67E+02	3.06E+02	9.82E+01	9.90E+01	1.99E+01	2.96E+02	1.19E+02	4.80E-04	1.51E+00	0.00E+00	4.78E+00	5.56E+00	2.51E-01	1.54E-01	6.79E-01	4.67E-01	1.79E+00	2.86E-01
CTR	32.902	-87.25	160	74	6/7/2013 2:00	6/7/2013 2:59	2.49E+01	2.12E+01	1.37E+02	1.34E+02	8.85E-02	7.67E-02	-6.59E-03	9.75E-06	6.51E-01	2.66E+00	1.03E+00	3.63E+00	4.01E-02	1.96E-01	3.34E-01	1.66E-01	1.66E-01	2.05E-01	2.56E+00	3.51E+00	2.72E+00	3.71E+00	1.45E+00	2.25E+00	2.80E+02	3.01E+02	9.80E+01	9.90E+01	1.97E+01	2.96E+02	1.19E+02	6.70E-06	1.51E+00	0.00E+00	4.18E+00	7.71E+00	3.36E-01	2.42E-01	-999	7.12E-01	1.79E+00	3.22E-01
CTR	32.902	-87.25	160	74	6/7/2013 3:00	6/7/2013 3:59	2.18E+01	2.68E+01	1.40E+02	1.33E+02	1.16E-01	3.66E-02	7.79E-03	1.30E-05	6.94E-01	2.17E+00	1.12E+00	3.25E+00	4.76E-02	2.55E-01	2.76E-01	9.37E-02	1.77E-01	1.85E-01	2.59E+00	4.21E+00	2.77E+00	4.39E+00	1.71E+00	2.60E+00	2.53E+02	3.02E+02	9.84E+01	9.90E+01	1.96E+01	2.95E+02	1.19E+02	1.16E-04	1.47E+00	0.00E+00	6.23E+00	9.87E+00	3.27E-01	4.46E-01	8.67E-01	1.26E+00	1.82E+00	2.92E-01
CTR	32.902	-87.25	160	74	6/7/2013 4:00	6/7/2013 4:59	2.04E+01	2.85E+01	1.48E+02	1.33E+02	1.03E-01	1.04E-02	5.66E-03	1.98E-05	7.79E-01	1.67E+00	1.29E+00	2.75E+00	5.45E-02	2.61E-01	3.43E-01	9.12E-02	1.62E-01	1.58E-01	2.73E+00	4.40E+00	2.89E+00	4.55E+00	1.68E+00	2.58E+00	2.69E+02	2.97E+02	9.89E+01	9.90E+01	1.96E+01	2.95E+02	1.19E+02	1.27E-04	2.45E+00	0.00E+00	7.00E+00	1.06E+01	4.61E-01	5.16E-01	-999	1.45E+00	1.85E+00	2.47E-01
CTR	32.902	-87.25	160	74	6/7/2013 5:00	6/7/2013 5:59	1.95E+01	2.93E+01	1.51E+02	1.32E+02	1.26E-01	8.66E-03	4.25E-02	3.41E-02	7.76E-01	1.47E+00	1.34E+00	2.70E+00	4.18E-02	2.76E-01	3.00E-01	7.49E-02	1.71E-01	1.41E-01	2.36E+00	4.48E+00	2.53E+00	4.63E+00	1.56E+00	2.17E+00	2.69E+02	2.96E+02	9.94E+01	9.90E+01	1.97E+01	2.95E+02	1.19E+02	7.60E-04	4.57E+01	7.01E+00	6.48E+00	1.09E+01	3.76E-01	5.43E-01	9.14E-01	1.51E+00	1.87E+00	2.19E-01
CTR	32.902	-87.25	160	74	6/7/2013 6:00	6/7/2013 6:59	1.75E+01	3.31E+01	1.53E+02	1.32E+02	1.49E-01	3.76E-03	8.37E-02	1.06E-01	6.48E-01	1.25E+00	1.27E+00	2.85E+00	4.00E-02	3.57E-01	3.03E-01	6.14E-02	1.74E-01	1.35E-01	2.67E+00	4.84E+00	2.84E+00	4.98E+00	1.22E+00	1.66E+00	2.68E+02	3.13E+02	9.98E+01	9.78E+01	1.99E+01	2.95E+02	1.19E+02	4.69E-04	9.29E+01	5.79E+01	8.13E+00	1.18E+01	4.64E-01	5.55E-01	1.07E+00	1.71E+00	1.88E+00	2.05E-01
CTR	32.902	-87.25	160	74	6/7/2013 7:00	6/7/2013 7:59	1.65E+01	4.29E+01	1.55E+02	1.22E+02	1.66E-01	1.54E-02	1.10E-01	5.74E-02	5.48E-01	7.22E-01	1.20E+00	2.44E+00	3.44E-02	4.76E-01	2.73E-01	5.13E-02	1.64E-01	1.08E-01	2.87E+00	3.93E+00	3.04E+00	4.03E+00	1.28E+00	1.20E+00	2.32E+02	3.39E+02	1.00E+02	9.66E+01	2.02E+01	2.95E+02	1.19E+02	5.59E-05	1.18E+02	1.44E+02	7.64E+00	1.03E+01	5.45E-01	5.73E-01	1.25E+00	1.75E+00	1.94E+00	1.74E-01
CTR	32.902	-87.25	160	74	6/7/2013 8:00	6/7/2013 8:59	1.51E+01	4.86E+01	1.59E+02	1.11E+02	1.61E-01	1.39E-03	3.04E-01	3.50E-02	6.35E-01	3.34E-01	1.54E+00	1.81E+00	4.80E-02	4.66E-01	2.91E-01	6.18E-02	1.96E-01	7.77E-02	3.21E+00	2.43E+00	3.40E+00	2.50E+00	1.65E+00	1.00E+00	2.29E+02	3.48E+02	9.99E+01	9.52E+01	2.06E+01	2.95E+02	1.19E+02	3.67E-06	1.48E+02	2.41E+02	8.41E+00	6.98E+00	6.32E-01	4.80E-01	1.37E+00	1.34E+00	1.99E+00	1.42E-01
CTR	32.902	-87.25	160	74	6/7/2013 9:00	6/7/2013 9:59	1.58E+01	5.13E+01	1.60E+02	1.12E+02	1.56E-01	1.40E-04	1.23E-01	3.13E-02	3.98E-01	2.14E-01	1.05E+00	1.57E+00	4.53E-02	4.39E-01	3.71E-01	7.33E-02	2.18E-01	7.70E-02	3.13E+00	2.15E+00	3.34E+00	2.23E+00	2.09E+00	7.42E-01	2.14E+02	3.46E+02	9.77E+01	8.57E+01	2.14E+01	2.96E+02	1.19E+02	2.23E-06	2.73E+02	3.70E+02	9.67E+00	6.32E+00	7.08E-01	4.40E-01	1.63E+00	1.23E+00	2.02E+00	1.40E-01
CTR	32.902	-87.25	160	74	6/7/2013 10:00	6/7/2013 10:59	1.69E+01	5.15E+01	1.58E+02	1.10E+02	1.48E-01	1.23E-04	7.20E-02	2.73E-02	4.07E-01	1.93E-01	9.72E-01	1.44E+00	5.82E-02	3.96E-01	4.57E-01	5.18E-02	2.09E-01	7.01E-02	3.27E+00	1.68E+00	3.48E+00	1.75E+00	3.06E+00	9.25E-01	2.34E+02	6.55E+00	9.41E+01	7.85E+01	2.18E+01	2.97E+02	1.19E+02	2.97E-01	1.38E+02	7.63E+02	1.03E+01	5.48E+00	6.95E-01	4.35E-01	1.72E+00	1.30E+00	2.07E+00	1.29E-01
CTR	32.902	-87.25	160	74	6/7/2013 11:00	6/7/2013 11:59	3.25E+01	5.06E+01	1.48E+02	1.07E+02	9.50E-02	2.42E-04	4.05E-02	3.15E-02	3.99E-01	1.92E-01	8.35E-01	1.34E+00	3.56E-03	3.58E-01	2.75E-01	4.65E-02	1.10E-01	6.05E-02	1.77E+00	1.42E+00	1.88E+00	1.48E+00	2.55E+00	5.03E-01	2.92E+02	1.97E+02	9.62E+01	7.38E+01	2.02E+01	2.98E+02	1.22E+02	3.52E-01	1.60E+02	8.01E+02	3.15E+00	5.02E+00	1.44E-01	4.03E-01	6.23E-01	1.38E+00	2.10E+00	1.16E-01
CTR	32.902	-87.25	160	74	6/7/2013 12:00	6/7/2013 12:59	3.21E+01	5.07E+01	1.60E+02	1.07E+02	7.21E-02	3.99E-04	3.51E-02	3.44E-02	4.10E-01	1.97E-01	8.87E-01	1.36E+00	1.08E-02	3.66E-01	2.24E-01	3.53E-02	1.55E-01	6.06E-02	1.88E+00	1.48E+00	2.04E+00	1.54E+00	1.41E+00	6.18E-01	2.86E+02	2.41E+02	9.65E+01	7.08E+01	2.05E+01	2.99E+02	1.25E+02	2.57E-01	9.38E+01	9.06E+02	3.29E+00	5.23E+00	3.49E-01	3.95E-01	1.09E+00	1.45E+00	2.12E+00	1.16E-01
CTR	32.902	-87.25	160	74	6/7/2013 13:00	6/7/2013 13:59	3.16E+01	5.10E+01	1.69E+02	1.08E+02	5.33E-02	3.20E-04	3.40E-02	3.09E-02	5.89E-01	2.26E-01	1.11E+00	1.33E+00	2.87E-02	2.86E-01	2.49E-01	2.65E-02	2.06E-01	5.00E-02	2.31E+00	1.28E+00	2.52E+00	1.33E+00	7.66E-01	5.66E-01	1.72E+02	3.14E+02	9.63E+01	6.96E+01	2.05E+01	2.99E+02	1.28E+02	1.97E-01	5.58E+01	9.58E+02	7.32E+00	4.48E+00	7.35E-01	3.12E-01	2.54E+00	1.24E+00	2.13E+00	9.46E-02
CTR	32.902	-87.25	160	74	6/7/2013 14:00	6/7/2013 14:59	3.52E+01	5.19E+01	1.64E+02	1.09E+02	4.78E-02	3.46E-04	3.75E-02	4.86E-02	3.39E-01	2.48E-01	8.48E-01	1.37E+00	4.57E-02	2.28E-01	3.01E-01	2.20E-02	1.91E-01	4.17E-02	2.32E+00	1.15E+00	2.51E+00	1.19E+00	6.62E-01	1.60E+00	9.38E+01	3.25E+02	9.61E+01	6.72E+01	2.06E+01	3.00E+02	1.30E+02	3.09E-01	2.67E+02	6.72E+02	8.15E+00	3.89E+00	7.87E-01	2.47E-01	2.74E+00	1.03E+00	2.13E+00	7.70E-02
CTR	32.902	-87.25	160	74	6/7/2013 15:00	6/7/2013 15:59	4.41E+01	5.31E+01	1.54E+02	1.11E+02	1.10E-01	6.35E-04	4.40E-02	4.61E-02	2.57E-01	2.71E-01	9.39E-01	1.49E+00	1.09E-01	2.52E-01	4.38E-01	2.19E-02	1.85E-01	4.84E-02	2.51E+00	1.39E+00	2.69E+00	1.44E+00	1.18E+00	9.81E-01	3.06E+02	3.01E+02	8.53E+01	6.62E+01	2.21E+01	3.00E+02	1.30E+02	0.00E+00	5.06E+02	6.07E+02	1.03E+01	4.48E+00	1.18E+00	2.60E-01	3.90E+00	1.08E+00	2.13E+00	8.43E-02
CTR	32.902	-87.25	160	74	6/7/2013 16:00	6/7/2013 16:59	4.45E+01	5.60E+01	1.53E+02	1.16E+02	1.69E-01	3.40E-03	2.60E-02	4.71E-02	2.52E-01	4.01E-01	9.98E-01	1.96E+00	1.57E-01	3.47E-01	4.83E-01	2.91E-02	2.12E-01	7.71E-02	2.77E+00	1.69E+00	2.98E+00	1.76E+00	9.16E-01	2.03E+00	3.25E+02	2.88E+02	8.13E+01	6.78E+01	2.29E+01	3.00E+02	1.30E+02	7.15E-02	2.90E+02	5.33E+02	1.28E+01	5.28E+00	1.46E+00	3.00E-01	4.76E+00	1.15E+00	2.13E+00	1.17E-01
CTR	32.902	-87.25	160	74	6/7/2013 17:00	6/7/2013 17:59	4.29E+01	5.24E+01	1.54E+02	1.23E+02	7.56E-02	7.23E-03	7.94E-03	4.26E-02	3.31E-01	6.22E-01	9.98E-01	2.29E+00	1.19E-01	3.77E-01	3.92E-01	5.38E-02	2.43E-01	1.11E-01	3.04E+00	1.89E+00	3.28E+00	2.00E+00	7.27E-01	2.37E+00	2.67E+02	2.83E+02	8.26E+01	8.01E+01	2.27E+01	2.99E+02	1.30E+02	1.44E-01	1.00E+02	3.28E+02	1.52E+01	5.79E+00	1.56E+00	3.68E-01	5.49E+00	1.14E+00	2.11E+00	1.59E-01
CTR	32.902	-87.25	160	74	6/7/2013 18:00	6/7/2013 18:59	3.62E+01	4.02E+01	1.58E+02	1.25E+02	8.59E-02	4.19E-03	5.29E-03	9.66E-03	3.20E-01	8.50E-01	8.74E-01	2.02E+00	1.03E-01	2.22E-01	3.43E-01	1.01E-01	2.40E-01	9.82E-02	2.64E+00	1.69E+00	2.88E+00	1.79E+00	1.08E+00	2.62E+00	2.26E+02	3.06E+02	8.71E+01	9.11E+01	2.23E+01	2.99E+02	1.30E+02	1.59E-01	1.40E+01	1.25E+02	1.41E+01	5.13E+00	1.45E+00	3.64E-01	5.15E+00	1.02E+00	2.03E+00	1.43E-01
[truncated: 2,807 more rows]
