# Supplementary material for: On the implications of aerosol liquid water and phase separation for organic aerosol mass
Source: Atmos Chem Phys. Author manuscript; Available in PMC 2018 Aug 22. (PMC6104851; doi:10.5194/acp-17-343-2017)
Supplement: Supp [file NIHMS982683-supplement-Supp.zip › acpdata/figure789/CSN.OUT.0526hlawuporgwater.csv]

Observed values read from file:/work/MOD3EVAL/wtt/obs_data/Release_Obs/2013/CSN_data_2013_VIEWS.csv
Modeled values read from file:/work/MOD3DEV/has/southeast/soas2013/postprocessing/20160606set/output/CCTM_saprc07tic_0526hlawuporgwater_isoprene.aconc.06
SiteId	Latitude	Longitude	Column	Row	Time On	Time Off	SO4	SO4	NO3	NO3	NH4	NH4	OC	OC	EC	EC	TC	TC	OMOCRAT	APOCIJ
	(deg)	(deg)			(MM/DD/YYYY hh:mm)	(MM/DD/YYYY hh:mm)	ug/m3	ug/m3	ug/m3	ug/m3	ug/m3	ug/m3	ug/m3	ugC/m3	ug/m3	ug/m3	ug/m3	ugC/m3	ug/m3	ug/m3
							Observed	Modeled	Observed	Modeled	Observed	Modeled	Observed	Modeled	Observed	Modeled	Observed	Modeled	Modeled	Modeled
10730023	33.5528	-86.815	163	80	6/3/2013 0:00	6/3/2013 23:59	1.61E+00	1.73E+00	2.45E-01	4.39E-02	3.57E-01	4.77E-01	1.21E+00	2.45E+00	2.98E-01	1.17E+00	1.51E+00	3.62E+00	1.75E+00	1.10E+00
10730023	33.5528	-86.815	163	80	6/6/2013 0:00	6/6/2013 23:59	1.75E+00	9.76E-01	5.31E-01	7.42E-02	4.13E-01	1.80E-01	1.21E+00	4.39E+00	4.18E-01	1.33E+00	1.63E+00	5.71E+00	1.75E+00	1.20E+00
10730023	33.5528	-86.815	163	80	6/9/2013 0:00	6/9/2013 23:59	1.10E+00	9.80E-01	2.12E-01	1.74E-02	9.91E-02	2.06E-01	5.69E-01	2.60E+00	9.96E-02	4.47E-01	6.69E-01	3.05E+00	1.68E+00	6.24E-01
10730023	33.5528	-86.815	163	80	6/12/2013 0:00	6/12/2013 23:59	2.09E+00	1.55E+00	6.23E-01	5.50E-02	4.15E-01	1.58E-01	1.62E+00	7.56E+00	4.45E-01	1.26E+00	2.07E+00	8.82E+00	1.83E+00	1.54E+00
10730023	33.5528	-86.815	163	80	6/15/2013 0:00	6/15/2013 23:59	2.04E+00	2.38E+00	3.13E-01	4.46E-02	4.59E-01	6.98E-01	-999	6.26E+00	-999	9.07E-01	-999	7.17E+00	1.89E+00	1.62E+00
10730023	33.5528	-86.815	163	80	6/18/2013 0:00	6/18/2013 23:59	1.77E+00	1.24E+00	3.09E-01	5.49E-02	2.87E-01	3.25E-01	9.60E-01	3.39E+00	2.46E-01	7.87E-01	1.21E+00	4.18E+00	1.74E+00	7.83E-01
10730023	33.5528	-86.815	163	80	6/24/2013 0:00	6/24/2013 23:59	2.08E+00	1.17E+00	2.73E-01	4.25E-01	3.64E-01	3.94E-02	-999	2.82E+00	-999	8.49E-01	-999	3.66E+00	1.79E+00	8.41E-01
10730023	33.5528	-86.815	163	80	6/27/2013 0:00	6/27/2013 23:59	2.27E+00	1.73E+00	5.30E-01	5.68E-02	4.01E-01	1.57E-01	-999	6.88E+00	-999	1.21E+00	-999	8.08E+00	1.79E+00	1.38E+00
10732003	33.4986	-86.9236	162	80	6/3/2013 0:00	6/3/2013 23:59	1.26E+00	2.00E+00	1.76E-01	3.85E-02	2.72E-01	5.57E-01	2.17E+00	2.29E+00	4.00E-01	7.16E-01	2.57E+00	3.01E+00	1.79E+00	8.23E-01
10732003	33.4986	-86.9236	162	80	6/6/2013 0:00	6/6/2013 23:59	1.12E+00	9.74E-01	3.66E-01	1.58E-02	2.10E-01	2.13E-01	1.78E+00	3.68E+00	3.86E-01	4.58E-01	2.17E+00	4.14E+00	1.83E+00	5.27E-01
10732003	33.4986	-86.9236	162	80	6/9/2013 0:00	6/9/2013 23:59	1.05E+00	1.23E+00	2.02E-01	1.35E-02	6.38E-02	2.55E-01	1.13E+00	2.69E+00	1.44E-01	3.19E-01	1.27E+00	3.01E+00	1.71E+00	5.73E-01
10732003	33.4986	-86.9236	162	80	6/12/2013 0:00	6/12/2013 23:59	2.05E+00	1.39E+00	4.35E-01	1.50E-02	2.98E-01	1.98E-01	2.95E+00	7.02E+00	5.64E-01	4.58E-01	3.51E+00	7.47E+00	1.88E+00	7.62E-01
10732003	33.4986	-86.9236	162	80	6/15/2013 0:00	6/15/2013 23:59	1.84E+00	2.71E+00	2.82E-01	7.69E-02	4.24E-01	7.54E-01	3.20E+00	6.76E+00	8.39E-01	8.58E-01	4.04E+00	7.62E+00	1.89E+00	1.72E+00
10732003	33.4986	-86.9236	162	80	6/18/2013 0:00	6/18/2013 23:59	1.59E+00	1.28E+00	2.44E-01	2.64E-02	1.27E-01	3.52E-01	1.61E+00	3.13E+00	3.92E-01	3.33E-01	2.00E+00	3.47E+00	1.82E+00	4.50E-01
10732003	33.4986	-86.9236	162	80	6/24/2013 0:00	6/24/2013 23:59	1.92E+00	1.34E+00	3.06E-01	2.41E-01	2.74E-01	5.29E-02	1.27E+00	2.88E+00	2.77E-01	4.87E-01	1.55E+00	3.36E+00	1.83E+00	6.49E-01
10732003	33.4986	-86.9236	162	80	6/27/2013 0:00	6/27/2013 23:59	2.16E+00	1.66E+00	4.16E-01	1.62E-02	3.03E-01	2.09E-01	2.58E+00	6.66E+00	4.80E-01	4.74E-01	3.06E+00	7.13E+00	1.83E+00	7.40E-01
10890014	34.6908	-86.5831	163	91	6/3/2013 0:00	6/3/2013 23:59	2.55E+00	2.76E+00	2.67E-01	4.52E-01	7.52E-01	1.09E+00	1.23E+00	1.89E+00	4.09E-01	5.65E-01	1.64E+00	2.46E+00	1.80E+00	6.63E-01
10890014	34.6908	-86.5831	163	91	6/9/2013 0:00	6/9/2013 23:59	2.09E+00	1.96E+00	2.32E-01	2.40E-01	4.23E-01	7.50E-01	1.85E+00	2.75E+00	1.69E-01	2.28E-01	2.02E+00	2.98E+00	1.88E+00	3.86E-01
10890014	34.6908	-86.5831	163	91	6/15/2013 0:00	6/15/2013 23:59	1.61E+00	2.62E+00	2.52E-01	1.29E-01	3.48E-01	9.07E-01	2.60E+00	6.09E+00	5.02E-01	5.23E-01	3.10E+00	6.61E+00	1.94E+00	1.12E+00
10890014	34.6908	-86.5831	163	91	6/21/2013 0:00	6/21/2013 23:59	2.76E+00	2.25E+00	3.10E-01	6.19E-01	7.26E-01	9.15E-01	2.57E+00	5.90E+00	4.25E-01	7.80E-01	3.00E+00	6.68E+00	1.83E+00	1.01E+00
10890014	34.6908	-86.5831	163	91	6/27/2013 0:00	6/27/2013 23:59	1.77E+00	1.78E+00	3.86E-01	6.48E-02	3.46E-01	3.91E-01	2.48E+00	4.62E+00	3.28E-01	5.91E-01	2.81E+00	5.21E+00	1.86E+00	9.84E-01
11011002	32.4069	-86.2564	168	70	6/3/2013 0:00	6/3/2013 23:59	1.28E+00	1.28E+00	2.22E-01	4.58E-02	1.75E-01	3.56E-01	-999	4.46E+00	-999	7.45E-01	-999	5.21E+00	1.91E+00	5.81E-01
11011002	32.4069	-86.2564	168	70	6/9/2013 0:00	6/9/2013 23:59	5.00E-01	6.91E-01	1.57E-01	1.60E-01	2.45E-02	1.03E-01	-999	1.69E+00	-999	4.72E-01	-999	2.16E+00	1.66E+00	5.20E-01
11011002	32.4069	-86.2564	168	70	6/15/2013 0:00	6/15/2013 23:59	1.83E+00	2.03E+00	1.89E-01	3.61E-02	3.47E-01	6.04E-01	-999	7.15E+00	-999	8.09E-01	-999	7.96E+00	1.91E+00	1.68E+00
11011002	32.4069	-86.2564	168	70	6/21/2013 0:00	6/21/2013 23:59	2.04E+00	1.49E+00	3.56E-01	2.82E-02	3.75E-01	3.74E-01	-999	4.67E+00	-999	8.79E-01	-999	5.55E+00	1.85E+00	1.21E+00
11011002	32.4069	-86.2564	168	70	6/23/2013 0:00	6/23/2013 23:59	-999	6.51E-01	-999	8.74E-03	-999	1.31E-01	-999	2.68E+00	-999	3.27E-01	-999	3.01E+00	1.84E+00	4.22E-01
11011002	32.4069	-86.2564	168	70	6/27/2013 0:00	6/27/2013 23:59	2.05E+00	1.49E+00	4.02E-01	6.98E-02	2.93E-01	1.42E-01	-999	3.81E+00	-999	5.66E-01	-999	4.38E+00	1.82E+00	6.26E-01
11011002	32.4069	-86.2564	168	70	6/27/2013 0:00	6/27/2013 23:59	-999	1.49E+00	-999	6.98E-02	-999	1.42E-01	-999	3.81E+00	-999	5.66E-01	-999	4.38E+00	1.82E+00	6.26E-01
11130001	32.4764	-84.9992	178	72	6/3/2013 0:00	6/3/2013 23:59	1.30E+00	1.34E+00	3.09E-01	2.14E-02	2.32E-01	2.45E-01	-999	6.61E+00	-999	5.45E-01	-999	7.16E+00	1.90E+00	8.58E-01
11130001	32.4764	-84.9992	178	72	6/9/2013 0:00	6/9/2013 23:59	8.68E-01	1.01E+00	2.67E-01	1.74E-01	5.29E-02	1.43E-01	-999	1.87E+00	-999	2.61E-01	-999	2.13E+00	1.73E+00	6.49E-01
11130001	32.4764	-84.9992	178	72	6/15/2013 0:00	6/15/2013 23:59	1.94E+00	2.25E+00	2.36E-01	3.40E-02	4.15E-01	7.13E-01	3.08E+00	6.70E+00	4.88E-01	6.28E-01	3.57E+00	7.33E+00	1.93E+00	1.89E+00
11130001	32.4764	-84.9992	178	72	6/21/2013 0:00	6/21/2013 23:59	2.96E+00	1.89E+00	3.27E-01	3.29E-02	7.55E-01	5.69E-01	2.84E+00	5.01E+00	5.40E-01	6.61E-01	3.38E+00	5.68E+00	1.88E+00	1.50E+00
11130001	32.4764	-84.9992	178	72	6/27/2013 0:00	6/27/2013 23:59	1.90E+00	1.11E+00	3.25E-01	9.67E-02	3.08E-01	1.05E-01	-999	3.79E+00	-999	3.85E-01	-999	4.18E+00	1.83E+00	6.91E-01
51190007	34.7561	-92.2758	120	88	6/3/2013 0:00	6/3/2013 23:59	1.50E+00	1.19E+00	2.10E-01	1.24E-01	3.59E-01	3.68E-01	1.32E+00	1.77E+00	5.41E-01	8.89E-01	1.86E+00	2.66E+00	1.78E+00	8.08E-01
51190007	34.7561	-92.2758	120	88	6/6/2013 0:00	6/6/2013 23:59	2.73E+00	2.77E+00	2.43E-01	3.61E-02	6.64E-01	9.56E-01	2.06E+00	2.89E+00	3.85E-01	7.03E-01	2.45E+00	3.59E+00	1.93E+00	5.37E-01
51190007	34.7561	-92.2758	120	88	6/9/2013 0:00	6/9/2013 23:59	1.86E+00	1.54E+00	2.65E-01	1.61E-01	3.75E-01	5.29E-01	2.48E+00	4.50E+00	5.09E-01	6.62E-01	2.99E+00	5.17E+00	1.82E+00	9.14E-01
51190007	34.7561	-92.2758	120	88	6/12/2013 0:00	6/12/2013 23:59	1.64E+00	1.31E+00	5.73E-01	3.60E-02	2.63E-01	2.07E-01	2.17E+00	6.14E+00	2.53E-01	8.25E-01	2.42E+00	6.97E+00	1.80E+00	7.44E-01
51190007	34.7561	-92.2758	120	88	6/15/2013 0:00	6/15/2013 23:59	1.70E+00	1.39E+00	4.69E-01	1.65E-01	4.14E-01	4.08E-01	4.18E+00	6.78E+00	1.80E+00	1.06E+00	5.98E+00	7.84E+00	1.88E+00	2.39E+00
51190007	34.7561	-92.2758	120	88	6/18/2013 0:00	6/18/2013 23:59	1.41E+00	1.93E+00	3.20E-01	7.10E-02	2.45E-01	6.41E-01	1.66E+00	2.86E+00	4.16E-01	9.93E-01	2.08E+00	3.85E+00	1.85E+00	8.95E-01
51190007	34.7561	-92.2758	120	88	6/21/2013 0:00	6/21/2013 23:59	2.59E+00	1.26E+00	1.46E+00	7.01E-02	5.48E-01	3.17E-01	2.75E+00	6.28E+00	2.04E+00	1.05E+00	4.79E+00	7.32E+00	1.87E+00	9.21E-01
51190007	34.7561	-92.2758	120	88	6/24/2013 0:00	6/24/2013 23:59	2.54E+00	1.56E+00	2.95E-01	1.34E-02	4.24E-01	3.88E-01	3.37E+00	7.38E+00	4.94E-01	1.28E+00	3.86E+00	8.66E+00	1.85E+00	2.51E+00
51190007	34.7561	-92.2758	120	88	6/27/2013 0:00	6/27/2013 23:59	2.21E+00	1.01E+00	9.28E-01	2.28E-01	2.98E-01	1.64E-02	2.73E+00	7.16E+00	6.25E-01	8.70E-01	3.36E+00	8.03E+00	1.80E+00	7.82E-01
80010006	39.8281	-104.9372	28	136	6/3/2013 0:00	6/3/2013 23:59	9.47E-01	7.95E-01	3.68E-01	2.65E-02	3.17E-01	7.04E-02	1.57E+00	2.83E+00	6.28E-01	1.67E+00	2.20E+00	4.50E+00	1.59E+00	2.40E+00
80010006	39.8281	-104.9372	28	136	6/9/2013 0:00	6/9/2013 23:59	8.15E-01	9.83E-01	3.48E-01	1.74E-01	3.01E-01	1.47E-01	1.21E+00	2.80E+00	4.42E-01	1.25E+00	1.65E+00	4.05E+00	1.52E+00	2.22E+00
80010006	39.8281	-104.9372	28	136	6/15/2013 0:00	6/15/2013 23:59	7.51E-01	1.15E+00	4.04E-01	5.12E-02	2.46E-01	2.31E-01	1.14E+00	2.30E+00	3.35E-01	8.55E-01	1.48E+00	3.16E+00	1.67E+00	1.54E+00
80010006	39.8281	-104.9372	28	136	6/21/2013 0:00	6/21/2013 23:59	9.70E-01	7.62E-01	5.77E-01	2.12E-02	3.32E-01	7.73E-02	2.33E+00	2.24E+00	1.00E+00	1.61E+00	3.33E+00	3.85E+00	1.47E+00	1.94E+00
80010006	39.8281	-104.9372	28	136	6/27/2013 0:00	6/27/2013 23:59	5.49E-01	6.61E-01	4.06E-01	1.89E-01	1.56E-01	5.15E-02	1.60E+00	2.27E+00	8.42E-01	1.49E+00	2.44E+00	3.75E+00	1.51E+00	1.91E+00
81230008	40.2092	-104.8231	30	140	6/3/2013 0:00	6/3/2013 23:59	5.98E-01	6.20E-01	4.46E-01	1.66E-02	2.67E-01	6.82E-02	1.71E+00	1.29E+00	5.66E-01	5.59E-01	2.28E+00	1.85E+00	1.76E+00	8.22E-01
81230008	40.2092	-104.8231	30	140	6/9/2013 0:00	6/9/2013 23:59	6.09E-01	5.42E-01	6.28E-01	3.23E-01	2.32E-01	1.60E-01	9.80E-01	7.57E-01	4.30E-01	3.86E-01	1.41E+00	1.14E+00	1.69E+00	4.88E-01
81230008	40.2092	-104.8231	30	140	6/15/2013 0:00	6/15/2013 23:59	7.43E-01	1.08E+00	4.44E-01	1.02E-01	2.56E-01	3.38E-01	8.80E-01	1.02E+00	2.02E-01	2.63E-01	1.08E+00	1.28E+00	1.89E+00	4.44E-01
81230008	40.2092	-104.8231	30	140	6/21/2013 0:00	6/21/2013 23:59	9.50E-01	5.84E-01	7.02E-01	1.30E-02	3.44E-01	9.18E-02	1.85E+00	7.51E-01	3.53E-01	3.59E-01	2.20E+00	1.11E+00	1.74E+00	4.41E-01
81230008	40.2092	-104.8231	30	140	6/27/2013 0:00	6/27/2013 23:59	4.02E-01	3.42E-01	4.57E-01	3.05E-03	1.18E-01	5.44E-02	9.90E-01	4.16E-01	5.66E-01	2.05E-01	1.56E+00	6.21E-01	1.75E+00	2.35E-01
90090027	41.3011	-72.9028	249	169	6/3/2013 0:00	6/3/2013 23:59	1.28E+00	1.43E+00	7.60E-01	5.67E-01	1.96E-01	5.61E-01	1.89E+00	1.98E+00	1.35E+00	7.03E-01	3.24E+00	2.69E+00	1.73E+00	8.17E-01
90090027	41.3011	-72.9028	249	169	6/6/2013 0:00	6/6/2013 23:59	8.40E-01	1.05E+00	4.34E-01	1.27E-01	1.88E-01	2.86E-01	2.08E+00	1.04E+00	1.71E+00	4.20E-01	3.79E+00	1.46E+00	1.83E+00	5.72E-01
90090027	41.3011	-72.9028	249	169	6/9/2013 0:00	6/9/2013 23:59	1.27E+00	2.35E+00	3.94E-01	2.31E-01	3.18E-01	8.51E-01	3.01E+00	2.36E+00	1.48E+00	5.68E-01	4.49E+00	2.93E+00	1.78E+00	1.00E+00
90090027	41.3011	-72.9028	249	169	6/12/2013 0:00	6/12/2013 23:59	3.59E-01	4.53E-01	6.63E-02	3.40E-03	6.06E-02	1.42E-01	1.51E+00	8.85E-01	1.28E+00	3.12E-01	2.79E+00	1.20E+00	1.65E+00	6.04E-01
90090027	41.3011	-72.9028	249	169	6/15/2013 0:00	6/15/2013 23:59	6.54E-01	4.97E-01	3.35E-01	7.41E-03	1.47E-01	1.16E-01	3.01E+00	1.89E+00	1.47E+00	3.81E-01	4.48E+00	2.27E+00	1.83E+00	9.07E-01
90090027	41.3011	-72.9028	249	169	6/18/2013 0:00	6/18/2013 23:59	1.84E+00	3.86E+00	8.20E-01	1.32E+00	2.90E-01	1.63E+00	1.91E+00	5.44E+00	1.46E+00	9.84E-01	3.37E+00	6.43E+00	1.86E+00	1.28E+00
90090027	41.3011	-72.9028	249	169	6/24/2013 0:00	6/24/2013 23:59	3.18E+00	2.76E+00	8.85E-01	1.08E+00	9.49E-01	9.48E-01	3.07E+00	4.35E+00	2.71E+00	9.55E-01	5.78E+00	5.30E+00	1.84E+00	1.26E+00
90090027	41.3011	-72.9028	249	169	6/27/2013 0:00	6/27/2013 23:59	2.93E+00	2.65E+00	8.86E-01	2.46E-01	9.61E-01	7.57E-01	7.80E-01	5.25E+00	1.74E-01	6.92E-01	9.54E-01	5.94E+00	1.90E+00	9.85E-01
100010003	39.155	-75.5181	237	146	6/3/2013 0:00	6/3/2013 23:59	1.71E+00	1.03E+00	3.89E-01	1.88E-01	5.08E-01	3.92E-01	1.13E+00	1.08E+00	2.12E-01	2.83E-01	1.34E+00	1.36E+00	1.75E+00	2.55E-01
100010003	39.155	-75.5181	237	146	6/9/2013 0:00	6/9/2013 23:59	3.63E+00	4.37E+00	5.58E-01	2.84E+00	1.16E+00	2.35E+00	1.68E+00	3.83E+00	4.02E-01	5.98E-01	2.08E+00	4.43E+00	1.92E+00	8.03E-01
100010003	39.155	-75.5181	237	146	6/15/2013 0:00	6/15/2013 23:59	1.31E+00	9.87E-01	4.21E-01	5.76E-02	3.27E-01	2.98E-01	2.65E+00	2.13E+00	4.50E-01	4.01E-01	3.10E+00	2.53E+00	1.90E+00	7.88E-01
100010003	39.155	-75.5181	237	146	6/21/2013 0:00	6/21/2013 23:59	7.21E-01	6.29E-01	2.75E-01	1.10E-01	7.48E-02	1.66E-01	1.80E+00	8.56E-01	3.22E-01	3.63E-01	2.12E+00	1.22E+00	1.92E+00	4.20E-01
100010003	39.155	-75.5181	237	146	6/27/2013 0:00	6/27/2013 23:59	1.86E+00	1.52E+00	3.95E-01	4.77E-01	4.94E-01	5.78E-01	2.41E+00	4.08E+00	2.84E-01	5.05E-01	2.69E+00	4.59E+00	1.91E+00	6.62E-01
100032004	39.7394	-75.5581	235	151	6/6/2013 0:00	6/6/2013 23:59	-999	1.22E+00	-999	2.10E-01	-999	3.76E-01	-999	1.23E+00	-999	5.32E-01	-999	1.77E+00	1.79E+00	6.43E-01
100032004	39.7394	-75.5581	235	151	6/9/2013 0:00	6/9/2013 23:59	3.79E+00	4.75E+00	4.36E-01	4.73E-01	1.18E+00	1.75E+00	1.61E+00	3.27E+00	4.60E-01	6.62E-01	2.07E+00	3.93E+00	1.94E+00	9.65E-01
100032004	39.7394	-75.5581	235	151	6/12/2013 0:00	6/12/2013 23:59	-999	2.22E+00	-999	2.30E-01	-999	8.25E-01	-999	2.02E+00	-999	7.34E-01	-999	2.75E+00	1.84E+00	8.33E-01
100032004	39.7394	-75.5581	235	151	6/15/2013 0:00	6/15/2013 23:59	1.30E+00	8.18E-01	3.78E-01	3.53E-02	3.31E-01	2.33E-01	-999	2.17E+00	-999	5.15E-01	-999	2.69E+00	1.81E+00	1.18E+00
100032004	39.7394	-75.5581	235	151	6/18/2013 0:00	6/18/2013 23:59	2.66E+00	2.58E+00	1.86E+00	2.17E+00	7.64E-01	1.50E+00	1.93E+00	5.83E+00	9.31E-01	1.38E+00	2.86E+00	7.21E+00	1.86E+00	1.54E+00
100032004	39.7394	-75.5581	235	151	6/21/2013 0:00	6/21/2013 23:59	1.03E+00	8.09E-01	3.02E-01	1.03E-01	2.34E-01	2.35E-01	2.27E+00	1.41E+00	5.92E-01	7.49E-01	2.86E+00	2.15E+00	1.76E+00	8.68E-01
100032004	39.7394	-75.5581	235	151	6/24/2013 0:00	6/24/2013 23:59	1.83E+00	1.91E+00	5.73E-01	3.60E-01	6.22E-01	6.25E-01	2.50E+00	6.07E+00	8.14E-01	1.19E+00	3.31E+00	7.26E+00	1.85E+00	1.26E+00
100032004	39.7394	-75.5581	235	151	6/27/2013 0:00	6/27/2013 23:59	2.15E+00	2.29E+00	5.17E-01	1.80E+00	6.16E-01	1.28E+00	2.10E+00	3.30E+00	5.71E-01	8.55E-01	2.67E+00	4.15E+00	1.82E+00	9.91E-01
110010043	38.9189	-77.0125	227	141	6/3/2013 0:00	6/3/2013 23:59	2.47E+00	2.87E+00	4.34E-01	1.05E-01	7.15E-01	9.64E-01	1.34E+00	2.03E+00	4.00E-01	1.34E+00	1.74E+00	3.37E+00	1.62E+00	1.16E+00
110010043	38.9189	-77.0125	227	141	6/6/2013 0:00	6/6/2013 23:59	1.12E+00	1.16E+00	5.12E-01	4.07E-02	8.09E-02	3.02E-01	8.10E-01	1.67E+00	3.81E-01	9.55E-01	1.19E+00	2.63E+00	1.73E+00	1.02E+00
110010043	38.9189	-77.0125	227	141	6/9/2013 0:00	6/9/2013 23:59	3.65E+00	2.91E+00	7.17E-01	4.81E-01	1.17E+00	1.11E+00	2.42E+00	4.00E+00	5.40E-01	9.36E-01	2.96E+00	4.93E+00	1.90E+00	1.13E+00
110010043	38.9189	-77.0125	227	141	6/12/2013 0:00	6/12/2013 23:59	5.00E+00	2.96E+00	5.99E-01	1.53E-01	1.68E+00	9.77E-01	2.22E+00	4.03E+00	6.36E-01	1.84E+00	2.86E+00	5.88E+00	1.78E+00	1.64E+00
110010043	38.9189	-77.0125	227	141	6/15/2013 0:00	6/15/2013 23:59	3.85E-01	1.44E+00	1.54E-01	1.11E-01	6.21E-02	4.33E-01	2.64E+00	3.13E+00	5.78E-01	1.10E+00	3.22E+00	4.23E+00	1.79E+00	1.73E+00
110010043	38.9189	-77.0125	227	141	6/18/2013 0:00	6/18/2013 23:59	2.01E+00	1.30E+00	1.18E+00	1.46E-01	6.13E-01	4.41E-01	2.64E+00	4.76E+00	8.27E-01	1.47E+00	3.47E+00	6.23E+00	1.66E+00	1.27E+00
110010043	38.9189	-77.0125	227	141	6/21/2013 0:00	6/21/2013 23:59	8.34E-01	6.24E-01	4.61E-01	3.04E-02	2.16E-01	1.19E-01	2.28E+00	1.57E+00	6.10E-01	1.03E+00	2.89E+00	2.60E+00	1.71E+00	9.51E-01
110010043	38.9189	-77.0125	227	141	6/24/2013 0:00	6/24/2013 23:59	1.34E+00	1.21E+00	4.65E-01	7.66E-02	3.66E-01	3.14E-01	2.55E+00	4.99E+00	6.02E-01	1.24E+00	3.15E+00	6.22E+00	1.77E+00	1.13E+00
110010043	38.9189	-77.0125	227	141	6/27/2013 0:00	6/27/2013 23:59	1.44E+00	1.42E+00	5.33E-01	2.35E-01	3.77E-01	4.64E-01	2.15E+00	4.51E+00	5.38E-01	1.71E+00	2.69E+00	6.22E+00	1.73E+00	1.65E+00
120111002	26.0828	-80.2378	226	19	6/3/2013 0:00	6/3/2013 23:59	-999	1.16E+00	-999	5.05E-01	-999	3.64E-02	-999	2.92E+00	-999	1.68E+00	-999	4.60E+00	1.39E+00	2.73E+00
120111002	26.0828	-80.2378	226	19	6/6/2013 0:00	6/6/2013 23:59	-999	7.44E-01	-999	2.29E-01	-999	1.32E-02	2.97E-01	1.39E+00	1.21E-01	7.87E-01	4.18E-01	2.18E+00	1.42E+00	1.31E+00
120111002	26.0828	-80.2378	226	19	6/9/2013 0:00	6/9/2013 23:59	-999	7.97E-01	-999	1.47E-01	-999	5.69E-03	-3.20E-02	7.29E-01	8.77E-02	3.14E-01	5.57E-02	1.04E+00	1.47E+00	6.61E-01
120111002	26.0828	-80.2378	226	19	6/12/2013 0:00	6/12/2013 23:59	-999	1.01E+00	-999	3.08E-01	-999	2.26E-02	7.00E-01	2.76E+00	7.61E-01	1.67E+00	1.46E+00	4.43E+00	1.40E+00	2.66E+00
120111002	26.0828	-80.2378	226	19	6/15/2013 0:00	6/15/2013 23:59	-999	1.03E+00	-999	3.60E-02	-999	1.41E-01	5.91E-01	2.67E+00	2.66E-01	8.10E-01	8.57E-01	3.48E+00	1.66E+00	1.65E+00
120111002	26.0828	-80.2378	226	19	6/18/2013 0:00	6/18/2013 23:59	-999	1.42E+00	-999	3.02E+00	-999	1.91E-01	2.27E-01	2.00E+00	9.12E-02	1.14E+00	3.18E-01	3.13E+00	1.50E+00	1.89E+00
120111002	26.0828	-80.2378	226	19	6/21/2013 0:00	6/21/2013 23:59	-999	1.05E+00	-999	1.92E+00	-999	3.01E-02	2.46E-01	1.35E+00	1.36E-01	7.64E-01	3.82E-01	2.11E+00	1.51E+00	1.30E+00
120111002	26.0828	-80.2378	226	19	6/24/2013 0:00	6/24/2013 23:59	-999	6.64E-01	-999	3.05E-01	-999	5.50E-03	9.00E-02	8.83E-01	2.52E-01	5.49E-01	3.42E-01	1.43E+00	1.37E+00	8.73E-01
120111002	26.0828	-80.2378	226	19	6/27/2013 0:00	6/27/2013 23:59	-999	8.56E-01	-999	1.37E-01	-999	5.74E-02	3.72E-01	1.20E+00	3.50E-01	7.48E-01	7.22E-01	1.95E+00	1.42E+00	1.15E+00
120573002	27.9657	-82.2304	206	34	6/3/2013 0:00	6/3/2013 23:59	1.53E+00	5.74E-01	4.23E-01	3.72E-01	6.48E-02	6.18E-02	4.24E-01	2.30E+00	1.00E-01	8.38E-01	5.24E-01	3.14E+00	1.54E+00	1.09E+00
120573002	27.9657	-82.2304	206	34	6/6/2013 0:00	6/6/2013 23:59	7.96E-01	7.96E-01	2.25E-01	4.99E-02	1.59E-02	1.24E-01	3.20E-02	3.28E-01	2.03E-02	2.14E-01	5.23E-02	5.42E-01	1.49E+00	2.70E-01
120573002	27.9657	-82.2304	206	34	6/9/2013 0:00	6/9/2013 23:59	1.25E+00	1.10E+00	2.71E-01	1.53E-01	5.59E-02	1.15E-01	7.70E-01	1.93E+00	8.39E-02	4.18E-01	8.54E-01	2.35E+00	1.70E+00	8.78E-01
120573002	27.9657	-82.2304	206	34	6/12/2013 0:00	6/12/2013 23:59	1.40E+00	1.26E+00	4.43E-01	2.23E-01	1.35E-01	4.43E-01	1.33E+00	2.00E+00	4.32E-01	8.81E-01	1.76E+00	2.88E+00	1.64E+00	1.17E+00
120573002	27.9657	-82.2304	206	34	6/15/2013 0:00	6/15/2013 23:59	2.87E+00	1.87E+00	6.89E-01	1.31E-01	4.97E-01	4.86E-01	1.07E+00	3.19E+00	2.45E-01	5.94E-01	1.32E+00	3.78E+00	1.85E+00	1.27E+00
120573002	27.9657	-82.2304	206	34	6/18/2013 0:00	6/18/2013 23:59	1.73E+00	1.21E+00	8.11E-01	2.15E-01	1.12E-01	2.04E-01	6.90E-01	2.16E+00	1.63E-01	8.52E-01	8.53E-01	3.01E+00	1.67E+00	1.15E+00
120573002	27.9657	-82.2304	206	34	6/21/2013 0:00	6/21/2013 23:59	1.08E+00	1.16E+00	4.83E-01	1.09E+00	3.05E-02	2.56E-01	1.40E+00	2.75E+00	2.59E-01	6.00E-01	1.66E+00	3.35E+00	1.90E+00	8.35E-01
120573002	27.9657	-82.2304	206	34	6/24/2013 0:00	6/24/2013 23:59	1.08E+00	1.07E+00	3.55E-01	5.43E-01	8.94E-02	1.18E-01	8.60E-01	1.53E+00	1.99E-01	5.81E-01	1.06E+00	2.11E+00	1.66E+00	9.78E-01
120573002	27.9657	-82.2304	206	34	6/27/2013 0:00	6/27/2013 23:59	8.62E-01	8.11E-01	4.96E-01	1.15E-01	2.83E-02	1.30E-01	8.60E-01	1.27E+00	3.25E-01	7.34E-01	1.19E+00	2.00E+00	1.51E+00	9.96E-01
120730012	30.4397	-84.3483	186	54	6/3/2013 0:00	6/3/2013 23:59	1.15E+00	3.45E-01	1.81E-01	3.48E-02	6.66E-02	4.64E-02	6.40E-01	1.48E+00	2.24E-01	2.76E-01	8.64E-01	1.76E+00	1.78E+00	3.78E-01
120730012	30.4397	-84.3483	186	54	6/9/2013 0:00	6/9/2013 23:59	8.96E-01	6.93E-01	2.21E-01	2.46E-01	2.66E-02	2.67E-02	6.10E-01	7.31E-01	5.41E-02	2.16E-01	6.64E-01	9.47E-01	1.65E+00	4.18E-01
120730012	30.4397	-84.3483	186	54	6/15/2013 0:00	6/15/2013 23:59	2.39E+00	1.74E+00	3.00E-01	1.05E-02	3.71E-01	5.13E-01	2.07E+00	3.18E+00	2.97E-01	2.64E-01	2.37E+00	3.45E+00	1.92E+00	5.77E-01
120730012	30.4397	-84.3483	186	54	6/21/2013 0:00	6/21/2013 23:59	-999	9.85E-01	-999	3.64E-03	-999	2.58E-01	1.43E+00	2.32E+00	2.81E-01	3.07E-01	1.71E+00	2.62E+00	1.88E+00	4.06E-01
120730012	30.4397	-84.3483	186	54	6/27/2013 0:00	6/27/2013 23:59	1.26E+00	4.95E-01	3.07E-01	1.51E-02	6.47E-02	3.06E-02	9.40E-01	1.66E+00	3.96E-01	3.48E-01	1.34E+00	2.00E+00	1.81E+00	5.34E-01
121030026	27.85	-82.7146	203	32	6/3/2013 0:00	6/3/2013 23:59	8.32E-01	6.14E-01	2.50E-01	3.19E-01	4.62E-02	2.24E-02	1.80E-01	2.31E+00	1.04E-01	7.95E-01	2.84E-01	3.11E+00	1.42E+00	1.97E+00
121030026	27.85	-82.7146	203	32	6/9/2013 0:00	6/9/2013 23:59	9.38E-01	1.74E+00	3.22E-01	2.51E-01	6.53E-02	2.01E-01	-3.89E-01	2.72E+00	0.00E+00	6.02E-01	-3.89E-01	3.32E+00	1.57E+00	1.90E+00
121030026	27.85	-82.7146	203	32	6/15/2013 0:00	6/15/2013 23:59	3.05E+00	2.22E+00	4.42E-01	2.57E-02	4.41E-01	4.21E-01	5.22E-01	4.26E+00	1.68E-01	7.13E-01	6.90E-01	4.97E+00	1.76E+00	2.42E+00
121030026	27.85	-82.7146	203	32	6/21/2013 0:00	6/21/2013 23:59	8.95E-01	1.63E+00	4.35E-01	1.36E+00	2.04E-02	3.57E-01	8.00E-01	3.16E+00	1.70E-01	8.39E-01	9.70E-01	4.00E+00	1.72E+00	1.71E+00
121030026	27.85	-82.7146	203	32	6/27/2013 0:00	6/27/2013 23:59	5.51E-01	8.46E-01	3.04E-01	2.86E-01	1.40E-02	5.62E-02	3.87E-01	2.02E+00	2.08E-01	7.98E-01	5.95E-01	2.82E+00	1.41E+00	1.98E+00
130210007	32.7794	-83.6469	188	76	6/3/2013 0:00	6/3/2013 23:59	1.12E+00	1.30E+00	1.53E-01	5.06E-01	1.71E-01	3.78E-01	-999	6.32E+00	-999	9.12E-01	-999	7.23E+00	1.80E+00	8.03E-01
130210007	32.7794	-83.6469	188	76	6/9/2013 0:00	6/9/2013 23:59	1.08E+00	9.12E-01	1.96E-01	1.35E-01	8.12E-02	1.96E-01	-999	1.68E+00	-999	2.98E-01	-999	1.98E+00	1.75E+00	4.36E-01
130210007	32.7794	-83.6469	188	76	6/15/2013 0:00	6/15/2013 23:59	1.72E+00	2.35E+00	1.74E-01	1.49E-01	2.97E-01	6.68E-01	2.75E+00	5.79E+00	4.45E-01	5.18E-01	3.20E+00	6.30E+00	1.92E+00	1.23E+00
130210007	32.7794	-83.6469	188	76	6/21/2013 0:00	6/21/2013 23:59	1.71E+00	2.03E+00	2.72E-01	1.48E-01	3.33E-01	5.81E-01	3.29E+00	3.67E+00	5.98E-01	5.63E-01	3.89E+00	4.23E+00	1.89E+00	1.13E+00
130210007	32.7794	-83.6469	188	76	6/27/2013 0:00	6/27/2013 23:59	1.40E+00	1.15E+00	2.65E-01	1.02E-01	1.60E-01	1.17E-01	2.53E+00	3.75E+00	3.24E-01	4.32E-01	2.85E+00	4.18E+00	1.82E+00	7.58E-01
130590001	33.9458	-83.3722	189	87	6/3/2013 0:00	6/3/2013 23:59	9.08E-01	1.08E+00	3.00E-01	1.66E-01	1.44E-01	5.21E-01	1.61E+00	3.77E+00	3.18E-01	4.70E-01	1.93E+00	4.24E+00	1.82E+00	5.31E-01
130590001	33.9458	-83.3722	189	87	6/9/2013 0:00	6/9/2013 23:59	1.71E+00	1.08E+00	1.90E-01	1.53E-01	2.56E-01	4.29E-01	1.17E+00	5.56E+00	1.87E-01	2.43E-01	1.36E+00	5.80E+00	1.81E+00	4.40E-01
130590001	33.9458	-83.3722	189	87	6/15/2013 0:00	6/15/2013 23:59	1.63E+00	1.41E+00	2.34E-01	4.12E-02	3.66E-01	4.70E-01	2.25E+00	4.82E+00	3.27E-01	3.05E-01	2.58E+00	5.12E+00	1.91E+00	7.66E-01
130590001	33.9458	-83.3722	189	87	6/21/2013 0:00	6/21/2013 23:59	2.18E+00	1.79E+00	3.55E-01	1.02E-01	6.22E-01	6.01E-01	2.95E+00	5.08E+00	6.12E-01	4.15E-01	3.56E+00	5.49E+00	1.90E+00	9.69E-01
130590001	33.9458	-83.3722	189	87	6/27/2013 0:00	6/27/2013 23:59	2.05E+00	1.83E+00	3.25E-01	1.76E-01	4.36E-01	5.86E-01	1.69E+00	3.96E+00	3.27E-01	4.52E-01	2.02E+00	4.41E+00	1.85E+00	5.00E-01
130690002	31.5243	-82.7651	197	66	6/3/2013 0:00	6/3/2013 23:59	6.11E-01	6.25E-01	1.38E-01	2.49E-02	4.87E-02	1.49E-01	1.15E+00	3.05E+00	1.29E-01	1.83E-01	1.28E+00	3.23E+00	1.85E+00	4.02E-01
130690002	31.5243	-82.7651	197	66	6/9/2013 0:00	6/9/2013 23:59	9.08E-01	6.70E-01	1.28E-01	2.43E-02	7.95E-02	1.46E-01	1.06E+00	2.16E+00	1.35E-01	1.44E-01	1.20E+00	2.30E+00	1.86E+00	3.70E-01
130690002	31.5243	-82.7651	197	66	6/15/2013 0:00	6/15/2013 23:59	1.58E+00	1.77E+00	1.64E-01	2.57E-02	2.03E-01	5.70E-01	1.73E+00	2.68E+00	2.29E-01	2.09E-01	1.96E+00	2.89E+00	2.01E+00	5.86E-01
130690002	31.5243	-82.7651	197	66	6/21/2013 0:00	6/21/2013 23:59	8.85E-01	8.85E-01	1.84E-01	1.10E-02	6.24E-02	2.54E-01	1.12E+00	2.43E+00	2.20E-01	3.42E-01	1.34E+00	2.77E+00	1.90E+00	1.28E+00
130690002	31.5243	-82.7651	197	66	6/27/2013 0:00	6/27/2013 23:59	1.26E+00	7.46E-01	1.85E-01	5.80E-02	6.52E-02	1.04E-01	1.21E+00	2.53E+00	1.95E-01	1.96E-01	1.41E+00	2.73E+00	1.86E+00	4.40E-01
130890002	33.6875	-84.2903	182	84	6/3/2013 0:00	6/3/2013 23:59	1.22E+00	1.48E+00	2.76E-01	2.90E-01	2.44E-01	4.82E-01	1.72E+00	5.47E+00	7.10E-01	1.83E+00	2.43E+00	7.30E+00	1.76E+00	1.54E+00
130890002	33.6875	-84.2903	182	84	6/6/2013 0:00	6/6/2013 23:59	3.90E-01	6.68E-01	1.65E-01	2.69E-02	1.38E-02	1.26E-01	6.60E-01	1.76E+00	1.65E-01	5.70E-01	8.25E-01	2.33E+00	1.73E+00	4.42E-01
130890002	33.6875	-84.2903	182	84	6/9/2013 0:00	6/9/2013 23:59	1.65E+00	8.54E-01	2.14E-01	2.77E-02	9.75E-02	2.42E-01	1.45E+00	2.94E+00	2.67E-01	4.67E-01	1.72E+00	3.41E+00	1.74E+00	6.17E-01
130890002	33.6875	-84.2903	182	84	6/12/2013 0:00	6/12/2013 23:59	2.74E+00	2.27E+00	3.37E-01	5.01E-01	6.36E-01	7.57E-01	3.76E+00	1.17E+01	2.66E+00	1.68E+00	6.42E+00	1.34E+01	1.86E+00	1.65E+00
130890002	33.6875	-84.2903	182	84	6/15/2013 0:00	6/15/2013 23:59	2.23E+00	2.03E+00	1.71E-01	3.73E-02	4.79E-01	6.76E-01	2.09E+00	6.22E+00	1.26E+00	6.13E-01	3.35E+00	6.83E+00	1.88E+00	1.11E+00
130890002	33.6875	-84.2903	182	84	6/18/2013 0:00	6/18/2013 23:59	1.40E+00	1.59E+00	1.79E-01	3.54E-02	4.83E-02	4.91E-01	1.37E+00	3.31E+00	6.26E-01	6.50E-01	2.00E+00	3.96E+00	1.84E+00	5.96E-01
130890002	33.6875	-84.2903	182	84	6/24/2013 0:00	6/24/2013 23:59	9.26E-01	1.11E+00	3.32E-01	3.36E-01	2.18E-02	1.69E-01	1.13E+00	5.05E+00	3.93E-01	1.16E+00	1.52E+00	6.21E+00	1.83E+00	9.00E-01
130890002	33.6875	-84.2903	182	84	6/27/2013 0:00	6/27/2013 23:59	1.89E+00	1.89E+00	3.25E-01	7.93E-02	2.61E-01	5.02E-01	1.79E+00	3.94E+00	3.86E-01	8.47E-01	2.18E+00	4.78E+00	1.81E+00	6.87E-01
131150003	34.2611	-85.323	173	88	6/3/2013 0:00	6/3/2013 23:59	1.47E+00	1.66E+00	1.39E-01	5.65E-02	3.02E-01	5.21E-01	1.56E+00	2.20E+00	8.84E-01	2.21E-01	2.44E+00	2.42E+00	1.90E+00	4.17E-01
131150003	34.2611	-85.323	173	88	6/9/2013 0:00	6/9/2013 23:59	2.17E+00	1.71E+00	1.45E-01	2.14E-01	3.33E-01	5.86E-01	1.46E+00	4.31E+00	5.92E-01	2.15E-01	2.05E+00	4.52E+00	1.81E+00	3.98E-01
131150003	34.2611	-85.323	173	88	6/15/2013 0:00	6/15/2013 23:59	1.93E+00	2.76E+00	1.39E-01	2.01E-01	4.37E-01	9.49E-01	2.22E+00	6.69E+00	1.20E+00	4.47E-01	3.42E+00	7.14E+00	1.91E+00	9.28E-01
131150003	34.2611	-85.323	173	88	6/21/2013 0:00	6/21/2013 23:59	-999	2.43E+00	-999	5.60E-01	-999	8.52E-01	2.53E+00	8.08E+00	1.16E+00	8.36E-01	3.69E+00	8.91E+00	1.81E+00	1.22E+00
131150003	34.2611	-85.323	173	88	6/27/2013 0:00	6/27/2013 23:59	2.36E+00	2.34E+00	2.92E-01	1.15E-01	4.42E-01	5.86E-01	2.23E+00	5.11E+00	1.06E+00	2.75E-01	3.29E+00	5.38E+00	1.89E+00	5.62E-01
132150011	32.4308	-84.9317	179	72	6/3/2013 0:00	6/3/2013 23:59	1.48E+00	1.12E+00	1.51E-01	3.48E-02	1.92E-01	2.29E-01	2.19E+00	6.18E+00	2.66E-01	8.36E-01	2.46E+00	7.01E+00	1.88E+00	7.21E-01
132150011	32.4308	-84.9317	179	72	6/9/2013 0:00	6/9/2013 23:59	7.89E-01	7.06E-01	2.01E-01	9.93E-02	3.51E-02	1.36E-01	1.28E+00	1.23E+00	3.97E-02	1.80E-01	1.32E+00	1.41E+00	1.78E+00	2.87E-01
132150011	32.4308	-84.9317	179	72	6/15/2013 0:00	6/15/2013 23:59	1.91E+00	2.20E+00	2.30E-01	2.37E-02	3.62E-01	7.40E-01	2.58E+00	5.95E+00	2.59E-01	5.16E-01	2.84E+00	6.46E+00	1.94E+00	1.54E+00
132150011	32.4308	-84.9317	179	72	6/21/2013 0:00	6/21/2013 23:59	2.35E+00	1.81E+00	3.21E-01	1.99E-02	5.51E-01	5.81E-01	2.80E+00	4.31E+00	4.06E-01	5.23E-01	3.21E+00	4.84E+00	1.90E+00	1.20E+00
132150011	32.4308	-84.9317	179	72	6/27/2013 0:00	6/27/2013 23:59	1.78E+00	1.06E+00	3.29E-01	7.07E-02	2.06E-01	8.68E-02	1.78E+00	3.73E+00	2.78E-01	4.85E-01	2.06E+00	4.21E+00	1.82E+00	6.21E-01
132450091	33.4333	-82.0219	200	84	6/3/2013 0:00	6/3/2013 23:59	7.94E-01	1.76E+00	2.06E-01	3.03E-02	8.69E-02	5.27E-01	1.71E+00	2.39E+00	3.36E-01	1.92E-01	2.05E+00	2.58E+00	1.90E+00	2.85E-01
132450091	33.4333	-82.0219	200	84	6/9/2013 0:00	6/9/2013 23:59	1.70E+00	1.51E+00	3.00E-01	2.78E-01	1.58E-01	5.17E-01	1.90E+00	5.68E+00	4.09E-01	3.31E-01	2.31E+00	6.01E+00	1.80E+00	6.70E-01
132450091	33.4333	-82.0219	200	84	6/15/2013 0:00	6/15/2013 23:59	2.04E+00	2.17E+00	3.78E-01	1.30E-01	4.35E-01	6.42E-01	2.46E+00	5.13E+00	4.14E-01	4.96E-01	2.87E+00	5.63E+00	1.90E+00	1.32E+00
132450091	33.4333	-82.0219	200	84	6/21/2013 0:00	6/21/2013 23:59	1.97E+00	1.61E+00	4.14E-01	1.79E-01	4.12E-01	3.59E-01	2.87E+00	4.50E+00	6.87E-01	7.43E-01	3.56E+00	5.25E+00	1.82E+00	1.83E+00
132450091	33.4333	-82.0219	200	84	6/27/2013 0:00	6/27/2013 23:59	2.15E+00	1.42E+00	2.56E-01	2.44E-02	3.22E-01	2.46E-01	2.01E+00	4.84E+00	2.04E-01	3.17E-01	2.21E+00	5.16E+00	1.83E+00	6.41E-01
170310057	41.9139	-87.7239	148	156	6/3/2013 0:00	6/3/2013 23:59	5.71E-01	1.02E+00	7.66E-01	7.35E-01	2.05E-01	2.11E-01	1.73E+00	2.31E+00	8.57E-01	1.69E+00	2.59E+00	4.00E+00	1.51E+00	2.02E+00
170310057	41.9139	-87.7239	148	156	6/9/2013 0:00	6/9/2013 23:59	3.79E+00	3.85E+00	1.50E+00	6.25E-01	1.66E+00	1.17E+00	3.19E+00	4.27E+00	9.05E-01	1.56E+00	4.10E+00	5.82E+00	1.78E+00	2.67E+00
170310057	41.9139	-87.7239	148	156	6/15/2013 0:00	6/15/2013 23:59	2.06E+00	2.63E+00	1.50E+00	3.50E-01	7.63E-01	8.31E-01	3.50E+00	3.44E+00	1.06E+00	1.44E+00	4.56E+00	4.89E+00	1.68E+00	2.28E+00
170310057	41.9139	-87.7239	148	156	6/21/2013 0:00	6/21/2013 23:59	3.83E+00	3.83E+00	9.78E-01	4.25E-01	1.06E+00	1.11E+00	3.04E+00	4.72E+00	1.12E+00	1.79E+00	4.16E+00	6.52E+00	1.85E+00	2.22E+00
170310057	41.9139	-87.7239	148	156	6/27/2013 0:00	6/27/2013 23:59	1.15E+00	3.53E+00	2.93E+00	5.82E-01	7.80E-01	9.18E-01	2.22E+00	3.41E+00	1.27E+00	2.31E+00	3.49E+00	5.72E+00	1.70E+00	2.22E+00
170310076	41.7544	-87.7139	148	155	6/3/2013 0:00	6/3/2013 23:59	6.44E-01	1.03E+00	9.86E-01	6.96E-01	2.29E-01	2.69E-01	1.35E+00	1.90E+00	7.73E-01	1.33E+00	2.12E+00	3.23E+00	1.57E+00	1.60E+00
170310076	41.7544	-87.7139	148	155	6/6/2013 0:00	6/6/2013 23:59	1.20E+00	2.05E+00	1.52E+00	9.91E-01	6.20E-01	6.53E-01	1.60E+00	2.68E+00	5.97E-01	1.53E+00	2.20E+00	4.21E+00	1.70E+00	1.90E+00
170310076	41.7544	-87.7139	148	155	6/9/2013 0:00	6/9/2013 23:59	3.29E+00	3.62E+00	1.21E+00	4.22E-01	1.33E+00	1.19E+00	2.20E+00	3.13E+00	6.87E-01	9.30E-01	2.89E+00	4.06E+00	1.89E+00	1.63E+00
170310076	41.7544	-87.7139	148	155	6/12/2013 0:00	6/12/2013 23:59	2.86E+00	4.20E+00	4.23E+00	1.84E+00	1.69E+00	1.36E+00	2.69E+00	5.37E+00	2.32E+00	3.22E+00	5.01E+00	8.60E+00	1.69E+00	3.44E+00
170310076	41.7544	-87.7139	148	155	6/15/2013 0:00	6/15/2013 23:59	1.64E+00	2.11E+00	9.18E-01	2.62E-01	5.07E-01	6.44E-01	2.45E+00	2.82E+00	6.89E-01	9.80E-01	3.14E+00	3.80E+00	1.74E+00	1.72E+00
170310076	41.7544	-87.7139	148	155	6/18/2013 0:00	6/18/2013 23:59	1.20E+00	1.53E+00	7.61E-01	8.58E-02	3.76E-01	3.93E-01	1.45E+00	1.89E+00	3.93E-01	7.35E-01	1.84E+00	2.62E+00	1.76E+00	1.08E+00
170310076	41.7544	-87.7139	148	155	6/24/2013 0:00	6/24/2013 23:59	-999	2.33E+00	-999	5.99E-02	-999	6.51E-01	-999	3.89E+00	-999	7.33E-01	-999	4.62E+00	1.95E+00	1.25E+00
170310076	41.7544	-87.7139	148	155	6/27/2013 0:00	6/27/2013 23:59	1.14E+00	3.28E+00	3.00E+00	5.03E-01	9.12E-01	9.10E-01	2.43E+00	2.94E+00	1.23E+00	1.73E+00	3.66E+00	4.67E+00	1.73E+00	1.80E+00
170314201	42.14	-87.7992	147	158	6/3/2013 0:00	6/3/2013 23:59	5.31E-01	7.75E-01	6.52E-01	9.18E-01	1.58E-01	3.84E-01	-999	1.69E+00	-999	1.32E+00	-999	3.01E+00	1.63E+00	1.35E+00
170314201	42.14	-87.7992	147	158	6/6/2013 0:00	6/6/2013 23:59	9.45E-01	1.61E+00	1.79E+00	1.19E+00	5.79E-01	8.07E-01	1.16E+00	2.10E+00	3.52E-01	1.08E+00	1.51E+00	3.18E+00	1.80E+00	1.26E+00
170314201	42.14	-87.7992	147	158	6/9/2013 0:00	6/9/2013 23:59	4.37E+00	3.38E+00	1.55E+00	4.14E-01	1.55E+00	1.18E+00	2.25E+00	2.94E+00	6.83E-01	8.40E-01	2.93E+00	3.78E+00	1.92E+00	1.38E+00
170314201	42.14	-87.7992	147	158	6/12/2013 0:00	6/12/2013 23:59	2.76E+00	3.47E+00	3.50E+00	2.71E+00	1.59E+00	1.67E+00	2.14E+00	3.76E+00	1.18E+00	2.07E+00	3.32E+00	5.83E+00	1.69E+00	1.94E+00
170314201	42.14	-87.7992	147	158	6/15/2013 0:00	6/15/2013 23:59	1.50E+00	2.06E+00	1.32E+00	4.98E-01	5.42E-01	7.44E-01	2.74E+00	2.99E+00	8.13E-01	1.29E+00	3.55E+00	4.29E+00	1.71E+00	1.82E+00
170314201	42.14	-87.7992	147	158	6/18/2013 0:00	6/18/2013 23:59	6.21E-01	1.23E+00	3.12E-01	2.82E-02	1.15E-01	3.96E-01	1.12E+00	1.37E+00	1.56E-01	3.65E-01	1.28E+00	1.74E+00	1.88E+00	5.88E-01
170314201	42.14	-87.7992	147	158	6/21/2013 0:00	6/21/2013 23:59	3.03E+00	3.46E+00	9.30E-01	6.15E-01	9.48E-01	1.14E+00	2.43E+00	4.31E+00	1.01E+00	1.87E+00	3.44E+00	6.19E+00	1.86E+00	1.92E+00
170314201	42.14	-87.7992	147	158	6/24/2013 0:00	6/24/2013 23:59	1.27E+00	2.07E+00	7.13E-01	9.66E-02	3.07E-01	5.53E-01	2.20E+00	3.81E+00	6.44E-01	9.92E-01	2.84E+00	4.81E+00	1.93E+00	1.31E+00
170314201	42.14	-87.7992	147	158	6/27/2013 0:00	6/27/2013 23:59	9.42E-01	2.48E+00	1.11E+00	7.56E-01	3.01E-01	7.95E-01	1.58E+00	2.38E+00	6.26E-01	1.13E+00	2.21E+00	3.51E+00	1.78E+00	1.18E+00
170434002	41.7714	-88.1522	145	155	6/3/2013 0:00	6/3/2013 23:59	0.00E+00	1.03E+00	0.00E+00	1.68E+00	0.00E+00	6.51E-01	1.76E+00	1.86E+00	6.54E-01	1.41E+00	2.41E+00	3.26E+00	1.60E+00	1.48E+00
170434002	41.7714	-88.1522	145	155	6/9/2013 0:00	6/9/2013 23:59	3.10E+00	3.73E+00	1.21E+00	3.14E-01	1.25E+00	1.27E+00	2.45E+00	2.93E+00	6.37E-01	8.52E-01	3.09E+00	3.78E+00	1.93E+00	1.38E+00
170434002	41.7714	-88.1522	145	155	6/15/2013 0:00	6/15/2013 23:59	1.64E+00	1.72E+00	1.01E+00	3.88E-01	4.76E-01	5.94E-01	2.89E+00	2.59E+00	8.53E-01	8.47E-01	3.74E+00	3.43E+00	1.79E+00	1.34E+00
170434002	41.7714	-88.1522	145	155	6/21/2013 0:00	6/21/2013 23:59	3.03E+00	2.93E+00	7.05E-01	5.01E-01	9.44E-01	1.01E+00	1.76E+00	3.86E+00	6.42E-01	1.12E+00	2.40E+00	4.97E+00	1.93E+00	1.29E+00
170434002	41.7714	-88.1522	145	155	6/27/2013 0:00	6/27/2013 23:59	-999	1.43E+00	-999	9.00E-01	-999	6.47E-01	1.61E+00	1.86E+00	7.23E-01	1.03E+00	2.33E+00	2.89E+00	1.76E+00	1.05E+00
180190006	38.2777	-85.7402	166	125	6/3/2013 0:00	6/3/2013 23:59	1.30E+00	1.07E+00	3.30E-01	4.97E-02	3.42E-01	2.88E-01	1.03E+00	7.54E-01	2.83E-01	3.23E-01	1.31E+00	1.08E+00	1.70E+00	5.36E-01
180190006	38.2777	-85.7402	166	125	6/9/2013 0:00	6/9/2013 23:59	4.78E+00	4.03E+00	9.06E-01	6.52E-01	1.69E+00	1.53E+00	2.94E+00	4.06E+00	7.40E-01	7.79E-01	3.68E+00	4.84E+00	1.87E+00	1.45E+00
180190006	38.2777	-85.7402	166	125	6/15/2013 0:00	6/15/2013 23:59	2.57E+00	1.81E+00	6.76E-01	5.59E-02	7.17E-01	5.30E-01	2.86E+00	3.12E+00	6.41E-01	6.45E-01	3.50E+00	3.76E+00	1.82E+00	1.32E+00
180190006	38.2777	-85.7402	166	125	6/21/2013 0:00	6/21/2013 23:59	3.66E+00	3.18E+00	6.86E-01	1.84E-01	1.13E+00	1.03E+00	2.95E+00	5.75E+00	8.86E-01	1.17E+00	3.84E+00	6.92E+00	1.91E+00	1.66E+00
180190006	38.2777	-85.7402	166	125	6/27/2013 0:00	6/27/2013 23:59	4.24E+00	4.26E+00	5.77E-01	3.21E-01	1.05E+00	1.28E+00	1.56E+00	4.15E+00	4.15E-01	8.26E-01	1.98E+00	4.97E+00	1.91E+00	1.53E+00
180372001	38.3914	-86.9292	157	125	6/3/2013 0:00	6/3/2013 23:59	1.86E+00	1.29E+00	4.91E-01	8.73E-01	5.82E-01	6.56E-01	9.40E-01	6.59E-01	1.94E-01	2.29E-01	1.13E+00	8.88E-01	1.78E+00	4.03E-01
180372001	38.3914	-86.9292	157	125	6/9/2013 0:00	6/9/2013 23:59	4.98E+00	4.28E+00	1.29E+00	2.59E+00	2.03E+00	2.16E+00	2.14E+00	3.60E+00	5.26E-01	4.68E-01	2.67E+00	4.07E+00	1.95E+00	7.79E-01
180372001	38.3914	-86.9292	157	125	6/15/2013 0:00	6/15/2013 23:59	3.13E+00	3.69E+00	6.27E-01	1.21E+00	1.02E+00	1.56E+00	2.78E+00	4.11E+00	4.32E-01	4.75E-01	3.21E+00	4.58E+00	1.89E+00	9.25E-01
180372001	38.3914	-86.9292	157	125	6/21/2013 0:00	6/21/2013 23:59	4.76E+00	5.15E+00	5.50E-01	1.06E+00	1.49E+00	2.04E+00	2.48E+00	5.40E+00	5.04E-01	5.93E-01	2.98E+00	6.00E+00	2.00E+00	9.39E-01
180372001	38.3914	-86.9292	157	125	6/27/2013 0:00	6/27/2013 23:59	2.82E+00	3.96E+00	6.68E-01	1.24E+00	8.28E-01	1.65E+00	1.43E+00	3.59E+00	3.92E-01	4.48E-01	1.82E+00	4.04E+00	1.96E+00	8.33E-01
180650003	40.0117	-85.5236	165	141	6/3/2013 0:00	6/3/2013 23:59	5.23E-01	6.02E-01	2.93E-01	1.47E-01	1.36E-01	2.00E-01	4.41E-01	4.34E-01	1.00E-01	2.05E-01	5.41E-01	6.39E-01	1.75E+00	3.14E-01
180650003	40.0117	-85.5236	165	141	6/9/2013 0:00	6/9/2013 23:59	5.07E+00	4.63E+00	2.79E+00	2.15E+00	2.51E+00	2.23E+00	2.49E+00	2.94E+00	5.74E-01	4.80E-01	3.06E+00	3.42E+00	2.02E+00	6.87E-01
180650003	40.0117	-85.5236	165	141	6/15/2013 0:00	6/15/2013 23:59	3.32E+00	2.77E+00	1.26E+00	1.20E+00	1.28E+00	1.23E+00	1.97E+00	2.58E+00	5.80E-01	5.08E-01	2.55E+00	3.09E+00	1.95E+00	9.01E-01
180650003	40.0117	-85.5236	165	141	6/21/2013 0:00	6/21/2013 23:59	4.24E+00	3.80E+00	9.89E-01	6.99E-01	1.53E+00	1.48E+00	2.04E+00	3.46E+00	5.57E-01	5.70E-01	2.60E+00	4.03E+00	2.09E+00	7.52E-01
180650003	40.0117	-85.5236	165	141	6/27/2013 0:00	6/27/2013 23:59	2.54E+00	3.24E+00	1.04E+00	7.12E-01	7.71E-01	1.20E+00	1.40E+00	2.24E+00	2.96E-01	5.49E-01	1.70E+00	2.79E+00	1.99E+00	1.00E+00
180890022	41.6067	-87.3047	151	154	6/3/2013 0:00	6/3/2013 23:59	8.79E-01	9.02E-01	4.74E-01	9.41E-02	1.45E-01	1.29E-01	-999	8.93E-01	-999	6.77E-01	-999	1.57E+00	1.68E+00	6.87E-01
180890022	41.6067	-87.3047	151	154	6/9/2013 0:00	6/9/2013 23:59	4.88E+00	4.24E+00	1.58E+00	2.20E+00	1.98E+00	1.78E+00	-999	2.93E+00	-999	1.09E+00	-999	4.02E+00	1.89E+00	1.45E+00
180890022	41.6067	-87.3047	151	154	6/15/2013 0:00	6/15/2013 23:59	1.72E+00	1.98E+00	7.26E-01	7.72E-01	5.63E-01	5.86E-01	2.76E+00	2.97E+00	7.61E-01	1.18E+00	3.52E+00	4.15E+00	1.75E+00	1.71E+00
180890022	41.6067	-87.3047	151	154	6/21/2013 0:00	6/21/2013 23:59	4.02E+00	4.27E+00	8.93E-01	8.13E-01	1.12E+00	1.48E+00	1.93E+00	4.19E+00	8.44E-01	1.19E+00	2.77E+00	5.38E+00	1.94E+00	1.38E+00
180890022	41.6067	-87.3047	151	154	6/27/2013 0:00	6/27/2013 23:59	2.81E+00	4.74E+00	4.13E+00	6.19E-01	1.85E+00	1.20E+00	2.63E+00	2.46E+00	2.86E+00	1.49E+00	5.49E+00	3.94E+00	1.71E+00	1.55E+00
180970078	39.8111	-86.1145	161	138	6/3/2013 0:00	6/3/2013 23:59	7.22E-01	5.75E-01	4.15E-01	1.24E-01	1.47E-01	1.45E-01	6.30E-01	9.37E-01	1.70E-01	6.58E-01	8.00E-01	1.59E+00	1.55E+00	8.06E-01
180970078	39.8111	-86.1145	161	138	6/6/2013 0:00	6/6/2013 23:59	2.78E+00	4.64E+00	2.51E+00	1.59E+00	1.60E+00	1.95E+00	2.57E+00	3.39E+00	6.47E-01	1.53E+00	3.22E+00	4.92E+00	1.89E+00	1.64E+00
180970078	39.8111	-86.1145	161	138	6/9/2013 0:00	6/9/2013 23:59	5.24E+00	5.11E+00	2.66E+00	1.94E+00	2.40E+00	2.34E+00	2.52E+00	3.44E+00	6.44E-01	8.30E-01	3.16E+00	4.27E+00	1.85E+00	1.41E+00
180970078	39.8111	-86.1145	161	138	6/12/2013 0:00	6/12/2013 23:59	3.46E+00	2.25E+00	9.10E-01	1.20E+00	9.27E-01	9.28E-01	2.65E+00	5.81E+00	7.24E-01	1.28E+00	3.37E+00	7.09E+00	1.88E+00	1.32E+00
180970078	39.8111	-86.1145	161	138	6/15/2013 0:00	6/15/2013 23:59	3.19E+00	3.28E+00	7.73E-01	7.96E-01	1.02E+00	1.25E+00	3.26E+00	3.54E+00	9.64E-01	9.68E-01	4.22E+00	4.50E+00	1.80E+00	1.72E+00
180970078	39.8111	-86.1145	161	138	6/18/2013 0:00	6/18/2013 23:59	2.86E+00	2.68E+00	6.88E-01	1.73E+00	7.52E-01	1.35E+00	1.56E+00	2.79E+00	4.12E-01	1.42E+00	1.97E+00	4.22E+00	1.73E+00	1.53E+00
180970078	39.8111	-86.1145	161	138	6/24/2013 0:00	6/24/2013 23:59	4.29E+00	3.58E+00	9.23E-01	1.48E+00	1.39E+00	1.53E+00	2.69E+00	7.09E+00	9.02E-01	1.33E+00	3.59E+00	8.42E+00	1.91E+00	1.63E+00
180970078	39.8111	-86.1145	161	138	6/27/2013 0:00	6/27/2013 23:59	2.37E+00	3.38E+00	8.34E-01	1.35E+00	6.43E-01	1.43E+00	1.37E+00	3.29E+00	3.92E-01	1.16E+00	1.76E+00	4.46E+00	1.87E+00	1.57E+00
191530030	41.6031	-93.6431	108	151	6/3/2013 0:00	6/3/2013 23:59	3.38E-02	7.05E-01	0.00E+00	7.37E-01	0.00E+00	3.54E-01	1.08E+00	1.19E+00	3.87E-01	5.90E-01	1.47E+00	1.78E+00	1.68E+00	9.41E-01
191530030	41.6031	-93.6431	108	151	6/9/2013 0:00	6/9/2013 23:59	6.21E-01	3.96E-01	2.99E-01	2.01E-01	6.17E-02	1.73E-01	4.71E-01	8.49E-01	8.45E-02	3.64E-01	5.56E-01	1.21E+00	1.60E+00	6.44E-01
191530030	41.6031	-93.6431	108	151	6/15/2013 0:00	6/15/2013 23:59	7.83E-01	1.19E+00	2.93E-01	1.91E-01	1.01E-01	3.77E-01	1.38E+00	3.22E+00	1.63E-01	4.91E-01	1.54E+00	3.71E+00	1.78E+00	9.37E-01
191530030	41.6031	-93.6431	108	151	6/21/2013 0:00	6/21/2013 23:59	2.06E+00	1.76E+00	6.33E-01	4.04E-02	4.12E-01	2.84E-01	2.03E+00	3.57E+00	2.91E-01	4.58E-01	2.32E+00	4.03E+00	1.93E+00	7.54E-01
191530030	41.6031	-93.6431	108	151	6/27/2013 0:00	6/27/2013 23:59	3.61E-01	4.44E-01	2.13E-01	5.48E-01	3.70E-02	2.10E-01	1.14E+00	1.38E+00	4.42E-01	1.02E+00	1.58E+00	2.40E+00	1.50E+00	1.18E+00
191630015	41.53	-90.5875	129	151	6/3/2013 0:00	6/3/2013 23:59	6.57E-01	1.83E+00	3.24E-01	5.24E-01	1.50E-01	6.49E-01	1.38E+00	1.04E+00	6.42E-01	6.85E-01	2.02E+00	1.72E+00	1.61E+00	8.19E-01
191630015	41.53	-90.5875	129	151	6/6/2013 0:00	6/6/2013 23:59	3.30E+00	3.07E+00	4.99E+00	2.40E+00	2.28E+00	1.67E+00	1.43E+00	1.51E+00	4.60E-01	9.13E-01	1.89E+00	2.42E+00	1.74E+00	9.93E-01
191630015	41.53	-90.5875	129	151	6/9/2013 0:00	6/9/2013 23:59	2.14E+00	2.71E+00	6.50E-01	6.34E-01	6.31E-01	1.02E+00	1.99E+00	2.91E+00	4.21E-01	5.39E-01	2.41E+00	3.44E+00	1.90E+00	9.22E-01
191630015	41.53	-90.5875	129	151	6/12/2013 0:00	6/12/2013 23:59	2.38E+00	1.77E+00	9.94E-01	8.25E-01	8.09E-01	6.24E-01	-999	3.36E+00	-999	7.58E-01	-999	4.12E+00	1.85E+00	9.34E-01
191630015	41.53	-90.5875	129	151	6/15/2013 0:00	6/15/2013 23:59	1.86E+00	1.29E+00	6.56E-01	5.91E-02	5.16E-01	3.70E-01	-999	1.79E+00	-999	3.59E-01	-999	2.14E+00	1.80E+00	6.33E-01
191630015	41.53	-90.5875	129	151	6/18/2013 0:00	6/18/2013 23:59	8.93E-01	1.23E+00	2.61E-01	1.71E-01	1.55E-01	3.68E-01	1.26E+00	1.71E+00	3.09E-01	5.70E-01	1.57E+00	2.28E+00	1.86E+00	9.51E-01
191630015	41.53	-90.5875	129	151	6/21/2013 0:00	6/21/2013 23:59	2.42E+00	1.59E+00	3.70E-01	4.32E-02	5.32E-01	3.47E-01	1.95E+00	2.82E+00	3.37E-01	5.03E-01	2.29E+00	3.32E+00	1.94E+00	7.14E-01
191630015	41.53	-90.5875	129	151	6/24/2013 0:00	6/24/2013 23:59	4.91E-01	2.18E+00	2.19E-01	5.59E-02	2.76E-02	4.65E-01	1.54E+00	5.38E+00	2.77E-01	5.91E-01	1.82E+00	5.97E+00	1.98E+00	1.21E+00
191630015	41.53	-90.5875	129	151	6/27/2013 0:00	6/27/2013 23:59	-999	7.81E-01	-999	3.75E-01	-999	2.46E-01	1.21E+00	1.23E+00	2.73E-01	5.16E-01	1.48E+00	1.75E+00	1.76E+00	6.83E-01
201730010	37.7011	-97.3139	82	114	6/3/2013 0:00	6/3/2013 23:59	8.50E-01	7.87E-01	1.63E-01	6.81E-02	1.60E-01	1.53E-01	7.10E-01	9.97E-01	3.52E-01	4.24E-01	1.06E+00	1.42E+00	1.77E+00	6.02E-01
201730010	37.7011	-97.3139	82	114	6/9/2013 0:00	6/9/2013 23:59	5.88E-01	7.11E-01	2.61E-01	4.14E-01	9.61E-02	2.49E-01	9.10E-01	1.00E+00	5.15E-01	4.36E-01	1.43E+00	1.44E+00	1.66E+00	6.85E-01
201730010	37.7011	-97.3139	82	114	6/15/2013 0:00	6/15/2013 23:59	1.56E+00	7.02E-01	5.02E-01	7.11E-02	2.32E-01	1.32E-01	1.46E+00	8.77E-01	8.62E-01	2.78E-01	2.32E+00	1.16E+00	1.75E+00	4.30E-01
201730010	37.7011	-97.3139	82	114	6/21/2013 0:00	6/21/2013 23:59	1.72E+00	7.09E-01	1.11E+00	2.37E+00	1.69E-01	4.28E-01	1.34E+00	1.11E+00	3.03E-01	3.25E-01	1.64E+00	1.43E+00	1.83E+00	4.63E-01
201730010	37.7011	-97.3139	82	114	6/27/2013 0:00	6/27/2013 23:59	-999	1.39E+00	-999	4.96E-01	-999	1.25E-02	-999	2.84E+00	-999	6.79E-01	-999	3.52E+00	1.80E+00	8.98E-01
202090021	39.1175	-94.6356	101	128	6/3/2013 0:00	6/3/2013 23:59	7.05E-01	8.62E-01	3.41E-01	5.90E-01	1.17E-01	3.13E-01	1.22E+00	1.69E+00	5.54E-01	1.21E+00	1.77E+00	2.91E+00	1.65E+00	1.31E+00
202090021	39.1175	-94.6356	101	128	6/6/2013 0:00	6/6/2013 23:59	1.19E+00	8.12E-01	4.60E-01	2.11E-01	3.00E-01	2.85E-01	8.50E-01	6.96E-01	2.33E-01	5.75E-01	1.08E+00	1.27E+00	1.70E+00	5.10E-01
202090021	39.1175	-94.6356	101	128	6/9/2013 0:00	6/9/2013 23:59	7.11E-01	8.32E-01	3.06E-01	2.01E-01	9.98E-02	2.88E-01	1.66E+00	8.57E-01	3.06E-01	3.89E-01	1.97E+00	1.25E+00	1.75E+00	5.13E-01
202090021	39.1175	-94.6356	101	128	6/12/2013 0:00	6/12/2013 23:59	1.93E+00	1.20E+00	4.32E-01	1.42E-02	3.77E-01	2.95E-01	1.84E+00	1.42E+00	3.29E-01	3.58E-01	2.17E+00	1.78E+00	1.91E+00	4.47E-01
202090021	39.1175	-94.6356	101	128	6/15/2013 0:00	6/15/2013 23:59	1.55E+00	1.16E+00	3.42E-01	1.40E-02	2.66E-01	2.59E-01	2.60E+00	3.10E+00	4.44E-01	4.10E-01	3.04E+00	3.51E+00	1.88E+00	6.34E-01
202090021	39.1175	-94.6356	101	128	6/18/2013 0:00	6/18/2013 23:59	1.29E+00	1.33E+00	5.05E-01	1.68E-01	2.37E-01	3.80E-01	2.10E+00	2.14E+00	6.70E-01	1.58E+00	2.77E+00	3.71E+00	1.66E+00	1.42E+00
202090021	39.1175	-94.6356	101	128	6/24/2013 0:00	6/24/2013 23:59	2.43E+00	1.63E+00	5.30E-01	4.02E-02	4.53E-01	1.45E-01	1.78E+00	3.84E+00	2.78E-01	5.74E-01	2.06E+00	4.42E+00	1.93E+00	1.47E+00
202090021	39.1175	-94.6356	101	128	6/27/2013 0:00	6/27/2013 23:59	1.26E+00	1.38E+00	7.50E-01	2.61E-01	6.86E-02	1.42E-01	2.46E+00	3.21E+00	1.41E+00	1.50E+00	3.87E+00	4.71E+00	1.75E+00	1.43E+00
210190017	38.4592	-82.6406	188	129	6/3/2013 0:00	6/3/2013 23:59	2.04E+00	2.09E+00	4.74E-01	1.10E-01	5.80E-01	7.22E-01	1.34E+00	1.46E+00	2.89E-01	5.46E-01	1.63E+00	2.01E+00	1.76E+00	6.70E-01
210190017	38.4592	-82.6406	188	129	6/9/2013 0:00	6/9/2013 23:59	2.15E-01	3.81E+00	3.16E-01	1.44E-01	0.00E+00	1.35E+00	2.84E+00	5.06E+00	7.54E-01	6.63E-01	3.59E+00	5.72E+00	2.00E+00	8.92E-01
210190017	38.4592	-82.6406	188	129	6/15/2013 0:00	6/15/2013 23:59	2.82E+00	2.24E+00	3.37E-01	1.71E-01	7.49E-01	7.66E-01	2.96E+00	3.37E+00	6.34E-01	8.40E-01	3.59E+00	4.21E+00	1.90E+00	1.16E+00
210190017	38.4592	-82.6406	188	129	6/21/2013 0:00	6/21/2013 23:59	3.27E+00	2.95E+00	3.51E-01	1.01E-01	7.89E-01	9.87E-01	3.31E+00	6.96E+00	1.03E+00	8.47E-01	4.34E+00	7.80E+00	2.01E+00	1.05E+00
210190017	38.4592	-82.6406	188	129	6/27/2013 0:00	6/27/2013 23:59	3.95E+00	3.61E+00	2.10E-01	1.90E-02	8.37E-01	9.19E-01	1.19E+00	2.53E+00	1.70E-01	4.57E-01	1.36E+00	2.98E+00	1.97E+00	8.55E-01
210430500	38.2383	-82.9883	186	127	6/3/2013 0:00	6/3/2013 23:59	2.47E+00	1.75E+00	2.33E-01	1.09E-01	4.72E-01	6.25E-01	1.20E+00	1.02E+00	1.60E-01	2.62E-01	1.36E+00	1.29E+00	1.86E+00	3.50E-01
210430500	38.2383	-82.9883	186	127	6/9/2013 0:00	6/9/2013 23:59	3.53E+00	3.22E+00	1.23E-01	8.46E-02	2.08E-01	1.13E+00	1.80E+00	4.29E+00	3.78E-01	2.28E-01	2.18E+00	4.52E+00	2.09E+00	3.42E-01
210430500	38.2383	-82.9883	186	127	6/15/2013 0:00	6/15/2013 23:59	2.36E+00	1.88E+00	8.76E-02	1.83E-01	3.33E-01	6.84E-01	1.93E+00	2.74E+00	2.21E-01	2.95E-01	2.15E+00	3.04E+00	1.99E+00	4.64E-01
210430500	38.2383	-82.9883	186	127	6/21/2013 0:00	6/21/2013 23:59	1.95E+00	2.23E+00	1.03E-01	4.00E-02	3.55E-01	7.72E-01	2.32E+00	5.64E+00	5.44E-01	3.56E-01	2.86E+00	6.00E+00	2.01E+00	5.44E-01
210430500	38.2383	-82.9883	186	127	6/27/2013 0:00	6/27/2013 23:59	2.80E+00	3.42E+00	1.27E-01	2.28E-02	3.24E-01	8.83E-01	1.10E+00	2.23E+00	1.57E-01	2.54E-01	1.26E+00	2.48E+00	2.03E+00	6.67E-01
210670012	38.065	-84.5	175	124	6/3/2013 0:00	6/3/2013 23:59	1.39E+00	1.67E+00	4.48E-01	8.59E-01	4.13E-01	7.72E-01	7.30E-01	1.16E+00	3.59E-01	6.20E-01	1.09E+00	1.78E+00	1.70E+00	7.10E-01
210670012	38.065	-84.5	175	124	6/9/2013 0:00	6/9/2013 23:59	3.40E+00	3.25E+00	5.63E-01	1.10E+00	1.04E+00	1.44E+00	2.09E+00	3.29E+00	4.36E-01	5.67E-01	2.53E+00	3.85E+00	1.91E+00	9.00E-01
210670012	38.065	-84.5	175	124	6/15/2013 0:00	6/15/2013 23:59	2.09E+00	1.65E+00	3.13E-01	1.46E-01	5.58E-01	5.05E-01	2.06E+00	2.35E+00	3.50E-01	5.83E-01	2.41E+00	2.93E+00	1.82E+00	1.02E+00
210670012	38.065	-84.5	175	124	6/21/2013 0:00	6/21/2013 23:59	2.54E+00	2.48E+00	4.04E-01	1.67E-01	6.91E-01	7.82E-01	2.07E+00	5.21E+00	6.65E-01	8.12E-01	2.74E+00	6.03E+00	1.97E+00	1.04E+00
210670012	38.065	-84.5	175	124	6/27/2013 0:00	6/27/2013 23:59	2.61E+00	2.54E+00	3.89E-01	2.56E-01	7.23E-01	8.16E-01	1.20E+00	2.92E+00	3.65E-01	6.60E-01	1.57E+00	3.58E+00	1.92E+00	1.17E+00
220150008	32.5342	-93.7497	110	67	6/3/2013 0:00	6/3/2013 23:59	1.30E+00	1.09E+00	1.53E-01	1.86E-02	2.28E-01	2.95E-01	1.81E+00	3.60E+00	2.99E-01	6.40E-01	2.11E+00	4.24E+00	1.78E+00	9.58E-01
220150008	32.5342	-93.7497	110	67	6/9/2013 0:00	6/9/2013 23:59	1.65E+00	1.71E+00	2.10E-01	2.97E-02	3.14E-01	4.37E-01	1.37E+00	4.39E+00	2.62E-01	6.72E-01	1.63E+00	5.06E+00	1.79E+00	1.44E+00
220150008	32.5342	-93.7497	110	67	6/15/2013 0:00	6/15/2013 23:59	1.65E+00	2.04E+00	2.44E-01	6.13E-02	3.89E-01	5.22E-01	3.61E+00	1.07E+01	6.13E-01	1.20E+00	4.22E+00	1.19E+01	1.88E+00	3.54E+00
220150008	32.5342	-93.7497	110	67	6/21/2013 0:00	6/21/2013 23:59	2.13E+00	1.54E+00	8.07E-01	3.18E+00	1.80E-01	1.78E-01	1.55E+00	4.37E+00	4.65E-02	9.47E-01	1.60E+00	5.32E+00	1.78E+00	1.72E+00
220150008	32.5342	-93.7497	110	67	6/27/2013 0:00	6/27/2013 23:59	2.25E+00	1.43E+00	3.98E-01	9.93E-02	2.62E-01	2.06E-01	1.36E+00	3.38E+00	1.34E-01	7.15E-01	1.49E+00	4.10E+00	1.72E+00	9.99E-01
220330009	30.4611	-91.1769	131	49	6/3/2013 0:00	6/3/2013 23:59	-999	2.69E+00	-999	5.53E-01	-999	9.20E-01	-999	4.97E+00	-999	1.45E+00	-999	6.42E+00	1.71E+00	1.90E+00
220330009	30.4611	-91.1769	131	49	6/6/2013 0:00	6/6/2013 23:59	1.11E+00	2.76E+00	5.34E-01	1.26E-01	4.15E-02	6.29E-01	9.70E-01	3.64E+00	5.73E-01	1.43E+00	1.54E+00	5.07E+00	1.68E+00	1.93E+00
220330009	30.4611	-91.1769	131	49	6/9/2013 0:00	6/9/2013 23:59	9.84E-01	1.49E+00	4.24E-01	4.89E-01	3.48E-02	5.05E-01	6.40E-01	2.19E+00	4.32E-01	1.07E+00	1.07E+00	3.25E+00	1.60E+00	1.58E+00
220330009	30.4611	-91.1769	131	49	6/12/2013 0:00	6/12/2013 23:59	2.60E+00	1.63E+00	7.14E-01	3.62E-01	3.52E-01	2.49E-01	7.80E-01	2.47E+00	4.13E-01	1.26E+00	1.19E+00	3.72E+00	1.64E+00	1.46E+00
220330009	30.4611	-91.1769	131	49	6/15/2013 0:00	6/15/2013 23:59	3.34E+00	3.51E+00	3.74E-01	1.08E-01	8.40E-01	1.11E+00	3.34E+00	8.46E+00	4.68E-01	1.20E+00	3.81E+00	9.66E+00	1.87E+00	2.38E+00
220330009	30.4611	-91.1769	131	49	6/18/2013 0:00	6/18/2013 23:59	1.15E+00	1.31E+00	2.83E-01	1.10E-02	9.42E-02	2.30E-01	3.49E-01	1.68E+00	2.37E-01	8.66E-01	5.86E-01	2.55E+00	1.70E+00	1.10E+00
220330009	30.4611	-91.1769	131	49	6/21/2013 0:00	6/21/2013 23:59	-999	2.64E+00	-999	8.11E-01	-999	8.31E-01	2.27E+00	7.76E+00	7.40E-01	1.78E+00	3.01E+00	9.54E+00	1.80E+00	2.37E+00
220330009	30.4611	-91.1769	131	49	6/24/2013 0:00	6/24/2013 23:59	-999	1.81E+00	-999	5.52E-01	-999	4.08E-01	1.18E+00	3.35E+00	3.01E-01	1.73E+00	1.48E+00	5.09E+00	1.60E+00	2.34E+00
220330009	30.4611	-91.1769	131	49	6/27/2013 0:00	6/27/2013 23:59	1.32E+00	1.18E+00	4.96E-01	4.37E-02	1.08E-01	6.77E-02	-999	2.06E+00	-999	1.06E+00	-999	3.11E+00	1.62E+00	1.34E+00
240053001	39.3108	-76.4744	230	146	6/3/2013 0:00	6/3/2013 23:59	2.22E+00	2.72E+00	5.13E-01	6.22E-02	6.40E-01	7.18E-01	1.40E+00	1.88E+00	4.54E-01	6.68E-01	1.85E+00	2.55E+00	1.76E+00	7.35E-01
240053001	39.3108	-76.4744	230	146	6/6/2013 0:00	6/6/2013 23:59	1.05E+00	1.21E+00	3.57E-01	3.61E-02	1.93E-01	3.16E-01	8.90E-01	8.92E-01	4.75E-01	2.66E-01	1.37E+00	1.16E+00	1.97E+00	3.84E-01
240053001	39.3108	-76.4744	230	146	6/9/2013 0:00	6/9/2013 23:59	7.61E-01	3.83E+00	5.64E-01	8.34E-01	1.12E+00	1.41E+00	1.31E+00	4.72E+00	5.70E-01	8.11E-01	1.88E+00	5.53E+00	1.90E+00	1.32E+00
240053001	39.3108	-76.4744	230	146	6/12/2013 0:00	6/12/2013 23:59	7.37E+00	6.38E+00	6.44E-01	3.67E-01	2.32E+00	2.26E+00	-999	4.03E+00	-999	9.26E-01	-999	4.95E+00	1.89E+00	9.91E-01
240053001	39.3108	-76.4744	230	146	6/15/2013 0:00	6/15/2013 23:59	1.27E+00	1.36E+00	3.48E-01	3.89E-02	3.01E-01	3.89E-01	-999	2.22E+00	-999	5.62E-01	-999	2.78E+00	1.86E+00	1.14E+00
240330030	39.0553	-76.8783	227	143	6/3/2013 0:00	6/3/2013 23:59	2.70E+00	2.70E+00	3.90E-01	4.69E-02	6.20E-01	8.75E-01	1.47E+00	1.60E+00	4.38E-01	6.56E-01	1.91E+00	2.26E+00	1.75E+00	6.99E-01
240330030	39.0553	-76.8783	227	143	6/6/2013 0:00	6/6/2013 23:59	1.00E+00	1.19E+00	2.27E-01	3.73E-02	8.16E-02	3.31E-01	7.30E-01	1.34E+00	1.83E-01	5.19E-01	9.13E-01	1.86E+00	1.85E+00	6.06E-01
240330030	39.0553	-76.8783	227	143	6/9/2013 0:00	6/9/2013 23:59	3.02E+00	3.65E+00	1.79E-01	8.77E-01	7.12E-01	1.49E+00	1.68E+00	3.95E+00	4.75E-01	6.92E-01	2.16E+00	4.64E+00	1.92E+00	1.12E+00
240330030	39.0553	-76.8783	227	143	6/12/2013 0:00	6/12/2013 23:59	5.70E+00	3.21E+00	2.55E-01	2.34E-01	1.45E+00	1.11E+00	1.26E+00	3.87E+00	6.45E-01	1.18E+00	1.91E+00	5.05E+00	1.83E+00	1.19E+00
240330030	39.0553	-76.8783	227	143	6/15/2013 0:00	6/15/2013 23:59	1.97E+00	1.22E+00	1.96E-01	3.10E-02	4.27E-01	3.75E-01	1.96E+00	2.09E+00	4.47E-01	4.58E-01	2.41E+00	2.55E+00	1.86E+00	9.61E-01
240330030	39.0553	-76.8783	227	143	6/18/2013 0:00	6/18/2013 23:59	1.95E+00	1.71E+00	6.14E-01	3.60E-01	2.85E-01	6.47E-01	2.12E+00	4.34E+00	8.01E-01	1.25E+00	2.92E+00	5.59E+00	1.72E+00	1.29E+00
240330030	39.0553	-76.8783	227	143	6/21/2013 0:00	6/21/2013 23:59	6.78E-01	6.11E-01	1.68E-01	3.54E-02	5.84E-02	1.29E-01	1.85E+00	1.50E+00	3.15E-01	6.88E-01	2.17E+00	2.19E+00	1.78E+00	7.66E-01
240330030	39.0553	-76.8783	227	143	6/24/2013 0:00	6/24/2013 23:59	1.37E+00	1.08E+00	2.74E-01	8.84E-02	2.64E-01	2.73E-01	2.99E+00	5.42E+00	7.52E-01	1.38E+00	3.74E+00	6.80E+00	1.75E+00	1.44E+00
240330030	39.0553	-76.8783	227	143	6/27/2013 0:00	6/27/2013 23:59	1.72E+00	1.14E+00	3.67E-01	1.96E-01	2.75E-01	3.91E-01	1.38E+00	3.08E+00	6.41E-01	1.00E+00	2.02E+00	4.08E+00	1.72E+00	1.09E+00
250130008	42.1942	-72.5561	250	178	6/3/2013 0:00	6/3/2013 23:59	1.36E+00	1.30E+00	3.05E-01	4.24E-02	1.95E-01	4.50E-01	-999	9.50E-01	-999	4.59E-01	-999	1.41E+00	1.74E+00	5.34E-01
250130008	42.1942	-72.5561	250	178	6/6/2013 0:00	6/6/2013 23:59	7.41E-01	9.96E-01	2.55E-01	5.16E-02	1.16E-01	2.95E-01	9.80E-01	1.36E+00	2.44E-01	5.53E-01	1.22E+00	1.91E+00	1.82E+00	7.35E-01
250130008	42.1942	-72.5561	250	178	6/9/2013 0:00	6/9/2013 23:59	8.70E-01	1.46E+00	1.16E-01	7.74E-02	1.19E-01	4.93E-01	8.40E-01	2.11E+00	2.07E-01	5.19E-01	1.05E+00	2.63E+00	1.77E+00	1.27E+00
250130008	42.1942	-72.5561	250	178	6/12/2013 0:00	6/12/2013 23:59	3.29E-01	2.72E-01	5.88E-02	6.09E-03	2.95E-02	6.07E-02	8.10E-01	9.27E-01	1.46E-01	4.41E-01	9.56E-01	1.37E+00	1.64E+00	6.39E-01
250130008	42.1942	-72.5561	250	178	6/15/2013 0:00	6/15/2013 23:59	6.22E-01	4.60E-01	1.71E-01	5.69E-03	1.20E-01	9.39E-02	1.85E+00	2.08E+00	3.47E-01	4.77E-01	2.20E+00	2.56E+00	1.86E+00	1.30E+00
250130008	42.1942	-72.5561	250	178	6/18/2013 0:00	6/18/2013 23:59	7.32E-01	9.79E-01	3.33E-01	4.06E-01	7.34E-02	4.52E-01	1.34E+00	3.08E+00	2.97E-01	6.96E-01	1.64E+00	3.77E+00	1.78E+00	9.75E-01
250130008	42.1942	-72.5561	250	178	6/21/2013 0:00	6/21/2013 23:59	1.75E+00	2.10E+00	5.48E-01	1.27E-01	4.41E-01	6.73E-01	3.30E+00	3.79E+00	5.85E-01	9.05E-01	3.89E+00	4.70E+00	1.86E+00	1.30E+00
250130008	42.1942	-72.5561	250	178	6/24/2013 0:00	6/24/2013 23:59	2.59E+00	2.58E+00	4.39E-01	1.26E+00	5.42E-01	8.66E-01	-999	3.58E+00	-999	7.48E-01	-999	4.33E+00	1.86E+00	1.04E+00
250130008	42.1942	-72.5561	250	178	6/27/2013 0:00	6/27/2013 23:59	2.96E+00	1.97E+00	5.06E-01	1.68E-01	8.61E-01	6.74E-01	2.10E+00	3.03E+00	7.07E-01	6.32E-01	2.81E+00	3.66E+00	1.84E+00	7.58E-01
250250042	42.3294	-71.0828	259	182	6/3/2013 0:00	6/3/2013 23:59	-999	8.92E-01	-999	8.03E-02	-999	2.55E-01	1.42E+00	1.63E+00	5.07E-01	8.86E-01	1.93E+00	2.52E+00	1.54E+00	1.13E+00
250250042	42.3294	-71.0828	259	182	6/3/2013 0:00	6/3/2013 23:59	1.40E+00	8.92E-01	4.73E-01	8.03E-02	2.54E-01	2.55E-01	1.34E+00	1.63E+00	5.04E-01	8.86E-01	1.84E+00	2.52E+00	1.54E+00	1.13E+00
250250042	42.3294	-71.0828	259	182	6/6/2013 0:00	6/6/2013 23:59	5.50E-01	1.07E+00	4.45E-01	4.07E-02	1.11E-01	2.50E-01	1.30E+00	2.07E+00	5.65E-01	9.80E-01	1.87E+00	3.05E+00	1.66E+00	1.35E+00
250250042	42.3294	-71.0828	259	182	6/9/2013 0:00	6/9/2013 23:59	5.49E-01	1.51E+00	2.55E-01	4.18E-02	1.75E-01	4.71E-01	1.01E+00	3.33E+00	3.53E-01	9.48E-01	1.36E+00	4.28E+00	1.66E+00	2.00E+00
250250042	42.3294	-71.0828	259	182	6/9/2013 0:00	6/9/2013 23:59	6.79E-01	1.51E+00	2.20E-01	4.18E-02	2.04E-01	4.71E-01	1.16E+00	3.33E+00	3.76E-01	9.48E-01	1.54E+00	4.28E+00	1.66E+00	2.00E+00
250250042	42.3294	-71.0828	259	182	6/12/2013 0:00	6/12/2013 23:59	1.59E-01	1.89E-01	2.19E-01	4.19E-02	1.35E-02	4.00E-02	8.70E-01	1.36E+00	4.53E-01	8.67E-01	1.32E+00	2.22E+00	1.43E+00	1.09E+00
250250042	42.3294	-71.0828	259	182	6/15/2013 0:00	6/15/2013 23:59	5.14E-01	5.35E-01	2.51E-01	3.67E-03	1.96E-01	1.07E-01	1.93E+00	2.62E+00	4.53E-01	7.91E-01	2.38E+00	3.41E+00	1.71E+00	1.81E+00
250250042	42.3294	-71.0828	259	182	6/15/2013 0:00	6/15/2013 23:59	5.80E-01	5.35E-01	2.88E-01	3.67E-03	1.89E-01	1.07E-01	2.06E+00	2.62E+00	3.81E-01	7.91E-01	2.44E+00	3.41E+00	1.71E+00	1.81E+00
250250042	42.3294	-71.0828	259	182	6/18/2013 0:00	6/18/2013 23:59	6.40E-01	1.09E+00	3.01E-01	1.66E-01	1.03E-01	3.12E-01	1.69E+00	3.77E+00	5.29E-01	1.57E+00	2.22E+00	5.34E+00	1.60E+00	2.18E+00
250250042	42.3294	-71.0828	259	182	6/21/2013 0:00	6/21/2013 23:59	1.41E+00	1.87E+00	6.47E-01	5.81E-02	4.22E-01	5.53E-01	-999	3.74E+00	-999	1.11E+00	-999	4.84E+00	1.81E+00	1.56E+00
250250042	42.3294	-71.0828	259	182	6/21/2013 0:00	6/21/2013 23:59	1.49E+00	1.87E+00	4.25E-01	5.81E-02	4.31E-01	5.53E-01	-999	3.74E+00	-999	1.11E+00	-999	4.84E+00	1.81E+00	1.56E+00
250250042	42.3294	-71.0828	259	182	6/24/2013 0:00	6/24/2013 23:59	2.64E+00	2.12E+00	6.21E-01	6.13E-01	6.78E-01	5.28E-01	-999	3.70E+00	-999	1.22E+00	-999	4.91E+00	1.74E+00	1.63E+00
250250042	42.3294	-71.0828	259	182	6/27/2013 0:00	6/27/2013 23:59	2.23E+00	2.49E+00	6.63E-01	1.97E-02	5.17E-01	3.55E-01	1.18E+00	1.61E+00	8.66E-01	7.62E-01	2.05E+00	2.37E+00	1.62E+00	1.00E+00
250250042	42.3294	-71.0828	259	182	6/27/2013 0:00	6/27/2013 23:59	2.56E+00	2.49E+00	7.67E-01	1.97E-02	6.60E-01	3.55E-01	9.90E-01	1.61E+00	9.01E-01	7.62E-01	1.89E+00	2.37E+00	1.62E+00	1.00E+00
260810020	42.9847	-85.6711	161	168	6/3/2013 0:00	6/3/2013 23:59	4.50E-01	6.64E-01	3.49E-01	5.76E-02	2.07E-01	2.03E-01	7.30E-01	1.01E+00	4.32E-01	3.40E-01	1.16E+00	1.35E+00	1.78E+00	7.09E-01
260810020	42.9847	-85.6711	161	168	6/6/2013 0:00	6/6/2013 23:59	-999	1.12E+00	-999	4.90E-01	-999	4.69E-01	1.33E+00	1.55E+00	6.67E-01	5.13E-01	2.00E+00	2.07E+00	1.90E+00	8.62E-01
260810020	42.9847	-85.6711	161	168	6/9/2013 0:00	6/9/2013 23:59	4.99E+00	5.07E+00	1.66E+00	1.03E+00	2.05E+00	2.06E+00	2.07E+00	2.86E+00	5.92E-01	5.72E-01	2.66E+00	3.43E+00	1.89E+00	1.48E+00
260810020	42.9847	-85.6711	161	168	6/12/2013 0:00	6/12/2013 23:59	3.78E+00	3.04E+00	3.10E+00	5.16E+00	1.95E+00	2.48E+00	3.06E+00	3.22E+00	1.36E+00	1.11E+00	4.42E+00	4.33E+00	1.73E+00	1.39E+00
260810020	42.9847	-85.6711	161	168	6/15/2013 0:00	6/15/2013 23:59	1.61E+00	2.08E+00	1.46E+00	5.58E-01	8.31E-01	7.70E-01	4.11E+00	4.21E+00	1.24E+00	8.30E-01	5.35E+00	5.04E+00	1.76E+00	2.91E+00
260810020	42.9847	-85.6711	161	168	6/18/2013 0:00	6/18/2013 23:59	1.10E+00	1.19E+00	2.99E-01	3.85E-02	3.44E-01	4.04E-01	1.28E+00	1.17E+00	7.50E-01	2.34E-01	2.03E+00	1.40E+00	1.94E+00	4.95E-01
260810020	42.9847	-85.6711	161	168	6/24/2013 0:00	6/24/2013 23:59	2.64E+00	3.24E+00	9.49E-01	1.25E+00	9.08E-01	1.35E+00	2.50E+00	5.27E+00	7.32E-01	8.15E-01	3.23E+00	6.09E+00	1.95E+00	1.39E+00
260810020	42.9847	-85.6711	161	168	6/27/2013 0:00	6/27/2013 23:59	3.09E+00	2.41E+00	1.69E+00	8.95E-01	1.36E+00	9.98E-01	1.87E+00	3.14E+00	8.58E-01	6.13E-01	2.73E+00	3.75E+00	1.86E+00	1.01E+00
260910007	41.9956	-83.9467	174	160	6/3/2013 0:00	6/3/2013 23:59	-999	4.48E-01	-999	3.83E-02	-999	1.22E-01	4.12E-01	6.44E-01	1.24E-01	1.65E-01	5.36E-01	8.10E-01	1.90E+00	3.78E-01
260910007	41.9956	-83.9467	174	160	6/12/2013 0:00	6/12/2013 23:59	4.37E+00	3.39E+00	3.25E+00	3.32E+00	2.25E+00	2.09E+00	2.04E+00	2.66E+00	7.20E-01	5.70E-01	2.76E+00	3.23E+00	1.93E+00	7.40E-01
260910007	41.9956	-83.9467	174	160	6/15/2013 0:00	6/15/2013 23:59	1.96E+00	1.68E+00	1.23E+00	2.95E+00	7.54E-01	1.30E+00	2.72E+00	2.66E+00	5.85E-01	5.76E-01	3.31E+00	3.24E+00	1.86E+00	1.47E+00
260910007	41.9956	-83.9467	174	160	6/21/2013 0:00	6/21/2013 23:59	3.96E+00	4.38E+00	1.00E+00	3.81E+00	1.47E+00	2.57E+00	1.81E+00	2.22E+00	6.02E-01	7.05E-01	2.41E+00	2.92E+00	1.99E+00	9.35E-01
260910007	41.9956	-83.9467	174	160	6/27/2013 0:00	6/27/2013 23:59	9.55E-01	1.50E+00	3.74E-01	6.58E-01	1.21E-01	6.78E-01	7.90E-01	1.48E+00	1.50E-01	2.59E-01	9.40E-01	1.74E+00	1.94E+00	4.68E-01
261130001	44.3106	-84.8919	164	181	6/3/2013 0:00	6/3/2013 23:59	3.37E-01	3.81E-01	5.35E-02	4.90E-03	2.26E-02	1.25E-01	2.45E-01	4.56E-01	7.79E-02	4.70E-02	3.23E-01	5.03E-01	2.04E+00	2.10E-01
261130001	44.3106	-84.8919	164	181	6/9/2013 0:00	6/9/2013 23:59	2.35E+00	2.01E+00	2.92E-01	1.32E-01	6.85E-01	7.43E-01	1.22E+00	1.53E+00	2.00E-01	1.51E-01	1.42E+00	1.68E+00	2.06E+00	4.30E-01
261130001	44.3106	-84.8919	164	181	6/15/2013 0:00	6/15/2013 23:59	1.23E+00	1.25E+00	2.08E-01	1.97E-01	2.21E-01	4.55E-01	1.96E+00	1.76E+00	2.61E-01	1.73E-01	2.22E+00	1.93E+00	1.88E+00	7.12E-01
261130001	44.3106	-84.8919	164	181	6/21/2013 0:00	6/21/2013 23:59	3.38E+00	4.33E+00	2.75E-01	1.99E+00	8.66E-01	2.05E+00	2.14E+00	3.89E+00	3.74E-01	5.23E-01	2.51E+00	4.41E+00	1.94E+00	9.46E-01
261130001	44.3106	-84.8919	164	181	6/27/2013 0:00	6/27/2013 23:59	1.64E+00	1.15E+00	2.11E-01	1.16E-01	1.96E-01	4.06E-01	5.83E-01	1.81E+00	8.30E-02	1.37E-01	6.66E-01	1.94E+00	1.93E+00	3.66E-01
261150005	41.7639	-83.4719	177	159	6/3/2013 0:00	6/3/2013 23:59	1.29E+00	7.88E-01	3.37E-01	1.12E-01	2.35E-01	2.47E-01	6.40E-01	8.10E-01	3.42E-01	5.19E-01	9.82E-01	1.33E+00	1.74E+00	5.73E-01
261150005	41.7639	-83.4719	177	159	6/9/2013 0:00	6/9/2013 23:59	4.77E+00	4.88E+00	1.18E+00	1.35E+00	1.80E+00	2.06E+00	2.05E+00	2.14E+00	5.66E-01	6.03E-01	2.62E+00	2.74E+00	1.87E+00	9.71E-01
261150005	41.7639	-83.4719	177	159	6/15/2013 0:00	6/15/2013 23:59	2.68E+00	2.07E+00	1.19E+00	2.00E+00	8.85E-01	1.11E+00	2.65E+00	2.79E+00	6.37E-01	9.57E-01	3.29E+00	3.74E+00	1.82E+00	1.79E+00
261150005	41.7639	-83.4719	177	159	6/21/2013 0:00	6/21/2013 23:59	4.32E+00	4.48E+00	8.01E-01	2.53E+00	1.37E+00	2.14E+00	1.99E+00	2.72E+00	8.28E-01	1.40E+00	2.82E+00	4.13E+00	1.89E+00	1.43E+00
261150005	41.7639	-83.4719	177	159	6/27/2013 0:00	6/27/2013 23:59	1.91E+00	1.94E+00	1.20E+00	1.72E-01	5.01E-01	6.90E-01	1.16E+00	9.46E-01	4.78E-01	3.29E-01	1.64E+00	1.27E+00	1.87E+00	3.70E-01
261470005	42.9533	-82.4564	182	171	6/3/2013 0:00	6/3/2013 23:59	4.20E-01	4.72E-01	2.03E-01	6.21E-02	4.21E-02	1.32E-01	1.19E+00	7.65E-01	1.55E-01	3.22E-01	1.35E+00	1.09E+00	1.79E+00	5.35E-01
261470005	42.9533	-82.4564	182	171	6/9/2013 0:00	6/9/2013 23:59	3.32E+00	2.04E+00	1.00E+00	6.32E-01	1.21E+00	8.10E-01	2.12E+00	1.97E+00	6.52E-01	5.19E-01	2.77E+00	2.49E+00	1.73E+00	1.40E+00
261470005	42.9533	-82.4564	182	171	6/15/2013 0:00	6/15/2013 23:59	2.21E+00	1.45E+00	1.12E+00	4.44E-01	7.02E-01	5.18E-01	5.13E+00	2.38E+00	1.06E+00	6.29E-01	6.19E+00	3.01E+00	1.80E+00	1.51E+00
261470005	42.9533	-82.4564	182	171	6/21/2013 0:00	6/21/2013 23:59	4.81E+00	6.65E+00	1.39E+00	1.91E+00	1.57E+00	2.85E+00	3.04E+00	2.36E+00	8.37E-01	8.39E-01	3.88E+00	3.20E+00	1.91E+00	1.29E+00
261470005	42.9533	-82.4564	182	171	6/27/2013 0:00	6/27/2013 23:59	3.15E+00	5.01E+00	9.58E-01	1.83E+00	9.39E-01	2.20E+00	1.85E+00	2.21E+00	4.59E-01	7.29E-01	2.31E+00	2.94E+00	1.82E+00	1.06E+00
261630001	42.2283	-83.2092	178	163	6/3/2013 0:00	6/3/2013 23:59	1.34E+00	3.79E-01	7.81E-01	1.04E-02	3.68E-01	9.39E-02	9.00E-01	8.87E-01	5.78E-01	5.93E-01	1.48E+00	1.48E+00	1.70E+00	6.44E-01
261630001	42.2283	-83.2092	178	163	6/6/2013 0:00	6/6/2013 23:59	1.19E+00	2.57E+00	8.31E-01	1.47E-01	4.79E-01	8.93E-01	1.63E+00	2.07E+00	6.04E-01	9.21E-01	2.23E+00	2.99E+00	1.88E+00	1.11E+00
261630001	42.2283	-83.2092	178	163	6/9/2013 0:00	6/9/2013 23:59	3.47E+00	4.36E+00	1.44E+00	4.08E-01	1.50E+00	1.64E+00	1.57E+00	1.52E+00	4.44E-01	4.84E-01	2.01E+00	2.00E+00	1.91E+00	7.36E-01
261630001	42.2283	-83.2092	178	163	6/12/2013 0:00	6/12/2013 23:59	2.95E-02	5.33E+00	0.00E+00	9.41E-01	0.00E+00	2.02E+00	1.75E+00	2.68E+00	1.13E+00	1.20E+00	2.88E+00	3.88E+00	1.83E+00	1.14E+00
261630001	42.2283	-83.2092	178	163	6/15/2013 0:00	6/15/2013 23:59	2.20E+00	1.86E+00	1.41E+00	9.58E-01	8.70E-01	8.05E-01	3.17E+00	2.38E+00	7.49E-01	8.19E-01	3.92E+00	3.20E+00	1.81E+00	1.53E+00
261630001	42.2283	-83.2092	178	163	6/18/2013 0:00	6/18/2013 23:59	7.92E-01	1.59E+00	4.26E-01	1.19E-01	1.03E-01	5.58E-01	1.17E+00	1.27E+00	3.99E-01	6.85E-01	1.57E+00	1.96E+00	1.74E+00	8.35E-01
261630001	42.2283	-83.2092	178	163	6/21/2013 0:00	6/21/2013 23:59	4.32E+00	5.09E+00	1.05E+00	1.18E+00	1.52E+00	2.04E+00	-999	2.57E+00	-999	1.10E+00	-999	3.67E+00	1.90E+00	1.20E+00
261630001	42.2283	-83.2092	178	163	6/24/2013 0:00	6/24/2013 23:59	4.16E+00	2.51E+00	7.73E-01	2.55E-01	1.45E+00	8.31E-01	2.92E+00	3.73E+00	8.04E-01	8.58E-01	3.72E+00	4.59E+00	1.95E+00	8.85E-01
261630001	42.2283	-83.2092	178	163	6/27/2013 0:00	6/27/2013 23:59	1.66E+00	2.57E+00	1.20E+00	3.73E-01	3.58E-01	8.40E-01	1.12E+00	1.61E+00	5.46E-01	8.69E-01	1.67E+00	2.48E+00	1.76E+00	8.09E-01
261630015	42.3042	-83.1072	179	164	6/3/2013 0:00	6/3/2013 23:59	9.17E-01	7.56E-01	5.55E-01	5.01E-02	2.97E-01	1.97E-01	-999	1.26E+00	-999	9.99E-01	-999	2.26E+00	1.60E+00	1.02E+00
261630015	42.3042	-83.1072	179	164	6/9/2013 0:00	6/9/2013 23:59	4.40E+00	4.43E+00	1.42E+00	5.56E-01	1.77E+00	1.66E+00	1.39E+00	1.76E+00	4.07E-01	8.16E-01	1.80E+00	2.57E+00	1.80E+00	1.07E+00
261630015	42.3042	-83.1072	179	164	6/15/2013 0:00	6/15/2013 23:59	3.67E+00	2.27E+00	2.02E+00	7.90E-01	1.04E+00	8.65E-01	3.21E+00	2.72E+00	9.51E-01	1.08E+00	4.16E+00	3.80E+00	1.74E+00	1.95E+00
261630015	42.3042	-83.1072	179	164	6/21/2013 0:00	6/21/2013 23:59	5.00E+00	5.92E+00	1.23E+00	1.12E+00	1.52E+00	2.30E+00	2.45E+00	2.95E+00	1.02E+00	1.55E+00	3.47E+00	4.49E+00	1.82E+00	1.63E+00
261630015	42.3042	-83.1072	179	164	6/27/2013 0:00	6/27/2013 23:59	1.76E+00	3.20E+00	8.54E-01	5.51E-01	3.10E-01	1.04E+00	1.40E+00	2.31E+00	6.60E-01	1.58E+00	2.06E+00	3.90E+00	1.65E+00	1.46E+00
261630033	42.3075	-83.15	179	164	6/3/2013 0:00	6/3/2013 23:59	9.31E-01	7.56E-01	5.34E-01	5.01E-02	3.25E-01	1.97E-01	7.90E-01	1.26E+00	3.68E-01	9.99E-01	1.16E+00	2.26E+00	1.60E+00	1.02E+00
261630033	42.3075	-83.15	179	164	6/9/2013 0:00	6/9/2013 23:59	4.05E+00	4.43E+00	1.50E+00	5.56E-01	1.59E+00	1.66E+00	1.53E+00	1.76E+00	4.96E-01	8.16E-01	2.03E+00	2.57E+00	1.80E+00	1.07E+00
261630033	42.3075	-83.15	179	164	6/15/2013 0:00	6/15/2013 23:59	2.97E+00	2.27E+00	1.60E+00	7.90E-01	1.01E+00	8.65E-01	3.48E+00	2.72E+00	8.98E-01	1.08E+00	4.38E+00	3.80E+00	1.74E+00	1.95E+00
261630033	42.3075	-83.15	179	164	6/21/2013 0:00	6/21/2013 23:59	4.21E+00	5.92E+00	1.13E+00	1.12E+00	1.50E+00	2.30E+00	3.14E+00	2.95E+00	1.19E+00	1.55E+00	4.33E+00	4.49E+00	1.82E+00	1.63E+00
261630033	42.3075	-83.15	179	164	6/27/2013 0:00	6/27/2013 23:59	1.68E+00	3.20E+00	1.02E+00	5.51E-01	2.98E-01	1.04E+00	1.71E+00	2.31E+00	7.76E-01	1.58E+00	2.49E+00	3.90E+00	1.65E+00	1.46E+00
270530963	44.9537	-93.2582	109	182	6/3/2013 0:00	6/3/2013 23:59	8.51E-01	9.97E-01	5.58E-01	5.77E-01	3.46E-01	2.97E-01	1.67E+00	4.16E+00	5.50E-01	2.00E+00	2.22E+00	6.16E+00	1.63E+00	3.44E+00
270530963	44.9537	-93.2582	109	182	6/6/2013 0:00	6/6/2013 23:59	8.43E-01	5.67E-01	7.75E-01	2.23E-01	2.94E-01	1.64E-01	9.10E-01	2.14E+00	3.37E-01	1.25E+00	1.25E+00	3.40E+00	1.45E+00	1.78E+00
270530963	44.9537	-93.2582	109	182	6/9/2013 0:00	6/9/2013 23:59	2.25E+00	1.36E+00	1.55E+00	6.15E-01	9.33E-01	5.50E-01	1.95E+00	3.81E+00	5.94E-01	1.06E+00	2.54E+00	4.87E+00	1.64E+00	3.15E+00
270530963	44.9537	-93.2582	109	182	6/12/2013 0:00	6/12/2013 23:59	1.09E+00	1.01E+00	7.79E-01	5.35E-02	2.68E-01	1.51E-01	2.05E+00	4.03E+00	6.46E-01	2.00E+00	2.70E+00	6.03E+00	1.59E+00	3.02E+00
270530963	44.9537	-93.2582	109	182	6/15/2013 0:00	6/15/2013 23:59	1.16E+00	2.01E+00	8.58E-01	7.22E-01	3.03E-01	7.09E-01	2.16E+00	5.63E+00	4.98E-01	1.37E+00	2.66E+00	6.99E+00	1.73E+00	4.35E+00
270530963	44.9537	-93.2582	109	182	6/18/2013 0:00	6/18/2013 23:59	8.17E-01	1.17E+00	3.73E-01	7.46E-02	1.79E-01	3.03E-01	2.13E+00	2.84E+00	5.12E-01	1.25E+00	2.64E+00	4.09E+00	1.68E+00	2.07E+00
270530963	44.9537	-93.2582	109	182	6/21/2013 0:00	6/21/2013 23:59	-999	2.19E+00	-999	2.75E-01	-999	6.94E-01	1.69E+00	4.18E+00	4.90E-01	1.39E+00	2.18E+00	5.57E+00	1.76E+00	2.04E+00
270530963	44.9537	-93.2582	109	182	6/24/2013 0:00	6/24/2013 23:59	8.33E-01	1.60E+00	6.09E-01	2.10E-01	1.80E-01	2.63E-01	1.74E+00	4.14E+00	5.16E-01	2.02E+00	2.26E+00	6.16E+00	1.63E+00	3.22E+00
270530963	44.9537	-93.2582	109	182	6/27/2013 0:00	6/27/2013 23:59	5.84E-01	7.40E-01	2.36E-01	1.09E-01	1.05E-01	1.35E-01	1.09E+00	2.05E+00	2.98E-01	1.16E+00	1.39E+00	3.21E+00	1.53E+00	1.76E+00
271095008	43.9947	-92.4497	115	173	6/3/2013 0:00	6/3/2013 23:59	5.38E-01	5.84E-01	4.08E-01	1.85E+00	1.72E-01	7.09E-01	1.49E+00	2.54E+00	4.01E-01	7.33E-01	1.89E+00	3.27E+00	1.75E+00	1.94E+00
271095008	43.9947	-92.4497	115	173	6/9/2013 0:00	6/9/2013 23:59	2.04E+00	1.33E+00	1.38E+00	4.05E-01	5.94E-01	5.53E-01	1.75E+00	1.86E+00	3.91E-01	3.47E-01	2.14E+00	2.21E+00	1.83E+00	1.13E+00
271095008	43.9947	-92.4497	115	173	6/15/2013 0:00	6/15/2013 23:59	8.50E-01	1.84E+00	6.12E-01	8.43E-01	1.55E-01	8.37E-01	1.61E+00	3.55E+00	2.67E-01	5.59E-01	1.88E+00	4.11E+00	1.87E+00	2.31E+00
271095008	43.9947	-92.4497	115	173	6/21/2013 0:00	6/21/2013 23:59	9.37E-01	1.52E+00	3.88E-01	1.98E-01	1.38E-01	4.66E-01	1.21E+00	2.87E+00	2.41E-01	4.60E-01	1.45E+00	3.33E+00	1.91E+00	8.72E-01
271095008	43.9947	-92.4497	115	173	6/27/2013 0:00	6/27/2013 23:59	6.09E-01	5.46E-01	1.58E-01	4.81E-02	5.44E-02	1.35E-01	8.80E-01	1.13E+00	2.26E-01	4.50E-01	1.11E+00	1.58E+00	1.72E+00	8.70E-01
290470005	39.3031	-94.3764	103	129	6/3/2013 0:00	6/3/2013 23:59	8.53E-01	7.37E-01	2.95E-01	4.16E-01	9.60E-02	2.74E-01	4.58E-01	1.10E+00	2.03E-01	5.38E-01	6.61E-01	1.64E+00	1.77E+00	6.71E-01
290470005	39.3031	-94.3764	103	129	6/6/2013 0:00	6/6/2013 23:59	8.72E-01	8.11E-01	3.49E-01	2.13E-01	2.15E-01	2.88E-01	5.04E-01	7.21E-01	1.97E-01	4.40E-01	7.01E-01	1.16E+00	1.77E+00	4.45E-01
290470005	39.3031	-94.3764	103	129	6/9/2013 0:00	6/9/2013 23:59	7.09E-01	8.47E-01	2.46E-01	1.81E-01	5.62E-02	3.16E-01	5.43E-01	9.00E-01	1.14E-01	3.95E-01	6.57E-01	1.30E+00	1.74E+00	5.29E-01
290470005	39.3031	-94.3764	103	129	6/12/2013 0:00	6/12/2013 23:59	1.81E+00	1.32E+00	3.55E-01	1.98E-02	3.54E-01	3.34E-01	1.38E+00	1.58E+00	2.59E-01	4.52E-01	1.64E+00	2.03E+00	1.89E+00	5.32E-01
290470005	39.3031	-94.3764	103	129	6/15/2013 0:00	6/15/2013 23:59	1.21E+00	1.32E+00	2.23E-01	1.65E-02	6.57E-02	3.07E-01	1.21E+00	3.38E+00	1.97E-01	4.83E-01	1.41E+00	3.87E+00	1.87E+00	7.49E-01
290470005	39.3031	-94.3764	103	129	6/18/2013 0:00	6/18/2013 23:59	1.09E+00	1.17E+00	4.83E-01	1.33E-01	1.65E-01	3.42E-01	1.00E+00	1.74E+00	4.07E-01	9.01E-01	1.41E+00	2.64E+00	1.77E+00	9.71E-01
290470005	39.3031	-94.3764	103	129	6/21/2013 0:00	6/21/2013 23:59	2.05E+00	1.60E+00	6.94E-01	7.44E-01	3.39E-01	1.41E-01	1.54E+00	3.41E+00	1.66E-01	4.64E-01	1.71E+00	3.87E+00	1.90E+00	7.10E-01
290470005	39.3031	-94.3764	103	129	6/24/2013 0:00	6/24/2013 23:59	2.50E+00	1.67E+00	5.20E-01	3.27E-02	4.30E-01	1.73E-01	1.54E+00	4.52E+00	2.18E-01	7.46E-01	1.76E+00	5.26E+00	1.92E+00	1.76E+00
290470005	39.3031	-94.3764	103	129	6/27/2013 0:00	6/27/2013 23:59	9.53E-01	1.53E+00	3.30E-01	8.96E-02	8.01E-02	1.55E-01	1.35E+00	3.01E+00	4.24E-01	1.33E+00	1.77E+00	4.33E+00	1.77E+00	1.31E+00
291860005	37.8969	-90.4222	132	118	6/3/2013 0:00	6/3/2013 23:59	3.11E+00	3.85E+00	2.42E-01	7.79E-01	8.00E-01	1.26E+00	6.80E-01	1.14E+00	2.37E-01	3.96E-01	9.17E-01	1.53E+00	1.81E+00	5.49E-01
291860005	37.8969	-90.4222	132	118	6/6/2013 0:00	6/6/2013 23:59	4.40E+00	4.83E+00	4.33E-01	4.99E-01	1.28E+00	1.70E+00	1.67E+00	2.82E+00	3.67E-01	3.60E-01	2.04E+00	3.18E+00	2.08E+00	4.51E-01
291860005	37.8969	-90.4222	132	118	6/9/2013 0:00	6/9/2013 23:59	1.31E+00	2.17E+00	2.14E-01	1.52E-01	1.24E-01	7.48E-01	1.26E+00	2.98E+00	3.04E-01	2.90E-01	1.56E+00	3.27E+00	1.99E+00	5.81E-01
291860005	37.8969	-90.4222	132	118	6/12/2013 0:00	6/12/2013 23:59	1.77E+00	8.20E-01	3.74E-01	7.11E-03	3.00E-01	1.71E-01	1.79E+00	2.29E+00	1.01E-01	1.97E-01	1.89E+00	2.49E+00	1.95E+00	3.47E-01
291860005	37.8969	-90.4222	132	118	6/15/2013 0:00	6/15/2013 23:59	1.98E+00	1.80E+00	2.77E-01	5.47E-02	3.36E-01	5.12E-01	2.50E+00	5.30E+00	4.60E-01	4.51E-01	2.96E+00	5.75E+00	1.97E+00	1.26E+00
291860005	37.8969	-90.4222	132	118	6/18/2013 0:00	6/18/2013 23:59	1.14E+00	1.44E+00	1.87E-01	4.56E-01	9.04E-02	5.73E-01	8.80E-01	2.89E+00	2.04E-01	3.45E-01	1.08E+00	3.23E+00	1.97E+00	5.64E-01
291860005	37.8969	-90.4222	132	118	6/21/2013 0:00	6/21/2013 23:59	2.67E+00	2.02E+00	5.18E-01	2.26E-01	8.30E-01	6.73E-01	3.17E+00	5.70E+00	7.36E-01	4.86E-01	3.91E+00	6.18E+00	1.98E+00	1.23E+00
291860005	37.8969	-90.4222	132	118	6/24/2013 0:00	6/24/2013 23:59	2.27E+00	2.30E+00	2.12E-01	3.55E-02	5.57E-01	7.59E-01	2.81E+00	6.06E+00	4.44E-01	3.71E-01	3.25E+00	6.43E+00	1.99E+00	8.86E-01
291860005	37.8969	-90.4222	132	118	6/27/2013 0:00	6/27/2013 23:59	-999	8.83E-01	-999	9.95E-02	-999	1.92E-01	1.40E+00	2.94E+00	2.34E-01	4.17E-01	1.63E+00	3.35E+00	1.88E+00	7.51E-01
295100085	38.6556	-90.1983	133	125	6/3/2013 0:00	6/3/2013 23:59	1.73E+00	2.88E+00	4.22E-01	7.65E-01	5.48E-01	1.08E+00	7.60E-01	1.64E+00	4.30E-01	1.19E+00	1.19E+00	2.83E+00	1.51E+00	1.39E+00
295100085	38.6556	-90.1983	133	125	6/6/2013 0:00	6/6/2013 23:59	3.36E+00	4.45E+00	6.84E-01	1.16E+00	1.13E+00	1.79E+00	1.47E+00	3.08E+00	3.89E-01	1.38E+00	1.86E+00	4.46E+00	1.78E+00	1.52E+00
295100085	38.6556	-90.1983	133	125	6/9/2013 0:00	6/9/2013 23:59	1.85E+00	2.15E+00	4.02E-01	2.84E-01	4.33E-01	6.91E-01	1.52E+00	3.74E+00	3.92E-01	1.05E+00	1.91E+00	4.79E+00	1.76E+00	1.81E+00
295100085	38.6556	-90.1983	133	125	6/12/2013 0:00	6/12/2013 23:59	1.63E+00	9.86E-01	4.76E-01	6.08E-02	2.67E-01	1.40E-01	1.93E+00	4.09E+00	3.33E-01	1.52E+00	2.26E+00	5.61E+00	1.74E+00	1.75E+00
295100085	38.6556	-90.1983	133	125	6/15/2013 0:00	6/15/2013 23:59	2.32E+00	2.57E+00	4.87E-01	2.57E-01	5.83E-01	7.35E-01	2.57E+00	6.44E+00	5.07E-01	1.39E+00	3.08E+00	7.83E+00	1.83E+00	2.63E+00
295100085	38.6556	-90.1983	133	125	6/18/2013 0:00	6/18/2013 23:59	9.99E-01	1.84E+00	6.61E-01	1.40E+00	1.48E-01	9.38E-01	1.23E+00	3.54E+00	3.82E-01	1.75E+00	1.61E+00	5.29E+00	1.72E+00	1.99E+00
295100085	38.6556	-90.1983	133	125	6/21/2013 0:00	6/21/2013 23:59	3.42E+00	2.73E+00	5.53E-01	8.90E-01	9.32E-01	9.19E-01	3.07E+00	7.32E+00	7.98E-01	1.98E+00	3.87E+00	9.30E+00	1.85E+00	2.83E+00
295100085	38.6556	-90.1983	133	125	6/24/2013 0:00	6/24/2013 23:59	2.77E+00	2.94E+00	5.46E-01	1.54E-01	7.60E-01	9.30E-01	-999	6.35E+00	-999	1.30E+00	-999	7.65E+00	1.88E+00	1.77E+00
295100085	38.6556	-90.1983	133	125	6/27/2013 0:00	6/27/2013 23:59	1.06E+00	7.80E-01	4.74E-01	5.19E-01	1.77E-01	2.01E-01	1.65E+00	3.16E+00	4.27E-01	1.65E+00	2.08E+00	4.81E+00	1.61E+00	2.00E+00
310550019	41.2472	-95.9756	92	147	6/3/2013 0:00	6/3/2013 23:59	7.79E-01	7.19E-01	3.13E-01	4.08E-01	1.28E-01	2.67E-01	-999	9.65E-01	-999	9.28E-01	-999	1.89E+00	1.67E+00	7.74E-01
310550019	41.2472	-95.9756	92	147	6/6/2013 0:00	6/6/2013 23:59	8.81E-01	6.10E-01	6.84E-01	9.47E-02	3.21E-01	1.54E-01	-999	7.55E-01	-999	8.35E-01	-999	1.59E+00	1.56E+00	6.65E-01
310550019	41.2472	-95.9756	92	147	6/9/2013 0:00	6/9/2013 23:59	4.13E-01	2.80E-01	4.20E-01	5.05E-02	8.26E-02	8.64E-02	-999	6.24E-01	-999	4.67E-01	-999	1.09E+00	1.51E+00	5.36E-01
310550019	41.2472	-95.9756	92	147	6/12/2013 0:00	6/12/2013 23:59	1.52E+00	1.28E+00	4.39E-01	1.05E-01	4.40E-01	3.92E-01	-999	1.81E+00	-999	7.09E-01	-999	2.52E+00	1.86E+00	6.36E-01
310550019	41.2472	-95.9756	92	147	6/15/2013 0:00	6/15/2013 23:59	1.22E+00	7.40E-01	5.75E-01	1.51E-01	2.99E-01	1.68E-01	1.03E+00	1.55E+00	3.45E-01	6.53E-01	1.38E+00	2.21E+00	1.69E+00	6.92E-01
310550019	41.2472	-95.9756	92	147	6/18/2013 0:00	6/18/2013 23:59	8.12E-01	9.16E-01	4.83E-01	3.62E-02	1.55E-01	2.38E-01	9.70E-01	1.21E+00	7.85E-01	1.23E+00	1.76E+00	2.44E+00	1.69E+00	1.00E+00
310550019	41.2472	-95.9756	92	147	6/24/2013 0:00	6/24/2013 23:59	1.51E+00	1.41E+00	4.94E-01	7.46E-02	2.53E-01	1.98E-01	1.80E+00	2.15E+00	6.91E-01	8.61E-01	2.49E+00	3.01E+00	1.87E+00	1.07E+00
310550019	41.2472	-95.9756	92	147	6/27/2013 0:00	6/27/2013 23:59	5.52E-01	1.45E+00	7.18E-01	2.89E-01	8.61E-02	4.12E-01	1.82E+00	1.79E+00	1.27E+00	1.82E+00	3.09E+00	3.61E+00	1.63E+00	1.23E+00
340230006	40.4733	-74.4256	241	159	6/3/2013 0:00	6/3/2013 23:59	1.35E+00	1.98E+00	4.63E-01	2.17E-01	2.53E-01	7.36E-01	1.38E+00	1.85E+00	4.89E-01	6.00E-01	1.87E+00	2.45E+00	1.82E+00	7.04E-01
340230006	40.4733	-74.4256	241	159	6/3/2013 0:00	6/3/2013 23:59	-999	1.98E+00	-999	2.17E-01	-999	7.36E-01	1.57E+00	1.85E+00	4.78E-01	6.00E-01	2.05E+00	2.45E+00	1.82E+00	7.04E-01
340230006	40.4733	-74.4256	241	159	6/6/2013 0:00	6/6/2013 23:59	9.68E-01	1.12E+00	9.33E-01	2.58E-01	2.03E-01	3.54E-01	8.60E-01	1.24E+00	4.37E-01	5.48E-01	1.30E+00	1.78E+00	1.77E+00	6.53E-01
340230006	40.4733	-74.4256	241	159	6/9/2013 0:00	6/9/2013 23:59	2.95E+00	3.97E+00	1.88E-01	5.20E-01	6.70E-01	1.46E+00	1.83E+00	2.99E+00	5.36E-01	6.17E-01	2.37E+00	3.60E+00	1.86E+00	1.03E+00
340230006	40.4733	-74.4256	241	159	6/9/2013 0:00	6/9/2013 23:59	3.60E+00	3.97E+00	2.19E-01	5.20E-01	1.12E+00	1.46E+00	1.32E+00	2.99E+00	4.75E-01	6.17E-01	1.80E+00	3.60E+00	1.86E+00	1.03E+00
340230006	40.4733	-74.4256	241	159	6/12/2013 0:00	6/12/2013 23:59	4.13E-01	5.24E-01	1.12E-01	3.64E-02	4.26E-02	1.54E-01	8.70E-01	1.27E+00	3.43E-01	6.75E-01	1.21E+00	1.95E+00	1.69E+00	8.24E-01
340230006	40.4733	-74.4256	241	159	6/15/2013 0:00	6/15/2013 23:59	9.46E-01	6.07E-01	2.34E-01	1.19E-02	1.40E-01	1.57E-01	3.05E+00	1.60E+00	6.06E-01	3.48E-01	3.66E+00	1.94E+00	1.79E+00	8.01E-01
340230006	40.4733	-74.4256	241	159	6/15/2013 0:00	6/15/2013 23:59	1.17E+00	6.07E-01	4.12E-01	1.19E-02	2.23E-01	1.57E-01	2.81E+00	1.60E+00	5.78E-01	3.48E-01	3.39E+00	1.94E+00	1.79E+00	8.01E-01
340230006	40.4733	-74.4256	241	159	6/18/2013 0:00	6/18/2013 23:59	2.42E+00	2.79E+00	9.63E-01	2.47E+00	5.74E-01	1.61E+00	2.19E+00	5.45E+00	1.22E+00	1.44E+00	3.41E+00	6.89E+00	1.84E+00	1.72E+00
340230006	40.4733	-74.4256	241	159	6/21/2013 0:00	6/21/2013 23:59	9.53E-01	1.22E+00	2.80E-01	8.75E-02	1.98E-01	3.82E-01	2.73E+00	2.26E+00	4.81E-01	8.01E-01	3.21E+00	3.06E+00	1.82E+00	1.02E+00
340230006	40.4733	-74.4256	241	159	6/21/2013 0:00	6/21/2013 23:59	1.43E+00	1.22E+00	4.01E-01	8.75E-02	2.90E-01	3.82E-01	-999	2.26E+00	-999	8.01E-01	-999	3.06E+00	1.82E+00	1.02E+00
340230006	40.4733	-74.4256	241	159	6/27/2013 0:00	6/27/2013 23:59	2.50E+00	2.20E+00	9.52E-01	5.01E-01	7.43E-01	8.20E-01	2.80E+00	4.03E+00	7.48E-01	8.77E-01	3.55E+00	4.91E+00	1.89E+00	1.12E+00
340230006	40.4733	-74.4256	241	159	6/27/2013 0:00	6/27/2013 23:59	3.59E+00	2.20E+00	1.38E+00	5.01E-01	1.15E+00	8.20E-01	2.42E+00	4.03E+00	9.27E-01	8.77E-01	3.35E+00	4.91E+00	1.89E+00	1.12E+00
340273001	40.7872	-74.6775	239	162	6/3/2013 0:00	6/3/2013 23:59	1.71E+00	1.69E+00	1.44E-01	2.49E-02	2.75E-01	5.88E-01	-999	1.04E+00	-999	2.14E-01	-999	1.26E+00	1.88E+00	3.02E-01
340273001	40.7872	-74.6775	239	162	6/6/2013 0:00	6/6/2013 23:59	1.21E+00	1.20E+00	1.15E+00	3.77E-01	3.18E-01	4.22E-01	-999	1.54E+00	-999	5.69E-01	-999	2.11E+00	1.77E+00	7.17E-01
340273001	40.7872	-74.6775	239	162	6/9/2013 0:00	6/9/2013 23:59	3.09E+00	3.43E+00	2.20E-01	1.56E-01	8.94E-01	1.09E+00	-999	2.36E+00	-999	3.23E-01	-999	2.68E+00	1.96E+00	5.70E-01
340273001	40.7872	-74.6775	239	162	6/12/2013 0:00	6/12/2013 23:59	4.57E-01	3.14E-01	1.41E-01	2.91E-03	3.35E-02	1.01E-01	-999	6.85E-01	-999	2.06E-01	-999	8.91E-01	1.77E+00	3.54E-01
340273001	40.7872	-74.6775	239	162	6/15/2013 0:00	6/15/2013 23:59	8.61E-01	4.70E-01	1.88E-01	2.86E-03	2.25E-01	1.24E-01	-999	1.25E+00	-999	2.05E-01	-999	1.45E+00	1.86E+00	5.21E-01
340273001	40.7872	-74.6775	239	162	6/18/2013 0:00	6/18/2013 23:59	2.68E+00	2.25E+00	5.57E-01	4.07E-01	5.86E-01	8.57E-01	-999	4.06E+00	-999	7.58E-01	-999	4.82E+00	1.87E+00	1.11E+00
340273001	40.7872	-74.6775	239	162	6/21/2013 0:00	6/21/2013 23:59	1.27E+00	1.26E+00	3.26E-01	1.15E-01	2.65E-01	4.12E-01	-999	2.07E+00	-999	5.55E-01	-999	2.63E+00	1.88E+00	8.04E-01
340273001	40.7872	-74.6775	239	162	6/27/2013 0:00	6/27/2013 23:59	3.07E+00	2.10E+00	3.94E-01	5.90E-02	7.40E-01	6.74E-01	-999	3.12E+00	-999	3.97E-01	-999	3.51E+00	1.96E+00	6.40E-01
340390004	40.6411	-74.2078	242	161	6/3/2013 0:00	6/3/2013 23:59	1.56E+00	2.15E+00	1.05E+00	3.67E-01	5.80E-01	8.28E-01	1.71E+00	2.12E+00	2.15E+00	1.23E+00	3.86E+00	3.35E+00	1.72E+00	1.15E+00
340390004	40.6411	-74.2078	242	161	6/6/2013 0:00	6/6/2013 23:59	1.52E+00	1.25E+00	1.47E+00	2.64E-01	6.89E-01	3.67E-01	1.07E+00	1.38E+00	1.37E+00	1.04E+00	2.44E+00	2.43E+00	1.67E+00	9.89E-01
340390004	40.6411	-74.2078	242	161	6/9/2013 0:00	6/9/2013 23:59	2.77E+00	3.87E+00	5.89E-01	3.69E-01	8.54E-01	1.34E+00	1.60E+00	3.24E+00	8.41E-01	1.19E+00	2.44E+00	4.42E+00	1.82E+00	1.42E+00
340390004	40.6411	-74.2078	242	161	6/12/2013 0:00	6/12/2013 23:59	3.87E-01	4.90E-01	1.37E-01	1.81E-02	5.36E-02	1.34E-01	1.04E+00	1.54E+00	8.79E-01	1.27E+00	1.92E+00	2.81E+00	1.56E+00	1.22E+00
340390004	40.6411	-74.2078	242	161	6/15/2013 0:00	6/15/2013 23:59	9.32E-01	6.12E-01	2.82E-01	5.49E-03	3.06E-01	1.55E-01	3.08E+00	1.73E+00	1.08E+00	7.06E-01	4.16E+00	2.44E+00	1.73E+00	1.03E+00
340390004	40.6411	-74.2078	242	161	6/18/2013 0:00	6/18/2013 23:59	2.83E+00	3.01E+00	1.78E+00	1.52E+00	1.08E+00	1.38E+00	3.05E+00	5.67E+00	3.10E+00	2.67E+00	6.15E+00	8.33E+00	1.76E+00	2.72E+00
340390004	40.6411	-74.2078	242	161	6/21/2013 0:00	6/21/2013 23:59	1.06E+00	1.53E+00	4.48E-01	6.40E-02	3.74E-01	4.75E-01	2.61E+00	2.63E+00	1.74E+00	1.28E+00	4.35E+00	3.91E+00	1.77E+00	1.40E+00
340390004	40.6411	-74.2078	242	161	6/27/2013 0:00	6/27/2013 23:59	2.59E+00	2.55E+00	1.35E+00	3.45E-01	9.20E-01	8.59E-01	2.77E+00	4.69E+00	2.22E+00	1.79E+00	4.99E+00	6.48E+00	1.83E+00	1.85E+00
350010023	35.1353	-106.5847	12	94	6/3/2013 0:00	6/3/2013 23:59	8.36E-01	7.86E-01	3.09E-01	1.10E-01	3.29E-01	1.57E-01	1.23E+00	1.12E+00	1.56E-01	4.50E-01	1.39E+00	1.57E+00	1.70E+00	6.39E-01
350010023	35.1353	-106.5847	12	94	6/6/2013 0:00	6/6/2013 23:59	-999	1.20E+00	-999	5.93E-03	-999	3.04E-01	1.98E+00	1.40E+00	3.24E-01	3.77E-01	2.30E+00	1.77E+00	1.82E+00	6.75E-01
350010023	35.1353	-106.5847	12	94	6/9/2013 0:00	6/9/2013 23:59	6.75E-01	8.28E-01	1.94E-01	4.05E-01	3.07E-01	1.92E-01	1.40E+00	2.31E+00	1.13E-01	5.16E-01	1.51E+00	2.83E+00	1.79E+00	1.64E+00
350010023	35.1353	-106.5847	12	94	6/12/2013 0:00	6/12/2013 23:59	9.87E-01	6.05E-01	4.09E-01	1.08E+00	3.56E-01	1.44E-01	2.16E+00	3.53E+00	4.51E-01	1.29E+00	2.61E+00	4.82E+00	1.68E+00	2.58E+00
350010023	35.1353	-106.5847	12	94	6/15/2013 0:00	6/15/2013 23:59	1.14E+00	5.30E-01	3.55E-01	1.48E-03	4.24E-01	9.51E-02	9.00E-01	1.04E+00	1.86E-01	3.20E-01	1.09E+00	1.36E+00	1.67E+00	7.02E-01
350010023	35.1353	-106.5847	12	94	6/18/2013 0:00	6/18/2013 23:59	1.19E+00	6.78E-01	2.42E-01	1.68E-03	4.64E-01	1.47E-01	1.10E+00	1.41E+00	2.69E-01	3.30E-01	1.37E+00	1.74E+00	1.79E+00	8.93E-01
350010023	35.1353	-106.5847	12	94	6/24/2013 0:00	6/24/2013 23:59	4.41E-01	6.38E-01	1.49E-01	2.39E-01	1.85E-01	6.80E-02	1.09E+00	1.79E+00	3.92E-01	8.48E-01	1.48E+00	2.64E+00	1.63E+00	1.47E+00
350010023	35.1353	-106.5847	12	94	6/27/2013 0:00	6/27/2013 23:59	5.02E-01	4.70E-01	2.62E-01	9.29E-01	2.33E-01	5.81E-02	1.89E+00	2.74E+00	3.18E-01	1.10E+00	2.21E+00	3.84E+00	1.64E+00	2.12E+00
360010005	42.6424	-73.7545	241	180	6/3/2013 0:00	6/3/2013 23:59	9.76E-01	1.09E+00	2.40E-01	1.21E-01	2.38E-01	4.08E-01	-999	7.02E-01	-999	3.25E-01	-999	1.03E+00	1.69E+00	4.17E-01
360010005	42.6424	-73.7545	241	180	6/6/2013 0:00	6/6/2013 23:59	8.35E-01	1.15E+00	4.44E-01	6.95E-02	1.14E-01	3.45E-01	1.87E+00	1.37E+00	6.22E-01	4.76E-01	2.49E+00	1.85E+00	1.81E+00	6.49E-01
360010005	42.6424	-73.7545	241	180	6/9/2013 0:00	6/9/2013 23:59	8.36E-01	1.66E+00	2.78E-01	5.65E-01	1.65E-01	7.35E-01	1.58E+00	1.80E+00	7.36E-01	3.99E-01	2.32E+00	2.20E+00	1.80E+00	6.59E-01
360010005	42.6424	-73.7545	241	180	6/12/2013 0:00	6/12/2013 23:59	3.26E-01	4.34E-01	1.39E-01	1.43E-02	2.93E-02	1.24E-01	1.66E+00	1.13E+00	6.40E-01	4.32E-01	2.30E+00	1.56E+00	1.65E+00	7.90E-01
360010005	42.6424	-73.7545	241	180	6/15/2013 0:00	6/15/2013 23:59	4.57E-01	5.17E-01	2.03E-01	1.41E-02	1.17E-01	1.41E-01	2.33E+00	1.59E+00	4.37E-01	3.23E-01	2.77E+00	1.91E+00	1.92E+00	6.75E-01
360010005	42.6424	-73.7545	241	180	6/18/2013 0:00	6/18/2013 23:59	4.49E-01	5.65E-01	2.98E-01	1.70E-01	6.22E-02	2.08E-01	1.81E+00	2.02E+00	4.89E-01	5.64E-01	2.30E+00	2.58E+00	1.71E+00	8.77E-01
360010005	42.6424	-73.7545	241	180	6/21/2013 0:00	6/21/2013 23:59	1.23E+00	2.16E+00	5.71E-01	6.47E-01	3.69E-01	8.37E-01	3.90E+00	4.63E+00	1.10E+00	9.73E-01	5.00E+00	5.60E+00	1.86E+00	1.30E+00
360010005	42.6424	-73.7545	241	180	6/24/2013 0:00	6/24/2013 23:59	2.92E+00	2.80E+00	4.98E-01	1.05E-01	8.04E-01	8.87E-01	-999	4.06E+00	-999	6.43E-01	-999	4.71E+00	1.89E+00	8.81E-01
360010005	42.6424	-73.7545	241	180	6/27/2013 0:00	6/27/2013 23:59	1.96E+00	1.69E+00	4.06E-01	2.78E-01	5.09E-01	5.54E-01	2.11E+00	3.90E+00	9.35E-01	6.72E-01	3.05E+00	4.58E+00	1.94E+00	1.34E+00
360290005	42.8768	-78.8099	207	174	6/3/2013 0:00	6/3/2013 23:59	7.20E-01	8.72E-01	3.22E-01	2.54E-01	1.06E-01	3.54E-01	2.62E-01	6.28E-01	1.92E-01	4.25E-01	4.54E-01	1.05E+00	1.63E+00	5.06E-01
360290005	42.8768	-78.8099	207	174	6/9/2013 0:00	6/9/2013 23:59	2.89E+00	2.48E+00	9.18E-01	4.98E-01	1.10E+00	9.00E-01	1.29E+00	1.38E+00	4.28E-01	5.36E-01	1.72E+00	1.92E+00	1.76E+00	6.96E-01
360290005	42.8768	-78.8099	207	174	6/15/2013 0:00	6/15/2013 23:59	1.72E+00	1.98E+00	1.33E+00	2.87E-01	6.98E-01	7.08E-01	4.70E+00	1.78E+00	1.18E+00	6.62E-01	5.88E+00	2.44E+00	1.81E+00	1.17E+00
360290005	42.8768	-78.8099	207	174	6/21/2013 0:00	6/21/2013 23:59	1.84E+00	3.45E+00	6.75E-01	9.29E-01	5.97E-01	1.40E+00	2.84E+00	3.17E+00	1.17E+00	1.20E+00	4.01E+00	4.37E+00	1.86E+00	1.33E+00
360290005	42.8768	-78.8099	207	174	6/27/2013 0:00	6/27/2013 23:59	2.21E+00	2.99E+00	7.81E-01	1.17E+00	5.42E-01	1.26E+00	2.26E+00	3.30E+00	1.11E+00	1.03E+00	3.37E+00	4.34E+00	1.83E+00	1.11E+00
360310003	44.3931	-73.8589	236	195	6/3/2013 0:00	6/3/2013 23:59	4.46E-01	5.47E-01	7.78E-02	1.39E-02	4.98E-02	1.56E-01	-999	2.30E-01	-999	5.30E-02	-999	2.83E-01	1.85E+00	1.19E-01
360310003	44.3931	-73.8589	236	195	6/9/2013 0:00	6/9/2013 23:59	5.77E-01	6.80E-01	1.31E-01	4.26E-02	5.49E-02	2.43E-01	9.00E-01	1.25E+00	8.36E-02	7.66E-02	9.84E-01	1.33E+00	2.02E+00	2.21E-01
360310003	44.3931	-73.8589	236	195	6/15/2013 0:00	6/15/2013 23:59	4.19E-01	4.32E-01	5.22E-02	1.85E-03	8.63E-02	1.30E-01	8.00E-01	7.03E-01	8.14E-02	6.39E-02	8.81E-01	7.67E-01	2.11E+00	2.82E-01
360310003	44.3931	-73.8589	236	195	6/21/2013 0:00	6/21/2013 23:59	9.22E-01	7.70E-01	9.39E-02	1.33E-02	1.84E-01	2.61E-01	1.52E+00	1.36E+00	1.80E-01	1.19E-01	1.70E+00	1.48E+00	2.17E+00	3.33E-01
360310003	44.3931	-73.8589	236	195	6/27/2013 0:00	6/27/2013 23:59	1.75E+00	8.89E-01	2.11E-01	1.29E-01	2.79E-01	3.24E-01	2.28E+00	2.00E+00	2.72E-01	1.67E-01	2.55E+00	2.16E+00	1.97E+00	3.94E-01
360551007	43.1462	-77.5481	215	178	6/3/2013 0:00	6/3/2013 23:59	3.87E-01	6.22E-01	2.42E-01	7.86E-02	9.05E-02	2.14E-01	3.98E-01	6.10E-01	1.83E-01	3.52E-01	5.81E-01	9.63E-01	1.62E+00	4.94E-01
360551007	43.1462	-77.5481	215	178	6/6/2013 0:00	6/6/2013 23:59	8.55E-01	8.38E-01	5.30E-01	4.62E-02	5.47E-02	2.91E-01	1.50E+00	7.90E-01	5.17E-01	3.24E-01	2.02E+00	1.11E+00	1.60E+00	4.46E-01
360551007	43.1462	-77.5481	215	178	6/9/2013 0:00	6/9/2013 23:59	2.26E+00	2.45E+00	4.95E-01	8.17E-01	6.64E-01	1.07E+00	9.80E-01	2.13E+00	2.98E-01	3.41E-01	1.28E+00	2.47E+00	1.96E+00	6.35E-01
360551007	43.1462	-77.5481	215	178	6/12/2013 0:00	6/12/2013 23:59	1.44E-01	4.45E-01	1.70E-01	1.61E-01	1.50E-02	1.64E-01	9.20E-01	1.20E+00	1.76E-01	5.17E-01	1.10E+00	1.72E+00	1.68E+00	7.64E-01
360551007	43.1462	-77.5481	215	178	6/15/2013 0:00	6/15/2013 23:59	1.55E+00	1.78E+00	4.90E-01	9.38E-02	5.24E-01	6.12E-01	-999	1.50E+00	-999	4.12E-01	-999	1.92E+00	1.90E+00	9.01E-01
360551007	43.1462	-77.5481	215	178	6/18/2013 0:00	6/18/2013 23:59	3.08E-01	6.20E-01	2.03E-01	8.84E-02	5.82E-02	1.96E-01	-999	1.42E+00	-999	4.91E-01	-999	1.91E+00	1.78E+00	7.90E-01
360551007	43.1462	-77.5481	215	178	6/21/2013 0:00	6/21/2013 23:59	1.00E+00	1.79E+00	4.52E-01	4.38E-01	2.67E-01	6.73E-01	1.72E+00	2.51E+00	5.50E-01	7.67E-01	2.27E+00	3.27E+00	1.87E+00	1.11E+00
360551007	43.1462	-77.5481	215	178	6/24/2013 0:00	6/24/2013 23:59	3.71E+00	3.33E+00	4.11E-01	1.98E-01	1.06E+00	1.20E+00	-999	4.48E+00	-999	5.23E-01	-999	5.00E+00	1.99E+00	8.03E-01
360551007	43.1462	-77.5481	215	178	6/27/2013 0:00	6/27/2013 23:59	2.07E+00	4.12E+00	4.47E-01	1.24E+00	4.67E-01	1.65E+00	-999	4.90E+00	-999	8.03E-01	-999	5.70E+00	1.88E+00	1.22E+00
360610134	40.7139	-73.9956	244	162	6/3/2013 0:00	6/3/2013 23:59	1.32E+00	2.44E+00	1.51E+00	1.12E+00	5.11E-01	1.07E+00	-999	4.08E+00	-999	2.84E+00	-999	6.92E+00	1.51E+00	3.13E+00
360610134	40.7139	-73.9956	244	162	6/6/2013 0:00	6/6/2013 23:59	1.31E+00	1.19E+00	1.67E+00	2.39E-01	7.13E-01	3.31E-01	2.61E+00	1.85E+00	1.11E+00	1.28E+00	3.72E+00	3.12E+00	1.56E+00	1.56E+00
360610134	40.7139	-73.9956	244	162	6/9/2013 0:00	6/9/2013 23:59	2.21E+00	3.47E+00	8.20E-01	6.97E-01	8.15E-01	1.30E+00	3.88E+00	5.37E+00	1.12E+00	2.16E+00	5.00E+00	7.53E+00	1.64E+00	3.46E+00
360610134	40.7139	-73.9956	244	162	6/12/2013 0:00	6/12/2013 23:59	3.18E-01	5.52E-01	2.30E-01	1.36E-02	7.76E-02	1.01E-01	1.59E+00	2.71E+00	6.96E-01	2.12E+00	2.29E+00	4.84E+00	1.45E+00	2.45E+00
360610134	40.7139	-73.9956	244	162	6/15/2013 0:00	6/15/2013 23:59	8.67E-01	7.72E-01	4.75E-01	1.88E-02	2.98E-01	1.38E-01	4.51E+00	3.44E+00	1.03E+00	1.65E+00	5.54E+00	5.09E+00	1.59E+00	2.69E+00
360610134	40.7139	-73.9956	244	162	6/18/2013 0:00	6/18/2013 23:59	2.66E+00	3.81E+00	2.30E+00	3.44E+00	1.16E+00	2.16E+00	3.65E+00	8.46E+00	2.12E+00	4.29E+00	5.77E+00	1.28E+01	1.67E+00	4.98E+00
360610134	40.7139	-73.9956	244	162	6/21/2013 0:00	6/21/2013 23:59	9.54E-01	1.20E+00	5.98E-01	6.55E-02	3.33E-01	2.69E-01	3.28E+00	3.29E+00	1.00E+00	1.91E+00	4.28E+00	5.20E+00	1.64E+00	2.27E+00
360610134	40.7139	-73.9956	244	162	6/24/2013 0:00	6/24/2013 23:59	2.91E+00	3.49E+00	9.20E-01	6.55E-01	9.51E-01	1.19E+00	-999	7.98E+00	-999	3.48E+00	-999	1.15E+01	1.73E+00	3.79E+00
360610134	40.7139	-73.9956	244	162	6/27/2013 0:00	6/27/2013 23:59	2.76E+00	2.63E+00	2.65E+00	1.21E+00	1.36E+00	1.01E+00	4.39E+00	7.11E+00	1.79E+00	3.59E+00	6.18E+00	1.07E+01	1.72E+00	4.08E+00
360810124	40.7362	-73.8232	245	163	6/3/2013 0:00	6/3/2013 23:59	1.02E+00	1.82E+00	8.41E-01	7.11E-01	3.19E-01	7.73E-01	1.40E+00	2.80E+00	6.32E-01	1.66E+00	2.03E+00	4.45E+00	1.55E+00	1.91E+00
360810124	40.7362	-73.8232	245	163	6/6/2013 0:00	6/6/2013 23:59	1.11E+00	1.12E+00	1.05E+00	2.29E-01	3.91E-01	3.48E-01	1.05E+00	1.30E+00	3.07E-01	7.26E-01	1.36E+00	2.02E+00	1.65E+00	1.01E+00
360810124	40.7362	-73.8232	245	163	6/9/2013 0:00	6/9/2013 23:59	1.75E+00	3.14E+00	7.14E-01	6.56E-01	6.19E-01	1.22E+00	2.13E+00	4.33E+00	9.10E-01	1.39E+00	3.04E+00	5.72E+00	1.71E+00	2.41E+00
360810124	40.7362	-73.8232	245	163	6/12/2013 0:00	6/12/2013 23:59	2.64E-01	4.77E-01	2.10E-01	2.18E-02	7.41E-02	9.07E-02	1.00E+00	2.29E+00	5.06E-01	1.61E+00	1.51E+00	3.90E+00	1.46E+00	2.00E+00
360810124	40.7362	-73.8232	245	163	6/15/2013 0:00	6/15/2013 23:59	6.69E-01	6.98E-01	4.37E-01	4.45E-02	2.47E-01	1.23E-01	3.76E+00	3.29E+00	7.19E-01	1.35E+00	4.48E+00	4.65E+00	1.63E+00	2.47E+00
360810124	40.7362	-73.8232	245	163	6/18/2013 0:00	6/18/2013 23:59	2.26E+00	3.39E+00	1.51E+00	3.62E+00	7.41E-01	2.13E+00	2.16E+00	5.98E+00	1.01E+00	2.25E+00	3.17E+00	8.23E+00	1.75E+00	2.83E+00
360810124	40.7362	-73.8232	245	163	6/21/2013 0:00	6/21/2013 23:59	7.89E-01	1.34E+00	5.03E-01	7.83E-02	2.88E-01	3.49E-01	2.64E+00	3.09E+00	6.22E-01	1.66E+00	3.26E+00	4.76E+00	1.70E+00	2.05E+00
360810124	40.7362	-73.8232	245	163	6/24/2013 0:00	6/24/2013 23:59	2.83E+00	3.26E+00	6.75E-01	6.01E-01	9.31E-01	1.09E+00	3.19E+00	7.29E+00	1.20E+00	3.13E+00	4.39E+00	1.04E+01	1.74E+00	3.59E+00
360810124	40.7362	-73.8232	245	163	6/27/2013 0:00	6/27/2013 23:59	2.48E+00	2.28E+00	1.81E+00	8.53E-01	9.80E-01	8.75E-01	3.04E+00	4.48E+00	1.08E+00	1.24E+00	4.12E+00	5.72E+00	1.80E+00	1.67E+00
361010003	42.0907	-77.2103	219	169	6/3/2013 0:00	6/3/2013 23:59	1.10E+00	1.19E+00	1.70E-01	3.25E-01	1.49E-01	5.08E-01	-999	4.79E-01	-999	1.12E-01	-999	5.91E-01	1.87E+00	1.94E-01
361010003	42.0907	-77.2103	219	169	6/6/2013 0:00	6/6/2013 23:59	1.29E+00	1.18E+00	5.87E-01	2.72E-01	2.60E-01	4.59E-01	1.39E+00	1.24E+00	2.96E-01	2.92E-01	1.69E+00	1.53E+00	1.87E+00	4.27E-01
361010003	42.0907	-77.2103	219	169	6/8/2013 0:00	6/8/2013 23:59	5.12E-01	1.26E+00	1.87E-01	1.88E-01	3.46E-02	4.99E-01	-999	6.48E-01	-999	1.23E-01	-999	7.71E-01	1.86E+00	1.66E-01
361010003	42.0907	-77.2103	219	169	6/9/2013 0:00	6/9/2013 23:59	-999	2.03E+00	-999	1.47E-01	-999	7.53E-01	9.40E-01	1.21E+00	1.88E-01	1.35E-01	1.13E+00	1.34E+00	1.97E+00	2.39E-01
361010003	42.0907	-77.2103	219	169	6/12/2013 0:00	6/12/2013 23:59	2.71E-01	5.11E-01	9.96E-02	4.37E-02	2.91E-02	1.80E-01	7.80E-01	8.13E-01	1.41E-01	1.18E-01	9.21E-01	9.31E-01	1.96E+00	1.96E-01
361010003	42.0907	-77.2103	219	169	6/15/2013 0:00	6/15/2013 23:59	7.65E-01	9.61E-01	2.99E-01	9.21E-02	1.46E-01	3.42E-01	2.74E+00	1.11E+00	3.34E-01	1.77E-01	3.07E+00	1.29E+00	2.00E+00	4.49E-01
361010003	42.0907	-77.2103	219	169	6/18/2013 0:00	6/18/2013 23:59	1.05E+00	1.92E+00	2.12E-01	7.58E-01	2.35E-01	8.85E-01	1.64E+00	2.34E+00	2.41E-01	2.76E-01	1.88E+00	2.61E+00	1.92E+00	5.47E-01
361010003	42.0907	-77.2103	219	169	6/21/2013 0:00	6/21/2013 23:59	1.77E+00	4.00E+00	2.03E-01	1.62E-01	4.16E-01	1.22E+00	2.37E+00	4.34E+00	3.66E-01	3.84E-01	2.74E+00	4.72E+00	1.98E+00	6.03E-01
361010003	42.0907	-77.2103	219	169	6/24/2013 0:00	6/24/2013 23:59	3.32E+00	3.06E+00	2.38E-01	2.83E-01	7.90E-01	1.15E+00	-999	5.32E+00	-999	3.21E-01	-999	5.64E+00	2.02E+00	5.13E-01
361010003	42.0907	-77.2103	219	169	6/27/2013 0:00	6/27/2013 23:59	1.83E+00	2.92E+00	1.72E-01	3.88E-01	2.62E-01	1.05E+00	1.32E+00	4.31E+00	2.70E-01	3.38E-01	1.59E+00	4.64E+00	1.99E+00	7.46E-01
370210034	35.6075	-82.5833	192	104	6/3/2013 0:00	6/3/2013 23:59	1.41E+00	1.38E+00	3.27E-01	9.80E-02	3.02E-01	5.02E-01	1.11E+00	1.67E+00	2.04E-01	4.08E-01	1.31E+00	2.07E+00	1.90E+00	6.35E-01
370210034	35.6075	-82.5833	192	104	6/9/2013 0:00	6/9/2013 23:59	2.45E+00	2.20E+00	2.58E-01	1.60E-01	3.73E-01	7.79E-01	1.95E+00	2.79E+00	5.22E-01	2.74E-01	2.47E+00	3.06E+00	1.87E+00	5.88E-01
370210034	35.6075	-82.5833	192	104	6/15/2013 0:00	6/15/2013 23:59	1.85E+00	1.76E+00	2.91E-01	2.56E-02	3.52E-01	5.78E-01	-999	3.42E+00	-999	3.73E-01	-999	3.79E+00	1.97E+00	8.43E-01
370210034	35.6075	-82.5833	192	104	6/21/2013 0:00	6/21/2013 23:59	2.76E+00	2.00E+00	4.31E-01	3.77E-01	6.67E-01	7.24E-01	2.76E+00	5.24E+00	7.01E-01	7.82E-01	3.46E+00	6.02E+00	1.88E+00	1.37E+00
370210034	35.6075	-82.5833	192	104	6/27/2013 0:00	6/27/2013 23:59	1.44E+00	1.50E+00	2.56E-01	5.08E-02	1.08E-01	3.87E-01	1.53E+00	2.37E+00	3.00E-01	4.63E-01	1.83E+00	2.83E+00	1.92E+00	8.78E-01
370350004	35.7289	-81.3656	201	106	6/3/2013 0:00	6/3/2013 23:59	6.45E-01	1.40E+00	2.50E-01	5.17E-02	6.84E-02	4.24E-01	1.19E+00	2.61E+00	2.91E-01	5.07E-01	1.48E+00	3.12E+00	1.83E+00	1.01E+00
370350004	35.7289	-81.3656	201	106	6/9/2013 0:00	6/9/2013 23:59	3.04E+00	2.78E+00	2.74E-01	6.10E-01	5.14E-01	1.08E+00	2.47E+00	5.71E+00	5.81E-01	4.55E-01	3.05E+00	6.16E+00	1.89E+00	1.20E+00
370350004	35.7289	-81.3656	201	106	6/15/2013 0:00	6/15/2013 23:59	1.82E+00	2.64E+00	2.00E-01	2.30E-02	3.30E-01	8.77E-01	2.63E+00	4.11E+00	3.63E-01	3.58E-01	2.99E+00	4.47E+00	1.96E+00	9.43E-01
370350004	35.7289	-81.3656	201	106	6/21/2013 0:00	6/21/2013 23:59	-999	1.91E+00	-999	2.74E-01	-999	5.88E-01	3.19E+00	5.38E+00	1.11E+00	7.70E-01	4.30E+00	6.15E+00	1.83E+00	1.70E+00
370350004	35.7289	-81.3656	201	106	6/27/2013 0:00	6/27/2013 23:59	1.57E+00	1.60E+00	3.17E-01	2.12E-01	2.36E-01	4.17E-01	2.28E+00	5.30E+00	4.86E-01	5.85E-01	2.77E+00	5.89E+00	1.86E+00	1.25E+00
370570002	35.8144	-80.2625	209	108	6/3/2013 0:00	6/3/2013 23:59	7.72E-01	9.05E-01	2.36E-01	5.52E-02	8.08E-02	3.13E-01	1.12E+00	1.18E+00	2.81E-01	2.00E-01	1.40E+00	1.38E+00	1.89E+00	2.91E-01
370570002	35.8144	-80.2625	209	108	6/9/2013 0:00	6/9/2013 23:59	2.82E+00	2.36E+00	3.15E-01	6.08E-01	7.46E-01	9.59E-01	-999	6.56E+00	-999	4.49E-01	-999	7.01E+00	1.90E+00	8.93E-01
370570002	35.8144	-80.2625	209	108	6/15/2013 0:00	6/15/2013 23:59	1.89E+00	2.73E+00	3.25E-01	1.95E-01	4.50E-01	9.35E-01	2.71E+00	5.86E+00	5.84E-01	6.41E-01	3.29E+00	6.50E+00	1.91E+00	1.34E+00
370570002	35.8144	-80.2625	209	108	6/21/2013 0:00	6/21/2013 23:59	1.53E+00	1.38E+00	4.21E-01	6.15E-02	3.54E-01	3.91E-01	-999	3.57E+00	-999	5.64E-01	-999	4.13E+00	1.84E+00	1.11E+00
370570002	35.8144	-80.2625	209	108	6/27/2013 0:00	6/27/2013 23:59	1.60E+00	1.99E+00	3.78E-01	1.65E-01	3.53E-01	6.29E-01	2.04E+00	4.17E+00	3.39E-01	4.61E-01	2.38E+00	4.63E+00	1.89E+00	6.93E-01
370670022	36.1106	-80.2267	209	111	6/3/2013 0:00	6/3/2013 23:59	9.29E-01	9.72E-01	2.86E-01	3.44E-01	6.06E-02	3.88E-01	1.08E+00	1.76E+00	2.13E-01	3.92E-01	1.29E+00	2.15E+00	1.78E+00	6.68E-01
370670022	36.1106	-80.2267	209	111	6/9/2013 0:00	6/9/2013 23:59	2.96E+00	2.58E+00	2.53E-01	4.11E-01	8.00E-01	9.37E-01	2.60E+00	6.06E+00	4.95E-01	4.76E-01	3.10E+00	6.53E+00	1.89E+00	1.11E+00
370670022	36.1106	-80.2267	209	111	6/15/2013 0:00	6/15/2013 23:59	2.51E+00	3.06E+00	2.51E-01	5.98E-02	4.25E-01	1.02E+00	2.42E+00	4.43E+00	6.41E-01	4.32E-01	3.06E+00	4.86E+00	1.97E+00	1.07E+00
370670022	36.1106	-80.2267	209	111	6/21/2013 0:00	6/21/2013 23:59	1.89E+00	1.44E+00	2.57E-01	5.42E-02	4.60E-01	3.86E-01	2.76E+00	3.48E+00	4.06E-01	6.43E-01	3.17E+00	4.12E+00	1.82E+00	1.12E+00
370670022	36.1106	-80.2267	209	111	6/27/2013 0:00	6/27/2013 23:59	1.85E+00	1.79E+00	3.94E-01	3.94E-01	3.63E-01	5.41E-01	2.31E+00	5.51E+00	3.61E-01	6.26E-01	2.67E+00	6.14E+00	1.85E+00	1.11E+00
371190041	35.2403	-80.7856	206	102	6/3/2013 0:00	6/3/2013 23:59	8.67E-01	9.81E-01	2.80E-01	3.00E-02	9.91E-02	2.75E-01	1.09E+00	2.10E+00	3.26E-01	6.62E-01	1.42E+00	2.77E+00	1.73E+00	9.66E-01
371190041	35.2403	-80.7856	206	102	6/6/2013 0:00	6/6/2013 23:59	-999	6.80E-01	-999	5.51E-02	-999	1.52E-01	6.70E-01	1.76E+00	1.34E-01	7.43E-01	8.04E-01	2.50E+00	1.53E+00	1.10E+00
371190041	35.2403	-80.7856	206	102	6/9/2013 0:00	6/9/2013 23:59	2.19E+00	2.58E+00	1.63E-01	6.05E-01	4.94E-01	9.65E-01	2.32E+00	8.05E+00	4.54E-01	7.72E-01	2.77E+00	8.82E+00	1.83E+00	1.67E+00
371190041	35.2403	-80.7856	206	102	6/12/2013 0:00	6/12/2013 23:59	1.91E+00	2.03E+00	2.63E-01	1.84E-01	4.59E-01	5.45E-01	2.80E+00	7.36E+00	8.23E-01	1.61E+00	3.62E+00	8.97E+00	1.80E+00	2.28E+00
371190041	35.2403	-80.7856	206	102	6/15/2013 0:00	6/15/2013 23:59	1.70E+00	2.27E+00	2.11E-01	9.54E-02	3.46E-01	7.17E-01	2.71E+00	5.45E+00	7.20E-01	8.19E-01	3.43E+00	6.27E+00	1.82E+00	1.71E+00
371190041	35.2403	-80.7856	206	102	6/18/2013 0:00	6/18/2013 23:59	1.46E+00	1.55E+00	2.57E-01	1.29E-01	8.14E-02	5.05E-01	1.28E+00	3.97E+00	2.76E-01	8.05E-01	1.56E+00	4.77E+00	1.76E+00	1.16E+00
371190041	35.2403	-80.7856	206	102	6/21/2013 0:00	6/21/2013 23:59	1.64E+00	1.27E+00	3.29E-01	4.04E-02	4.03E-01	3.37E-01	-999	3.71E+00	-999	7.19E-01	-999	4.43E+00	1.82E+00	1.47E+00
371190041	35.2403	-80.7856	206	102	6/24/2013 0:00	6/24/2013 23:59	1.14E+00	1.09E+00	2.58E-01	1.40E+00	9.78E-02	2.24E-01	1.22E+00	5.36E+00	1.97E-01	9.00E-01	1.42E+00	6.26E+00	1.73E+00	1.44E+00
371190041	35.2403	-80.7856	206	102	6/27/2013 0:00	6/27/2013 23:59	1.76E+00	1.53E+00	2.86E-01	4.44E-02	2.03E-01	4.20E-01	1.84E+00	4.03E+00	3.10E-01	5.69E-01	2.15E+00	4.60E+00	1.82E+00	8.18E-01
371590021	35.5519	-80.395	209	106	6/3/2013 0:00	6/3/2013 23:59	8.14E-01	8.35E-01	1.28E-01	4.88E-02	8.78E-02	2.89E-01	8.30E-01	1.28E+00	1.65E-01	1.38E-01	9.95E-01	1.42E+00	1.94E+00	2.06E-01
371590021	35.5519	-80.395	209	106	6/9/2013 0:00	6/9/2013 23:59	2.29E+00	2.39E+00	2.06E-01	7.59E-01	5.49E-01	1.04E+00	2.17E+00	6.71E+00	3.47E-01	3.41E-01	2.52E+00	7.05E+00	1.91E+00	6.66E-01
371590021	35.5519	-80.395	209	106	6/15/2013 0:00	6/15/2013 23:59	2.47E+00	2.30E+00	4.56E-01	1.07E-01	4.08E-01	7.86E-01	2.80E+00	5.37E+00	5.40E-01	4.41E-01	3.34E+00	5.82E+00	1.91E+00	9.45E-01
371590021	35.5519	-80.395	209	106	6/21/2013 0:00	6/21/2013 23:59	1.31E+00	1.27E+00	3.00E-01	3.55E-02	3.02E-01	3.86E-01	2.85E+00	3.07E+00	4.64E-01	3.23E-01	3.31E+00	3.39E+00	1.91E+00	7.65E-01
371590021	35.5519	-80.395	209	106	6/27/2013 0:00	6/27/2013 23:59	1.62E+00	1.68E+00	2.65E-01	6.14E-02	1.80E-01	5.16E-01	2.04E+00	2.94E+00	2.41E-01	2.60E-01	2.28E+00	3.20E+00	1.92E+00	3.84E-01
371830014	35.8561	-78.5742	221	111	6/3/2013 0:00	6/3/2013 23:59	1.04E+00	8.69E-01	2.30E-01	4.30E-02	8.05E-02	2.54E-01	1.00E+00	1.55E+00	2.48E-01	6.85E-01	1.25E+00	2.24E+00	1.63E+00	8.37E-01
371830014	35.8561	-78.5742	221	111	6/6/2013 0:00	6/6/2013 23:59	1.10E+00	1.11E+00	3.10E-01	1.12E-01	1.17E-01	3.10E-01	1.06E+00	2.01E+00	3.05E-01	7.34E-01	1.37E+00	2.75E+00	1.62E+00	9.46E-01
371830014	35.8561	-78.5742	221	111	6/9/2013 0:00	6/9/2013 23:59	-999	1.61E+00	-999	3.75E-01	-999	6.43E-01	2.88E+00	5.57E+00	4.51E-01	5.34E-01	3.33E+00	6.11E+00	1.80E+00	1.09E+00
371830014	35.8561	-78.5742	221	111	6/12/2013 0:00	6/12/2013 23:59	2.77E+00	2.11E+00	2.83E-01	4.40E-01	7.52E-01	7.24E-01	3.01E+00	8.34E+00	5.70E-01	1.54E+00	3.58E+00	9.88E+00	1.82E+00	2.03E+00
371830014	35.8561	-78.5742	221	111	6/15/2013 0:00	6/15/2013 23:59	1.89E+00	2.07E+00	2.32E-01	1.04E-01	4.64E-01	6.64E-01	2.89E+00	5.82E+00	6.08E-01	8.73E-01	3.50E+00	6.69E+00	1.83E+00	1.86E+00
371830014	35.8561	-78.5742	221	111	6/18/2013 0:00	6/18/2013 23:59	1.72E+00	1.64E+00	2.15E-01	7.74E-02	2.24E-01	5.63E-01	1.41E+00	3.53E+00	3.03E-01	7.00E-01	1.71E+00	4.23E+00	1.78E+00	9.23E-01
371830014	35.8561	-78.5742	221	111	6/21/2013 0:00	6/21/2013 23:59	8.70E-01	1.10E+00	3.31E-01	4.22E-02	1.33E-01	2.28E-01	1.76E+00	1.88E+00	2.39E-01	5.35E-01	2.00E+00	2.42E+00	1.74E+00	8.55E-01
371830014	35.8561	-78.5742	221	111	6/24/2013 0:00	6/24/2013 23:59	1.23E+00	9.67E-01	3.02E-01	5.15E-01	1.86E-01	1.14E-01	1.40E+00	2.62E+00	2.02E-01	8.40E-01	1.60E+00	3.46E+00	1.69E+00	1.10E+00
371830014	35.8561	-78.5742	221	111	6/27/2013 0:00	6/27/2013 23:59	1.63E+00	2.15E+00	2.95E-01	5.01E-02	3.38E-01	6.30E-01	2.22E+00	4.24E+00	2.40E-01	7.00E-01	2.46E+00	4.94E+00	1.81E+00	9.99E-01
380171004	46.9336	-96.8546	85	200	6/3/2013 0:00	6/3/2013 23:59	7.50E-01	5.07E-01	3.62E-01	5.44E-02	1.26E-01	1.16E-01	8.30E-01	1.02E+00	3.40E-01	3.09E-01	1.17E+00	1.33E+00	1.80E+00	6.55E-01
380171004	46.9336	-96.8546	85	200	6/6/2013 0:00	6/6/2013 23:59	1.22E+00	7.18E-01	2.61E-01	9.70E-02	2.52E-01	2.35E-01	7.30E-01	9.97E-01	2.89E-01	2.15E-01	1.02E+00	1.21E+00	2.02E+00	3.64E-01
380171004	46.9336	-96.8546	85	200	6/9/2013 0:00	6/9/2013 23:59	1.16E+00	4.43E-01	4.90E-01	1.52E-01	2.20E-01	1.74E-01	9.50E-01	7.42E-01	3.50E-01	2.10E-01	1.30E+00	9.52E-01	1.72E+00	5.26E-01
380171004	46.9336	-96.8546	85	200	6/12/2013 0:00	6/12/2013 23:59	6.36E-01	7.37E-01	2.02E-01	9.79E-02	8.45E-02	1.91E-01	8.80E-01	2.15E+00	3.00E-01	6.51E-01	1.18E+00	2.81E+00	1.88E+00	1.80E+00
380171004	46.9336	-96.8546	85	200	6/15/2013 0:00	6/15/2013 23:59	5.23E-01	4.28E-01	1.66E-01	5.17E-03	8.24E-02	1.17E-01	5.36E-01	3.16E-01	1.28E-01	1.40E-01	6.64E-01	4.56E-01	1.90E+00	2.14E-01
380171004	46.9336	-96.8546	85	200	6/18/2013 0:00	6/18/2013 23:59	9.23E-01	7.02E-01	2.61E-01	6.86E-02	9.92E-02	2.10E-01	8.90E-01	1.82E+00	2.22E-01	3.83E-01	1.11E+00	2.20E+00	1.95E+00	1.17E+00
380171004	46.9336	-96.8546	85	200	6/21/2013 0:00	6/21/2013 23:59	7.08E-01	1.24E+00	3.61E-01	3.67E-01	8.19E-02	4.89E-01	4.25E-01	1.25E+00	1.63E-01	2.71E-01	5.88E-01	1.52E+00	1.92E+00	3.64E-01
380171004	46.9336	-96.8546	85	200	6/24/2013 0:00	6/24/2013 23:59	-999	5.09E-01	-999	1.33E-01	-999	8.23E-02	5.34E-01	8.16E-01	2.46E-01	3.75E-01	7.80E-01	1.19E+00	1.79E+00	5.25E-01
380171004	46.9336	-96.8546	85	200	6/27/2013 0:00	6/27/2013 23:59	-999	6.17E-01	-999	3.15E-03	-999	1.98E-01	5.61E-01	1.92E-01	8.28E-02	1.61E-01	6.44E-01	3.53E-01	1.86E+00	1.40E-01
390350038	41.4769	-81.6819	190	158	6/3/2013 0:00	6/3/2013 23:59	1.49E+00	2.78E+00	5.60E-01	4.78E-02	5.13E-01	7.23E-01	9.70E-01	1.24E+00	3.26E-01	8.29E-01	1.30E+00	2.06E+00	1.53E+00	1.05E+00
390350038	41.4769	-81.6819	190	158	6/9/2013 0:00	6/9/2013 23:59	5.84E+00	6.44E+00	1.29E+00	4.25E-01	1.95E+00	2.30E+00	2.70E+00	3.53E+00	7.36E-01	9.25E-01	3.44E+00	4.45E+00	1.87E+00	1.62E+00
390350038	41.4769	-81.6819	190	158	6/15/2013 0:00	6/15/2013 23:59	1.81E+00	2.26E+00	1.20E+00	3.52E-01	6.33E-01	7.51E-01	4.10E+00	3.63E+00	1.35E+00	1.23E+00	5.45E+00	4.85E+00	1.72E+00	2.75E+00
390350038	41.4769	-81.6819	190	158	6/21/2013 0:00	6/21/2013 23:59	5.46E+00	4.94E+00	1.00E+00	7.09E-01	1.61E+00	1.81E+00	3.55E+00	3.80E+00	1.72E+00	1.51E+00	5.27E+00	5.31E+00	1.83E+00	1.96E+00
390350038	41.4769	-81.6819	190	158	6/27/2013 0:00	6/27/2013 23:59	2.48E+00	6.19E+00	6.02E-01	4.73E-01	6.79E-01	1.15E+00	1.44E+00	4.00E+00	4.65E-01	1.24E+00	1.91E+00	5.24E+00	1.82E+00	1.79E+00
390350060	41.4919	-81.6783	190	158	6/3/2013 0:00	6/3/2013 23:59	1.26E+00	2.78E+00	5.68E-01	4.78E-02	4.83E-01	7.23E-01	4.25E-01	1.24E+00	7.09E-01	8.29E-01	1.13E+00	2.06E+00	1.53E+00	1.05E+00
390350060	41.4919	-81.6783	190	158	6/3/2013 0:00	6/3/2013 23:59	1.33E+00	2.78E+00	5.32E-01	4.78E-02	5.00E-01	7.23E-01	4.44E-01	1.24E+00	7.95E-01	8.29E-01	1.24E+00	2.06E+00	1.53E+00	1.05E+00
390350060	41.4919	-81.6783	190	158	6/6/2013 0:00	6/6/2013 23:59	1.35E+00	2.18E+00	1.14E+00	4.65E-01	3.66E-01	7.77E-01	1.42E+00	2.46E+00	1.53E+00	1.48E+00	2.95E+00	3.94E+00	1.53E+00	1.75E+00
390350060	41.4919	-81.6783	190	158	6/9/2013 0:00	6/9/2013 23:59	4.70E+00	6.44E+00	1.19E+00	4.25E-01	1.74E+00	2.30E+00	-999	3.53E+00	-999	9.25E-01	-999	4.45E+00	1.87E+00	1.62E+00
390350060	41.4919	-81.6783	190	158	6/9/2013 0:00	6/9/2013 23:59	4.88E+00	6.44E+00	1.39E+00	4.25E-01	1.74E+00	2.30E+00	-999	3.53E+00	-999	9.25E-01	-999	4.45E+00	1.87E+00	1.62E+00
390350060	41.4919	-81.6783	190	158	6/12/2013 0:00	6/12/2013 23:59	6.61E+00	5.62E+00	4.87E+00	3.40E+00	3.55E+00	2.73E+00	-999	4.23E+00	-999	2.14E+00	-999	6.37E+00	1.69E+00	2.44E+00
390350060	41.4919	-81.6783	190	158	6/15/2013 0:00	6/15/2013 23:59	2.01E+00	2.26E+00	1.22E+00	3.52E-01	7.54E-01	7.51E-01	-999	3.63E+00	-999	1.23E+00	-999	4.85E+00	1.72E+00	2.75E+00
390350060	41.4919	-81.6783	190	158	6/15/2013 0:00	6/15/2013 23:59	2.10E+00	2.26E+00	1.33E+00	3.52E-01	8.40E-01	7.51E-01	-999	3.63E+00	-999	1.23E+00	-999	4.85E+00	1.72E+00	2.75E+00
390350060	41.4919	-81.6783	190	158	6/18/2013 0:00	6/18/2013 23:59	1.53E+00	3.76E+00	5.83E-01	2.36E+00	2.65E-01	1.66E+00	-999	2.95E+00	-999	1.49E+00	-999	4.44E+00	1.68E+00	1.80E+00
390350060	41.4919	-81.6783	190	158	6/24/2013 0:00	6/24/2013 23:59	4.04E+00	3.72E+00	4.55E-01	9.15E-02	1.18E+00	1.22E+00	-999	5.30E+00	-999	1.17E+00	-999	6.47E+00	1.92E+00	1.63E+00
390350060	41.4919	-81.6783	190	158	6/24/2013 0:00	6/24/2013 23:59	4.12E+00	3.72E+00	4.20E-01	9.15E-02	1.22E+00	1.22E+00	-999	5.30E+00	-999	1.17E+00	-999	6.47E+00	1.92E+00	1.63E+00
390350060	41.4919	-81.6783	190	158	6/27/2013 0:00	6/27/2013 23:59	2.33E+00	6.19E+00	5.42E-01	4.73E-01	5.66E-01	1.15E+00	-999	4.00E+00	-999	1.24E+00	-999	5.24E+00	1.82E+00	1.79E+00
390350060	41.4919	-81.6783	190	158	6/27/2013 0:00	6/27/2013 23:59	1.31E-01	6.19E+00	4.51E-02	4.73E-01	4.05E-03	1.15E+00	-999	4.00E+00	-999	1.24E+00	-999	5.24E+00	1.82E+00	1.79E+00
390490081	40.0878	-82.9597	183	144	6/3/2013 0:00	6/3/2013 23:59	1.43E+00	1.89E+00	6.05E-01	1.49E-01	5.41E-01	6.67E-01	3.77E-01	7.88E-01	5.13E-01	6.08E-01	8.90E-01	1.40E+00	1.63E+00	5.98E-01
390490081	40.0878	-82.9597	183	144	6/9/2013 0:00	6/9/2013 23:59	3.56E+00	5.65E+00	5.37E-01	6.65E-01	1.19E+00	2.12E+00	2.13E+00	5.62E+00	7.00E-01	9.46E-01	2.83E+00	6.56E+00	1.96E+00	1.59E+00
390490081	40.0878	-82.9597	183	144	6/15/2013 0:00	6/15/2013 23:59	3.67E+00	3.02E+00	7.50E-01	4.94E-01	1.17E+00	1.10E+00	1.74E+00	3.14E+00	1.65E+00	1.05E+00	3.39E+00	4.20E+00	1.79E+00	2.06E+00
390490081	40.0878	-82.9597	183	144	6/21/2013 0:00	6/21/2013 23:59	3.98E+00	4.23E+00	5.97E-01	1.63E+00	1.32E+00	1.81E+00	2.52E+00	5.42E+00	1.27E+00	2.17E+00	3.79E+00	7.58E+00	1.96E+00	2.15E+00
390490081	40.0878	-82.9597	183	144	6/27/2013 0:00	6/27/2013 23:59	2.04E+00	9.04E-01	8.68E-01	1.35E-01	6.17E-01	2.84E-01	9.30E-01	1.52E+00	5.50E-01	9.27E-01	1.48E+00	2.45E+00	1.76E+00	1.07E+00
390610040	39.1286	-84.5042	174	134	6/3/2013 0:00	6/3/2013 23:59	9.59E-01	1.51E+00	7.71E-01	1.82E-01	2.66E-01	4.98E-01	7.40E-01	1.22E+00	2.24E-01	9.04E-01	9.64E-01	2.13E+00	1.57E+00	1.01E+00
390610040	39.1286	-84.5042	174	134	6/6/2013 0:00	6/6/2013 23:59	3.03E+00	2.60E+00	1.61E+00	7.46E-01	1.34E+00	1.04E+00	1.93E+00	3.31E+00	7.18E-01	1.60E+00	2.65E+00	4.91E+00	1.74E+00	1.43E+00
390610040	39.1286	-84.5042	174	134	6/9/2013 0:00	6/9/2013 23:59	3.92E+00	4.57E+00	8.09E-01	7.91E-01	1.42E+00	1.78E+00	2.00E+00	5.34E+00	5.52E-01	9.11E-01	2.55E+00	6.25E+00	1.96E+00	1.44E+00
390610040	39.1286	-84.5042	174	134	6/12/2013 0:00	6/12/2013 23:59	3.78E+00	2.61E+00	7.66E-01	7.62E-01	1.01E+00	9.70E-01	2.93E+00	5.75E+00	7.99E-01	1.72E+00	3.73E+00	7.47E+00	1.84E+00	1.55E+00
390610040	39.1286	-84.5042	174	134	6/15/2013 0:00	6/15/2013 23:59	2.70E+00	2.30E+00	6.09E-01	8.18E-01	7.35E-01	9.39E-01	2.44E+00	3.18E+00	7.17E-01	9.46E-01	3.16E+00	4.13E+00	1.83E+00	1.52E+00
390610040	39.1286	-84.5042	174	134	6/18/2013 0:00	6/18/2013 23:59	3.12E+00	4.02E+00	1.01E+00	5.30E-01	7.58E-01	1.53E+00	1.62E+00	2.98E+00	6.56E-01	1.44E+00	2.28E+00	4.42E+00	1.82E+00	1.35E+00
390610040	39.1286	-84.5042	174	134	6/21/2013 0:00	6/21/2013 23:59	3.01E+00	4.92E+00	5.12E-01	3.28E-01	9.12E-01	1.46E+00	2.44E+00	5.52E+00	8.77E-01	1.58E+00	3.32E+00	7.10E+00	1.95E+00	1.92E+00
390610040	39.1286	-84.5042	174	134	6/24/2013 0:00	6/24/2013 23:59	5.04E+00	3.00E+00	6.72E-01	4.61E-01	1.48E+00	1.10E+00	2.32E+00	5.42E+00	1.00E+00	1.56E+00	3.32E+00	6.98E+00	1.89E+00	1.50E+00
390610040	39.1286	-84.5042	174	134	6/27/2013 0:00	6/27/2013 23:59	2.66E+00	2.77E+00	7.64E-01	1.89E-01	8.00E-01	8.10E-01	1.36E+00	2.65E+00	4.97E-01	1.19E+00	1.86E+00	3.83E+00	1.84E+00	1.54E+00
390811001	40.3219	-80.6064	199	149	6/3/2013 0:00	6/3/2013 23:59	2.42E+00	1.72E+00	3.46E-01	7.02E-02	7.51E-01	5.87E-01	1.13E+00	7.94E-01	5.32E-01	3.87E-01	1.66E+00	1.18E+00	1.75E+00	4.88E-01
390811001	40.3219	-80.6064	199	149	6/9/2013 0:00	6/9/2013 23:59	5.50E+00	6.29E+00	5.90E-01	5.69E-01	1.77E+00	2.28E+00	2.94E+00	4.03E+00	9.34E-01	6.97E-01	3.87E+00	4.73E+00	1.96E+00	1.14E+00
390811001	40.3219	-80.6064	199	149	6/15/2013 0:00	6/15/2013 23:59	2.02E+00	1.70E+00	6.96E-01	2.13E-01	5.46E-01	5.88E-01	3.07E+00	2.25E+00	7.88E-01	4.77E-01	3.86E+00	2.73E+00	1.87E+00	1.18E+00
390811001	40.3219	-80.6064	199	149	6/21/2013 0:00	6/21/2013 23:59	4.47E+00	5.67E+00	7.84E-01	1.80E+00	1.26E+00	2.22E+00	3.51E+00	5.09E+00	1.17E+00	1.01E+00	4.68E+00	6.11E+00	1.99E+00	1.39E+00
390811001	40.3219	-80.6064	199	149	6/27/2013 0:00	6/27/2013 23:59	2.05E+00	3.43E+00	2.82E-01	3.36E-02	3.85E-01	6.90E-01	1.50E+00	2.68E+00	7.46E-01	3.62E-01	2.25E+00	3.04E+00	1.97E+00	6.56E-01
390933002	41.4631	-82.1144	187	157	6/3/2013 0:00	6/3/2013 23:59	2.38E+00	1.90E+00	3.12E-01	8.66E-02	5.52E-01	5.73E-01	9.70E-01	6.47E-01	2.55E-01	4.46E-01	1.23E+00	1.09E+00	1.66E+00	4.56E-01
390933002	41.4631	-82.1144	187	157	6/9/2013 0:00	6/9/2013 23:59	4.47E+00	6.42E+00	7.70E-01	7.18E-01	1.48E+00	2.41E+00	4.02E+00	3.65E+00	1.23E+00	9.32E-01	5.25E+00	4.58E+00	1.89E+00	1.51E+00
390933002	41.4631	-82.1144	187	157	6/15/2013 0:00	6/15/2013 23:59	1.84E+00	1.96E+00	9.14E-01	4.62E-01	4.62E-01	7.33E-01	5.16E+00	2.69E+00	1.30E+00	8.31E-01	6.46E+00	3.52E+00	1.85E+00	1.69E+00
390933002	41.4631	-82.1144	187	157	6/21/2013 0:00	6/21/2013 23:59	3.44E+00	4.93E+00	8.11E-01	1.39E+00	1.10E+00	2.06E+00	-999	3.23E+00	-999	1.24E+00	-999	4.47E+00	1.92E+00	1.35E+00
390933002	41.4631	-82.1144	187	157	6/27/2013 0:00	6/27/2013 23:59	1.80E+00	6.38E+00	4.14E-01	6.69E-01	2.80E-01	1.18E+00	1.41E+00	3.17E+00	3.30E-01	9.73E-01	1.74E+00	4.14E+00	1.91E+00	1.06E+00
390950026	41.6206	-83.6414	176	157	6/3/2013 0:00	6/3/2013 23:59	4.82E-01	6.06E-01	2.25E-01	1.97E-01	8.11E-02	2.01E-01	5.71E-01	9.93E-01	2.44E-01	7.18E-01	8.15E-01	1.71E+00	1.69E+00	7.66E-01
390950026	41.6206	-83.6414	176	157	6/9/2013 0:00	6/9/2013 23:59	5.29E+00	5.84E+00	1.77E+00	4.23E+00	2.02E+00	3.19E+00	1.72E+00	3.24E+00	5.68E-01	1.00E+00	2.29E+00	4.24E+00	1.83E+00	1.53E+00
390950026	41.6206	-83.6414	176	157	6/15/2013 0:00	6/15/2013 23:59	2.75E+00	1.85E+00	1.18E+00	2.41E+00	1.02E+00	1.18E+00	2.65E+00	2.93E+00	6.31E-01	9.35E-01	3.28E+00	3.86E+00	1.78E+00	1.87E+00
390950026	41.6206	-83.6414	176	157	6/21/2013 0:00	6/21/2013 23:59	4.11E+00	4.16E+00	6.96E-01	2.74E+00	1.42E+00	2.14E+00	1.86E+00	2.62E+00	1.02E+00	1.16E+00	2.88E+00	3.77E+00	1.90E+00	1.35E+00
390950026	41.6206	-83.6414	176	157	6/27/2013 0:00	6/27/2013 23:59	1.56E+00	1.28E+00	9.75E-01	4.79E-01	3.84E-01	5.54E-01	1.36E+00	1.23E+00	4.61E-01	5.89E-01	1.82E+00	1.82E+00	1.79E+00	6.40E-01
390990014	41.0959	-80.6584	197	156	6/3/2013 0:00	6/3/2013 23:59	8.66E-01	6.17E-01	1.60E-01	3.03E-02	2.36E-01	1.85E-01	4.88E-01	6.18E-01	2.74E-01	4.01E-01	7.62E-01	1.02E+00	1.66E+00	4.54E-01
390990014	41.0959	-80.6584	197	156	6/9/2013 0:00	6/9/2013 23:59	5.75E+00	6.75E+00	9.95E-01	1.13E+00	1.99E+00	2.61E+00	3.52E+00	3.45E+00	1.50E+00	8.98E-01	5.02E+00	4.35E+00	1.86E+00	1.38E+00
390990014	41.0959	-80.6584	197	156	6/15/2013 0:00	6/15/2013 23:59	1.41E+00	2.02E+00	6.72E-01	6.55E-01	4.86E-01	8.24E-01	4.26E+00	2.42E+00	7.70E-01	7.25E-01	5.03E+00	3.15E+00	1.82E+00	1.59E+00
390990014	41.0959	-80.6584	197	156	6/21/2013 0:00	6/21/2013 23:59	3.51E+00	3.74E+00	8.97E-01	1.84E+00	1.10E+00	1.74E+00	4.04E+00	3.73E+00	1.30E+00	1.48E+00	5.34E+00	5.21E+00	1.88E+00	1.57E+00
390990014	41.0959	-80.6584	197	156	6/27/2013 0:00	6/27/2013 23:59	1.57E+00	3.73E+00	4.17E-01	1.78E-01	3.55E-01	9.79E-01	1.49E+00	2.91E+00	6.55E-01	6.13E-01	2.15E+00	3.52E+00	1.92E+00	7.61E-01
391130032	39.7603	-84.1878	175	140	6/3/2013 0:00	6/3/2013 23:59	8.80E-01	2.37E+00	9.41E-01	5.87E-01	4.38E-01	9.75E-01	8.80E-01	7.97E-01	3.05E-01	5.27E-01	1.19E+00	1.32E+00	1.66E+00	6.03E-01
391130032	39.7603	-84.1878	175	140	6/9/2013 0:00	6/9/2013 23:59	5.14E+00	5.45E+00	8.27E-01	1.22E+00	1.78E+00	2.18E+00	1.75E+00	5.02E+00	5.22E-01	8.59E-01	2.27E+00	5.88E+00	1.99E+00	1.33E+00
391130032	39.7603	-84.1878	175	140	6/15/2013 0:00	6/15/2013 23:59	3.88E+00	3.01E+00	8.47E-01	1.37E+00	1.19E+00	1.32E+00	2.68E+00	3.31E+00	7.32E-01	1.18E+00	3.41E+00	4.49E+00	1.80E+00	1.89E+00
391130032	39.7603	-84.1878	175	140	6/21/2013 0:00	6/21/2013 23:59	5.14E+00	3.71E+00	6.50E-01	2.34E-01	1.54E+00	1.22E+00	2.80E+00	4.19E+00	1.04E+00	1.34E+00	3.84E+00	5.53E+00	2.01E+00	1.39E+00
391130032	39.7603	-84.1878	175	140	6/27/2013 0:00	6/27/2013 23:59	3.39E+00	2.05E+00	1.70E+00	1.14E-01	1.33E+00	6.30E-01	1.32E+00	1.88E+00	5.15E-01	6.64E-01	1.84E+00	2.54E+00	1.89E+00	1.10E+00
391351001	39.8356	-84.7208	171	140	6/3/2013 0:00	6/3/2013 23:59	7.44E-01	1.58E+00	1.24E+00	1.01E+00	4.67E-01	8.19E-01	3.20E-01	5.01E-01	1.91E-01	2.33E-01	5.11E-01	7.34E-01	1.78E+00	3.40E-01
391351001	39.8356	-84.7208	171	140	6/6/2013 0:00	6/6/2013 23:59	3.29E+00	3.57E+00	3.84E+00	3.99E+00	1.99E+00	2.35E+00	1.22E+00	2.22E+00	4.86E-01	6.46E-01	1.71E+00	2.86E+00	2.02E+00	7.51E-01
391351001	39.8356	-84.7208	171	140	6/9/2013 0:00	6/9/2013 23:59	4.87E+00	5.44E+00	2.05E+00	3.40E+00	2.35E+00	2.90E+00	2.22E+00	4.17E+00	6.87E-01	5.79E-01	2.91E+00	4.75E+00	2.03E+00	8.52E-01
391351001	39.8356	-84.7208	171	140	6/12/2013 0:00	6/12/2013 23:59	3.67E+00	2.22E+00	1.54E+00	1.58E+00	1.60E+00	1.12E+00	2.41E+00	4.16E+00	7.70E-01	5.55E-01	3.18E+00	4.71E+00	1.95E+00	6.90E-01
391351001	39.8356	-84.7208	171	140	6/15/2013 0:00	6/15/2013 23:59	3.22E+00	2.82E+00	1.16E+00	3.22E+00	1.18E+00	1.85E+00	1.84E+00	2.58E+00	8.63E-01	5.91E-01	2.70E+00	3.18E+00	1.94E+00	9.63E-01
391351001	39.8356	-84.7208	171	140	6/18/2013 0:00	6/18/2013 23:59	2.68E+00	3.08E+00	1.06E+00	1.97E+00	9.59E-01	1.64E+00	1.14E+00	1.72E+00	2.93E-01	5.38E-01	1.43E+00	2.26E+00	1.93E+00	6.69E-01
391351001	39.8356	-84.7208	171	140	6/21/2013 0:00	6/21/2013 23:59	4.86E+00	4.64E+00	9.09E-01	7.00E-01	1.70E+00	1.80E+00	2.15E+00	3.85E+00	1.15E+00	5.74E-01	3.30E+00	4.43E+00	2.13E+00	7.51E-01
391351001	39.8356	-84.7208	171	140	6/24/2013 0:00	6/24/2013 23:59	3.24E+00	2.55E+00	1.85E+00	1.56E+00	1.61E+00	1.23E+00	3.00E+00	5.72E+00	9.89E-01	5.64E-01	3.99E+00	6.29E+00	1.97E+00	8.75E-01
391351001	39.8356	-84.7208	171	140	6/27/2013 0:00	6/27/2013 23:59	2.94E+00	2.67E+00	1.23E+00	3.56E-01	1.10E+00	8.66E-01	1.36E+00	1.99E+00	4.76E-01	4.49E-01	1.84E+00	2.44E+00	1.99E+00	9.59E-01
391510017	40.7867	-81.3944	193	152	6/3/2013 0:00	6/3/2013 23:59	1.57E+00	1.51E+00	3.72E-01	8.62E-02	5.87E-01	4.89E-01	9.70E-01	8.82E-01	3.57E-01	6.62E-01	1.33E+00	1.54E+00	1.58E+00	6.86E-01
391510017	40.7867	-81.3944	193	152	6/9/2013 0:00	6/9/2013 23:59	6.65E+00	6.69E+00	1.67E+00	2.58E+00	2.54E+00	3.03E+00	3.75E+00	3.56E+00	1.08E+00	7.83E-01	4.83E+00	4.35E+00	1.95E+00	1.14E+00
391510017	40.7867	-81.3944	193	152	6/15/2013 0:00	6/15/2013 23:59	1.71E+00	2.17E+00	1.03E+00	1.22E+00	1.20E+00	1.01E+00	5.18E+00	2.67E+00	1.13E+00	8.95E-01	6.31E+00	3.57E+00	1.81E+00	1.80E+00
391510017	40.7867	-81.3944	193	152	6/21/2013 0:00	6/21/2013 23:59	3.55E+00	4.45E+00	1.06E+00	3.97E+00	1.54E+00	2.59E+00	4.49E+00	3.89E+00	1.55E+00	1.48E+00	6.04E+00	5.36E+00	1.91E+00	1.52E+00
391510017	40.7867	-81.3944	193	152	6/27/2013 0:00	6/27/2013 23:59	2.05E+00	4.87E+00	3.78E-01	3.40E-01	5.36E-01	1.27E+00	1.43E+00	3.71E+00	4.44E-01	1.06E+00	1.87E+00	4.77E+00	1.83E+00	1.20E+00
391530023	41.0881	-81.5417	191	155	6/3/2013 0:00	6/3/2013 23:59	1.43E+00	2.22E+00	2.74E-01	2.89E-02	4.14E-01	6.60E-01	4.63E-01	7.85E-01	5.24E-01	4.98E-01	9.87E-01	1.28E+00	1.62E+00	5.82E-01
391530023	41.0881	-81.5417	191	155	6/9/2013 0:00	6/9/2013 23:59	5.56E+00	6.46E+00	1.04E+00	8.00E-01	2.05E+00	2.45E+00	1.91E+00	3.44E+00	1.33E+00	7.96E-01	3.24E+00	4.24E+00	1.91E+00	1.27E+00
391530023	41.0881	-81.5417	191	155	6/15/2013 0:00	6/15/2013 23:59	1.60E+00	2.13E+00	9.62E-01	5.71E-01	5.42E-01	8.45E-01	3.52E+00	2.51E+00	1.78E+00	6.80E-01	5.30E+00	3.19E+00	1.86E+00	1.60E+00
391530023	41.0881	-81.5417	191	155	6/21/2013 0:00	6/21/2013 23:59	4.01E+00	4.66E+00	8.40E-01	1.97E+00	1.27E+00	2.11E+00	2.80E+00	3.60E+00	1.64E+00	1.49E+00	4.44E+00	5.08E+00	1.90E+00	1.55E+00
391530023	41.0881	-81.5417	191	155	6/27/2013 0:00	6/27/2013 23:59	2.05E+00	5.61E+00	3.81E-01	4.54E-01	3.37E-01	1.02E+00	9.70E-01	3.15E+00	5.87E-01	7.45E-01	1.56E+00	3.90E+00	1.90E+00	9.90E-01
401091037	35.6128	-97.4722	81	95	6/3/2013 0:00	6/3/2013 23:59	9.52E-01	1.40E+00	2.58E-01	9.79E-02	1.65E-01	3.76E-01	1.31E+00	1.38E+00	3.16E-01	4.43E-01	1.63E+00	1.82E+00	1.80E+00	7.35E-01
401091037	35.6128	-97.4722	81	95	6/9/2013 0:00	6/9/2013 23:59	1.08E+00	1.38E+00	2.30E-01	4.73E-01	1.21E-01	3.90E-01	1.06E+00	2.20E+00	2.01E-01	4.15E-01	1.26E+00	2.62E+00	1.83E+00	8.58E-01
401091037	35.6128	-97.4722	81	95	6/15/2013 0:00	6/15/2013 23:59	2.09E+00	9.09E-01	5.42E-01	3.15E-01	4.93E-01	2.21E-01	2.22E+00	1.95E+00	3.81E-01	4.57E-01	2.60E+00	2.40E+00	1.75E+00	8.48E-01
401091037	35.6128	-97.4722	81	95	6/21/2013 0:00	6/21/2013 23:59	1.56E+00	8.40E-01	1.02E+00	3.91E+00	1.95E-01	6.59E-01	1.14E+00	1.44E+00	2.30E-02	4.55E-01	1.16E+00	1.89E+00	1.77E+00	6.80E-01
401091037	35.6128	-97.4722	81	95	6/27/2013 0:00	6/27/2013 23:59	2.33E+00	1.33E+00	6.68E-01	1.07E+00	4.55E-01	1.29E-01	1.70E+00	2.74E+00	2.41E-01	7.60E-01	1.94E+00	3.50E+00	1.74E+00	1.04E+00
401431127	36.2067	-95.9764	92	101	6/3/2013 0:00	6/3/2013 23:59	1.05E+00	1.15E+00	3.75E-01	6.31E-01	2.28E-01	4.57E-01	-999	1.69E+00	-999	5.31E-01	-999	2.22E+00	1.75E+00	8.33E-01
401431127	36.2067	-95.9764	92	101	6/6/2013 0:00	6/6/2013 23:59	1.48E+00	1.40E+00	3.03E-01	1.82E-01	2.93E-01	4.86E-01	8.80E-01	1.22E+00	1.87E-01	2.43E-01	1.07E+00	1.46E+00	1.92E+00	3.90E-01
401431127	36.2067	-95.9764	92	101	6/9/2013 0:00	6/9/2013 23:59	2.21E+00	1.53E+00	1.83E-01	4.13E-02	4.32E-01	4.22E-01	-999	2.05E+00	-999	3.50E-01	-999	2.40E+00	1.86E+00	7.01E-01
401431127	36.2067	-95.9764	92	101	6/12/2013 0:00	6/12/2013 23:59	1.96E+00	7.21E-01	5.18E-01	4.46E-03	2.55E-01	9.50E-02	-999	1.20E+00	-999	3.50E-01	-999	1.55E+00	1.79E+00	4.71E-01
401431127	36.2067	-95.9764	92	101	6/15/2013 0:00	6/15/2013 23:59	2.08E+00	1.36E+00	3.83E-01	3.94E-02	5.55E-01	3.15E-01	-999	4.84E+00	-999	6.30E-01	-999	5.47E+00	1.78E+00	1.20E+00
401431127	36.2067	-95.9764	92	101	6/18/2013 0:00	6/18/2013 23:59	1.19E+00	2.11E+00	2.55E-01	3.08E-01	1.58E-01	7.10E-01	-999	2.97E+00	-999	5.52E-01	-999	3.52E+00	1.88E+00	9.46E-01
401431127	36.2067	-95.9764	92	101	6/24/2013 0:00	6/24/2013 23:59	2.32E+00	1.16E+00	5.07E-01	6.47E-01	3.62E-01	1.47E-01	-999	2.31E+00	-999	4.19E-01	-999	2.73E+00	1.84E+00	7.58E-01
401431127	36.2067	-95.9764	92	101	6/27/2013 0:00	6/27/2013 23:59	2.70E+00	1.50E+00	6.30E-01	7.12E-01	4.56E-01	1.29E-02	-999	4.32E+00	-999	8.07E-01	-999	5.13E+00	1.79E+00	1.10E+00
420010001	39.92	-77.31	223	150	6/3/2013 0:00	6/3/2013 23:59	2.14E+00	2.08E+00	2.77E-01	1.78E-01	6.19E-01	7.77E-01	7.70E-01	1.01E+00	1.82E-01	1.80E-01	9.52E-01	1.19E+00	1.92E+00	2.60E-01
420010001	39.92	-77.31	223	150	6/9/2013 0:00	6/9/2013 23:59	6.66E+00	6.34E+00	6.17E-01	2.44E+00	2.38E+00	2.97E+00	1.79E+00	3.47E+00	3.59E-01	4.42E-01	2.15E+00	3.92E+00	2.01E+00	7.51E-01
420010001	39.92	-77.31	223	150	6/15/2013 0:00	6/15/2013 23:59	2.82E+00	1.63E+00	2.32E-01	6.28E-02	8.52E-01	5.66E-01	2.37E+00	1.52E+00	3.43E-01	2.22E-01	2.71E+00	1.75E+00	1.96E+00	6.26E-01
420010001	39.92	-77.31	223	150	6/21/2013 0:00	6/21/2013 23:59	1.46E+00	1.19E+00	4.35E-01	3.52E-01	4.22E-01	4.16E-01	2.37E+00	2.33E+00	5.57E-01	5.90E-01	2.93E+00	2.92E+00	1.87E+00	8.52E-01
420010001	39.92	-77.31	223	150	6/27/2013 0:00	6/27/2013 23:59	2.22E+00	2.61E+00	4.99E-01	1.32E+00	5.86E-01	1.28E+00	1.81E+00	2.23E+00	3.93E-01	2.90E-01	2.20E+00	2.52E+00	1.89E+00	4.51E-01
420030008	40.4656	-79.9611	203	151	6/3/2013 0:00	6/3/2013 23:59	1.90E+00	1.44E+00	3.47E-01	1.02E-01	4.16E-01	4.75E-01	8.20E-01	1.20E+00	2.95E-01	6.35E-01	1.12E+00	1.83E+00	1.60E+00	8.67E-01
420030008	40.4656	-79.9611	203	151	6/6/2013 0:00	6/6/2013 23:59	2.76E+00	1.97E+00	6.11E-01	1.77E-01	8.35E-01	6.54E-01	2.09E+00	2.83E+00	8.02E-01	1.14E+00	2.89E+00	3.97E+00	1.67E+00	1.41E+00
420030008	40.4656	-79.9611	203	151	6/9/2013 0:00	6/9/2013 23:59	6.25E+00	6.64E+00	7.54E-01	1.99E-01	2.04E+00	2.20E+00	3.25E+00	4.04E+00	1.10E+00	9.44E-01	4.35E+00	4.98E+00	1.88E+00	1.60E+00
420030008	40.4656	-79.9611	203	151	6/12/2013 0:00	6/12/2013 23:59	5.81E+00	3.64E+00	1.07E+00	9.38E-01	2.11E+00	1.44E+00	2.78E+00	3.32E+00	9.95E-01	1.29E+00	3.78E+00	4.61E+00	1.79E+00	1.55E+00
420030008	40.4656	-79.9611	203	151	6/15/2013 0:00	6/15/2013 23:59	1.78E+00	1.80E+00	5.80E-01	2.54E-01	5.44E-01	5.80E-01	3.18E+00	2.43E+00	7.13E-01	8.00E-01	3.89E+00	3.23E+00	1.75E+00	1.68E+00
420030008	40.4656	-79.9611	203	151	6/18/2013 0:00	6/18/2013 23:59	3.03E+00	2.96E+00	5.13E-01	2.26E+00	6.10E-01	1.56E+00	2.35E+00	4.69E+00	8.60E-01	2.22E+00	3.21E+00	6.91E+00	1.72E+00	2.70E+00
420030008	40.4656	-79.9611	203	151	6/24/2013 0:00	6/24/2013 23:59	4.49E+00	2.94E+00	4.34E-01	5.65E-02	1.24E+00	9.54E-01	3.76E+00	5.05E+00	1.39E+00	1.04E+00	5.15E+00	6.09E+00	1.98E+00	1.34E+00
420030008	40.4656	-79.9611	203	151	6/27/2013 0:00	6/27/2013 23:59	2.41E+00	2.31E+00	4.71E-01	7.78E-02	5.29E-01	6.46E-01	1.75E+00	2.72E+00	7.73E-01	9.23E-01	2.52E+00	3.64E+00	1.67E+00	1.20E+00
420030064	40.3236	-79.8683	204	150	6/3/2013 0:00	6/3/2013 23:59	1.89E+00	1.65E+00	3.70E-01	1.59E-01	5.24E-01	5.37E-01	8.50E-01	1.06E+00	2.48E-01	6.10E-01	1.10E+00	1.67E+00	1.63E+00	7.29E-01
420030064	40.3236	-79.8683	204	150	6/9/2013 0:00	6/9/2013 23:59	4.77E+00	6.22E+00	9.01E-01	1.53E+00	1.63E+00	2.55E+00	3.54E+00	3.67E+00	1.42E+00	7.50E-01	4.96E+00	4.42E+00	1.97E+00	1.07E+00
420030064	40.3236	-79.8683	204	150	6/15/2013 0:00	6/15/2013 23:59	3.20E+00	1.89E+00	7.98E-01	4.14E-01	1.11E+00	6.40E-01	3.98E+00	2.22E+00	1.92E+00	7.97E-01	5.90E+00	3.02E+00	1.78E+00	1.43E+00
420030064	40.3236	-79.8683	204	150	6/21/2013 0:00	6/21/2013 23:59	5.92E+00	7.12E+00	1.61E+00	3.91E+00	2.81E+00	3.36E+00	8.31E+00	6.33E+00	3.51E+00	1.64E+00	1.18E+01	7.97E+00	1.94E+00	1.99E+00
420030064	40.3236	-79.8683	204	150	6/27/2013 0:00	6/27/2013 23:59	2.50E+00	2.01E+00	3.50E-01	1.42E-01	5.42E-01	6.06E-01	1.39E+00	1.95E+00	5.68E-01	5.27E-01	1.96E+00	2.47E+00	1.76E+00	6.54E-01
420210011	40.3097	-78.915	211	151	6/3/2013 0:00	6/3/2013 23:59	2.85E+00	3.69E+00	1.61E-01	2.44E-01	8.28E-01	9.41E-01	1.06E+00	1.12E+00	3.17E-01	3.06E-01	1.38E+00	1.42E+00	1.79E+00	4.52E-01
420210011	40.3097	-78.915	211	151	6/9/2013 0:00	6/9/2013 23:59	5.48E+00	5.64E+00	5.11E-01	9.79E-01	1.81E+00	2.14E+00	2.94E+00	3.98E+00	7.79E-01	6.36E-01	3.72E+00	4.62E+00	2.00E+00	1.08E+00
420210011	40.3097	-78.915	211	151	6/15/2013 0:00	6/15/2013 23:59	1.75E+00	2.22E+00	3.50E-01	2.60E-01	4.28E-01	7.24E-01	3.08E+00	1.65E+00	6.08E-01	3.59E-01	3.69E+00	2.01E+00	1.86E+00	9.39E-01
420210011	40.3097	-78.915	211	151	6/21/2013 0:00	6/21/2013 23:59	6.30E+00	7.43E+00	4.83E-01	1.36E-01	1.35E+00	1.02E+00	3.38E+00	4.18E+00	6.55E-01	4.84E-01	4.04E+00	4.67E+00	2.03E+00	7.69E-01
420210011	40.3097	-78.915	211	151	6/27/2013 0:00	6/27/2013 23:59	3.26E+00	1.83E+00	5.04E-01	1.44E-01	7.65E-01	4.92E-01	-999	2.42E+00	-999	3.69E-01	-999	2.79E+00	1.90E+00	6.56E-01
420270100	40.8114	-77.877	217	157	6/3/2013 0:00	6/3/2013 23:59	1.65E+00	1.53E+00	1.79E-01	6.61E-02	4.25E-01	5.38E-01	6.20E-01	6.93E-01	1.69E-01	2.48E-01	7.89E-01	9.42E-01	1.80E+00	3.84E-01
420270100	40.8114	-77.877	217	157	6/9/2013 0:00	6/9/2013 23:59	5.62E+00	5.82E+00	7.73E-01	4.22E-01	1.74E+00	2.05E+00	1.22E+00	2.75E+00	4.14E-01	4.00E-01	1.63E+00	3.15E+00	2.00E+00	7.07E-01
420270100	40.8114	-77.877	217	157	6/15/2013 0:00	6/15/2013 23:59	9.26E-01	1.13E+00	2.75E-01	3.92E-02	1.43E-01	3.60E-01	2.69E+00	1.53E+00	3.46E-01	2.87E-01	3.04E+00	1.82E+00	1.88E+00	7.70E-01
420270100	40.8114	-77.877	217	157	6/21/2013 0:00	6/21/2013 23:59	2.68E+00	2.93E+00	6.96E-01	1.01E-01	7.63E-01	8.87E-01	2.49E+00	4.13E+00	4.49E-01	5.30E-01	2.94E+00	4.66E+00	1.98E+00	8.34E-01
420270100	40.8114	-77.877	217	157	6/27/2013 0:00	6/27/2013 23:59	-999	3.16E+00	-999	6.31E-01	-999	1.22E+00	1.47E+00	2.84E+00	5.75E-01	5.08E-01	2.05E+00	3.35E+00	1.92E+00	8.16E-01
420290100	39.8344	-75.7686	233	151	6/3/2013 0:00	6/3/2013 23:59	2.52E+00	1.70E+00	8.38E-01	1.18E-01	1.11E+00	6.32E-01	-999	8.60E-01	-999	2.06E-01	-999	1.07E+00	1.90E+00	2.54E-01
420290100	39.8344	-75.7686	233	151	6/9/2013 0:00	6/9/2013 23:59	4.00E+00	4.76E+00	8.41E-01	1.29E+00	1.49E+00	2.07E+00	-999	3.46E+00	-999	4.96E-01	-999	3.96E+00	1.98E+00	7.49E-01
420290100	39.8344	-75.7686	233	151	6/15/2013 0:00	6/15/2013 23:59	1.29E+00	8.95E-01	5.45E-01	8.51E-02	4.51E-01	2.78E-01	-999	2.38E+00	-999	4.20E-01	-999	2.80E+00	1.84E+00	1.28E+00
420290100	39.8344	-75.7686	233	151	6/21/2013 0:00	6/21/2013 23:59	9.75E-01	7.17E-01	5.77E-01	4.59E-02	3.35E-01	2.05E-01	-999	1.05E+00	-999	3.21E-01	-999	1.37E+00	1.90E+00	4.56E-01
420290100	39.8344	-75.7686	233	151	6/27/2013 0:00	6/27/2013 23:59	2.22E+00	2.29E+00	1.60E+00	2.18E+00	8.31E-01	1.41E+00	-999	2.77E+00	-999	4.56E-01	-999	3.23E+00	1.88E+00	6.40E-01
420430401	40.245	-76.8447	225	153	6/3/2013 0:00	6/3/2013 23:59	1.61E+00	1.76E+00	2.09E-01	1.67E-01	4.16E-01	6.31E-01	8.30E-01	1.47E+00	2.66E-01	6.37E-01	1.10E+00	2.10E+00	1.73E+00	7.22E-01
420430401	40.245	-76.8447	225	153	6/9/2013 0:00	6/9/2013 23:59	6.23E+00	6.74E+00	9.03E-01	1.70E+00	2.28E+00	2.84E+00	1.98E+00	4.27E+00	7.08E-01	8.17E-01	2.69E+00	5.09E+00	1.94E+00	1.35E+00
420430401	40.245	-76.8447	225	153	6/15/2013 0:00	6/15/2013 23:59	1.20E+00	1.15E+00	3.74E-01	7.01E-02	2.48E-01	3.51E-01	2.41E+00	1.94E+00	5.87E-01	5.19E-01	3.00E+00	2.46E+00	1.83E+00	1.08E+00
420430401	40.245	-76.8447	225	153	6/21/2013 0:00	6/21/2013 23:59	1.47E+00	1.32E+00	4.03E-01	1.76E-01	3.91E-01	3.78E-01	2.42E+00	2.55E+00	5.06E-01	7.30E-01	2.93E+00	3.28E+00	1.86E+00	1.05E+00
420430401	40.245	-76.8447	225	153	6/27/2013 0:00	6/27/2013 23:59	2.37E+00	2.69E+00	1.23E+00	9.68E-01	7.18E-01	1.16E+00	1.73E+00	3.62E+00	7.27E-01	8.70E-01	2.46E+00	4.49E+00	1.81E+00	1.05E+00
420490003	42.1418	-80.0386	200	166	6/3/2013 0:00	6/3/2013 23:59	5.37E-01	4.67E-01	3.03E-01	6.35E-02	8.61E-02	1.36E-01	2.09E-01	6.05E-01	1.06E-01	2.80E-01	3.15E-01	8.85E-01	1.66E+00	4.77E-01
420490003	42.1418	-80.0386	200	166	6/9/2013 0:00	6/9/2013 23:59	3.19E+00	2.33E+00	5.22E-01	3.22E-01	8.32E-01	8.65E-01	1.60E+00	1.78E+00	4.47E-01	4.73E-01	2.05E+00	2.25E+00	1.78E+00	8.97E-01
420490003	42.1418	-80.0386	200	166	6/15/2013 0:00	6/15/2013 23:59	2.23E+00	1.70E+00	5.77E-01	9.43E-01	6.08E-01	7.74E-01	-999	2.24E+00	-999	6.67E-01	-999	2.90E+00	1.77E+00	1.58E+00
420490003	42.1418	-80.0386	200	166	6/21/2013 0:00	6/21/2013 23:59	2.68E+00	3.71E+00	4.46E-01	3.94E-01	7.37E-01	1.34E+00	2.61E+00	2.89E+00	8.03E-01	8.48E-01	3.41E+00	3.74E+00	1.91E+00	1.33E+00
420490003	42.1418	-80.0386	200	166	6/27/2013 0:00	6/27/2013 23:59	2.31E+00	2.70E+00	1.04E+00	4.00E-01	5.10E-01	9.26E-01	1.69E+00	3.02E+00	5.53E-01	6.71E-01	2.24E+00	3.69E+00	1.85E+00	1.09E+00
420692006	41.4428	-75.6231	231	166	6/3/2013 0:00	6/3/2013 23:59	1.53E+00	1.57E+00	1.57E-01	1.58E-01	3.64E-01	5.84E-01	8.70E-01	8.44E-01	2.66E-01	2.94E-01	1.14E+00	1.14E+00	1.74E+00	4.13E-01
420692006	41.4428	-75.6231	231	166	6/9/2013 0:00	6/9/2013 23:59	1.28E+00	1.82E+00	3.72E-01	4.78E-01	3.14E-01	7.35E-01	1.21E+00	2.13E+00	5.28E-01	3.77E-01	1.74E+00	2.51E+00	1.80E+00	7.65E-01
420692006	41.4428	-75.6231	231	166	6/15/2013 0:00	6/15/2013 23:59	7.70E-01	5.55E-01	3.57E-01	9.66E-02	1.72E-01	1.69E-01	-999	1.46E+00	-999	2.83E-01	-999	1.74E+00	1.85E+00	6.13E-01
420692006	41.4428	-75.6231	231	166	6/21/2013 0:00	6/21/2013 23:59	2.28E+00	1.89E+00	6.09E-01	3.36E-01	6.66E-01	6.45E-01	-999	3.70E+00	-999	7.94E-01	-999	4.50E+00	1.90E+00	1.20E+00
420692006	41.4428	-75.6231	231	166	6/27/2013 0:00	6/27/2013 23:59	2.70E+00	1.83E+00	4.68E-01	4.60E-01	5.41E-01	7.09E-01	1.81E+00	3.37E+00	5.99E-01	5.06E-01	2.41E+00	3.87E+00	1.88E+00	8.36E-01
420710007	40.0467	-76.2833	229	153	6/3/2013 0:00	6/3/2013 23:59	1.50E+00	2.56E+00	3.93E-01	8.60E-01	4.33E-01	1.15E+00	1.24E+00	1.77E+00	3.39E-01	4.50E-01	1.58E+00	2.22E+00	1.79E+00	7.86E-01
420710007	40.0467	-76.2833	229	153	6/9/2013 0:00	6/9/2013 23:59	4.50E+00	5.27E+00	1.33E+00	2.61E+00	1.85E+00	2.64E+00	2.53E+00	4.16E+00	7.32E-01	6.86E-01	3.26E+00	4.85E+00	1.92E+00	1.50E+00
420710007	40.0467	-76.2833	229	153	6/15/2013 0:00	6/15/2013 23:59	1.23E+00	1.07E+00	5.70E-01	3.03E-01	3.76E-01	3.55E-01	2.75E+00	2.21E+00	6.81E-01	4.49E-01	3.43E+00	2.66E+00	1.82E+00	1.20E+00
420710007	40.0467	-76.2833	229	153	6/21/2013 0:00	6/21/2013 23:59	1.17E+00	9.47E-01	6.31E-01	1.29E-01	3.84E-01	2.26E-01	2.58E+00	1.79E+00	5.88E-01	4.70E-01	3.17E+00	2.26E+00	1.81E+00	9.48E-01
420710007	40.0467	-76.2833	229	153	6/27/2013 0:00	6/27/2013 23:59	2.40E+00	2.82E+00	2.74E+00	2.23E+00	1.01E+00	1.67E+00	1.73E+00	3.67E+00	5.77E-01	7.07E-01	2.31E+00	4.38E+00	1.80E+00	1.23E+00
420950025	40.6281	-75.3411	235	159	6/3/2013 0:00	6/3/2013 23:59	1.66E+00	2.01E+00	2.63E-01	6.24E-02	3.70E-01	6.30E-01	1.17E+00	1.30E+00	3.12E-01	3.84E-01	1.48E+00	1.68E+00	1.81E+00	5.08E-01
420950025	40.6281	-75.3411	235	159	6/9/2013 0:00	6/9/2013 23:59	3.65E+00	4.68E+00	4.89E-01	9.31E-01	1.20E+00	1.81E+00	2.17E+00	2.49E+00	6.90E-01	5.06E-01	2.86E+00	3.00E+00	1.92E+00	8.47E-01
420950025	40.6281	-75.3411	235	159	6/15/2013 0:00	6/15/2013 23:59	1.19E+00	7.10E-01	3.40E-01	3.51E-02	2.60E-01	1.57E-01	-999	1.66E+00	-999	3.76E-01	-999	2.03E+00	1.80E+00	8.44E-01
420950025	40.6281	-75.3411	235	159	6/21/2013 0:00	6/21/2013 23:59	1.46E+00	1.19E+00	4.96E-01	4.31E-02	3.83E-01	3.71E-01	3.02E+00	1.80E+00	7.17E-01	5.66E-01	3.74E+00	2.37E+00	1.87E+00	7.72E-01
420950025	40.6281	-75.3411	235	159	6/27/2013 0:00	6/27/2013 23:59	3.42E+00	2.29E+00	5.69E-01	4.84E-01	1.01E+00	8.78E-01	3.02E+00	2.40E+00	8.57E-01	3.89E-01	3.88E+00	2.79E+00	1.90E+00	5.65E-01
421010055	39.9225	-75.1868	237	153	6/3/2013 0:00	6/3/2013 23:59	2.67E+00	1.86E+00	1.18E+00	1.07E-01	1.03E+00	6.28E-01	2.06E+00	1.94E+00	1.07E+00	1.12E+00	3.13E+00	3.07E+00	1.61E+00	1.22E+00
421010055	39.9225	-75.1868	237	153	6/9/2013 0:00	6/9/2013 23:59	3.93E+00	5.29E+00	6.02E-01	2.78E-01	1.37E+00	1.76E+00	1.81E+00	3.93E+00	6.24E-01	1.15E+00	2.43E+00	5.08E+00	1.86E+00	1.72E+00
421010055	39.9225	-75.1868	237	153	6/15/2013 0:00	6/15/2013 23:59	1.11E+00	9.05E-01	5.44E-01	2.50E-02	3.36E-01	2.37E-01	3.03E+00	2.42E+00	1.06E+00	8.30E-01	4.09E+00	3.25E+00	1.72E+00	1.52E+00
421010055	39.9225	-75.1868	237	153	6/21/2013 0:00	6/21/2013 23:59	1.13E+00	1.26E+00	4.86E-01	8.34E-02	3.61E-01	3.64E-01	2.81E+00	2.15E+00	9.39E-01	1.31E+00	3.75E+00	3.47E+00	1.71E+00	1.37E+00
421010055	39.9225	-75.1868	237	153	6/27/2013 0:00	6/27/2013 23:59	2.54E+00	2.49E+00	9.16E-01	1.32E+00	8.23E-01	1.17E+00	2.43E+00	3.58E+00	1.02E+00	1.48E+00	3.45E+00	5.06E+00	1.73E+00	1.64E+00
421255001	40.4453	-80.4208	200	150	6/3/2013 0:00	6/3/2013 23:59	1.79E+00	1.75E+00	2.69E-01	9.48E-02	3.60E-01	5.12E-01	6.20E-01	6.94E-01	1.41E-01	2.64E-01	7.61E-01	9.57E-01	1.79E+00	3.71E-01
421255001	40.4453	-80.4208	200	150	6/9/2013 0:00	6/9/2013 23:59	5.13E+00	6.36E+00	5.66E-01	4.41E-01	1.53E+00	2.29E+00	3.09E+00	3.56E+00	1.54E+00	5.90E-01	4.63E+00	4.15E+00	1.98E+00	9.02E-01
421255001	40.4453	-80.4208	200	150	6/15/2013 0:00	6/15/2013 23:59	-999	1.60E+00	-999	2.21E-01	-999	5.55E-01	2.41E+00	1.93E+00	5.04E-01	3.58E-01	2.91E+00	2.28E+00	1.90E+00	9.70E-01
421255001	40.4453	-80.4208	200	150	6/21/2013 0:00	6/21/2013 23:59	-999	5.40E+00	-999	1.27E+00	-999	2.06E+00	2.96E+00	4.41E+00	6.42E-01	7.17E-01	3.60E+00	5.13E+00	2.05E+00	1.04E+00
421255001	40.4453	-80.4208	200	150	6/27/2013 0:00	6/27/2013 23:59	1.69E+00	2.42E+00	1.58E-01	2.12E-02	2.05E-01	5.38E-01	1.09E+00	2.36E+00	2.38E-01	1.84E-01	1.33E+00	2.54E+00	1.99E+00	3.92E-01
421290008	40.3047	-79.5057	207	150	6/3/2013 0:00	6/3/2013 23:59	2.33E+00	1.71E+00	4.68E-01	5.87E-01	6.96E-01	7.52E-01	1.10E+00	1.23E+00	4.23E-01	2.87E-01	1.52E+00	1.52E+00	1.78E+00	5.14E-01
421290008	40.3047	-79.5057	207	150	6/9/2013 0:00	6/9/2013 23:59	5.28E+00	5.44E+00	4.85E-01	1.82E+00	1.57E+00	2.44E+00	2.33E+00	3.61E+00	6.18E-01	3.89E-01	2.95E+00	3.99E+00	2.03E+00	7.56E-01
421290008	40.3047	-79.5057	207	150	6/15/2013 0:00	6/15/2013 23:59	1.92E+00	1.71E+00	6.57E-01	6.05E-01	5.81E-01	6.87E-01	-999	2.09E+00	-999	4.78E-01	-999	2.56E+00	1.81E+00	1.24E+00
421290008	40.3047	-79.5057	207	150	6/21/2013 0:00	6/21/2013 23:59	3.89E+00	5.53E+00	7.40E-01	7.11E-01	1.13E+00	1.97E+00	-999	5.16E+00	-999	5.27E-01	-999	5.68E+00	2.05E+00	1.02E+00
421290008	40.3047	-79.5057	207	150	6/27/2013 0:00	6/27/2013 23:59	3.19E+00	1.72E+00	4.68E-01	1.93E-01	7.84E-01	5.44E-01	1.59E+00	1.81E+00	8.40E-01	2.45E-01	2.43E+00	2.06E+00	1.84E+00	5.44E-01
421330008	39.9653	-76.6994	227	151	6/3/2013 0:00	6/3/2013 23:59	1.80E+00	2.29E+00	4.41E-01	4.51E-01	5.18E-01	8.82E-01	1.06E+00	1.59E+00	4.08E-01	5.09E-01	1.47E+00	2.10E+00	1.77E+00	7.60E-01
421330008	39.9653	-76.6994	227	151	6/9/2013 0:00	6/9/2013 23:59	5.04E+00	5.63E+00	7.84E-01	2.53E+00	1.81E+00	2.68E+00	2.14E+00	4.53E+00	9.67E-01	8.29E-01	3.11E+00	5.36E+00	1.90E+00	1.65E+00
421330008	39.9653	-76.6994	227	151	6/15/2013 0:00	6/15/2013 23:59	-999	1.23E+00	-999	2.35E-01	-999	3.67E-01	2.64E+00	2.33E+00	7.21E-01	5.36E-01	3.36E+00	2.86E+00	1.82E+00	1.33E+00
421330008	39.9653	-76.6994	227	151	6/21/2013 0:00	6/21/2013 23:59	-999	1.06E+00	-999	1.27E-01	-999	2.65E-01	2.50E+00	2.22E+00	6.44E-01	6.44E-01	3.14E+00	2.87E+00	1.83E+00	1.03E+00
421330008	39.9653	-76.6994	227	151	6/27/2013 0:00	6/27/2013 23:59	2.63E+00	2.29E+00	1.10E+00	1.42E+00	9.51E-01	1.13E+00	1.91E+00	3.43E+00	6.25E-01	7.55E-01	2.54E+00	4.19E+00	1.79E+00	1.19E+00
440071010	41.8403	-71.3617	258	177	6/3/2013 0:00	6/3/2013 23:59	9.58E-01	1.09E+00	4.69E-01	2.31E-01	1.51E-01	3.03E-01	-999	1.27E+00	-999	4.60E-01	-999	1.73E+00	1.66E+00	5.97E-01
440071010	41.8403	-71.3617	258	177	6/6/2013 0:00	6/6/2013 23:59	6.72E-01	9.74E-01	3.65E-01	2.25E-01	1.53E-01	3.19E-01	8.40E-01	1.50E+00	3.26E-01	6.18E-01	1.17E+00	2.11E+00	1.73E+00	9.04E-01
440071010	41.8403	-71.3617	258	177	6/9/2013 0:00	6/9/2013 23:59	1.13E+00	1.62E+00	3.91E-01	4.96E-02	2.10E-02	5.68E-01	9.90E-01	1.96E+00	2.46E-01	3.99E-01	1.24E+00	2.36E+00	1.78E+00	8.31E-01
440071010	41.8403	-71.3617	258	177	6/12/2013 0:00	6/12/2013 23:59	1.27E-01	1.50E-01	5.76E-02	3.74E-03	1.50E-02	3.00E-02	4.89E-01	7.34E-01	1.37E-01	4.10E-01	6.26E-01	1.14E+00	1.49E+00	5.46E-01
440071010	41.8403	-71.3617	258	177	6/15/2013 0:00	6/15/2013 23:59	4.99E-01	4.89E-01	1.98E-01	4.03E-03	1.22E-01	1.28E-01	1.98E+00	1.77E+00	4.09E-01	3.62E-01	2.39E+00	2.13E+00	1.86E+00	9.90E-01
440071010	41.8403	-71.3617	258	177	6/18/2013 0:00	6/18/2013 23:59	8.72E-01	1.81E+00	3.29E-01	5.92E-01	6.52E-02	7.39E-01	1.44E+00	3.82E+00	3.39E-01	9.27E-01	1.78E+00	4.75E+00	1.77E+00	1.27E+00
440071010	41.8403	-71.3617	258	177	6/21/2013 0:00	6/21/2013 23:59	1.08E+00	1.52E+00	4.55E-01	5.18E-02	2.90E-01	4.50E-01	-999	2.46E+00	-999	6.59E-01	-999	3.12E+00	1.87E+00	9.69E-01
440071010	41.8403	-71.3617	258	177	6/24/2013 0:00	6/24/2013 23:59	2.52E+00	2.67E+00	4.82E-01	4.29E-01	7.02E-01	7.06E-01	1.88E+00	3.41E+00	2.81E-01	6.75E-01	2.16E+00	4.09E+00	1.84E+00	1.00E+00
440071010	41.8403	-71.3617	258	177	6/27/2013 0:00	6/27/2013 23:59	1.80E+00	4.85E+00	6.33E-01	9.90E-02	4.48E-01	7.32E-01	1.63E+00	3.49E+00	3.81E-01	5.73E-01	2.01E+00	4.07E+00	1.83E+00	7.80E-01
450250001	34.6153	-80.1986	212	98	6/3/2013 0:00	6/3/2013 23:59	1.31E+00	7.43E-01	1.33E-01	4.36E-03	1.16E-01	2.23E-01	1.13E+00	7.09E-01	1.59E-01	4.10E-02	1.29E+00	7.50E-01	1.94E+00	6.92E-02
450250001	34.6153	-80.1986	212	98	6/9/2013 0:00	6/9/2013 23:59	2.15E+00	1.74E+00	1.15E-01	7.29E-02	2.30E-01	5.73E-01	2.26E+00	4.94E+00	2.61E-01	1.40E-01	2.52E+00	5.08E+00	1.88E+00	3.07E-01
450250001	34.6153	-80.1986	212	98	6/15/2013 0:00	6/15/2013 23:59	1.81E+00	1.50E+00	1.03E-01	3.15E-02	2.69E-01	5.09E-01	2.02E+00	3.34E+00	3.74E-01	2.30E-01	2.39E+00	3.57E+00	1.95E+00	7.12E-01
450250001	34.6153	-80.1986	212	98	6/21/2013 0:00	6/21/2013 23:59	1.33E+00	8.79E-01	2.02E-01	2.98E-02	2.26E-01	2.11E-01	2.93E+00	2.47E+00	4.45E-01	3.25E-01	3.38E+00	2.80E+00	1.87E+00	9.55E-01
450250001	34.6153	-80.1986	212	98	6/27/2013 0:00	6/27/2013 23:59	1.85E+00	1.70E+00	1.89E-01	2.13E-02	2.19E-01	4.36E-01	2.10E+00	4.73E+00	1.89E-01	2.58E-01	2.29E+00	4.99E+00	1.87E+00	5.33E-01
450790007	34.0939	-80.9622	207	92	6/3/2013 0:00	6/3/2013 23:59	1.65E+00	7.11E-01	2.32E-01	1.77E-02	1.67E-01	1.92E-01	1.23E+00	1.54E+00	2.68E-01	5.48E-01	1.50E+00	2.09E+00	1.71E+00	5.69E-01
450790007	34.0939	-80.9622	207	92	6/6/2013 0:00	6/6/2013 23:59	7.69E-01	5.94E-01	1.81E-01	1.29E-02	1.91E-02	1.16E-01	7.60E-01	8.79E-01	2.13E-01	3.78E-01	9.73E-01	1.26E+00	1.63E+00	3.71E-01
450790007	34.0939	-80.9622	207	92	6/9/2013 0:00	6/9/2013 23:59	1.61E+00	1.65E+00	1.87E-01	1.09E-01	1.15E-01	4.36E-01	1.82E+00	5.28E+00	5.06E-01	4.36E-01	2.33E+00	5.71E+00	1.82E+00	7.42E-01
450790007	34.0939	-80.9622	207	92	6/12/2013 0:00	6/12/2013 23:59	1.89E+00	1.66E+00	2.28E-01	3.51E-01	3.72E-01	5.31E-01	3.84E+00	1.25E+01	7.21E-01	1.29E+00	4.56E+00	1.38E+01	1.83E+00	1.51E+00
450790007	34.0939	-80.9622	207	92	6/15/2013 0:00	6/15/2013 23:59	1.96E+00	1.60E+00	2.15E-01	6.98E-02	3.73E-01	5.09E-01	2.33E+00	4.36E+00	4.64E-01	5.28E-01	2.79E+00	4.89E+00	1.91E+00	1.26E+00
450790007	34.0939	-80.9622	207	92	6/18/2013 0:00	6/18/2013 23:59	1.68E+00	1.61E+00	2.59E-01	3.15E-02	1.30E-01	4.79E-01	1.32E+00	3.67E+00	2.39E-01	6.51E-01	1.56E+00	4.32E+00	1.86E+00	8.35E-01
450790007	34.0939	-80.9622	207	92	6/21/2013 0:00	6/21/2013 23:59	1.50E+00	9.10E-01	2.86E-01	1.97E-02	3.44E-01	2.17E-01	3.20E+00	2.61E+00	5.68E-01	5.48E-01	3.77E+00	3.16E+00	1.83E+00	1.17E+00
450790007	34.0939	-80.9622	207	92	6/24/2013 0:00	6/24/2013 23:59	9.44E-01	7.00E-01	3.07E-01	8.23E-01	4.49E-02	6.28E-02	1.18E+00	2.98E+00	3.02E-01	8.95E-01	1.48E+00	3.88E+00	1.66E+00	1.05E+00
450790007	34.0939	-80.9622	207	92	6/27/2013 0:00	6/27/2013 23:59	2.15E+00	1.80E+00	3.31E-01	3.04E-02	3.71E-01	4.07E-01	2.59E+00	5.72E+00	2.70E-01	6.79E-01	2.86E+00	6.40E+00	1.83E+00	9.84E-01
470370023	36.1764	-86.7389	161	105	6/3/2013 0:00	6/3/2013 23:59	3.37E+00	2.63E+00	4.67E-01	2.39E-01	1.04E+00	9.58E-01	1.07E+00	1.03E+00	3.40E-01	5.38E-01	1.41E+00	1.57E+00	1.77E+00	5.62E-01
470370023	36.1764	-86.7389	161	105	6/9/2013 0:00	6/9/2013 23:59	1.85E+00	2.16E+00	4.09E-01	3.57E-01	3.62E-01	7.93E-01	1.86E+00	3.37E+00	6.07E-01	5.55E-01	2.47E+00	3.93E+00	1.87E+00	8.25E-01
470370023	36.1764	-86.7389	161	105	6/15/2013 0:00	6/15/2013 23:59	1.12E+00	1.85E+00	2.59E-01	7.68E-02	2.34E-01	5.93E-01	2.60E+00	4.62E+00	9.84E-01	7.34E-01	3.58E+00	5.35E+00	1.88E+00	1.19E+00
470370023	36.1764	-86.7389	161	105	6/21/2013 0:00	6/21/2013 23:59	2.92E+00	2.30E+00	2.72E-01	2.02E-01	6.99E-01	8.23E-01	-999	4.18E+00	-999	1.03E+00	-999	5.21E+00	1.84E+00	1.03E+00
470370023	36.1764	-86.7389	161	105	6/27/2013 0:00	6/27/2013 23:59	1.94E+00	1.52E+00	4.06E-01	1.98E-01	3.35E-01	3.92E-01	1.78E+00	2.93E+00	5.37E-01	7.78E-01	2.32E+00	3.70E+00	1.85E+00	1.01E+00
470654002	35.0497	-85.2978	173	96	6/3/2013 0:00	6/3/2013 23:59	1.71E+00	1.88E+00	3.58E-01	4.90E-02	4.24E-01	6.57E-01	1.09E+00	2.11E+00	3.28E-01	4.53E-01	1.42E+00	2.56E+00	1.89E+00	5.50E-01
470654002	35.0497	-85.2978	173	96	6/9/2013 0:00	6/9/2013 23:59	2.09E+00	2.25E+00	4.25E-01	4.36E-01	3.92E-01	8.73E-01	2.23E+00	4.75E+00	4.41E-01	5.18E-01	2.67E+00	5.27E+00	1.79E+00	7.10E-01
470654002	35.0497	-85.2978	173	96	6/15/2013 0:00	6/15/2013 23:59	2.84E+00	2.37E+00	4.72E-01	4.64E-02	5.65E-01	8.06E-01	3.20E+00	5.08E+00	3.62E-01	5.64E-01	3.56E+00	5.64E+00	1.88E+00	1.01E+00
470654002	35.0497	-85.2978	173	96	6/21/2013 0:00	6/21/2013 23:59	2.16E+00	2.07E+00	5.57E-01	2.27E-01	4.02E-01	7.55E-01	2.84E+00	4.86E+00	5.86E-01	8.84E-01	3.43E+00	5.74E+00	1.85E+00	1.08E+00
470654002	35.0497	-85.2978	173	96	6/27/2013 0:00	6/27/2013 23:59	1.71E+00	1.23E+00	5.02E-01	1.45E-02	3.02E-01	2.26E-01	1.73E+00	3.91E+00	2.97E-01	4.73E-01	2.03E+00	4.39E+00	1.86E+00	6.98E-01
470931020	36.0194	-83.8736	182	106	6/3/2013 0:00	6/3/2013 23:59	1.83E+00	2.43E+00	2.23E-01	3.19E-01	4.48E-01	8.41E-01	1.25E+00	2.33E+00	3.24E-01	8.20E-01	1.57E+00	3.15E+00	1.90E+00	5.96E-01
470931020	36.0194	-83.8736	182	106	6/9/2013 0:00	6/9/2013 23:59	2.60E+00	2.29E+00	2.34E-01	4.06E-01	5.71E-01	7.83E-01	2.69E+00	4.30E+00	5.70E-01	5.73E-01	3.26E+00	4.88E+00	1.84E+00	6.50E-01
470931020	36.0194	-83.8736	182	106	6/15/2013 0:00	6/15/2013 23:59	1.99E+00	2.07E+00	2.15E-01	1.47E-01	4.49E-01	6.37E-01	2.94E+00	4.27E+00	5.62E-01	6.31E-01	3.50E+00	4.90E+00	1.93E+00	8.51E-01
470931020	36.0194	-83.8736	182	106	6/21/2013 0:00	6/21/2013 23:59	1.98E+00	1.94E+00	3.40E-01	2.12E-01	4.17E-01	5.74E-01	2.97E+00	3.60E+00	6.57E-01	1.13E+00	3.63E+00	4.72E+00	1.89E+00	8.22E-01
470931020	36.0194	-83.8736	182	106	6/27/2013 0:00	6/27/2013 23:59	1.78E+00	1.57E+00	4.74E-01	3.94E-02	2.43E-01	3.63E-01	1.95E+00	2.92E+00	3.16E-01	6.05E-01	2.27E+00	3.52E+00	1.86E+00	6.55E-01
470990002	35.1161	-87.47	156	94	6/3/2013 0:00	6/3/2013 23:59	1.79E+00	2.12E+00	1.71E-01	9.79E-02	3.99E-01	7.59E-01	1.02E+00	1.06E+00	2.12E-01	1.81E-01	1.23E+00	1.24E+00	1.96E+00	2.84E-01
470990002	35.1161	-87.47	156	94	6/9/2013 0:00	6/9/2013 23:59	1.40E+00	1.80E+00	1.77E-01	1.98E-01	1.35E-01	7.00E-01	1.20E+00	2.91E+00	2.19E-01	1.68E-01	1.42E+00	3.08E+00	1.98E+00	3.01E-01
470990002	35.1161	-87.47	156	94	6/15/2013 0:00	6/15/2013 23:59	1.60E+00	2.33E+00	1.29E-01	9.66E-02	3.37E-01	7.92E-01	2.31E+00	5.48E+00	2.69E-01	3.49E-01	2.58E+00	5.83E+00	1.94E+00	7.76E-01
470990002	35.1161	-87.47	156	94	6/21/2013 0:00	6/21/2013 23:59	2.78E+00	2.40E+00	2.24E-01	2.29E-01	6.47E-01	8.80E-01	2.33E+00	3.96E+00	3.62E-01	3.50E-01	2.69E+00	4.31E+00	1.90E+00	4.91E-01
470990002	35.1161	-87.47	156	94	6/27/2013 0:00	6/27/2013 23:59	1.71E+00	1.52E+00	2.96E-01	5.19E-02	2.01E-01	3.15E-01	-999	3.89E+00	-999	3.44E-01	-999	4.24E+00	1.89E+00	9.38E-01
481130069	32.82	-96.86	86	69	6/3/2013 0:00	6/3/2013 23:59	1.67E+00	2.02E+00	2.96E-01	8.69E-02	3.85E-01	4.58E-01	1.37E+00	2.35E+00	4.95E-01	1.22E+00	1.87E+00	3.57E+00	1.71E+00	1.30E+00
481130069	32.82	-96.86	86	69	6/6/2013 0:00	6/6/2013 23:59	1.30E+00	1.61E+00	2.94E-01	4.32E-02	2.35E-01	4.85E-01	1.17E+00	2.28E+00	3.93E-01	9.67E-01	1.56E+00	3.24E+00	1.74E+00	1.07E+00
481130069	32.82	-96.86	86	69	6/9/2013 0:00	6/9/2013 23:59	1.08E+00	1.73E+00	2.60E-01	2.95E-02	1.35E-01	3.62E-01	1.58E+00	2.88E+00	3.08E-01	6.52E-01	1.89E+00	3.53E+00	1.82E+00	1.21E+00
481130069	32.82	-96.86	86	69	6/12/2013 0:00	6/12/2013 23:59	-999	6.76E-01	-999	1.48E-01	-999	9.62E-03	1.04E+00	1.37E+00	2.94E-01	9.66E-01	1.33E+00	2.33E+00	1.53E+00	1.01E+00
481130069	32.82	-96.86	86	69	6/15/2013 0:00	6/15/2013 23:59	2.51E+00	1.70E+00	5.92E-01	1.61E-01	4.99E-01	3.76E-01	1.98E+00	4.03E+00	3.91E-01	8.85E-01	2.37E+00	4.92E+00	1.78E+00	1.38E+00
481130069	32.82	-96.86	86	69	6/18/2013 0:00	6/18/2013 23:59	9.18E-01	7.51E-01	2.99E-01	2.03E-02	1.50E-01	2.27E-01	1.24E+00	1.57E+00	4.00E-01	9.63E-01	1.64E+00	2.54E+00	1.63E+00	9.28E-01
481130069	32.82	-96.86	86	69	6/24/2013 0:00	6/24/2013 23:59	2.19E+00	8.46E-01	7.49E-01	1.18E+00	2.79E-01	8.79E-02	9.30E-01	1.27E+00	1.64E-01	7.14E-01	1.09E+00	1.98E+00	1.62E+00	8.44E-01
481130069	32.82	-96.86	86	69	6/27/2013 0:00	6/27/2013 23:59	2.84E+00	9.81E-01	8.26E-01	1.10E+00	5.38E-01	1.36E-01	1.53E+00	1.67E+00	2.94E-01	1.09E+00	1.82E+00	2.75E+00	1.59E+00	1.18E+00
481410044	31.7656	-106.455	10	63	6/3/2013 0:00	6/3/2013 23:59	9.53E-01	8.59E-01	3.76E-01	1.92E-03	3.35E-01	2.34E-01	1.24E+00	9.61E-01	4.84E-01	5.91E-01	1.72E+00	1.55E+00	1.73E+00	6.32E-01
481410044	31.7656	-106.455	10	63	6/6/2013 0:00	6/6/2013 23:59	1.05E+00	2.10E+00	4.21E-01	3.14E-03	3.62E-01	5.54E-01	2.22E+00	2.11E+00	3.21E-01	6.03E-01	2.54E+00	2.72E+00	1.84E+00	8.84E-01
481410044	31.7656	-106.455	10	63	6/9/2013 0:00	6/9/2013 23:59	1.53E+00	7.88E-01	3.50E-01	9.89E-04	4.96E-01	1.63E-01	1.16E+00	1.79E+00	1.48E-01	3.97E-01	1.31E+00	2.18E+00	1.79E+00	9.49E-01
481410044	31.7656	-106.455	10	63	6/12/2013 0:00	6/12/2013 23:59	1.57E+00	1.20E+00	2.18E-01	1.88E-03	6.04E-01	3.36E-01	1.02E+00	1.75E+00	5.42E-01	7.05E-01	1.56E+00	2.46E+00	1.80E+00	8.55E-01
481410044	31.7656	-106.455	10	63	6/15/2013 0:00	6/15/2013 23:59	1.30E+00	1.45E+00	4.26E-01	6.14E-03	4.60E-01	4.00E-01	1.25E+00	1.88E+00	4.48E-01	7.33E-01	1.70E+00	2.61E+00	1.69E+00	9.42E-01
481410044	31.7656	-106.455	10	63	6/18/2013 0:00	6/18/2013 23:59	1.67E+00	6.85E-01	4.80E-01	7.67E-04	5.13E-01	1.58E-01	1.31E+00	9.65E-01	5.34E-01	4.96E-01	1.84E+00	1.46E+00	1.72E+00	5.44E-01
481410044	31.7656	-106.455	10	63	6/21/2013 0:00	6/21/2013 23:59	-999	1.22E+00	-999	1.63E-03	-999	3.24E-01	1.43E+00	1.16E+00	6.09E-01	6.53E-01	2.04E+00	1.81E+00	1.73E+00	7.14E-01
481410044	31.7656	-106.455	10	63	6/24/2013 0:00	6/24/2013 23:59	2.35E+00	1.30E+00	6.05E-01	1.27E-03	8.93E-01	3.88E-01	5.25E+00	7.49E-01	8.82E-01	3.62E-01	6.13E+00	1.11E+00	1.83E+00	4.44E-01
481410044	31.7656	-106.455	10	63	6/27/2013 0:00	6/27/2013 23:59	6.60E-01	6.93E-01	2.11E-01	9.74E-04	2.91E-01	9.67E-02	3.98E+00	2.35E+00	1.09E+00	7.15E-01	5.07E+00	3.06E+00	1.76E+00	1.63E+00
482011039	29.6694	-95.1281	100	40	6/3/2013 0:00	6/3/2013 23:59	1.53E+00	1.35E+00	3.65E-01	4.30E-02	2.87E-01	3.66E-01	1.99E+00	3.53E+00	4.54E-01	7.66E-01	2.44E+00	4.29E+00	1.79E+00	9.56E-01
482011039	29.6694	-95.1281	100	40	6/3/2013 0:00	6/3/2013 23:59	1.64E+00	1.35E+00	2.67E-01	4.30E-02	2.98E-01	3.66E-01	2.41E+00	3.53E+00	6.17E-01	7.66E-01	3.03E+00	4.29E+00	1.79E+00	9.56E-01
482011039	29.6694	-95.1281	100	40	6/6/2013 0:00	6/6/2013 23:59	3.86E+00	4.83E-01	4.75E-01	1.16E-01	9.80E-03	5.78E-02	5.92E-01	6.72E-01	1.74E-01	4.19E-01	7.66E-01	1.09E+00	1.60E+00	4.55E-01
482011039	29.6694	-95.1281	100	40	6/9/2013 0:00	6/9/2013 23:59	7.22E-01	1.02E+00	2.70E-01	8.78E-03	2.95E-02	1.84E-01	8.90E-01	1.18E+00	2.07E-01	3.32E-01	1.10E+00	1.51E+00	1.91E+00	5.18E-01
482011039	29.6694	-95.1281	100	40	6/9/2013 0:00	6/9/2013 23:59	-999	1.02E+00	-999	8.78E-03	-999	1.84E-01	1.03E+00	1.18E+00	2.44E-01	3.32E-01	1.27E+00	1.51E+00	1.91E+00	5.18E-01
482011039	29.6694	-95.1281	100	40	6/12/2013 0:00	6/12/2013 23:59	2.00E+00	7.89E-01	4.78E-01	2.72E-01	2.37E-01	7.94E-03	3.14E-01	7.21E-01	1.34E-01	5.25E-01	4.48E-01	1.25E+00	1.62E+00	5.64E-01
482011039	29.6694	-95.1281	100	40	6/15/2013 0:00	6/15/2013 23:59	1.73E+00	8.28E-01	6.23E-01	1.57E-02	1.71E-01	1.04E-01	3.45E-01	1.43E+00	1.64E-01	5.99E-01	5.09E-01	2.03E+00	1.70E+00	7.50E-01
482011039	29.6694	-95.1281	100	40	6/15/2013 0:00	6/15/2013 23:59	1.68E+00	8.28E-01	4.65E-01	1.57E-02	1.73E-01	1.04E-01	7.10E-01	1.43E+00	3.32E-01	5.99E-01	1.04E+00	2.03E+00	1.70E+00	7.50E-01
482011039	29.6694	-95.1281	100	40	6/18/2013 0:00	6/18/2013 23:59	1.93E+00	1.07E+00	5.59E-01	3.72E-02	9.94E-02	1.39E-01	5.25E-01	8.90E-01	1.59E-01	4.86E-01	6.84E-01	1.38E+00	1.72E+00	5.52E-01
482011039	29.6694	-95.1281	100	40	6/21/2013 0:00	6/21/2013 23:59	1.67E+00	1.18E+00	9.27E-01	2.99E+00	1.28E-01	9.34E-03	2.74E-01	8.86E-01	1.06E-01	4.37E-01	3.80E-01	1.32E+00	1.77E+00	6.81E-01
482011039	29.6694	-95.1281	100	40	6/21/2013 0:00	6/21/2013 23:59	1.73E+00	1.18E+00	6.93E-01	2.99E+00	1.39E-01	9.34E-03	6.40E-01	8.86E-01	1.20E-01	4.37E-01	7.60E-01	1.32E+00	1.77E+00	6.81E-01
482011039	29.6694	-95.1281	100	40	6/24/2013 0:00	6/24/2013 23:59	1.74E+00	8.48E-01	5.55E-01	8.66E-01	1.23E-01	1.98E-02	2.42E-01	4.80E-01	9.03E-02	2.58E-01	3.32E-01	7.37E-01	1.77E+00	3.85E-01
482011039	29.6694	-95.1281	100	40	6/27/2013 0:00	6/27/2013 23:59	2.13E+00	4.89E-01	4.88E-01	4.84E-01	2.68E-01	2.14E-03	2.90E-01	4.17E-01	1.35E-01	2.83E-01	4.25E-01	7.01E-01	1.62E+00	3.29E-01
482011039	29.6694	-95.1281	100	40	6/27/2013 0:00	6/27/2013 23:59	2.17E+00	4.89E-01	4.26E-01	4.84E-01	2.73E-01	2.14E-03	4.93E-01	4.17E-01	2.85E-01	2.83E-01	7.78E-01	7.01E-01	1.62E+00	3.29E-01
482030002	32.6706	-94.1681	107	68	6/3/2013 0:00	6/3/2013 23:59	1.20E+00	9.99E-01	7.65E-02	1.47E-02	1.71E-01	3.14E-01	1.78E+00	2.67E+00	2.98E-01	2.14E-01	2.08E+00	2.88E+00	1.85E+00	3.66E-01
482030002	32.6706	-94.1681	107	68	6/9/2013 0:00	6/9/2013 23:59	1.58E+00	1.73E+00	1.35E-01	1.09E-02	1.77E-01	4.50E-01	1.93E+00	4.31E+00	3.88E-01	2.29E-01	2.32E+00	4.54E+00	1.92E+00	3.81E-01
482030002	32.6706	-94.1681	107	68	6/15/2013 0:00	6/15/2013 23:59	1.86E+00	1.68E+00	1.58E-01	3.12E-02	3.07E-01	4.89E-01	4.05E+00	9.16E+00	6.77E-01	6.89E-01	4.73E+00	9.85E+00	1.91E+00	2.32E+00
482030002	32.6706	-94.1681	107	68	6/21/2013 0:00	6/21/2013 23:59	2.16E+00	1.43E+00	6.50E-01	3.09E+00	1.60E-01	1.10E-01	1.72E+00	4.05E+00	1.60E-01	2.96E-01	1.88E+00	4.34E+00	1.87E+00	6.62E-01
482030002	32.6706	-94.1681	107	68	6/27/2013 0:00	6/27/2013 23:59	-999	8.55E-01	-999	9.80E-02	-999	5.58E-02	1.68E+00	2.43E+00	1.97E-01	2.18E-01	1.88E+00	2.65E+00	1.83E+00	2.37E-01
500070012	44.4803	-73.2144	240	197	6/3/2013 0:00	6/3/2013 23:59	8.28E-01	9.00E-01	1.04E-01	7.64E-02	1.19E-01	3.06E-01	5.90E-01	7.82E-01	1.71E-01	2.77E-01	7.61E-01	1.06E+00	1.66E+00	4.76E-01
500070012	44.4803	-73.2144	240	197	6/6/2013 0:00	6/6/2013 23:59	6.17E-01	7.80E-01	4.74E-01	4.13E-02	7.37E-02	1.94E-01	1.64E+00	1.86E+00	4.17E-01	6.30E-01	2.06E+00	2.49E+00	1.70E+00	1.13E+00
500070012	44.4803	-73.2144	240	197	6/9/2013 0:00	6/9/2013 23:59	6.33E-01	1.06E+00	2.17E-01	5.65E-01	5.73E-02	4.59E-01	1.63E+00	2.71E+00	2.48E-01	4.14E-01	1.88E+00	3.13E+00	1.81E+00	1.14E+00
500070012	44.4803	-73.2144	240	197	6/12/2013 0:00	6/12/2013 23:59	4.85E-01	3.82E-01	2.08E-01	2.94E-02	1.10E-01	9.54E-02	3.21E+00	1.08E+00	5.09E-01	3.20E-01	3.72E+00	1.40E+00	1.70E+00	8.24E-01
500070012	44.4803	-73.2144	240	197	6/15/2013 0:00	6/15/2013 23:59	4.51E-01	5.06E-01	1.43E-01	2.40E-02	1.16E-01	9.05E-02	1.71E+00	1.85E+00	3.34E-01	3.73E-01	2.04E+00	2.23E+00	1.80E+00	1.24E+00
500070012	44.4803	-73.2144	240	197	6/18/2013 0:00	6/18/2013 23:59	2.85E-01	4.86E-01	1.15E-01	4.87E-02	3.14E-02	9.54E-02	2.52E+00	1.67E+00	3.92E-01	5.84E-01	2.91E+00	2.25E+00	1.68E+00	1.21E+00
500070012	44.4803	-73.2144	240	197	6/24/2013 0:00	6/24/2013 23:59	2.49E+00	2.93E+00	3.07E-01	1.25E-01	6.29E-01	9.68E-01	3.02E+00	3.38E+00	5.28E-01	3.78E-01	3.55E+00	3.75E+00	1.93E+00	7.07E-01
500070012	44.4803	-73.2144	240	197	6/27/2013 0:00	6/27/2013 23:59	2.14E+00	1.43E+00	7.12E-01	1.57E-01	7.76E-01	4.47E-01	2.39E+00	4.32E+00	7.39E-01	6.10E-01	3.13E+00	4.93E+00	1.87E+00	1.37E+00
510870014	37.5583	-77.4003	227	128	6/3/2013 0:00	6/3/2013 23:59	1.55E+00	7.56E-01	2.70E-01	9.34E-02	2.93E-01	2.27E-01	-999	1.53E+00	-999	4.95E-01	-999	2.02E+00	1.67E+00	5.30E-01
510870014	37.5583	-77.4003	227	128	6/6/2013 0:00	6/6/2013 23:59	1.47E+00	1.50E+00	3.31E-01	8.68E-02	2.80E-01	4.52E-01	-3.09E-01	1.77E+00	0.00E+00	5.46E-01	-3.09E-01	2.32E+00	1.86E+00	5.88E-01
510870014	37.5583	-77.4003	227	128	6/9/2013 0:00	6/9/2013 23:59	1.98E+00	1.52E+00	3.94E-01	4.35E-01	3.95E-01	6.50E-01	2.41E+00	4.34E+00	5.42E-01	3.73E-01	2.95E+00	4.71E+00	1.87E+00	4.90E-01
510870014	37.5583	-77.4003	227	128	6/12/2013 0:00	6/12/2013 23:59	4.12E+00	2.54E+00	2.16E-01	5.68E-02	1.15E+00	8.74E-01	2.58E+00	4.84E+00	5.03E-01	6.51E-01	3.08E+00	5.49E+00	1.92E+00	7.60E-01
510870014	37.5583	-77.4003	227	128	6/15/2013 0:00	6/15/2013 23:59	1.98E+00	1.90E+00	2.21E-01	5.67E-02	4.24E-01	6.44E-01	2.06E+00	3.65E+00	5.94E-01	5.15E-01	2.65E+00	4.16E+00	1.94E+00	9.19E-01
510870014	37.5583	-77.4003	227	128	6/18/2013 0:00	6/18/2013 23:59	1.84E+00	7.71E-01	3.49E-01	3.26E-01	2.17E-01	3.56E-01	2.62E+00	2.52E+00	5.80E-01	4.29E-01	3.20E+00	2.95E+00	1.75E+00	4.56E-01
510870014	37.5583	-77.4003	227	128	6/24/2013 0:00	6/24/2013 23:59	1.58E+00	9.79E-01	2.49E-01	6.09E-01	2.94E-01	1.37E-01	1.91E+00	2.80E+00	2.92E-01	4.44E-01	2.20E+00	3.25E+00	1.79E+00	5.94E-01
510870014	37.5583	-77.4003	227	128	6/27/2013 0:00	6/27/2013 23:59	1.57E+00	1.74E+00	3.09E-01	1.49E-01	3.31E-01	5.75E-01	2.28E+00	4.97E+00	4.60E-01	5.10E-01	2.74E+00	5.48E+00	1.87E+00	7.37E-01
540390011	38.4486	-81.6839	195	130	6/3/2013 0:00	6/3/2013 23:59	-999	3.73E+00	-999	1.54E-01	-999	1.09E+00	-999	1.75E+00	-999	4.49E-01	-999	2.20E+00	1.89E+00	5.71E-01
540390011	38.4486	-81.6839	195	130	6/6/2013 0:00	6/6/2013 23:59	1.73E+00	1.02E+00	3.29E-01	1.06E-02	2.87E-01	3.11E-01	1.61E+00	1.54E+00	7.12E-01	4.60E-01	2.32E+00	2.00E+00	1.84E+00	5.57E-01
540390011	38.4486	-81.6839	195	130	6/9/2013 0:00	6/9/2013 23:59	2.97E+00	3.40E+00	1.91E-01	6.08E-02	5.95E-01	1.18E+00	1.62E+00	4.11E+00	7.88E-01	5.16E-01	2.41E+00	4.62E+00	2.03E+00	8.09E-01
540390011	38.4486	-81.6839	195	130	6/12/2013 0:00	6/12/2013 23:59	3.18E+00	2.86E+00	2.76E-01	3.75E-02	7.80E-01	8.05E-01	-999	5.06E+00	-999	5.56E-01	-999	5.61E+00	1.96E+00	7.45E-01
540390011	38.4486	-81.6839	195	130	6/15/2013 0:00	6/15/2013 23:59	1.80E+00	2.86E+00	2.49E-01	2.69E-01	3.62E-01	9.80E-01	1.47E+00	4.79E+00	1.12E+00	8.24E-01	2.59E+00	5.62E+00	1.90E+00	1.40E+00
540390011	38.4486	-81.6839	195	130	6/18/2013 0:00	6/18/2013 23:59	2.05E+00	3.19E+00	2.03E-01	3.00E-02	2.78E-01	7.39E-01	9.10E-01	4.15E+00	8.07E-01	7.45E-01	1.72E+00	4.89E+00	1.95E+00	9.81E-01
540390011	38.4486	-81.6839	195	130	6/24/2013 0:00	6/24/2013 23:59	-999	9.42E-01	-999	1.08E-02	-999	3.00E-01	-999	2.37E+00	-999	3.95E-01	-999	2.77E+00	1.90E+00	5.40E-01
540390011	38.4486	-81.6839	195	130	6/27/2013 0:00	6/27/2013 23:59	1.97E+00	2.76E+00	1.20E-01	2.50E-02	3.59E-01	7.03E-01	-999	3.14E+00	-999	5.48E-01	-999	3.69E+00	1.97E+00	1.05E+00
540391005	38.3681	-81.6936	195	130	6/3/2013 0:00	6/3/2013 23:59	3.95E+00	3.73E+00	3.80E-01	1.54E-01	1.02E+00	1.09E+00	1.40E+00	1.75E+00	4.31E-01	4.49E-01	1.83E+00	2.20E+00	1.89E+00	5.71E-01
540391005	38.3681	-81.6936	195	130	6/9/2013 0:00	6/9/2013 23:59	3.70E+00	3.40E+00	3.88E-01	6.08E-02	1.02E+00	1.18E+00	2.41E+00	4.11E+00	7.82E-01	5.16E-01	3.19E+00	4.62E+00	2.03E+00	8.09E-01
540391005	38.3681	-81.6936	195	130	6/15/2013 0:00	6/15/2013 23:59	1.89E+00	2.86E+00	3.97E-01	2.69E-01	5.15E-01	9.80E-01	2.67E+00	4.79E+00	7.97E-01	8.24E-01	3.47E+00	5.62E+00	1.90E+00	1.40E+00
540391005	38.3681	-81.6936	195	130	6/21/2013 0:00	6/21/2013 23:59	3.34E+00	3.35E+00	5.97E-01	1.10E-01	1.06E+00	1.16E+00	4.05E+00	5.98E+00	1.08E+00	7.98E-01	5.13E+00	6.78E+00	1.99E+00	1.05E+00
540391005	38.3681	-81.6936	195	130	6/27/2013 0:00	6/27/2013 23:59	2.88E+00	2.76E+00	3.30E-01	2.50E-02	6.49E-01	7.03E-01	9.50E-01	3.14E+00	2.48E-01	5.48E-01	1.20E+00	3.69E+00	1.97E+00	1.05E+00
540511002	39.9178	-80.7342	199	145	6/3/2013 0:00	6/3/2013 23:59	2.90E+00	2.22E+00	3.80E-01	1.26E-01	7.43E-01	7.72E-01	1.05E+00	1.10E+00	2.79E-01	3.99E-01	1.33E+00	1.50E+00	1.78E+00	5.21E-01
540511002	39.9178	-80.7342	199	145	6/9/2013 0:00	6/9/2013 23:59	3.91E+00	4.81E+00	3.14E-01	1.01E-01	1.09E+00	1.59E+00	2.64E+00	4.42E+00	7.26E-01	4.39E-01	3.37E+00	4.86E+00	2.03E+00	7.52E-01
540511002	39.9178	-80.7342	199	145	6/15/2013 0:00	6/15/2013 23:59	1.79E+00	1.78E+00	4.30E-01	2.93E-01	4.37E-01	6.48E-01	3.31E+00	2.21E+00	1.02E+00	3.58E-01	4.33E+00	2.56E+00	1.97E+00	8.99E-01
540511002	39.9178	-80.7342	199	145	6/21/2013 0:00	6/21/2013 23:59	3.84E+00	4.89E+00	4.68E-01	1.53E+00	1.07E+00	1.87E+00	2.57E+00	6.13E+00	1.22E+00	7.35E-01	3.79E+00	6.87E+00	2.06E+00	1.04E+00
540511002	39.9178	-80.7342	199	145	6/27/2013 0:00	6/27/2013 23:59	4.07E+00	1.79E+00	2.21E-01	5.79E-02	1.06E+00	4.98E-01	1.10E+00	1.60E+00	3.97E-01	1.81E-01	1.50E+00	1.78E+00	1.95E+00	4.10E-01
550090005	44.5167	-87.9939	144	180	6/3/2013 0:00	6/3/2013 23:59	7.65E-01	8.44E-01	1.06E+00	3.73E-01	3.53E-01	3.24E-01	9.60E-01	1.14E+00	2.35E-01	4.91E-01	1.20E+00	1.63E+00	1.80E+00	7.73E-01
550090005	44.5167	-87.9939	144	180	6/9/2013 0:00	6/9/2013 23:59	3.45E+00	3.50E+00	1.86E+00	1.23E+00	1.65E+00	1.53E+00	1.95E+00	2.88E+00	3.61E-01	4.19E-01	2.31E+00	3.30E+00	1.96E+00	1.04E+00
550090005	44.5167	-87.9939	144	180	6/15/2013 0:00	6/15/2013 23:59	1.51E+00	1.95E+00	8.50E-01	1.17E+00	3.84E-01	9.06E-01	2.03E+00	2.87E+00	3.95E-01	6.12E-01	2.43E+00	3.48E+00	1.85E+00	1.83E+00
550090005	44.5167	-87.9939	144	180	6/21/2013 0:00	6/21/2013 23:59	1.73E+00	1.96E+00	5.99E-01	4.70E-01	4.61E-01	7.70E-01	1.68E+00	1.60E+00	4.44E-01	5.71E-01	2.12E+00	2.17E+00	1.85E+00	7.61E-01
550090005	44.5167	-87.9939	144	180	6/27/2013 0:00	6/27/2013 23:59	1.31E+00	2.36E+00	6.12E-01	2.19E+00	2.93E-01	1.41E+00	1.31E+00	1.72E+00	3.18E-01	7.21E-01	1.63E+00	2.45E+00	1.75E+00	8.13E-01
550270001	43.4692	-88.6219	141	170	6/3/2013 0:00	6/3/2013 23:59	6.85E-01	6.48E-01	4.39E-01	1.04E+00	1.74E-01	4.73E-01	9.00E-01	1.27E+00	2.63E-01	3.24E-01	1.16E+00	1.59E+00	1.84E+00	7.76E-01
550270001	43.4692	-88.6219	141	170	6/6/2013 0:00	6/6/2013 23:59	1.46E+00	1.07E+00	1.41E+00	1.74E+00	6.29E-01	8.62E-01	1.04E+00	1.27E+00	2.57E-01	3.25E-01	1.30E+00	1.59E+00	1.87E+00	5.44E-01
550270001	43.4692	-88.6219	141	170	6/9/2013 0:00	6/9/2013 23:59	4.00E+00	4.21E+00	1.59E+00	1.68E+00	1.76E+00	1.94E+00	1.90E+00	2.63E+00	4.73E-01	4.20E-01	2.37E+00	3.05E+00	2.03E+00	8.43E-01
550270001	43.4692	-88.6219	141	170	6/12/2013 0:00	6/12/2013 23:59	2.34E+00	1.65E+00	1.60E+00	1.76E+00	9.14E-01	1.08E+00	1.39E+00	1.88E+00	4.83E-01	4.19E-01	1.87E+00	2.30E+00	1.85E+00	5.41E-01
550270001	43.4692	-88.6219	141	170	6/15/2013 0:00	6/15/2013 23:59	1.44E+00	1.23E+00	7.09E-01	6.48E-01	2.89E-01	5.57E-01	1.81E+00	2.04E+00	3.98E-01	3.83E-01	2.21E+00	2.42E+00	1.87E+00	1.13E+00
550270001	43.4692	-88.6219	141	170	6/18/2013 0:00	6/18/2013 23:59	4.98E-01	6.05E-01	1.90E-01	2.44E-02	8.99E-02	2.01E-01	8.10E-01	9.23E-01	1.04E-01	1.21E-01	9.14E-01	1.04E+00	2.00E+00	3.32E-01
550270001	43.4692	-88.6219	141	170	6/21/2013 0:00	6/21/2013 23:59	1.84E+00	2.83E+00	6.47E-01	5.79E-01	4.59E-01	1.06E+00	1.36E+00	2.46E+00	3.57E-01	4.36E-01	1.72E+00	2.90E+00	1.98E+00	7.07E-01
550270001	43.4692	-88.6219	141	170	6/24/2013 0:00	6/24/2013 23:59	1.22E+00	1.58E+00	5.06E-01	3.57E-01	3.02E-01	4.24E-01	1.62E+00	2.67E+00	1.96E-01	3.37E-01	1.82E+00	3.00E+00	1.94E+00	7.89E-01
550270001	43.4692	-88.6219	141	170	6/27/2013 0:00	6/27/2013 23:59	1.02E+00	1.42E+00	8.76E-01	1.69E+00	2.79E-01	9.70E-01	1.51E+00	1.48E+00	3.08E-01	2.45E-01	1.82E+00	1.73E+00	1.89E+00	3.99E-01
550790026	43.0611	-87.9125	146	167	6/3/2013 0:00	6/3/2013 23:59	6.62E-01	1.06E+00	1.07E+00	1.60E+00	3.73E-01	6.66E-01	1.04E+00	2.50E+00	4.53E-01	1.66E+00	1.49E+00	4.16E+00	1.51E+00	2.17E+00
550790026	43.0611	-87.9125	146	167	6/6/2013 0:00	6/6/2013 23:59	6.78E-01	9.07E-01	9.20E-01	2.25E+00	3.13E-01	8.21E-01	1.23E+00	2.90E+00	2.37E-01	1.37E+00	1.47E+00	4.27E+00	1.72E+00	1.82E+00
550790026	43.0611	-87.9125	146	167	6/9/2013 0:00	6/9/2013 23:59	3.95E+00	5.28E+00	5.12E+00	7.99E+00	2.91E+00	3.86E+00	2.98E+00	6.20E+00	7.68E-01	1.61E+00	3.75E+00	7.81E+00	1.71E+00	3.54E+00
550790026	43.0611	-87.9125	146	167	6/12/2013 0:00	6/12/2013 23:59	-999	2.03E+00	-999	3.06E+00	-999	1.48E+00	-999	2.89E+00	-999	1.67E+00	-999	4.56E+00	1.55E+00	1.97E+00
550790026	43.0611	-87.9125	146	167	6/15/2013 0:00	6/15/2013 23:59	1.23E+00	1.78E+00	2.05E+00	2.92E+00	5.08E-01	1.26E+00	2.80E+00	4.74E+00	7.11E-01	1.62E+00	3.51E+00	6.36E+00	1.60E+00	3.44E+00
550790026	43.0611	-87.9125	146	167	6/18/2013 0:00	6/18/2013 23:59	3.04E-01	3.62E-01	1.92E-01	9.58E-02	4.46E-02	9.69E-02	9.50E-01	1.43E+00	1.15E-01	5.24E-01	1.07E+00	1.95E+00	1.80E+00	7.24E-01
550790026	43.0611	-87.9125	146	167	6/21/2013 0:00	6/21/2013 23:59	2.37E+00	3.18E+00	9.39E-01	1.54E+00	7.84E-01	1.33E+00	2.17E+00	4.82E+00	7.40E-01	1.87E+00	2.91E+00	6.69E+00	1.78E+00	2.46E+00
550790026	43.0611	-87.9125	146	167	6/24/2013 0:00	6/24/2013 23:59	1.35E+00	2.04E+00	9.97E-01	1.08E+00	4.92E-01	7.31E-01	2.61E+00	4.27E+00	5.47E-01	1.96E+00	3.16E+00	6.23E+00	1.66E+00	2.48E+00
550790026	43.0611	-87.9125	146	167	6/27/2013 0:00	6/27/2013 23:59	1.37E+00	1.81E+00	3.43E+00	2.38E+00	1.08E+00	1.10E+00	2.69E+00	3.96E+00	9.89E-01	2.26E+00	3.68E+00	6.21E+00	1.55E+00	2.78E+00
551198001	45.2039	-90.6	126	185	6/3/2013 0:00	6/3/2013 23:59	-999	4.12E-01	-999	1.06E-01	-999	1.55E-01	-999	1.02E+00	-999	1.09E-01	-999	1.13E+00	1.96E+00	3.59E-01
551198001	45.2039	-90.6	126	185	6/9/2013 0:00	6/9/2013 23:59	1.93E+00	3.13E+00	7.05E-01	5.66E-01	5.71E-01	1.24E+00	1.18E+00	2.34E+00	3.79E-01	2.81E-01	1.56E+00	2.62E+00	2.04E+00	7.19E-01
551198001	45.2039	-90.6	126	185	6/15/2013 0:00	6/15/2013 23:59	9.80E-01	1.11E+00	6.57E-01	1.94E-01	1.25E-01	4.20E-01	2.22E+00	1.62E+00	3.27E-01	1.67E-01	2.55E+00	1.79E+00	1.93E+00	4.28E-01
551198001	45.2039	-90.6	126	185	6/21/2013 0:00	6/21/2013 23:59	1.24E+00	2.70E+00	4.16E-01	4.96E-01	1.41E-01	1.07E+00	1.28E+00	2.01E+00	2.21E-01	2.81E-01	1.50E+00	2.29E+00	1.98E+00	4.39E-01
551198001	45.2039	-90.6	126	185	6/27/2013 0:00	6/27/2013 23:59	5.76E-01	5.78E-01	1.26E-01	1.05E-01	4.26E-02	2.06E-01	1.05E+00	1.95E+00	1.30E-01	1.30E-01	1.18E+00	2.08E+00	1.95E+00	2.61E-01
551330027	43.0203	-88.215	144	166	6/3/2013 0:00	6/3/2013 23:59	7.09E-01	8.59E-01	5.23E-01	1.33E+00	1.70E-01	6.18E-01	1.17E+00	1.48E+00	4.92E-01	6.99E-01	1.66E+00	2.18E+00	1.79E+00	1.04E+00
551330027	43.0203	-88.215	144	166	6/9/2013 0:00	6/9/2013 23:59	4.08E+00	4.66E+00	2.16E+00	1.37E+00	1.83E+00	1.98E+00	2.68E+00	3.29E+00	6.66E-01	7.21E-01	3.35E+00	4.01E+00	1.93E+00	1.47E+00
551330027	43.0203	-88.215	144	166	6/15/2013 0:00	6/15/2013 23:59	1.57E+00	1.17E+00	1.38E+00	1.83E-01	4.17E-01	3.93E-01	2.61E+00	2.22E+00	5.56E-01	5.38E-01	3.17E+00	2.76E+00	1.80E+00	1.40E+00
551330027	43.0203	-88.215	144	166	6/21/2013 0:00	6/21/2013 23:59	2.39E+00	2.93E+00	7.51E-01	4.67E-01	4.52E-01	1.04E+00	1.73E+00	3.38E+00	6.68E-01	8.59E-01	2.40E+00	4.24E+00	1.93E+00	1.15E+00
551330027	43.0203	-88.215	144	166	6/27/2013 0:00	6/27/2013 23:59	1.04E+00	2.28E+00	1.34E+00	9.71E-01	2.64E-01	8.55E-01	1.80E+00	2.00E+00	5.81E-01	6.67E-01	2.38E+00	2.67E+00	1.81E+00	7.43E-01
