# Supplementary material for: On the implications of aerosol liquid water and phase separation for organic aerosol mass
Source: Atmos Chem Phys. Author manuscript; Available in PMC 2018 Aug 22. (PMC6104851; doi:10.5194/acp-17-343-2017)
Supplement: Supp [file NIHMS982683-supplement-Supp.zip › acpdata/figure789/IMPROVE.OUT.0616act.csv]

Observed values read from file:/work/MOD3EVAL/wtt/obs_data/Release_Obs/2013/IMPROVE_data_2013.csv
Modeled values read from file:/work/MOD3DEV/has/southeast/soas2013/postprocessing/20160606set/output/CCTM_saprc07tic_0616act_isoprene.aconc.06
SiteId	Latitude	Longitude	Column	Row	Time On	Time Off	SO4	SO4	NO3	NO3	NH4	NH4	OC	OC	EC	EC	TC	TC	Cl	Cl	OMOCRAT	APOCIJ
	(deg)	(deg)			(MM/DD/YYYY hh:mm)	(MM/DD/YYYY hh:mm)	ug/m3	ug/m3	ug/m3	ug/m3	ug/m3	ug/m3	ug/m3	ugC/m3	ug/m3	ug/m3	ug/m3	ugC/m3	ug/m3	ug/m3	ug/m3	ug/m3
							Observed	Modeled	Observed	Modeled	Observed	Modeled	Observed	Modeled	Observed	Modeled	Observed	Modeled	Observed	Modeled	Modeled	Modeled
ACAD1	44.3771	-68.2612	271	206	6/3/2013 0:00	6/3/2013 23:59	1.67E+00	9.90E-01	4.34E-01	3.08E-01	7.53E-01	8.47E-02	8.29E-01	6.97E-01	1.27E-01	9.26E-02	9.56E-01	7.89E-01	3.51E-01	4.89E-02	1.83E+00	1.48E-01
ACAD1	44.3771	-68.2612	271	206	6/6/2013 0:00	6/6/2013 23:59	4.80E-01	5.87E-01	1.14E-01	4.48E-02	2.13E-01	6.50E-02	7.88E-01	7.65E-01	1.05E-01	1.66E-01	8.93E-01	9.31E-01	1.78E-02	7.23E-03	1.88E+00	3.78E-01
ACAD1	44.3771	-68.2612	271	206	6/9/2013 0:00	6/9/2013 23:59	1.57E-01	1.66E-01	7.39E-02	2.68E-01	8.02E-02	1.01E-02	5.71E-01	2.60E-01	4.47E-02	4.43E-02	6.15E-01	3.05E-01	3.34E-02	2.31E-02	1.66E+00	1.02E-01
ACAD1	44.3771	-68.2612	271	206	6/12/2013 0:00	6/12/2013 23:59	9.92E-02	1.05E-01	2.72E-02	1.56E-02	4.51E-02	2.23E-02	2.06E-01	9.36E-02	2.83E-02	2.16E-02	2.34E-01	1.15E-01	9.80E-03	1.11E-03	1.59E+00	8.29E-02
ACAD1	44.3771	-68.2612	271	206	6/15/2013 0:00	6/15/2013 23:59	4.75E-01	5.33E-01	6.66E-02	1.17E-01	1.97E-01	6.27E-02	1.14E+00	5.49E-01	1.11E-01	8.11E-02	1.25E+00	6.30E-01	4.42E-02	8.20E-02	1.78E+00	3.16E-01
ACAD1	44.3771	-68.2612	271	206	6/18/2013 0:00	6/18/2013 23:59	3.78E-01	4.50E-01	6.30E-02	1.49E-01	1.60E-01	7.08E-02	1.02E+00	6.60E-01	1.06E-01	1.02E-01	1.13E+00	7.62E-01	3.25E-02	1.71E-01	1.91E+00	2.55E-01
ACAD1	44.3771	-68.2612	271	206	6/21/2013 0:00	6/21/2013 23:59	6.60E-01	1.13E+00	4.09E-01	3.80E-01	3.66E-01	7.52E-02	1.77E+00	2.78E+00	2.06E-01	3.82E-01	1.98E+00	3.16E+00	1.88E-01	1.26E-01	1.90E+00	6.84E-01
ACAD1	44.3771	-68.2612	271	206	6/24/2013 0:00	6/24/2013 23:59	1.82E+00	1.98E+00	1.64E-01	7.56E-02	7.28E-01	3.88E-01	2.11E+00	4.10E+00	2.20E-01	2.37E-01	2.33E+00	4.34E+00	3.16E-02	3.28E-02	1.88E+00	4.70E-01
ACAD1	44.3771	-68.2612	271	206	6/27/2013 0:00	6/27/2013 23:59	5.55E-01	2.03E+00	1.22E-01	4.55E-03	2.43E-01	3.37E-01	5.01E-01	1.01E+00	7.16E-02	1.16E-01	5.73E-01	1.12E+00	1.57E-01	1.43E-03	1.78E+00	4.52E-01
ATLA1	33.687	-84.2904	182	84	6/3/2013 0:00	6/3/2013 23:59	-999	1.48E+00	-999	2.55E-01	-999	4.72E-01	1.57E+00	3.81E+00	6.36E-01	1.83E+00	2.21E+00	5.64E+00	-999	5.48E-03	1.74E+00	1.54E+00
ATLA1	33.687	-84.2904	182	84	6/6/2013 0:00	6/6/2013 23:59	-999	6.68E-01	-999	2.39E-02	-999	1.26E-01	-999	1.05E+00	-999	5.70E-01	-999	1.62E+00	-999	1.30E-03	1.68E+00	4.42E-01
ATLA1	33.687	-84.2904	182	84	6/9/2013 0:00	6/9/2013 23:59	-999	8.56E-01	-999	2.34E-02	-999	2.42E-01	-999	1.84E+00	-999	4.67E-01	-999	2.31E+00	-999	1.92E-03	1.72E+00	6.18E-01
ATLA1	33.687	-84.2904	182	84	6/12/2013 0:00	6/12/2013 23:59	-999	2.27E+00	-999	4.60E-01	-999	7.47E-01	2.86E+00	8.90E+00	1.89E+00	1.68E+00	4.75E+00	1.06E+01	-999	1.15E-02	1.86E+00	1.65E+00
ATLA1	33.687	-84.2904	182	84	6/15/2013 0:00	6/15/2013 23:59	-999	2.04E+00	-999	3.31E-02	-999	6.76E-01	1.84E+00	4.52E+00	1.14E+00	6.13E-01	2.97E+00	5.13E+00	-999	5.24E-04	1.91E+00	1.11E+00
ATLA1	33.687	-84.2904	182	84	6/18/2013 0:00	6/18/2013 23:59	-999	1.60E+00	-999	3.18E-02	-999	4.91E-01	9.58E-01	2.47E+00	5.38E-01	6.51E-01	1.50E+00	3.12E+00	-999	2.50E-03	1.86E+00	5.97E-01
ATLA1	33.687	-84.2904	182	84	6/21/2013 0:00	6/21/2013 23:59	-999	1.77E+00	-999	1.15E-01	-999	5.66E-01	1.91E+00	4.04E+00	1.04E+00	9.17E-01	2.95E+00	4.96E+00	-999	1.31E-03	1.87E+00	1.22E+00
ATLA1	33.687	-84.2904	182	84	6/24/2013 0:00	6/24/2013 23:59	-999	1.11E+00	-999	3.29E-01	-999	1.69E-01	1.06E+00	3.65E+00	3.60E-01	1.16E+00	1.42E+00	4.81E+00	-999	2.29E-02	1.83E+00	9.00E-01
ATLA1	33.687	-84.2904	182	84	6/27/2013 0:00	6/27/2013 23:59	-999	1.89E+00	-999	7.34E-02	-999	5.01E-01	1.49E+00	2.78E+00	3.93E-01	8.47E-01	1.89E+00	3.63E+00	-999	1.60E-03	1.81E+00	6.87E-01
BADL1	43.7435	-101.9412	52	171	6/3/2013 0:00	6/3/2013 23:59	5.72E-01	4.74E-01	1.16E-01	5.85E-03	2.48E-01	1.33E-01	6.55E-01	2.89E-01	3.78E-02	8.63E-02	6.93E-01	3.76E-01	3.90E-03	1.68E-04	2.04E+00	2.07E-01
BADL1	43.7435	-101.9412	52	171	6/6/2013 0:00	6/6/2013 23:59	1.08E+00	5.17E-01	1.64E-01	5.37E-02	4.52E-01	1.88E-01	4.23E-01	3.95E-01	9.34E-02	7.39E-02	5.17E-01	4.69E-01	3.80E-03	2.54E-04	2.13E+00	1.44E-01
BADL1	43.7435	-101.9412	52	171	6/9/2013 0:00	6/9/2013 23:59	7.42E-01	6.75E-01	6.63E-02	1.29E-02	2.97E-01	2.35E-01	3.81E-01	8.93E-02	3.78E-02	3.46E-02	4.19E-01	1.24E-01	2.60E-03	9.52E-05	1.93E+00	5.83E-02
BADL1	43.7435	-101.9412	52	171	6/12/2013 0:00	6/12/2013 23:59	7.04E-01	8.99E-01	1.90E-01	2.92E-01	3.19E-01	3.69E-01	3.90E-01	5.89E-01	4.78E-02	1.32E-01	4.38E-01	7.21E-01	0.00E+00	9.06E-04	2.01E+00	3.56E-01
BADL1	43.7435	-101.9412	52	171	6/15/2013 0:00	6/15/2013 23:59	3.06E-01	3.45E-01	5.93E-02	2.63E-03	1.32E-01	9.90E-02	3.19E-01	2.05E-01	2.84E-02	5.37E-02	3.48E-01	2.59E-01	2.00E-04	4.67E-05	2.03E+00	1.14E-01
BADL1	43.7435	-101.9412	52	171	6/18/2013 0:00	6/18/2013 23:59	4.97E-01	4.98E-01	1.18E-01	7.53E-02	2.20E-01	1.84E-01	5.52E-01	4.32E-01	6.16E-02	8.79E-02	6.13E-01	5.20E-01	5.50E-03	3.02E-04	2.01E+00	2.00E-01
BADL1	43.7435	-101.9412	52	171	6/21/2013 0:00	6/21/2013 23:59	1.40E+00	1.22E+00	5.39E-01	1.50E-01	6.80E-01	4.28E-01	1.22E+00	1.08E+00	1.11E-01	1.29E-01	1.33E+00	1.20E+00	2.19E-02	9.88E-04	1.99E+00	2.97E-01
BADL1	43.7435	-101.9412	52	171	6/24/2013 0:00	6/24/2013 23:59	5.59E-01	9.81E-01	2.17E-01	4.38E-02	2.72E-01	1.83E-01	2.28E+00	1.87E+00	1.47E-01	3.13E-01	2.43E+00	2.18E+00	7.40E-03	3.60E-04	2.02E+00	1.32E+00
BADL1	43.7435	-101.9412	52	171	6/27/2013 0:00	6/27/2013 23:59	1.25E-01	1.08E-01	8.29E-02	3.64E-04	7.11E-02	2.73E-02	4.12E-01	5.87E-02	1.85E-02	3.60E-02	4.31E-01	9.46E-02	6.00E-03	2.48E-06	1.82E+00	4.20E-02
BAND1	35.7797	-106.2664	15	100	6/3/2013 0:00	6/3/2013 23:59	8.32E-01	7.66E-01	3.05E-01	4.05E-02	4.00E-01	1.65E-01	9.77E-01	1.44E+00	9.42E-02	2.56E-01	1.07E+00	1.69E+00	2.35E-02	3.52E-02	1.93E+00	1.04E+00
BAND1	35.7797	-106.2664	15	100	6/6/2013 0:00	6/6/2013 23:59	5.16E-01	1.11E+00	2.50E-01	2.50E-02	2.66E-01	3.22E-01	1.63E+00	1.24E+00	1.55E-01	1.97E-01	1.79E+00	1.44E+00	3.90E-03	5.26E-04	1.97E+00	7.07E-01
BAND1	35.7797	-106.2664	15	100	6/9/2013 0:00	6/9/2013 23:59	7.64E-01	5.92E-01	2.40E-01	1.43E-01	3.56E-01	5.84E-02	4.91E+00	3.68E+00	3.97E-01	6.55E-01	5.30E+00	4.33E+00	3.20E-03	4.30E-02	1.80E+00	3.06E+00
BAND1	35.7797	-106.2664	15	100	6/12/2013 0:00	6/12/2013 23:59	7.12E-01	4.13E-01	2.44E-01	6.68E-04	3.38E-01	5.71E-02	1.83E+00	1.20E+00	1.52E-01	2.05E-01	1.98E+00	1.40E+00	1.23E-02	6.20E-06	1.88E+00	7.61E-01
BAND1	35.7797	-106.2664	15	100	6/15/2013 0:00	6/15/2013 23:59	9.15E-01	5.64E-01	2.08E-01	7.70E-04	4.03E-01	1.72E-01	7.47E-01	4.31E-01	7.64E-02	6.86E-02	8.24E-01	5.00E-01	3.50E-03	6.64E-05	1.99E+00	1.80E-01
BAND1	35.7797	-106.2664	15	100	6/18/2013 0:00	6/18/2013 23:59	1.04E+00	5.84E-01	2.31E-01	9.93E-04	4.55E-01	1.48E-01	7.87E-01	7.80E-01	6.49E-02	1.20E-01	8.52E-01	9.00E-01	3.50E-03	1.79E-05	1.95E+00	4.13E-01
BAND1	35.7797	-106.2664	15	100	6/21/2013 0:00	6/21/2013 23:59	8.57E-01	3.90E-01	2.46E-01	4.07E-04	3.93E-01	8.36E-02	1.02E+00	2.09E-01	4.65E-02	6.42E-02	1.07E+00	2.73E-01	6.15E-02	1.47E-06	1.83E+00	1.42E-01
BAND1	35.7797	-106.2664	15	100	6/24/2013 0:00	6/24/2013 23:59	3.53E-01	4.16E-01	1.17E-01	1.41E-03	1.66E-01	9.27E-02	7.62E-01	2.95E-01	1.23E-01	6.89E-02	8.84E-01	3.63E-01	8.88E-02	2.22E-06	1.88E+00	1.83E-01
BAND1	35.7797	-106.2664	15	100	6/27/2013 0:00	6/27/2013 23:59	4.40E-01	3.56E-01	2.62E-01	3.80E-02	2.41E-01	1.19E-02	3.41E+00	1.87E+00	3.95E-01	3.36E-01	3.81E+00	2.21E+00	3.38E-02	4.80E-03	1.83E+00	1.46E+00
BIBE1	29.3028	-103.178	34	38	6/3/2013 0:00	6/3/2013 23:59	-999	8.70E-01	-999	1.16E-03	-999	2.23E-01	-999	8.91E-01	-999	3.34E-02	-999	9.24E-01	-999	7.26E-05	2.21E+00	1.28E-01
BIBE1	29.3028	-103.178	34	38	6/6/2013 0:00	6/6/2013 23:59	1.73E+00	1.85E+00	2.48E-01	1.44E-03	7.22E-01	4.17E-01	8.95E-01	9.83E-01	9.01E-02	9.99E-02	9.85E-01	1.08E+00	9.30E-03	1.39E-05	2.14E+00	2.34E-01
BIBE1	29.3028	-103.178	34	38	6/9/2013 0:00	6/9/2013 23:59	1.37E+00	1.88E+00	1.29E-01	4.95E-04	5.50E-01	3.27E-01	5.37E-01	8.59E-01	7.49E-02	6.34E-02	6.11E-01	9.23E-01	5.20E-03	2.47E-05	2.16E+00	1.94E-01
BIBE1	29.3028	-103.178	34	38	6/12/2013 0:00	6/12/2013 23:59	-999	6.24E-01	-999	1.29E-04	-999	1.21E-01	-999	1.74E-01	-999	1.51E-02	-999	1.89E-01	-999	2.28E-05	2.12E+00	3.81E-02
BIBE1	29.3028	-103.178	34	38	6/15/2013 0:00	6/15/2013 23:59	-999	3.49E-01	-999	8.34E-05	-999	6.13E-02	-999	1.90E-01	-999	7.83E-03	-999	1.98E-01	-999	9.12E-07	2.09E+00	1.85E-02
BIBE1	29.3028	-103.178	34	38	6/18/2013 0:00	6/18/2013 23:59	3.80E+00	1.05E+00	7.10E-01	1.99E-03	1.63E+00	3.10E-01	7.97E-01	6.82E-01	4.80E-02	4.19E-02	8.45E-01	7.24E-01	4.01E-02	1.02E-04	2.14E+00	1.22E-01
BIBE1	29.3028	-103.178	34	38	6/21/2013 0:00	6/21/2013 23:59	1.04E+00	2.41E-01	5.77E-01	6.69E-02	5.58E-01	2.37E-02	5.37E-01	9.88E-02	9.50E-03	2.08E-02	5.47E-01	1.20E-01	1.32E-01	1.34E-02	2.01E+00	4.32E-02
BIBE1	29.3028	-103.178	34	38	6/24/2013 0:00	6/24/2013 23:59	2.10E+00	8.91E-01	5.32E-01	1.04E-01	9.42E-01	3.77E-02	5.45E-01	2.95E-01	5.24E-02	3.07E-02	5.97E-01	3.26E-01	9.66E-02	5.48E-03	2.00E+00	1.30E-01
BIBE1	29.3028	-103.178	34	38	6/27/2013 0:00	6/27/2013 23:59	2.92E+00	1.01E+00	5.01E-01	2.63E-03	1.24E+00	5.32E-02	7.52E-01	3.98E-01	7.31E-02	4.83E-02	8.25E-01	4.46E-01	4.36E-02	1.09E-04	2.02E+00	1.87E-01
BIRM1	33.5531	-86.8149	163	80	6/3/2013 0:00	6/3/2013 23:59	-999	1.73E+00	-999	4.07E-02	-999	4.76E-01	-999	1.83E+00	-999	1.17E+00	-999	2.99E+00	-999	1.47E-03	1.72E+00	1.10E+00
BIRM1	33.5531	-86.8149	163	80	6/6/2013 0:00	6/6/2013 23:59	1.86E+00	9.78E-01	3.73E-01	6.29E-02	8.04E-01	1.78E-01	1.86E+00	2.83E+00	8.28E-01	1.33E+00	2.69E+00	4.16E+00	6.00E-02	5.42E-03	1.71E+00	1.21E+00
BIRM1	33.5531	-86.8149	163	80	6/9/2013 0:00	6/9/2013 23:59	1.33E+00	9.83E-01	1.70E-01	1.63E-02	5.50E-01	2.07E-01	1.02E+00	1.93E+00	1.67E-01	4.47E-01	1.19E+00	2.37E+00	6.94E-02	2.48E-03	1.63E+00	6.25E-01
BIRM1	33.5531	-86.8149	163	80	6/12/2013 0:00	6/12/2013 23:59	2.36E+00	1.55E+00	5.67E-01	4.97E-02	1.05E+00	1.57E-01	2.65E+00	5.18E+00	6.26E-01	1.26E+00	3.28E+00	6.44E+00	7.45E-02	3.77E-03	1.83E+00	1.54E+00
BIRM1	33.5531	-86.8149	163	80	6/15/2013 0:00	6/15/2013 23:59	2.45E+00	2.39E+00	1.63E-01	4.07E-02	9.67E-01	6.98E-01	2.87E+00	4.84E+00	6.51E-01	9.07E-01	3.52E+00	5.75E+00	1.36E-01	5.27E-04	1.92E+00	1.62E+00
BIRM1	33.5531	-86.8149	163	80	6/18/2013 0:00	6/18/2013 23:59	1.99E+00	1.24E+00	2.01E-01	4.93E-02	8.05E-01	3.24E-01	1.43E+00	2.49E+00	4.32E-01	7.87E-01	1.86E+00	3.28E+00	4.33E-02	3.42E-03	1.73E+00	7.84E-01
BIRM1	33.5531	-86.8149	163	80	6/21/2013 0:00	6/21/2013 23:59	3.29E+00	3.02E+00	2.78E-01	4.97E-02	1.31E+00	8.22E-01	2.30E+00	4.18E+00	8.74E-01	1.05E+00	3.17E+00	5.23E+00	7.84E-02	1.32E-03	1.86E+00	1.06E+00
BIRM1	33.5531	-86.8149	163	80	6/24/2013 0:00	6/24/2013 23:59	2.58E+00	1.17E+00	2.97E-01	4.24E-01	1.05E+00	3.91E-02	9.13E-01	2.02E+00	2.46E-01	8.49E-01	1.16E+00	2.87E+00	8.32E-02	1.24E-02	1.79E+00	8.41E-01
BIRM1	33.5531	-86.8149	163	80	6/27/2013 0:00	6/27/2013 23:59	2.74E+00	1.73E+00	5.26E-01	5.22E-02	1.18E+00	1.56E-01	2.17E+00	4.56E+00	3.71E-01	1.21E+00	2.54E+00	5.77E+00	9.31E-02	3.34E-03	1.79E+00	1.38E+00
BLMO1	43.7158	-96.1913	90	170	6/3/2013 0:00	6/3/2013 23:59	5.39E-01	4.87E-01	7.28E-01	4.05E-01	4.13E-01	2.22E-01	6.46E-01	5.96E-01	1.42E-01	2.36E-01	7.88E-01	8.31E-01	1.65E-02	1.03E-03	1.96E+00	4.50E-01
BLMO1	43.7158	-96.1913	90	170	6/3/2013 0:00	6/3/2013 23:59	5.34E-01	4.87E-01	7.17E-01	4.05E-01	4.09E-01	2.22E-01	-999	5.96E-01	-999	2.36E-01	-999	8.31E-01	1.13E-02	1.03E-03	1.96E+00	4.50E-01
BLMO1	43.7158	-96.1913	90	170	6/6/2013 0:00	6/6/2013 23:59	5.35E-01	4.23E-01	1.26E+00	4.74E-01	5.65E-01	2.60E-01	3.37E-01	3.04E-01	1.20E-01	1.03E-01	4.57E-01	4.07E-01	9.10E-03	1.89E-03	1.86E+00	2.22E-01
BLMO1	43.7158	-96.1913	90	170	6/6/2013 0:00	6/6/2013 23:59	5.40E-01	4.23E-01	1.28E+00	4.74E-01	5.74E-01	2.60E-01	-999	3.04E-01	-999	1.03E-01	-999	4.07E-01	1.08E-02	1.89E-03	1.86E+00	2.22E-01
BLMO1	43.7158	-96.1913	90	170	6/9/2013 0:00	6/9/2013 23:59	1.14E+00	4.17E-01	7.96E-01	1.76E-01	6.58E-01	1.90E-01	5.51E-01	2.47E-01	1.71E-01	6.25E-02	7.22E-01	3.10E-01	1.12E-02	1.43E-03	1.87E+00	1.67E-01
BLMO1	43.7158	-96.1913	90	170	6/9/2013 0:00	6/9/2013 23:59	1.14E+00	4.17E-01	7.95E-01	1.76E-01	6.57E-01	1.90E-01	-999	2.47E-01	-999	6.25E-02	-999	3.10E-01	1.07E-02	1.43E-03	1.87E+00	1.67E-01
BLMO1	43.7158	-96.1913	90	170	6/12/2013 0:00	6/12/2013 23:59	8.83E-01	8.82E-01	1.49E+00	1.12E+00	7.64E-01	5.75E-01	7.11E-01	1.62E+00	1.41E-01	4.11E-01	8.52E-01	2.03E+00	9.10E-03	4.25E-03	1.91E+00	1.17E+00
BLMO1	43.7158	-96.1913	90	170	6/12/2013 0:00	6/12/2013 23:59	8.84E-01	8.82E-01	1.46E+00	1.12E+00	7.56E-01	5.75E-01	-999	1.62E+00	-999	4.11E-01	-999	2.03E+00	8.70E-03	4.25E-03	1.91E+00	1.17E+00
BLMO1	43.7158	-96.1913	90	170	6/15/2013 0:00	6/15/2013 23:59	1.19E+00	1.06E+00	7.37E-01	8.59E-01	6.60E-01	5.64E-01	1.33E+00	1.35E+00	2.60E-01	2.56E-01	1.59E+00	1.61E+00	1.44E-02	3.75E-03	1.97E+00	6.95E-01
BLMO1	43.7158	-96.1913	90	170	6/15/2013 0:00	6/15/2013 23:59	1.18E+00	1.06E+00	7.27E-01	8.59E-01	6.55E-01	5.64E-01	-999	1.35E+00	-999	2.56E-01	-999	1.61E+00	1.46E-02	3.75E-03	1.97E+00	6.95E-01
BLMO1	43.7158	-96.1913	90	170	6/18/2013 0:00	6/18/2013 23:59	6.03E-01	5.76E-01	3.74E-01	2.44E-01	3.35E-01	2.29E-01	6.15E-01	9.86E-01	1.15E-01	2.33E-01	7.30E-01	1.22E+00	1.95E-02	6.31E-04	1.98E+00	7.03E-01
BLMO1	43.7158	-96.1913	90	170	6/18/2013 0:00	6/18/2013 23:59	6.29E-01	5.76E-01	3.82E-01	2.44E-01	3.47E-01	2.29E-01	-999	9.86E-01	-999	2.33E-01	-999	1.22E+00	1.29E-02	6.31E-04	1.98E+00	7.03E-01
BLMO1	43.7158	-96.1913	90	170	6/21/2013 0:00	6/21/2013 23:59	1.70E+00	1.30E+00	6.28E-01	2.06E-01	8.21E-01	3.51E-01	3.13E+00	1.07E+00	2.86E-01	1.89E-01	3.42E+00	1.26E+00	2.88E-02	1.77E-03	1.97E+00	3.31E-01
BLMO1	43.7158	-96.1913	90	170	6/21/2013 0:00	6/21/2013 23:59	1.72E+00	1.30E+00	6.11E-01	2.06E-01	8.21E-01	3.51E-01	-999	1.07E+00	-999	1.89E-01	-999	1.26E+00	2.93E-02	1.77E-03	1.97E+00	3.31E-01
BLMO1	43.7158	-96.1913	90	170	6/24/2013 0:00	6/24/2013 23:59	7.81E-01	1.31E+00	8.45E-01	8.23E-01	5.38E-01	5.03E-01	8.34E-01	1.49E+00	1.11E-01	2.83E-01	9.46E-01	1.77E+00	1.82E-02	3.31E-03	1.96E+00	7.23E-01
BLMO1	43.7158	-96.1913	90	170	6/24/2013 0:00	6/24/2013 23:59	8.03E-01	1.31E+00	8.55E-01	8.23E-01	5.49E-01	5.03E-01	-999	1.49E+00	-999	2.83E-01	-999	1.77E+00	1.66E-02	3.31E-03	1.96E+00	7.23E-01
BLMO1	43.7158	-96.1913	90	170	6/27/2013 0:00	6/27/2013 23:59	1.97E-01	2.55E-01	2.68E-01	8.89E-02	1.52E-01	5.64E-02	5.82E-01	4.24E-01	1.32E-01	2.23E-01	7.13E-01	6.46E-01	1.34E-02	1.04E-03	1.80E+00	3.28E-01
BLMO1	43.7158	-96.1913	90	170	6/27/2013 0:00	6/27/2013 23:59	2.02E-01	2.55E-01	2.72E-01	8.89E-02	1.55E-01	5.64E-02	-999	4.24E-01	-999	2.23E-01	-999	6.46E-01	1.01E-02	1.04E-03	1.80E+00	3.28E-01
BOAP1	33.8695	-106.852	9	83	6/3/2013 0:00	6/3/2013 23:59	8.74E-01	7.73E-01	2.71E-01	2.18E-03	4.06E-01	2.46E-01	7.10E-01	5.15E-01	7.11E-02	6.86E-02	7.81E-01	5.83E-01	4.74E-02	1.58E-04	2.06E+00	1.34E-01
BOAP1	33.8695	-106.852	9	83	6/6/2013 0:00	6/6/2013 23:59	6.89E-01	1.22E+00	1.98E-01	4.10E-03	3.16E-01	4.09E-01	-999	8.87E-01	-999	9.82E-02	-999	9.85E-01	2.98E-02	3.75E-04	2.06E+00	2.63E-01
BOAP1	33.8695	-106.852	9	83	6/9/2013 0:00	6/9/2013 23:59	1.88E+00	7.09E-01	2.30E-01	1.82E-03	7.71E-01	2.05E-01	-999	7.65E-01	-999	9.65E-02	-999	8.62E-01	7.43E-02	3.92E-05	2.02E+00	2.93E-01
BOAP1	33.8695	-106.852	9	83	6/12/2013 0:00	6/12/2013 23:59	1.18E+00	7.47E-01	2.54E-01	8.61E-04	5.14E-01	1.97E-01	1.62E+00	1.21E+00	1.81E-01	1.67E-01	1.80E+00	1.38E+00	4.48E-02	1.85E-06	1.98E+00	5.27E-01
BOAP1	33.8695	-106.852	9	83	6/15/2013 0:00	6/15/2013 23:59	1.16E+00	5.23E-01	2.12E-01	1.18E-03	4.95E-01	1.66E-01	8.14E-01	5.61E-01	7.68E-02	8.91E-02	8.91E-01	6.50E-01	2.34E-02	3.62E-04	1.99E+00	2.90E-01
BOAP1	33.8695	-106.852	9	83	6/18/2013 0:00	6/18/2013 23:59	1.54E+00	5.86E-01	3.32E-01	5.89E-04	6.75E-01	1.34E-01	1.89E+00	1.62E+00	2.10E-01	2.92E-01	2.10E+00	1.91E+00	4.14E-02	6.29E-06	1.84E+00	1.19E+00
BOAP1	33.8695	-106.852	9	83	6/21/2013 0:00	6/21/2013 23:59	1.44E+00	5.18E-01	2.86E-01	4.85E-04	6.23E-01	1.14E-01	2.50E+00	1.27E+00	1.95E-01	2.46E-01	2.69E+00	1.52E+00	1.19E-01	4.18E-06	1.84E+00	9.77E-01
BOAP1	33.8695	-106.852	9	83	6/24/2013 0:00	6/24/2013 23:59	1.32E+00	8.95E-01	5.72E-01	6.01E-02	6.59E-01	1.40E-01	7.29E+00	4.01E+00	7.48E-01	7.82E-01	8.04E+00	4.80E+00	1.24E-01	4.76E-04	1.81E+00	3.61E+00
BOAP1	33.8695	-106.852	9	83	6/27/2013 0:00	6/27/2013 23:59	5.36E-01	3.22E-01	2.13E-01	4.10E-02	2.63E-01	4.77E-02	1.73E+00	7.91E-01	2.06E-01	1.53E-01	1.94E+00	9.44E-01	5.62E-02	2.31E-03	1.89E+00	4.90E-01
BOND1	40.0514	-88.3719	145	139	6/3/2013 0:00	6/3/2013 23:59	5.93E-01	1.08E+00	2.37E-01	2.84E-01	2.91E-01	3.81E-01	4.91E-01	4.36E-01	1.27E-01	2.71E-01	6.18E-01	7.07E-01	6.50E-03	4.73E-04	1.74E+00	3.73E-01
BOND1	40.0514	-88.3719	145	139	6/6/2013 0:00	6/6/2013 23:59	-999	4.69E+00	-999	1.07E+00	-999	1.86E+00	-999	1.69E+00	-999	6.76E-01	-999	2.37E+00	-999	9.75E-04	2.08E+00	7.64E-01
BOND1	40.0514	-88.3719	145	139	6/9/2013 0:00	6/9/2013 23:59	3.81E+00	4.07E+00	9.36E-01	1.20E+00	1.70E+00	1.71E+00	1.45E+00	2.56E+00	3.47E-01	4.46E-01	1.80E+00	3.01E+00	2.79E-02	6.70E-03	2.09E+00	6.20E-01
BOND1	40.0514	-88.3719	145	139	6/12/2013 0:00	6/12/2013 23:59	-999	1.29E+00	-999	1.67E-01	-999	3.23E-01	-999	2.73E+00	-999	4.95E-01	-999	3.22E+00	-999	2.41E-03	1.99E+00	5.97E-01
BOND1	40.0514	-88.3719	145	139	6/15/2013 0:00	6/15/2013 23:59	-999	2.11E+00	-999	3.98E-01	-999	7.90E-01	-999	1.67E+00	-999	3.51E-01	-999	2.02E+00	-999	1.86E-03	1.97E+00	6.57E-01
BOND1	40.0514	-88.3719	145	139	6/18/2013 0:00	6/18/2013 23:59	1.75E+00	1.88E+00	7.12E-01	4.23E-01	8.64E-01	6.74E-01	1.01E+00	1.06E+00	2.82E-01	5.01E-01	1.29E+00	1.57E+00	1.45E-02	5.50E-04	1.92E+00	6.31E-01
BOND1	40.0514	-88.3719	145	139	6/21/2013 0:00	6/21/2013 23:59	3.45E+00	2.88E+00	3.38E-01	4.57E-01	1.39E+00	1.08E+00	1.88E+00	3.78E+00	5.82E-01	4.75E-01	2.46E+00	4.25E+00	2.46E-02	4.13E-03	2.04E+00	8.34E-01
BOND1	40.0514	-88.3719	145	139	6/24/2013 0:00	6/24/2013 23:59	1.85E+00	2.30E+00	2.31E-01	4.70E-01	7.62E-01	8.44E-01	1.56E+00	4.90E+00	2.24E-01	4.57E-01	1.78E+00	5.36E+00	3.53E-02	1.73E-02	2.04E+00	1.08E+00
BOND1	40.0514	-88.3719	145	139	6/27/2013 0:00	6/27/2013 23:59	-999	1.44E+00	-999	6.50E-01	-999	5.70E-01	-999	1.45E+00	-999	3.72E-01	-999	1.82E+00	-999	5.56E-03	1.95E+00	6.76E-01
BOWA1	47.9464	-91.4961	119	210	6/3/2013 0:00	6/3/2013 23:59	3.77E-01	3.70E-01	2.52E-02	8.79E-04	1.49E-01	1.11E-01	2.89E-01	4.04E-01	3.52E-02	2.77E-02	3.24E-01	4.31E-01	7.00E-04	5.38E-04	2.08E+00	1.72E-01
BOWA1	47.9464	-91.4961	119	210	6/6/2013 0:00	6/6/2013 23:59	8.30E-01	8.01E-01	5.60E-02	1.69E-03	3.28E-01	2.48E-01	6.54E-01	8.99E-01	1.58E-01	4.90E-02	8.12E-01	9.48E-01	1.50E-02	6.86E-04	2.26E+00	2.10E-01
BOWA1	47.9464	-91.4961	119	210	6/9/2013 0:00	6/9/2013 23:59	1.04E+00	1.15E+00	7.82E-02	2.18E-02	4.11E-01	3.95E-01	1.22E+00	2.54E+00	1.22E-01	1.72E-01	1.34E+00	2.72E+00	1.40E-02	4.73E-04	2.22E+00	7.09E-01
BOWA1	47.9464	-91.4961	119	210	6/12/2013 0:00	6/12/2013 23:59	4.61E-01	5.60E-01	5.04E-02	4.00E-03	1.88E-01	1.81E-01	7.41E-01	1.73E+00	5.14E-02	1.01E-01	7.92E-01	1.83E+00	2.10E-03	3.99E-04	2.00E+00	8.24E-01
BOWA1	47.9464	-91.4961	119	210	6/15/2013 0:00	6/15/2013 23:59	6.00E-01	4.64E-01	1.57E-01	9.30E-03	2.71E-01	1.42E-01	1.21E+00	6.21E-01	1.68E-01	9.17E-02	1.38E+00	7.13E-01	8.70E-03	3.83E-04	2.01E+00	2.79E-01
BOWA1	47.9464	-91.4961	119	210	6/18/2013 0:00	6/18/2013 23:59	2.17E-01	3.58E-01	2.63E-02	5.13E-04	8.89E-02	1.06E-01	5.04E-01	9.15E-01	4.06E-02	3.07E-02	5.44E-01	9.46E-01	9.60E-03	7.50E-05	2.29E+00	2.15E-01
BOWA1	47.9464	-91.4961	119	210	6/21/2013 0:00	6/21/2013 23:59	1.80E+00	1.81E+00	1.19E-01	2.31E-02	7.11E-01	6.15E-01	1.12E+00	1.45E+00	2.05E-01	1.22E-01	1.32E+00	1.57E+00	2.47E-02	8.77E-04	2.01E+00	2.50E-01
BOWA1	47.9464	-91.4961	119	210	6/24/2013 0:00	6/24/2013 23:59	5.33E-01	4.04E-01	5.70E-02	4.29E-03	2.17E-01	1.11E-01	8.07E-01	5.19E-01	8.50E-02	1.23E-01	8.92E-01	6.42E-01	3.70E-03	1.01E-04	1.90E+00	2.59E-01
BOWA1	47.9464	-91.4961	119	210	6/27/2013 0:00	6/27/2013 23:59	3.46E-01	3.34E-01	4.87E-02	4.61E-03	1.44E-01	1.01E-01	1.01E+00	4.07E-01	2.12E-02	7.46E-02	1.03E+00	4.81E-01	8.60E-03	3.42E-04	1.92E+00	1.29E-01
BRIG1	39.465	-74.4492	243	150	6/3/2013 0:00	6/3/2013 23:59	1.23E+00	6.87E-01	3.37E-01	1.03E-01	5.60E-01	1.31E-01	8.91E-01	6.59E-01	1.24E-01	2.22E-01	1.01E+00	8.80E-01	5.13E-01	1.18E-02	1.61E+00	2.68E-01
BRIG1	39.465	-74.4492	243	150	6/6/2013 0:00	6/6/2013 23:59	1.01E+00	9.27E-01	5.16E-01	2.59E-02	5.29E-01	1.32E-01	5.96E-01	4.92E-01	1.55E-01	2.01E-01	7.51E-01	6.94E-01	2.73E-01	8.33E-03	1.93E+00	3.43E-01
BRIG1	39.465	-74.4492	243	150	6/9/2013 0:00	6/9/2013 23:59	3.08E+00	4.14E+00	6.26E-01	6.67E-01	1.34E+00	1.53E+00	1.33E+00	3.25E+00	4.84E-01	4.32E-01	1.81E+00	3.68E+00	6.75E-02	5.39E-03	1.98E+00	6.93E-01
BRIG1	39.465	-74.4492	243	150	6/12/2013 0:00	6/12/2013 23:59	2.42E+00	1.96E+00	1.68E-01	4.88E-02	9.56E-01	6.67E-01	9.19E-01	1.12E+00	2.70E-01	3.48E-01	1.19E+00	1.47E+00	4.99E-02	1.04E-03	1.94E+00	4.29E-01
BRIG1	39.465	-74.4492	243	150	6/15/2013 0:00	6/15/2013 23:59	9.37E-01	7.99E-01	2.19E-01	2.43E-02	4.15E-01	2.28E-01	2.45E+00	1.43E+00	3.23E-01	3.03E-01	2.78E+00	1.73E+00	5.71E-02	2.88E-04	1.90E+00	7.86E-01
BRIG1	39.465	-74.4492	243	150	6/18/2013 0:00	6/18/2013 23:59	2.45E+00	2.27E+00	5.05E-01	1.00E-01	1.07E+00	7.58E-01	1.62E+00	3.83E+00	3.02E-01	4.88E-01	1.92E+00	4.32E+00	2.60E-01	3.47E-03	1.98E+00	8.29E-01
BRIG1	39.465	-74.4492	243	150	6/21/2013 0:00	6/21/2013 23:59	7.14E-01	6.34E-01	1.87E-01	3.97E-02	3.22E-01	1.48E-01	1.75E+00	9.78E-01	1.82E-01	3.26E-01	1.93E+00	1.31E+00	9.48E-02	7.31E-03	1.90E+00	5.55E-01
BRIG1	39.465	-74.4492	243	150	6/24/2013 0:00	6/24/2013 23:59	2.22E+00	2.15E+00	3.10E-01	5.26E-02	9.23E-01	5.99E-01	1.79E+00	3.73E+00	2.06E-01	3.57E-01	1.99E+00	4.08E+00	1.42E-01	3.35E-03	1.90E+00	4.81E-01
BRIG1	39.465	-74.4492	243	150	6/27/2013 0:00	6/27/2013 23:59	2.30E+00	1.94E+00	4.29E-01	9.67E-02	9.87E-01	4.70E-01	1.42E+00	4.16E+00	2.39E-01	4.00E-01	1.66E+00	4.56E+00	2.80E-01	6.78E-03	1.96E+00	7.36E-01
BRIS1	30.1086	-89.7617	143	46	6/3/2013 0:00	6/3/2013 23:59	1.40E+00	4.87E-01	1.84E-01	2.03E-02	5.77E-01	1.22E-01	6.94E-01	2.07E-01	1.85E-01	2.76E-01	8.79E-01	4.84E-01	7.04E-02	6.78E-04	1.81E+00	1.66E-01
BRIS1	30.1086	-89.7617	143	46	6/6/2013 0:00	6/6/2013 23:59	1.11E+00	4.27E-01	3.55E-01	1.35E-01	5.21E-01	5.48E-02	8.00E-01	6.97E-01	9.19E-02	1.28E-01	8.92E-01	8.25E-01	2.27E-01	8.07E-02	1.86E+00	1.60E-01
BRIS1	30.1086	-89.7617	143	46	6/9/2013 0:00	6/9/2013 23:59	5.03E-01	3.51E-01	2.33E-01	1.19E-02	2.56E-01	4.63E-02	3.40E-01	1.21E-01	6.79E-02	1.07E-01	4.08E-01	2.28E-01	4.58E-01	1.60E-04	1.80E+00	9.09E-02
BRIS1	30.1086	-89.7617	143	46	6/12/2013 0:00	6/12/2013 23:59	2.46E+00	1.19E+00	6.85E-01	2.03E-01	1.12E+00	2.73E-01	5.40E-01	7.48E-01	1.80E-01	5.36E-01	7.20E-01	1.28E+00	1.90E-01	8.14E-03	1.71E+00	5.88E-01
BRIS1	30.1086	-89.7617	143	46	6/15/2013 0:00	6/15/2013 23:59	3.31E+00	3.10E+00	1.46E-01	2.08E-02	1.28E+00	1.00E+00	1.95E+00	5.58E+00	3.13E-01	4.04E-01	2.26E+00	5.98E+00	5.55E-02	1.84E-03	2.05E+00	1.04E+00
BRIS1	30.1086	-89.7617	143	46	6/18/2013 0:00	6/18/2013 23:59	1.55E+00	1.29E+00	2.60E-01	5.24E-02	6.55E-01	3.73E-01	3.86E-01	8.71E-01	1.58E-01	3.58E-01	5.45E-01	1.23E+00	1.07E-01	2.07E-03	1.90E+00	4.88E-01
BRIS1	30.1086	-89.7617	143	46	6/21/2013 0:00	6/21/2013 23:59	4.03E+00	2.22E+00	1.28E-01	1.99E-01	1.55E+00	5.87E-01	1.49E+00	3.66E+00	2.58E-01	2.71E-01	1.74E+00	3.93E+00	4.64E-02	9.85E-04	2.03E+00	5.04E-01
BRIS1	30.1086	-89.7617	143	46	6/24/2013 0:00	6/24/2013 23:59	1.62E+00	8.45E-01	5.09E-01	9.75E-01	7.57E-01	2.16E-02	3.03E-01	4.35E-01	3.32E-02	1.04E-01	3.36E-01	5.39E-01	3.29E-01	1.03E-01	2.16E+00	1.83E-01
BRIS1	30.1086	-89.7617	143	46	6/27/2013 0:00	6/27/2013 23:59	1.86E+00	7.62E-01	4.54E-01	7.92E-02	8.31E-01	8.56E-02	5.69E-01	8.23E-01	1.97E-01	3.79E-01	7.65E-01	1.20E+00	1.34E-01	2.72E-03	1.74E+00	5.34E-01
BRMA1	44.1074	-70.7293	257	198	6/3/2013 0:00	6/3/2013 23:59	1.14E+00	1.16E+00	6.91E-02	2.12E-02	4.49E-01	4.15E-01	1.03E+00	7.27E-01	8.84E-02	1.02E-01	1.12E+00	8.29E-01	7.60E-03	6.06E-04	1.90E+00	1.98E-01
BRMA1	44.1074	-70.7293	257	198	6/6/2013 0:00	6/6/2013 23:59	6.05E-01	7.91E-01	1.44E-01	4.37E-02	2.69E-01	1.90E-01	9.91E-01	9.77E-01	1.63E-01	2.80E-01	1.15E+00	1.26E+00	1.55E-02	1.65E-03	1.86E+00	5.73E-01
BRMA1	44.1074	-70.7293	257	198	6/9/2013 0:00	6/9/2013 23:59	2.74E-01	5.23E-01	3.01E-02	8.17E-03	1.11E-01	1.68E-01	5.50E-01	7.89E-01	7.91E-02	1.27E-01	6.29E-01	9.16E-01	3.60E-03	4.02E-04	1.87E+00	4.01E-01
BRMA1	44.1074	-70.7293	257	198	6/12/2013 0:00	6/12/2013 23:59	1.58E-01	1.23E-01	2.10E-02	7.81E-04	6.52E-02	3.82E-02	6.54E-01	2.23E-01	6.69E-02	3.68E-02	7.20E-01	2.60E-01	1.21E-02	7.27E-04	1.56E+00	2.01E-01
BRMA1	44.1074	-70.7293	257	198	6/15/2013 0:00	6/15/2013 23:59	4.90E-01	3.30E-01	2.92E-02	4.54E-04	1.92E-01	9.46E-02	7.25E-01	5.33E-01	8.82E-02	7.18E-02	8.13E-01	6.05E-01	1.48E-02	7.57E-04	1.92E+00	3.45E-01
BRMA1	44.1074	-70.7293	257	198	6/18/2013 0:00	6/18/2013 23:59	4.56E-01	5.37E-01	5.82E-02	1.62E-02	1.88E-01	1.82E-01	8.70E-01	7.57E-01	1.27E-01	1.28E-01	9.97E-01	8.85E-01	3.80E-03	2.45E-04	1.87E+00	4.47E-01
BRMA1	44.1074	-70.7293	257	198	6/21/2013 0:00	6/21/2013 23:59	6.67E-01	6.21E-01	6.92E-02	1.21E-02	2.70E-01	1.97E-01	1.52E+00	1.62E+00	2.20E-01	1.98E-01	1.74E+00	1.82E+00	1.11E-02	1.22E-04	2.00E+00	5.79E-01
BRMA1	44.1074	-70.7293	257	198	6/24/2013 0:00	6/24/2013 23:59	2.35E+00	2.08E+00	1.88E-01	2.53E-02	9.35E-01	6.28E-01	1.89E+00	2.23E+00	1.69E-01	1.87E-01	2.06E+00	2.41E+00	2.41E-02	2.69E-04	1.98E+00	4.31E-01
BRMA1	44.1074	-70.7293	257	198	6/27/2013 0:00	6/27/2013 23:59	1.07E+00	1.69E+00	2.30E-01	1.21E-02	4.67E-01	4.40E-01	6.96E-01	1.54E+00	1.85E-01	1.89E-01	8.80E-01	1.73E+00	3.67E-02	4.92E-04	1.94E+00	4.19E-01
CABA1	43.8325	-70.0643	262	197	6/3/2013 0:00	6/3/2013 23:59	1.55E+00	1.14E+00	5.32E-01	1.16E+00	7.35E-01	2.31E-01	1.41E+00	2.38E+00	3.06E-01	5.50E-01	1.71E+00	2.93E+00	1.80E-01	3.82E-01	1.74E+00	7.21E-01
CABA1	43.8325	-70.0643	262	197	6/6/2013 0:00	6/6/2013 23:59	5.61E-01	1.05E+00	2.10E-01	1.06E+00	2.71E-01	6.30E-02	1.07E+00	2.03E+00	1.44E-01	4.73E-01	1.21E+00	2.51E+00	2.96E-02	4.23E-01	1.82E+00	7.77E-01
CABA1	43.8325	-70.0643	262	197	6/9/2013 0:00	6/9/2013 23:59	3.06E-01	4.36E-01	2.08E-01	8.40E-01	1.75E-01	6.86E-02	1.10E+00	1.51E+00	1.78E-01	2.05E-01	1.28E+00	1.71E+00	1.64E-01	8.17E-01	1.70E+00	4.94E-01
CABA1	43.8325	-70.0643	262	197	6/12/2013 0:00	6/12/2013 23:59	1.91E-01	2.20E-01	3.02E-02	4.32E-02	8.04E-02	3.06E-02	6.04E-01	3.03E-01	9.48E-02	1.05E-01	6.99E-01	4.09E-01	9.70E-03	2.86E-02	1.52E+00	2.71E-01
CABA1	43.8325	-70.0643	262	197	6/15/2013 0:00	6/15/2013 23:59	4.33E-01	4.91E-01	3.77E-02	4.89E-01	1.73E-01	1.42E-02	1.02E+00	1.08E+00	1.51E-01	2.74E-01	1.17E+00	1.36E+00	3.19E-02	1.93E-01	1.75E+00	7.51E-01
CABA1	43.8325	-70.0643	262	197	6/18/2013 0:00	6/18/2013 23:59	3.31E-01	8.38E-01	6.15E-02	8.22E-01	1.42E-01	7.75E-02	9.81E-01	1.86E+00	1.89E-01	3.71E-01	1.17E+00	2.23E+00	1.03E-02	6.30E-01	1.80E+00	6.41E-01
CABA1	43.8325	-70.0643	262	197	6/21/2013 0:00	6/21/2013 23:59	-999	1.63E+00	-999	1.32E+00	-999	2.12E-01	2.26E+00	5.52E+00	5.59E-01	1.05E+00	2.82E+00	6.57E+00	-999	2.66E-01	1.84E+00	1.50E+00
CABA1	43.8325	-70.0643	262	197	6/24/2013 0:00	6/24/2013 23:59	-999	2.23E+00	-999	4.63E-01	-999	2.59E-01	2.18E+00	5.92E+00	2.73E-01	7.69E-01	2.45E+00	6.69E+00	-999	2.51E-01	1.85E+00	1.17E+00
CABA1	43.8325	-70.0643	262	197	6/27/2013 0:00	6/27/2013 23:59	9.25E-01	1.55E+00	2.10E-01	1.44E-01	4.08E-01	1.71E-01	7.09E-01	1.19E+00	1.21E-01	1.14E-01	8.29E-01	1.30E+00	2.48E-01	1.59E-01	1.85E+00	3.14E-01
CACO1	41.9758	-70.0247	267	181	6/3/2013 0:00	6/3/2013 23:59	7.11E-01	8.34E-01	2.08E-01	4.60E-01	3.27E-01	4.18E-02	5.52E-01	6.37E-01	2.78E-02	1.49E-01	5.80E-01	7.85E-01	6.67E-01	1.03E-01	1.76E+00	1.86E-01
CACO1	41.9758	-70.0247	267	181	6/6/2013 0:00	6/6/2013 23:59	4.83E-01	1.02E+00	1.33E-01	1.46E-01	2.20E-01	1.47E-01	4.86E-01	1.59E+00	8.05E-02	3.39E-01	5.66E-01	1.93E+00	8.11E-02	2.39E-02	1.91E+00	4.91E-01
CACO1	41.9758	-70.0247	267	181	6/9/2013 0:00	6/9/2013 23:59	6.59E-01	1.62E+00	1.95E-01	2.23E-01	3.04E-01	3.99E-01	1.00E+00	2.82E+00	1.80E-01	5.74E-01	1.18E+00	3.40E+00	7.85E-02	2.93E-02	1.79E+00	1.15E+00
CACO1	41.9758	-70.0247	267	181	6/12/2013 0:00	6/12/2013 23:59	1.38E-01	1.18E-01	1.24E-01	2.60E-01	8.79E-02	2.36E-02	4.68E-01	2.33E-01	3.63E-02	1.42E-01	5.05E-01	3.75E-01	1.71E-01	8.73E-02	1.54E+00	1.93E-01
CACO1	41.9758	-70.0247	267	181	6/15/2013 0:00	6/15/2013 23:59	5.15E-01	6.00E-01	1.58E-01	2.73E-01	2.39E-01	2.84E-02	1.67E+00	2.14E+00	2.54E-01	3.95E-01	1.92E+00	2.53E+00	1.08E-01	2.62E-02	1.84E+00	1.06E+00
CACO1	41.9758	-70.0247	267	181	6/18/2013 0:00	6/18/2013 23:59	1.18E+00	3.67E+00	4.46E-01	1.55E-01	5.73E-01	6.70E-01	1.23E+00	5.19E+00	1.58E-01	5.27E-01	1.39E+00	5.72E+00	1.73E-01	3.65E-02	1.90E+00	6.85E-01
CACO1	41.9758	-70.0247	267	181	6/21/2013 0:00	6/21/2013 23:59	7.86E-01	9.13E-01	2.49E-01	3.01E-02	3.67E-01	1.34E-01	2.05E+00	1.19E+00	1.81E-01	2.58E-01	2.23E+00	1.45E+00	9.58E-02	2.08E-03	2.01E+00	4.70E-01
CACO1	41.9758	-70.0247	267	181	6/24/2013 0:00	6/24/2013 23:59	2.27E+00	2.28E+00	3.83E-01	5.33E-01	9.61E-01	4.24E-01	1.29E+00	3.24E+00	1.53E-01	4.43E-01	1.44E+00	3.68E+00	2.00E-01	1.26E-01	1.89E+00	6.16E-01
CACO1	41.9758	-70.0247	267	181	6/27/2013 0:00	6/27/2013 23:59	2.52E+00	1.59E+00	1.23E-01	3.19E-02	9.81E-01	1.90E-01	9.70E-01	2.09E+00	1.90E-01	1.91E-01	1.16E+00	2.28E+00	6.59E-02	1.62E-02	1.92E+00	3.59E-01
CACR1	34.4543	-94.1429	106	85	6/3/2013 0:00	6/3/2013 23:59	1.36E+00	9.96E-01	1.17E-01	1.85E-02	5.43E-01	3.47E-01	9.69E-01	1.12E+00	8.55E-02	9.40E-02	1.05E+00	1.21E+00	1.87E-02	1.70E-04	1.99E+00	1.55E-01
CACR1	34.4543	-94.1429	106	85	6/6/2013 0:00	6/6/2013 23:59	1.52E+00	1.23E+00	2.08E-01	2.60E-01	6.29E-01	5.04E-01	8.03E-01	9.09E-01	1.56E-01	1.38E-01	9.59E-01	1.05E+00	2.53E-02	4.09E-03	1.99E+00	2.38E-01
CACR1	34.4543	-94.1429	106	85	6/9/2013 0:00	6/9/2013 23:59	2.10E+00	1.68E+00	2.18E-01	5.70E-02	8.49E-01	5.64E-01	1.27E+00	3.62E+00	2.14E-01	1.81E-01	1.48E+00	3.80E+00	2.47E-02	7.20E-04	2.01E+00	3.58E-01
CACR1	34.4543	-94.1429	106	85	6/12/2013 0:00	6/12/2013 23:59	3.43E+00	1.14E+00	7.99E-01	8.59E-03	1.52E+00	1.82E-01	1.16E+00	9.39E-01	6.47E-02	1.17E-01	1.23E+00	1.06E+00	7.86E-02	8.32E-04	1.94E+00	1.87E-01
CACR1	34.4543	-94.1429	106	85	6/15/2013 0:00	6/15/2013 23:59	1.72E+00	1.67E+00	3.06E-01	2.54E-02	7.35E-01	5.25E-01	2.68E+00	5.34E+00	6.05E-01	5.46E-01	3.28E+00	5.88E+00	2.60E-02	7.22E-05	1.98E+00	2.11E+00
CACR1	34.4543	-94.1429	106	85	6/18/2013 0:00	6/18/2013 23:59	8.15E-01	8.60E-01	1.61E-01	2.15E-02	3.52E-01	2.99E-01	8.00E-01	1.74E+00	1.01E-01	9.40E-02	9.00E-01	1.84E+00	3.26E-02	2.43E-04	2.02E+00	1.82E-01
CACR1	34.4543	-94.1429	106	85	6/21/2013 0:00	6/21/2013 23:59	2.42E+00	1.77E+00	9.39E-01	2.09E+00	1.18E+00	9.85E-02	1.41E+00	2.90E+00	2.83E-02	1.61E-01	1.44E+00	3.06E+00	1.06E-01	2.72E-01	1.96E+00	3.88E-01
CACR1	34.4543	-94.1429	106	85	6/24/2013 0:00	6/24/2013 23:59	2.83E+00	1.45E+00	6.12E-01	9.07E-02	1.24E+00	2.65E-01	1.53E+00	3.54E+00	7.30E-02	2.73E-01	1.61E+00	3.81E+00	8.43E-02	1.24E-03	1.94E+00	8.64E-01
CACR1	34.4543	-94.1429	106	85	6/27/2013 0:00	6/27/2013 23:59	2.41E+00	1.02E+00	8.07E-01	3.33E-01	1.14E+00	8.12E-03	1.66E+00	1.86E+00	1.78E-02	1.79E-01	1.68E+00	2.04E+00	1.04E-01	4.82E-03	1.91E+00	3.50E-01
CEBL1	38.7	-99.9	64	124	6/3/2013 0:00	6/3/2013 23:59	7.28E-01	5.78E-01	2.20E-01	1.10E-02	3.37E-01	1.32E-01	1.19E+00	4.42E-01	1.14E-01	1.25E-01	1.31E+00	5.67E-01	7.50E-03	8.04E-05	2.02E+00	2.79E-01
CEBL1	38.7	-99.9	64	124	6/6/2013 0:00	6/6/2013 23:59	6.36E-01	3.91E-01	4.90E-01	4.43E-02	3.81E-01	1.24E-01	3.59E-01	3.07E-01	4.69E-02	1.23E-01	4.06E-01	4.29E-01	1.02E-02	1.08E-04	2.00E+00	2.03E-01
CEBL1	38.7	-99.9	64	124	6/9/2013 0:00	6/9/2013 23:59	6.20E-01	3.46E-01	1.33E-01	7.16E-03	2.71E-01	8.58E-02	5.80E-01	2.22E-01	3.00E-02	7.22E-02	6.10E-01	2.94E-01	7.60E-03	6.11E-05	1.95E+00	1.40E-01
CEBL1	38.7	-99.9	64	124	6/12/2013 0:00	6/12/2013 23:59	1.29E+00	1.03E+00	2.58E-01	1.19E-02	5.58E-01	3.08E-01	1.04E+00	7.80E-01	9.50E-02	1.55E-01	1.14E+00	9.35E-01	1.14E-02	1.62E-05	2.05E+00	2.65E-01
CEBL1	38.7	-99.9	64	124	6/15/2013 0:00	6/15/2013 23:59	1.05E+00	4.46E-01	2.56E-01	1.31E-03	4.69E-01	1.30E-01	6.97E-01	1.87E-01	7.63E-02	4.20E-02	7.74E-01	2.29E-01	2.83E-02	1.70E-05	2.12E+00	6.63E-02
CEBL1	38.7	-99.9	64	124	6/18/2013 0:00	6/18/2013 23:59	8.80E-01	8.44E-01	3.53E-01	2.74E-02	4.32E-01	2.58E-01	6.64E-01	8.06E-01	8.67E-02	1.61E-01	7.51E-01	9.67E-01	6.70E-03	1.17E-04	2.05E+00	2.76E-01
CEBL1	38.7	-99.9	64	124	6/21/2013 0:00	6/21/2013 23:59	1.05E+00	9.64E-01	6.28E-01	2.51E-02	5.77E-01	1.94E-01	9.29E-01	3.80E-01	2.13E-02	8.00E-02	9.51E-01	4.60E-01	3.72E-02	7.98E-05	2.05E+00	1.42E-01
CEBL1	38.7	-99.9	64	124	6/24/2013 0:00	6/24/2013 23:59	1.64E+00	9.88E-01	7.35E-01	2.25E-01	8.30E-01	4.48E-02	1.31E+00	5.59E-01	6.58E-02	8.67E-02	1.37E+00	6.46E-01	5.44E-02	2.06E-02	2.04E+00	2.49E-01
CEBL1	38.7	-99.9	64	124	6/27/2013 0:00	6/27/2013 23:59	2.64E+00	1.36E+00	9.24E-01	2.45E-01	1.26E+00	1.69E-01	1.82E+00	1.45E+00	1.46E-01	2.19E-01	1.97E+00	1.67E+00	3.70E-02	6.01E-04	2.00E+00	4.63E-01
CHAS1	28.7485	-82.5549	203	41	6/3/2013 0:00	6/3/2013 23:59	9.52E-01	3.78E-01	3.08E-01	6.28E-02	4.46E-01	3.87E-02	6.42E-01	6.18E-01	8.35E-02	2.19E-01	7.26E-01	8.37E-01	2.26E-01	4.98E-03	1.66E+00	3.32E-01
CHAS1	28.7485	-82.5549	203	41	6/6/2013 0:00	6/6/2013 23:59	4.29E-01	2.84E-01	1.74E-01	5.00E-02	2.11E-01	3.14E-02	4.65E-01	1.64E-01	2.28E-02	8.28E-02	4.88E-01	2.47E-01	6.73E-01	2.57E-02	1.64E+00	1.20E-01
CHAS1	28.7485	-82.5549	203	41	6/9/2013 0:00	6/9/2013 23:59	9.31E-01	6.17E-01	3.45E-01	7.41E-02	4.49E-01	6.83E-02	9.77E-01	7.80E-01	6.09E-02	1.81E-01	1.04E+00	9.61E-01	1.50E-01	3.61E-03	1.76E+00	3.45E-01
CHAS1	28.7485	-82.5549	203	41	6/12/2013 0:00	6/12/2013 23:59	1.28E+00	1.60E+00	2.90E-01	3.20E-02	5.64E-01	2.65E-01	8.73E-01	2.08E+00	1.06E-01	2.83E-01	9.79E-01	2.36E+00	3.36E-01	4.84E-02	1.95E+00	4.41E-01
CHAS1	28.7485	-82.5549	203	41	6/15/2013 0:00	6/15/2013 23:59	2.81E+00	8.96E-01	3.44E-01	5.11E-03	1.15E+00	2.30E-01	9.55E-01	1.10E+00	1.45E-01	1.29E-01	1.10E+00	1.23E+00	1.10E-01	7.73E-04	1.99E+00	2.37E-01
CHAS1	28.7485	-82.5549	203	41	6/18/2013 0:00	6/18/2013 23:59	2.28E+00	7.50E-01	4.25E-01	4.97E-02	9.77E-01	1.29E-01	7.70E-01	1.73E+00	1.32E-01	3.93E-01	9.02E-01	2.12E+00	2.24E-01	3.39E-02	1.81E+00	1.09E+00
CHAS1	28.7485	-82.5549	203	41	6/21/2013 0:00	6/21/2013 23:59	1.31E+00	4.84E-01	1.85E-01	2.89E-02	5.44E-01	7.51E-02	1.13E+00	5.54E-01	2.05E-01	1.91E-01	1.34E+00	7.45E-01	4.60E-02	1.61E-02	1.76E+00	2.72E-01
CHAS1	28.7485	-82.5549	203	41	6/24/2013 0:00	6/24/2013 23:59	1.20E+00	5.37E-01	4.23E-01	9.71E-01	5.73E-01	1.47E-01	1.08E+00	6.14E-01	9.97E-02	2.53E-01	1.18E+00	8.67E-01	3.65E-01	2.42E-01	1.73E+00	4.06E-01
CHAS1	28.7485	-82.5549	203	41	6/27/2013 0:00	6/27/2013 23:59	7.92E-01	6.13E-01	3.15E-01	6.58E-02	3.88E-01	7.31E-02	1.07E+00	5.05E-01	1.02E-01	1.89E-01	1.17E+00	6.94E-01	3.01E-01	1.95E-02	1.85E+00	2.57E-01
CLPE1	44.3335	-106.9565	19	179	6/3/2013 0:00	6/3/2013 23:59	3.01E-01	2.22E-01	3.81E-02	8.42E-04	1.24E-01	6.31E-02	1.44E-01	6.24E-02	2.23E-02	1.67E-02	1.67E-01	7.91E-02	1.50E-03	2.11E-05	1.92E+00	4.59E-02
CLPE1	44.3335	-106.9565	19	179	6/6/2013 0:00	6/6/2013 23:59	3.00E-01	2.99E-01	4.61E-02	1.46E-03	1.26E-01	8.25E-02	4.65E-01	1.05E-01	5.46E-02	3.08E-02	5.20E-01	1.36E-01	-2.20E-03	4.02E-05	1.94E+00	7.31E-02
CLPE1	44.3335	-106.9565	19	179	6/9/2013 0:00	6/9/2013 23:59	4.61E-01	2.60E-01	6.05E-02	5.26E-04	1.90E-01	6.23E-02	4.71E-01	8.91E-02	5.91E-02	2.47E-02	5.30E-01	1.14E-01	-7.00E-04	1.04E-04	1.86E+00	7.13E-02
CLPE1	44.3335	-106.9565	19	179	6/12/2013 0:00	6/12/2013 23:59	4.86E-01	4.10E-01	2.45E-01	4.15E-03	2.53E-01	1.14E-01	6.94E-01	3.12E-01	5.86E-02	6.29E-02	7.52E-01	3.75E-01	1.50E-02	8.25E-05	1.99E+00	1.60E-01
CLPE1	44.3335	-106.9565	19	179	6/15/2013 0:00	6/15/2013 23:59	2.33E-01	1.97E-01	4.83E-02	6.09E-04	1.01E-01	5.01E-02	4.22E-01	9.33E-02	6.40E-03	2.00E-02	4.28E-01	1.13E-01	-2.80E-03	1.10E-05	1.88E+00	7.15E-02
CLPE1	44.3335	-106.9565	19	179	6/18/2013 0:00	6/18/2013 23:59	6.88E-01	7.08E-01	1.16E-01	2.53E-02	2.92E-01	2.41E-01	5.87E-01	3.69E-01	7.32E-02	5.85E-02	6.60E-01	4.28E-01	5.00E-04	2.39E-04	2.04E+00	1.23E-01
CLPE1	44.3335	-106.9565	19	179	6/21/2013 0:00	6/21/2013 23:59	4.28E-01	3.21E-01	1.66E-01	1.03E-02	2.08E-01	1.05E-01	1.09E+00	1.51E-01	1.34E-01	2.79E-02	1.22E+00	1.79E-01	2.00E-03	2.82E-04	1.91E+00	5.83E-02
CLPE1	44.3335	-106.9565	19	179	6/24/2013 0:00	6/24/2013 23:59	3.80E-01	3.14E-01	1.37E-01	5.24E-04	1.82E-01	9.36E-02	1.31E+00	1.55E-01	1.20E-01	3.94E-02	1.43E+00	1.95E-01	7.00E-03	8.55E-05	2.02E+00	8.21E-02
CLPE1	44.3335	-106.9565	19	179	6/27/2013 0:00	6/27/2013 23:59	1.70E-01	1.68E-01	9.03E-02	3.90E-04	9.00E-02	4.10E-02	1.00E-04	6.66E-02	3.00E-04	2.49E-02	4.00E-04	9.15E-02	-5.00E-04	2.69E-05	1.81E+00	4.84E-02
COHU1	34.7852	-84.6263	178	94	6/3/2013 0:00	6/3/2013 23:59	1.72E+00	1.67E+00	1.67E-01	2.10E-02	6.94E-01	5.87E-01	1.18E+00	1.15E+00	1.60E-01	1.13E-01	1.34E+00	1.26E+00	1.48E-02	4.71E-04	2.07E+00	2.19E-01
COHU1	34.7852	-84.6263	178	94	6/6/2013 0:00	6/6/2013 23:59	6.18E-01	1.93E+00	1.50E-01	3.81E-02	2.75E-01	6.66E-01	7.49E-01	1.63E+00	1.17E-01	1.16E-01	8.66E-01	1.75E+00	1.51E-02	2.58E-03	2.04E+00	1.44E-01
COHU1	34.7852	-84.6263	178	94	6/9/2013 0:00	6/9/2013 23:59	2.79E+00	1.90E+00	2.23E-01	5.53E-02	1.11E+00	6.41E-01	1.21E+00	1.91E+00	1.93E-01	1.36E-01	1.40E+00	2.05E+00	3.44E-02	1.13E-03	1.96E+00	2.42E-01
COHU1	34.7852	-84.6263	178	94	6/12/2013 0:00	6/12/2013 23:59	2.59E+00	1.37E+00	2.48E-01	1.03E-01	1.04E+00	4.24E-01	2.68E+00	4.62E+00	2.97E-01	3.34E-01	2.98E+00	4.95E+00	2.77E-02	1.02E-03	1.97E+00	6.10E-01
COHU1	34.7852	-84.6263	178	94	6/15/2013 0:00	6/15/2013 23:59	2.50E+00	2.06E+00	7.57E-02	3.44E-02	9.59E-01	7.27E-01	1.92E+00	2.72E+00	2.17E-01	2.49E-01	2.14E+00	2.96E+00	2.52E-02	2.95E-04	2.01E+00	5.90E-01
COHU1	34.7852	-84.6263	178	94	6/18/2013 0:00	6/18/2013 23:59	1.24E+00	1.08E+00	1.20E-01	3.44E-02	4.98E-01	3.69E-01	7.80E-01	1.70E+00	1.22E-01	1.20E-01	9.02E-01	1.82E+00	1.53E-02	3.63E-03	1.97E+00	2.00E-01
COHU1	34.7852	-84.6263	178	94	6/21/2013 0:00	6/21/2013 23:59	2.61E+00	1.76E+00	1.29E-01	7.16E-02	1.02E+00	6.29E-01	2.10E+00	2.20E+00	2.79E-01	2.22E-01	2.38E+00	2.42E+00	1.62E-02	6.96E-04	1.98E+00	4.94E-01
COHU1	34.7852	-84.6263	178	94	6/24/2013 0:00	6/24/2013 23:59	1.45E+00	1.16E+00	2.93E-01	1.02E-01	6.28E-01	1.95E-01	1.12E+00	1.64E+00	1.34E-01	1.28E-01	1.26E+00	1.77E+00	3.02E-02	1.32E-02	1.98E+00	2.02E-01
COHU1	34.7852	-84.6263	178	94	6/27/2013 0:00	6/27/2013 23:59	-999	1.17E+00	-999	4.17E-02	-999	2.96E-01	-999	1.87E+00	-999	1.98E-01	-999	2.07E+00	-999	1.05E-03	1.93E+00	3.28E-01
CRES1	41.7627	-102.4336	47	153	6/3/2013 0:00	6/3/2013 23:59	6.24E-01	4.59E-01	2.44E-01	1.08E-02	3.05E-01	1.26E-01	6.01E-01	2.76E-01	5.35E-02	8.60E-02	6.55E-01	3.62E-01	1.40E-03	5.91E-05	2.01E+00	1.86E-01
CRES1	41.7627	-102.4336	47	153	6/6/2013 0:00	6/6/2013 23:59	6.70E-01	3.96E-01	2.10E-01	9.78E-02	3.12E-01	1.50E-01	2.18E-01	3.11E-01	5.97E-02	1.12E-01	2.78E-01	4.23E-01	1.90E-03	1.07E-04	2.05E+00	1.80E-01
CRES1	41.7627	-102.4336	47	153	6/9/2013 0:00	6/9/2013 23:59	4.98E-01	3.72E-01	8.33E-02	3.80E-03	2.11E-01	1.09E-01	3.70E-01	1.05E-01	5.20E-02	4.65E-02	4.22E-01	1.52E-01	7.10E-03	1.24E-05	1.96E+00	7.15E-02
CRES1	41.7627	-102.4336	47	153	6/12/2013 0:00	6/12/2013 23:59	6.82E-01	8.37E-01	1.72E-01	3.24E-01	3.06E-01	3.58E-01	5.66E-01	7.18E-01	6.14E-02	1.17E-01	6.28E-01	8.35E-01	2.44E-02	8.14E-04	2.01E+00	2.04E-01
CRES1	41.7627	-102.4336	47	153	6/15/2013 0:00	6/15/2013 23:59	5.75E-01	6.29E-01	1.41E-01	2.45E-02	2.57E-01	2.03E-01	5.92E-01	6.35E-01	5.38E-02	1.15E-01	6.46E-01	7.51E-01	1.09E-02	2.21E-04	2.08E+00	3.10E-01
CRES1	41.7627	-102.4336	47	153	6/18/2013 0:00	6/18/2013 23:59	4.62E-01	5.16E-01	1.24E-01	8.56E-02	2.09E-01	1.81E-01	4.36E-01	4.60E-01	2.15E-02	9.72E-02	4.58E-01	5.57E-01	4.00E-03	7.07E-05	2.03E+00	1.80E-01
CRES1	41.7627	-102.4336	47	153	6/21/2013 0:00	6/21/2013 23:59	1.29E+00	1.33E+00	4.71E-01	8.49E-02	6.20E-01	4.30E-01	1.44E+00	1.35E+00	9.70E-02	2.00E-01	1.54E+00	1.55E+00	4.26E-02	3.11E-04	2.00E+00	6.52E-01
CRES1	41.7627	-102.4336	47	153	6/24/2013 0:00	6/24/2013 23:59	6.56E-01	1.27E+00	3.21E-01	1.17E-01	3.39E-01	2.01E-01	4.01E+00	1.89E+00	3.70E-01	3.40E-01	4.38E+00	2.23E+00	7.80E-03	4.83E-04	1.97E+00	1.32E+00
CRES1	41.7627	-102.4336	47	153	6/27/2013 0:00	6/27/2013 23:59	2.32E-01	3.01E-01	9.68E-02	3.29E-03	1.15E-01	8.05E-02	5.73E-01	2.92E-01	5.62E-02	7.66E-02	6.29E-01	3.69E-01	3.60E-03	1.26E-05	1.98E+00	1.29E-01
DETR1	42.2286	-83.2085	178	163	6/3/2013 0:00	6/3/2013 23:59	-999	3.80E-01	-999	1.00E-02	-999	9.40E-02	8.99E-01	8.12E-01	5.07E-01	5.93E-01	1.41E+00	1.41E+00	-999	5.05E-05	1.70E+00	6.44E-01
DETR1	42.2286	-83.2085	178	163	6/6/2013 0:00	6/6/2013 23:59	-999	2.57E+00	-999	1.46E-01	-999	8.93E-01	1.46E+00	1.87E+00	5.87E-01	9.21E-01	2.05E+00	2.79E+00	-999	3.12E-03	1.89E+00	1.11E+00
DETR1	42.2286	-83.2085	178	163	6/9/2013 0:00	6/9/2013 23:59	-999	4.37E+00	-999	4.07E-01	-999	1.64E+00	1.74E+00	1.35E+00	4.63E-01	4.84E-01	2.20E+00	1.83E+00	-999	5.55E-03	1.91E+00	7.36E-01
DETR1	42.2286	-83.2085	178	163	6/12/2013 0:00	6/12/2013 23:59	-999	5.34E+00	-999	9.27E-01	-999	2.02E+00	1.82E+00	2.30E+00	1.04E+00	1.20E+00	2.86E+00	3.50E+00	-999	5.52E-03	1.83E+00	1.14E+00
DETR1	42.2286	-83.2085	178	163	6/15/2013 0:00	6/15/2013 23:59	-999	1.86E+00	-999	9.48E-01	-999	8.02E-01	2.84E+00	2.11E+00	9.95E-01	8.19E-01	3.83E+00	2.93E+00	-999	6.11E-03	1.81E+00	1.53E+00
DETR1	42.2286	-83.2085	178	163	6/18/2013 0:00	6/18/2013 23:59	-999	1.60E+00	-999	1.18E-01	-999	5.58E-01	1.15E+00	1.14E+00	4.06E-01	6.85E-01	1.56E+00	1.83E+00	-999	8.36E-03	1.74E+00	8.35E-01
DETR1	42.2286	-83.2085	178	163	6/21/2013 0:00	6/21/2013 23:59	-999	5.09E+00	-999	1.17E+00	-999	2.04E+00	2.15E+00	2.17E+00	7.51E-01	1.10E+00	2.90E+00	3.27E+00	-999	6.89E-03	1.92E+00	1.20E+00
DETR1	42.2286	-83.2085	178	163	6/24/2013 0:00	6/24/2013 23:59	-999	2.53E+00	-999	2.51E-01	-999	8.34E-01	2.59E+00	3.22E+00	7.12E-01	8.59E-01	3.30E+00	4.08E+00	-999	1.10E-03	1.96E+00	8.87E-01
DETR1	42.2286	-83.2085	178	163	6/27/2013 0:00	6/27/2013 23:59	-999	2.57E+00	-999	3.70E-01	-999	8.41E-01	1.06E+00	1.43E+00	6.46E-01	8.69E-01	1.71E+00	2.30E+00	-999	6.23E-03	1.75E+00	8.09E-01
DOSO1	39.107	-79.4263	209	139	6/3/2013 0:00	6/3/2013 23:59	3.87E+00	3.01E+00	2.34E-01	6.11E-03	1.52E+00	6.45E-01	9.88E-01	8.39E-01	1.31E-01	1.23E-01	1.12E+00	9.61E-01	1.49E-02	1.03E-04	2.10E+00	1.68E-01
DOSO1	39.107	-79.4263	209	139	6/6/2013 0:00	6/6/2013 23:59	1.19E+00	8.91E-01	1.90E-01	1.27E-01	5.00E-01	3.35E-01	7.01E-01	8.97E-01	1.28E-01	8.49E-02	8.29E-01	9.82E-01	1.05E-02	2.24E-03	2.05E+00	1.48E-01
DOSO1	39.107	-79.4263	209	139	6/9/2013 0:00	6/9/2013 23:59	3.37E+00	3.26E+00	2.03E-01	8.51E-02	1.32E+00	1.16E+00	1.29E+00	2.29E+00	2.59E-01	1.66E-01	1.55E+00	2.46E+00	2.95E-02	6.28E-04	2.16E+00	2.48E-01
DOSO1	39.107	-79.4263	209	139	6/12/2013 0:00	6/12/2013 23:59	5.30E+00	2.38E+00	5.17E-01	2.09E-01	2.14E+00	8.65E-01	1.53E+00	1.66E+00	3.88E-01	1.81E-01	1.92E+00	1.85E+00	1.68E-02	2.02E-03	2.07E+00	2.42E-01
DOSO1	39.107	-79.4263	209	139	6/15/2013 0:00	6/15/2013 23:59	2.49E+00	1.87E+00	2.71E-01	2.45E-01	1.01E+00	6.28E-01	1.29E+00	1.53E+00	2.53E-01	1.80E-01	1.55E+00	1.71E+00	1.99E-02	9.70E-04	2.14E+00	4.43E-01
DOSO1	39.107	-79.4263	209	139	6/18/2013 0:00	6/18/2013 23:59	2.86E+00	4.13E+00	1.61E-01	1.90E-02	1.12E+00	7.50E-01	1.04E+00	3.28E+00	1.87E-01	1.60E-01	1.23E+00	3.44E+00	1.78E-02	6.89E-05	2.14E+00	3.04E-01
DOSO1	39.107	-79.4263	209	139	6/21/2013 0:00	6/21/2013 23:59	2.96E+00	1.83E+00	1.64E-01	5.97E-02	1.16E+00	6.49E-01	1.58E+00	2.70E+00	2.65E-01	1.57E-01	1.85E+00	2.85E+00	3.26E-02	8.81E-04	2.17E+00	2.98E-01
DOSO1	39.107	-79.4263	209	139	6/24/2013 0:00	6/24/2013 23:59	1.94E+00	1.07E+00	1.06E-01	6.44E-03	7.58E-01	3.21E-01	2.40E+00	1.80E+00	3.02E-01	6.62E-02	2.70E+00	1.87E+00	8.41E-02	2.95E-04	2.19E+00	1.23E-01
DOSO1	39.107	-79.4263	209	139	6/27/2013 0:00	6/27/2013 23:59	1.43E+00	1.79E+00	1.94E-01	1.66E-02	5.91E-01	3.62E-01	8.17E-01	1.61E+00	2.06E-01	1.10E-01	1.02E+00	1.72E+00	3.04E-02	2.33E-03	2.08E+00	3.15E-01
EGBE1	44.2312	-79.7832	198	185	6/3/2013 0:00	6/3/2013 23:59	3.85E-01	2.97E-01	4.59E-02	6.27E-03	1.58E-01	9.21E-02	4.59E-01	2.43E-01	6.82E-02	8.23E-02	5.27E-01	3.25E-01	8.30E-03	8.66E-04	1.90E+00	1.81E-01
EGBE1	44.2312	-79.7832	198	185	6/6/2013 0:00	6/6/2013 23:59	3.06E-01	3.29E-01	1.83E-01	4.21E-02	1.68E-01	8.51E-02	4.38E-01	7.53E-01	8.37E-02	3.05E-01	5.21E-01	1.06E+00	1.22E-02	1.31E-03	1.76E+00	5.53E-01
EGBE1	44.2312	-79.7832	198	185	6/9/2013 0:00	6/9/2013 23:59	1.46E+00	1.14E+00	1.33E-01	5.01E-01	5.86E-01	5.04E-01	1.14E+00	2.56E+00	1.90E-01	3.86E-01	1.33E+00	2.95E+00	1.56E-02	1.44E-03	2.15E+00	8.50E-01
EGBE1	44.2312	-79.7832	198	185	6/12/2013 0:00	6/12/2013 23:59	7.84E-01	5.64E-01	4.85E-01	6.06E-01	4.35E-01	3.26E-01	1.64E+00	1.30E+00	4.66E-01	5.69E-01	2.11E+00	1.87E+00	2.97E-02	1.57E-03	1.75E+00	9.62E-01
EGBE1	44.2312	-79.7832	198	185	6/15/2013 0:00	6/15/2013 23:59	1.34E+00	6.01E-01	6.61E-01	5.87E-02	6.95E-01	1.81E-01	3.77E+00	1.15E+00	5.26E-01	2.56E-01	4.30E+00	1.41E+00	3.43E-02	7.48E-04	2.13E+00	7.18E-01
EGBE1	44.2312	-79.7832	198	185	6/18/2013 0:00	6/18/2013 23:59	3.69E-01	3.54E-01	9.09E-02	5.23E-02	1.65E-01	9.51E-02	1.00E+00	9.77E-01	1.36E-01	3.36E-01	1.14E+00	1.31E+00	2.05E-02	1.10E-03	1.87E+00	7.33E-01
EGBE1	44.2312	-79.7832	198	185	6/21/2013 0:00	6/21/2013 23:59	2.47E+00	3.57E+00	4.89E-01	5.11E+00	1.07E+00	2.68E+00	1.96E+00	2.77E+00	5.53E-01	1.27E+00	2.52E+00	4.04E+00	4.48E-02	1.95E-03	1.90E+00	2.00E+00
EGBE1	44.2312	-79.7832	198	185	6/24/2013 0:00	6/24/2013 23:59	5.29E+00	2.88E+00	1.10E+00	1.44E+00	2.30E+00	1.37E+00	2.32E+00	3.17E+00	5.88E-01	5.45E-01	2.90E+00	3.72E+00	8.54E-02	4.37E-03	2.00E+00	1.13E+00
EGBE1	44.2312	-79.7832	198	185	6/27/2013 0:00	6/27/2013 23:59	1.74E+00	2.30E+00	6.38E-01	1.35E+00	8.39E-01	1.10E+00	1.75E+00	4.66E+00	5.67E-01	1.15E+00	2.32E+00	5.81E+00	3.78E-02	1.70E-03	1.93E+00	1.88E+00
ELDO1	37.69	-94.035	106	115	6/3/2013 0:00	6/3/2013 23:59	8.72E-01	1.53E+00	1.85E-01	1.19E-01	3.81E-01	5.13E-01	4.89E-01	1.11E+00	9.92E-02	2.93E-01	5.88E-01	1.40E+00	8.69E-02	1.17E-03	1.96E+00	5.22E-01
ELDO1	37.69	-94.035	106	115	6/6/2013 0:00	6/6/2013 23:59	2.38E+00	1.43E+00	6.59E-01	1.50E-01	1.08E+00	5.16E-01	8.15E-01	7.11E-01	1.81E-01	2.80E-01	9.96E-01	9.91E-01	1.19E-02	9.14E-04	1.89E+00	4.36E-01
ELDO1	37.69	-94.035	106	115	6/9/2013 0:00	6/9/2013 23:59	9.21E-01	1.13E+00	9.89E-02	7.19E-02	3.74E-01	3.61E-01	8.21E-01	1.40E+00	1.17E-01	2.29E-01	9.39E-01	1.63E+00	1.11E-02	1.24E-03	1.90E+00	4.61E-01
ELDO1	37.69	-94.035	106	115	6/12/2013 0:00	6/12/2013 23:59	1.54E+00	8.92E-01	4.81E-01	7.80E-03	7.16E-01	1.81E-01	1.23E+00	1.04E+00	1.79E-01	2.16E-01	1.41E+00	1.25E+00	3.21E-02	2.37E-04	1.94E+00	3.62E-01
ELDO1	37.69	-94.035	106	115	6/15/2013 0:00	6/15/2013 23:59	1.90E+00	1.85E+00	1.61E-01	6.84E-02	7.59E-01	5.45E-01	1.70E+00	4.53E+00	2.69E-01	5.35E-01	1.97E+00	5.07E+00	2.52E-02	8.68E-04	1.97E+00	1.50E+00
ELDO1	37.69	-94.035	106	115	6/18/2013 0:00	6/18/2013 23:59	1.41E+00	1.78E+00	2.02E-01	3.46E-01	5.87E-01	6.88E-01	7.84E-01	1.93E+00	8.90E-02	3.86E-01	8.73E-01	2.31E+00	1.53E-02	1.93E-03	1.94E+00	5.73E-01
ELDO1	37.69	-94.035	106	115	6/21/2013 0:00	6/21/2013 23:59	2.05E+00	1.61E+00	7.14E-01	8.16E-01	9.75E-01	1.78E-01	1.51E+00	3.37E+00	6.60E-02	2.61E-01	1.57E+00	3.63E+00	9.02E-02	1.47E-01	1.99E+00	6.31E-01
ELDO1	37.69	-94.035	106	115	6/24/2013 0:00	6/24/2013 23:59	3.35E+00	1.52E+00	4.09E-01	9.64E-03	1.38E+00	3.24E-01	1.43E+00	3.30E+00	2.06E-01	3.18E-01	1.64E+00	3.61E+00	5.35E-02	2.78E-04	2.01E+00	9.02E-01
ELDO1	37.69	-94.035	106	115	6/27/2013 0:00	6/27/2013 23:59	3.00E+00	2.01E+00	9.06E-01	6.79E-01	1.39E+00	1.12E-01	1.88E+00	3.99E+00	2.42E-01	5.19E-01	2.12E+00	4.50E+00	4.57E-02	6.32E-03	1.88E+00	9.21E-01
ELLI1	36.0852	-99.9349	63	100	6/3/2013 0:00	6/3/2013 23:59	8.16E-01	6.23E-01	1.22E-01	4.30E-03	3.41E-01	1.50E-01	1.06E+00	4.72E-01	1.17E-01	1.08E-01	1.17E+00	5.80E-01	9.10E-03	1.09E-04	2.02E+00	2.36E-01
ELLI1	36.0852	-99.9349	63	100	6/6/2013 0:00	6/6/2013 23:59	5.80E-01	3.51E-01	2.79E-01	1.70E-02	2.98E-01	1.06E-01	6.08E-01	5.05E-01	9.59E-02	1.51E-01	7.04E-01	6.56E-01	9.00E-03	3.22E-05	2.00E+00	3.63E-01
ELLI1	36.0852	-99.9349	63	100	6/9/2013 0:00	6/9/2013 23:59	5.83E-01	9.13E-01	2.08E-01	7.67E-02	2.79E-01	3.23E-01	8.50E-01	6.41E-01	1.28E-01	1.12E-01	9.78E-01	7.53E-01	1.10E-02	1.53E-04	2.05E+00	1.45E-01
ELLI1	36.0852	-99.9349	63	100	6/12/2013 0:00	6/12/2013 23:59	1.65E+00	1.59E+00	2.55E-01	5.56E-03	6.91E-01	5.37E-01	7.84E-01	7.17E-01	1.09E-01	1.04E-01	8.93E-01	8.21E-01	1.22E-02	2.66E-05	2.08E+00	1.63E-01
ELLI1	36.0852	-99.9349	63	100	6/15/2013 0:00	6/15/2013 23:59	8.21E-01	4.53E-01	2.55E-01	1.25E-03	3.82E-01	1.40E-01	4.81E-01	1.51E-01	7.10E-02	3.22E-02	5.52E-01	1.83E-01	2.00E-02	3.52E-05	2.15E+00	4.88E-02
ELLI1	36.0852	-99.9349	63	100	6/18/2013 0:00	6/18/2013 23:59	7.06E-01	5.47E-01	1.97E-01	8.37E-03	3.22E-01	1.76E-01	9.58E-01	5.68E-01	1.14E-01	8.10E-02	1.07E+00	6.49E-01	1.94E-02	7.33E-05	2.01E+00	1.53E-01
ELLI1	36.0852	-99.9349	63	100	6/21/2013 0:00	6/21/2013 23:59	1.07E+00	4.31E-01	7.26E-01	1.76E-01	6.10E-01	5.26E-03	8.07E-01	2.72E-01	2.46E-02	5.85E-02	8.32E-01	3.31E-01	1.24E-01	3.52E-03	2.01E+00	1.06E-01
ELLI1	36.0852	-99.9349	63	100	6/24/2013 0:00	6/24/2013 23:59	1.71E+00	7.74E-01	7.34E-01	3.81E-01	8.55E-01	2.03E-02	7.76E-01	3.23E-01	7.40E-03	5.00E-02	7.83E-01	3.73E-01	1.61E-01	3.98E-02	2.03E+00	1.37E-01
ELLI1	36.0852	-99.9349	63	100	6/27/2013 0:00	6/27/2013 23:59	2.56E+00	1.56E+00	5.56E-01	1.87E-01	1.12E+00	2.54E-01	1.63E+00	1.44E+00	1.43E-01	1.44E-01	1.77E+00	1.59E+00	4.05E-02	1.10E-03	2.01E+00	3.55E-01
EVER1	25.391	-80.6807	223	12	6/3/2013 0:00	6/3/2013 23:59	9.85E-01	5.32E-01	3.70E-01	1.38E-01	4.77E-01	2.44E-03	7.56E-01	9.06E-02	4.83E-02	1.30E-02	8.04E-01	1.04E-01	2.79E-01	6.15E-02	1.69E+00	8.04E-02
EVER1	25.391	-80.6807	223	12	6/3/2013 0:00	6/3/2013 23:59	-999	5.32E-01	-999	1.38E-01	-999	2.44E-03	3.11E-01	9.06E-02	3.21E-02	1.30E-02	3.43E-01	1.04E-01	-999	6.15E-02	1.69E+00	8.04E-02
EVER1	25.391	-80.6807	223	12	6/6/2013 0:00	6/6/2013 23:59	1.25E+00	6.21E-01	4.12E-01	2.53E-01	5.88E-01	4.72E-04	3.09E-01	9.87E-02	2.69E-02	1.49E-02	3.36E-01	1.14E-01	9.45E-01	8.60E-02	1.75E+00	7.34E-02
EVER1	25.391	-80.6807	223	12	6/6/2013 0:00	6/6/2013 23:59	-999	6.21E-01	-999	2.53E-01	-999	4.72E-04	1.91E-01	9.87E-02	1.78E-02	1.49E-02	2.09E-01	1.14E-01	-999	8.60E-02	1.75E+00	7.34E-02
EVER1	25.391	-80.6807	223	12	6/9/2013 0:00	6/9/2013 23:59	1.14E+00	6.09E-01	2.42E-01	1.13E-01	4.98E-01	7.49E-04	2.17E-01	1.39E-01	1.12E-02	1.37E-02	2.28E-01	1.53E-01	1.14E+00	6.71E-02	1.89E+00	4.04E-02
EVER1	25.391	-80.6807	223	12	6/9/2013 0:00	6/9/2013 23:59	-999	6.09E-01	-999	1.13E-01	-999	7.49E-04	1.36E-01	1.39E-01	7.30E-03	1.37E-02	1.43E-01	1.53E-01	-999	6.71E-02	1.89E+00	4.04E-02
EVER1	25.391	-80.6807	223	12	6/12/2013 0:00	6/12/2013 23:59	1.43E+00	4.94E-01	2.27E-01	3.90E-02	6.03E-01	4.90E-03	5.93E-01	6.84E-02	8.32E-02	1.12E-02	6.77E-01	7.95E-02	8.63E-02	8.08E-03	1.91E+00	4.15E-02
EVER1	25.391	-80.6807	223	12	6/12/2013 0:00	6/12/2013 23:59	-999	4.94E-01	-999	3.90E-02	-999	4.90E-03	4.78E-01	6.84E-02	9.96E-02	1.12E-02	5.78E-01	7.95E-02	-999	8.08E-03	1.91E+00	4.15E-02
EVER1	25.391	-80.6807	223	12	6/15/2013 0:00	6/15/2013 23:59	2.95E+00	6.30E-01	2.08E-01	6.59E-04	1.17E+00	5.56E-02	2.90E-01	6.36E-01	5.15E-02	6.03E-02	3.42E-01	6.96E-01	3.59E-02	2.54E-04	1.97E+00	1.29E-01
EVER1	25.391	-80.6807	223	12	6/15/2013 0:00	6/15/2013 23:59	-999	6.30E-01	-999	6.59E-04	-999	5.56E-02	3.40E-01	6.36E-01	6.26E-02	6.03E-02	4.02E-01	6.96E-01	-999	2.54E-04	1.97E+00	1.29E-01
EVER1	25.391	-80.6807	223	12	6/18/2013 0:00	6/18/2013 23:59	1.18E+00	1.20E+00	5.00E-01	8.47E-01	5.88E-01	2.49E-04	3.65E-01	5.15E-01	1.00E-04	2.72E-02	3.65E-01	5.42E-01	9.58E-01	6.05E-01	1.96E+00	2.63E-01
EVER1	25.391	-80.6807	223	12	6/18/2013 0:00	6/18/2013 23:59	-999	1.20E+00	-999	8.47E-01	-999	2.49E-04	2.64E-01	5.15E-01	0.00E+00	2.72E-02	2.64E-01	5.42E-01	-999	6.05E-01	1.96E+00	2.63E-01
EVER1	25.391	-80.6807	223	12	6/21/2013 0:00	6/21/2013 23:59	1.18E+00	1.07E+00	5.64E-01	1.22E+00	6.06E-01	9.58E-05	3.09E-01	4.00E-01	3.04E-02	3.67E-02	3.39E-01	4.37E-01	7.01E-01	5.16E-01	1.94E+00	2.56E-01
EVER1	25.391	-80.6807	223	12	6/21/2013 0:00	6/21/2013 23:59	-999	1.07E+00	-999	1.22E+00	-999	9.58E-05	2.82E-01	4.00E-01	1.82E-02	3.67E-02	3.01E-01	4.37E-01	-999	5.16E-01	1.94E+00	2.56E-01
EVER1	25.391	-80.6807	223	12	6/24/2013 0:00	6/24/2013 23:59	1.09E+00	4.92E-01	2.28E-01	1.92E-01	4.75E-01	6.51E-04	3.85E-01	5.53E-02	3.42E-02	1.26E-02	4.19E-01	6.79E-02	6.13E-01	3.85E-02	1.82E+00	3.34E-02
EVER1	25.391	-80.6807	223	12	6/24/2013 0:00	6/24/2013 23:59	-999	4.92E-01	-999	1.92E-01	-999	6.51E-04	2.86E-01	5.53E-02	2.47E-02	1.26E-02	3.10E-01	6.79E-02	-999	3.85E-02	1.82E+00	3.34E-02
EVER1	25.391	-80.6807	223	12	6/27/2013 0:00	6/27/2013 23:59	-999	4.22E-01	-999	5.24E-02	-999	1.25E-02	-999	1.89E-01	-999	6.38E-02	-999	2.53E-01	-999	1.42E-03	1.81E+00	1.13E-01
EVER1	25.391	-80.6807	223	12	6/27/2013 0:00	6/27/2013 23:59	-999	4.22E-01	-999	5.24E-02	-999	1.25E-02	-999	1.89E-01	-999	6.38E-02	-999	2.53E-01	-999	1.42E-03	1.81E+00	1.13E-01
FLTO1	39.92	-107.63	10	139	6/3/2013 0:00	6/3/2013 23:59	5.34E-01	4.38E-01	1.61E-01	2.58E-03	2.47E-01	1.24E-01	8.93E-01	3.07E-01	1.16E-01	6.86E-02	1.01E+00	3.76E-01	4.90E-03	1.95E-06	1.98E+00	2.13E-01
FLTO1	39.92	-107.63	10	139	6/6/2013 0:00	6/6/2013 23:59	3.02E-01	3.59E-01	6.98E-02	1.60E-03	1.33E-01	1.13E-01	5.10E-01	3.52E-01	4.37E-02	7.32E-02	5.53E-01	4.25E-01	3.70E-03	4.64E-06	1.96E+00	2.65E-01
FLTO1	39.92	-107.63	10	139	6/9/2013 0:00	6/9/2013 23:59	4.21E-01	2.38E-01	7.46E-02	8.37E-04	1.80E-01	5.86E-02	2.49E-01	1.68E-01	2.85E-02	3.94E-02	2.77E-01	2.07E-01	9.30E-03	4.91E-06	1.97E+00	1.24E-01
FLTO1	39.92	-107.63	10	139	6/12/2013 0:00	6/12/2013 23:59	4.77E-01	2.86E-01	1.47E-01	6.17E-04	2.21E-01	8.72E-02	5.26E-01	2.57E-01	6.95E-02	4.40E-02	5.95E-01	3.01E-01	1.22E-02	1.64E-06	2.08E+00	1.01E-01
FLTO1	39.92	-107.63	10	139	6/15/2013 0:00	6/15/2013 23:59	5.57E-01	4.86E-01	1.42E-01	6.19E-03	2.50E-01	1.33E-01	4.85E-01	8.32E-01	5.39E-02	1.49E-01	5.39E-01	9.81E-01	1.08E-02	1.72E-04	1.93E+00	6.26E-01
FLTO1	39.92	-107.63	10	139	6/18/2013 0:00	6/18/2013 23:59	7.76E-01	4.62E-01	1.67E-01	8.57E-04	3.40E-01	1.48E-01	3.45E-01	2.87E-01	5.00E-02	4.96E-02	3.95E-01	3.36E-01	1.55E-02	2.10E-06	2.07E+00	1.44E-01
FLTO1	39.92	-107.63	10	139	6/21/2013 0:00	6/21/2013 23:59	4.69E-01	3.44E-01	2.28E-01	6.32E-04	2.42E-01	1.01E-01	1.52E+00	3.10E-01	2.86E-01	8.09E-02	1.81E+00	3.90E-01	4.67E-02	7.00E-07	1.85E+00	2.52E-01
FLTO1	39.92	-107.63	10	139	6/24/2013 0:00	6/24/2013 23:59	3.97E-01	2.48E-01	1.71E-01	3.60E-04	1.98E-01	7.06E-02	3.00E-01	1.13E-01	1.66E-02	3.52E-02	3.17E-01	1.48E-01	1.07E-01	1.68E-06	2.02E+00	6.57E-02
FLTO1	39.92	-107.63	10	139	6/27/2013 0:00	6/27/2013 23:59	3.09E-01	2.77E-01	1.73E-01	6.73E-04	1.66E-01	8.81E-02	4.35E-01	1.28E-01	3.67E-02	3.82E-02	4.72E-01	1.66E-01	2.09E-02	1.77E-06	2.00E+00	6.10E-02
FOPE1	48.308	-105.1021	34	215	6/3/2013 0:00	6/3/2013 23:59	5.38E-01	2.11E-01	4.47E-01	3.93E-03	3.31E-01	6.56E-02	4.06E-01	1.07E-01	9.13E-02	4.07E-02	4.98E-01	1.47E-01	8.30E-03	1.35E-03	1.81E+00	9.08E-02
FOPE1	48.308	-105.1021	34	215	6/6/2013 0:00	6/6/2013 23:59	7.24E-01	8.19E-01	1.33E-01	5.72E-02	3.10E-01	2.90E-01	4.22E-01	6.83E-01	9.16E-02	1.37E-01	5.14E-01	8.20E-01	7.50E-03	1.72E-04	2.13E+00	2.56E-01
FOPE1	48.308	-105.1021	34	215	6/9/2013 0:00	6/9/2013 23:59	5.99E-01	8.25E-01	9.01E-02	1.78E-02	2.51E-01	2.83E-01	4.74E-01	1.01E-01	3.03E-02	5.19E-02	5.04E-01	1.53E-01	8.70E-03	3.28E-04	1.89E+00	6.69E-02
FOPE1	48.308	-105.1021	34	215	6/12/2013 0:00	6/12/2013 23:59	8.72E-01	5.11E-01	1.24E-01	6.70E-03	3.63E-01	1.69E-01	5.39E-01	1.89E-01	7.67E-02	6.96E-02	6.16E-01	2.58E-01	1.29E-02	6.89E-04	1.97E+00	1.11E-01
FOPE1	48.308	-105.1021	34	215	6/15/2013 0:00	6/15/2013 23:59	1.97E-01	2.04E-01	4.09E-02	9.36E-04	8.56E-02	6.63E-02	3.47E-01	3.43E-01	3.29E-02	5.42E-02	3.80E-01	3.97E-01	7.50E-03	1.04E-05	1.84E+00	3.23E-01
FOPE1	48.308	-105.1021	34	215	6/18/2013 0:00	6/18/2013 23:59	6.39E-01	6.14E-01	1.18E-01	2.37E-02	2.74E-01	2.09E-01	5.49E-01	4.27E-01	1.13E-01	1.08E-01	6.63E-01	5.35E-01	7.10E-03	9.77E-05	2.00E+00	2.76E-01
FOPE1	48.308	-105.1021	34	215	6/21/2013 0:00	6/21/2013 23:59	2.27E-01	3.73E-01	4.81E-02	2.66E-03	9.91E-02	9.43E-02	3.06E-01	5.64E-02	2.38E-02	6.03E-02	3.30E-01	1.17E-01	6.10E-03	3.52E-04	1.81E+00	3.92E-02
FOPE1	48.308	-105.1021	34	215	6/24/2013 0:00	6/24/2013 23:59	4.94E-01	5.44E-01	1.30E-01	1.97E-02	2.23E-01	1.55E-01	9.77E-01	3.82E-01	1.51E-01	1.14E-01	1.13E+00	4.96E-01	1.08E-02	8.69E-05	1.99E+00	1.94E-01
FOPE1	48.308	-105.1021	34	215	6/27/2013 0:00	6/27/2013 23:59	-999	2.19E-01	-999	7.72E-04	-999	5.63E-02	-999	6.75E-02	-999	6.12E-02	-999	1.29E-01	-999	7.47E-06	1.79E+00	5.71E-02
FRRE1	39.7059	-79.0121	211	145	6/3/2013 0:00	6/3/2013 23:59	4.35E+00	3.23E+00	3.70E-01	3.62E-02	1.74E+00	8.00E-01	8.70E-01	8.24E-01	2.11E-01	1.52E-01	1.08E+00	9.76E-01	1.44E-02	4.61E-04	2.02E+00	2.13E-01
FRRE1	39.7059	-79.0121	211	145	6/3/2013 0:00	6/3/2013 23:59	4.28E+00	3.23E+00	3.65E-01	3.62E-02	1.71E+00	8.00E-01	-999	8.24E-01	-999	1.52E-01	-999	9.76E-01	1.17E-02	4.61E-04	2.02E+00	2.13E-01
FRRE1	39.7059	-79.0121	211	145	6/6/2013 0:00	6/6/2013 23:59	1.46E+00	1.14E+00	3.76E-01	1.23E-01	6.58E-01	4.24E-01	1.01E+00	1.05E+00	2.65E-01	1.44E-01	1.28E+00	1.19E+00	2.81E-02	2.48E-03	1.84E+00	1.94E-01
FRRE1	39.7059	-79.0121	211	145	6/6/2013 0:00	6/6/2013 23:59	1.45E+00	1.14E+00	3.62E-01	1.23E-01	6.49E-01	4.24E-01	-999	1.05E+00	-999	1.44E-01	-999	1.19E+00	2.82E-02	2.48E-03	1.84E+00	1.94E-01
FRRE1	39.7059	-79.0121	211	145	6/9/2013 0:00	6/9/2013 23:59	5.20E+00	5.74E+00	2.94E-01	1.92E-01	2.03E+00	1.74E+00	1.27E+00	3.56E+00	4.30E-01	3.13E-01	1.70E+00	3.87E+00	2.22E-02	2.01E-03	2.07E+00	4.81E-01
FRRE1	39.7059	-79.0121	211	145	6/9/2013 0:00	6/9/2013 23:59	5.14E+00	5.74E+00	2.74E-01	1.92E-01	2.01E+00	1.74E+00	-999	3.56E+00	-999	3.13E-01	-999	3.87E+00	2.59E-02	2.01E-03	2.07E+00	4.81E-01
FRRE1	39.7059	-79.0121	211	145	6/12/2013 0:00	6/12/2013 23:59	4.89E+00	3.18E+00	5.03E-01	3.83E-01	1.98E+00	1.16E+00	1.37E+00	1.84E+00	3.05E-01	2.62E-01	1.67E+00	2.10E+00	1.12E-02	2.34E-03	2.03E+00	3.18E-01
FRRE1	39.7059	-79.0121	211	145	6/12/2013 0:00	6/12/2013 23:59	4.82E+00	3.18E+00	4.87E-01	3.83E-01	1.95E+00	1.16E+00	-999	1.84E+00	-999	2.62E-01	-999	2.10E+00	1.57E-02	2.34E-03	2.03E+00	3.18E-01
FRRE1	39.7059	-79.0121	211	145	6/15/2013 0:00	6/15/2013 23:59	1.70E+00	1.81E+00	2.81E-01	1.12E-01	7.18E-01	6.27E-01	1.81E+00	1.22E+00	2.74E-01	2.18E-01	2.08E+00	1.43E+00	1.76E-02	2.49E-03	2.01E+00	6.01E-01
FRRE1	39.7059	-79.0121	211	145	6/15/2013 0:00	6/15/2013 23:59	1.67E+00	1.81E+00	2.62E-01	1.12E-01	7.04E-01	6.27E-01	-999	1.22E+00	-999	2.18E-01	-999	1.43E+00	1.48E-02	2.49E-03	2.01E+00	6.01E-01
FRRE1	39.7059	-79.0121	211	145	6/18/2013 0:00	6/18/2013 23:59	3.90E+00	7.26E+00	3.22E-01	1.14E-01	1.56E+00	1.58E+00	1.16E+00	2.92E+00	3.41E-01	2.46E-01	1.50E+00	3.17E+00	1.55E-02	5.48E-04	2.12E+00	3.72E-01
FRRE1	39.7059	-79.0121	211	145	6/18/2013 0:00	6/18/2013 23:59	3.86E+00	7.26E+00	3.20E-01	1.14E-01	1.54E+00	1.58E+00	-999	2.92E+00	-999	2.46E-01	-999	3.17E+00	1.45E-02	5.48E-04	2.12E+00	3.72E-01
FRRE1	39.7059	-79.0121	211	145	6/21/2013 0:00	6/21/2013 23:59	3.00E+00	3.29E+00	1.63E-01	1.82E-01	1.17E+00	8.55E-01	1.64E+00	4.00E+00	4.13E-01	2.41E-01	2.05E+00	4.24E+00	3.16E-02	5.99E-03	2.14E+00	4.09E-01
FRRE1	39.7059	-79.0121	211	145	6/21/2013 0:00	6/21/2013 23:59	2.93E+00	3.29E+00	1.52E-01	1.82E-01	1.14E+00	8.55E-01	-999	4.00E+00	-999	2.41E-01	-999	4.24E+00	2.96E-02	5.99E-03	2.14E+00	4.09E-01
FRRE1	39.7059	-79.0121	211	145	6/24/2013 0:00	6/24/2013 23:59	2.70E+00	1.89E+00	1.64E-01	1.72E-02	1.06E+00	6.41E-01	2.33E+00	2.63E+00	3.16E-01	1.47E-01	2.64E+00	2.78E+00	6.98E-02	3.57E-04	2.19E+00	2.26E-01
FRRE1	39.7059	-79.0121	211	145	6/24/2013 0:00	6/24/2013 23:59	2.60E+00	1.89E+00	1.53E-01	1.72E-02	1.02E+00	6.41E-01	-999	2.63E+00	-999	1.47E-01	-999	2.78E+00	7.65E-02	3.57E-04	2.19E+00	2.26E-01
FRRE1	39.7059	-79.0121	211	145	6/27/2013 0:00	6/27/2013 23:59	2.85E+00	2.05E+00	1.13E-01	1.43E-02	1.10E+00	4.82E-01	9.24E-01	1.54E+00	2.15E-01	1.47E-01	1.14E+00	1.69E+00	7.30E-03	5.50E-04	2.08E+00	3.38E-01
FRRE1	39.7059	-79.0121	211	145	6/27/2013 0:00	6/27/2013 23:59	2.87E+00	2.05E+00	1.19E-01	1.43E-02	1.11E+00	4.82E-01	-999	1.54E+00	-999	1.47E-01	-999	1.69E+00	1.17E-02	5.50E-04	2.08E+00	3.38E-01
GRGU1	44.3082	-71.2177	253	199	6/3/2013 0:00	6/3/2013 23:59	9.06E-01	1.12E+00	4.07E-02	2.65E-02	3.52E-01	3.96E-01	6.24E-01	2.76E-01	7.49E-02	5.45E-02	6.99E-01	3.30E-01	2.80E-03	4.16E-04	1.94E+00	1.13E-01
GRGU1	44.3082	-71.2177	253	199	6/6/2013 0:00	6/6/2013 23:59	4.98E-01	8.46E-01	6.76E-02	3.74E-01	2.06E-01	3.58E-01	7.05E-01	8.27E-01	9.95E-02	2.27E-01	8.04E-01	1.05E+00	5.30E-03	1.53E-03	1.94E+00	4.84E-01
GRGU1	44.3082	-71.2177	253	199	6/9/2013 0:00	6/9/2013 23:59	3.06E-01	7.03E-01	2.78E-02	5.43E-02	1.23E-01	2.56E-01	6.42E-01	6.83E-01	1.05E-01	8.72E-02	7.47E-01	7.70E-01	3.10E-03	4.14E-04	1.94E+00	2.56E-01
GRGU1	44.3082	-71.2177	253	199	6/12/2013 0:00	6/12/2013 23:59	2.12E-01	1.10E-01	2.00E-02	1.48E-03	8.51E-02	3.67E-02	9.24E-01	2.02E-01	9.97E-02	1.91E-02	1.02E+00	2.21E-01	1.58E-02	7.22E-04	1.64E+00	1.70E-01
GRGU1	44.3082	-71.2177	253	199	6/15/2013 0:00	6/15/2013 23:59	4.42E-01	3.24E-01	2.13E-02	9.55E-04	1.72E-01	9.46E-02	7.24E-01	5.08E-01	6.78E-02	5.35E-02	7.92E-01	5.61E-01	1.62E-02	4.15E-04	1.98E+00	2.89E-01
GRGU1	44.3082	-71.2177	253	199	6/18/2013 0:00	6/18/2013 23:59	3.60E-01	5.06E-01	3.49E-02	1.67E-01	1.45E-01	2.12E-01	9.82E-01	7.61E-01	1.50E-01	1.19E-01	1.13E+00	8.80E-01	4.70E-03	5.89E-04	1.87E+00	4.77E-01
GRGU1	44.3082	-71.2177	253	199	6/21/2013 0:00	6/21/2013 23:59	6.33E-01	6.69E-01	4.13E-02	1.06E-02	2.50E-01	2.23E-01	1.44E+00	1.33E+00	2.09E-01	1.21E-01	1.65E+00	1.45E+00	2.17E-02	9.22E-05	2.11E+00	4.21E-01
GRGU1	44.3082	-71.2177	253	199	6/24/2013 0:00	6/24/2013 23:59	2.31E+00	2.57E+00	1.38E-01	6.63E-02	9.07E-01	8.17E-01	2.15E+00	1.98E+00	2.17E-01	1.62E-01	2.37E+00	2.14E+00	1.78E-02	4.70E-04	2.05E+00	3.66E-01
GRGU1	44.3082	-71.2177	253	199	6/27/2013 0:00	6/27/2013 23:59	7.81E-01	1.33E+00	7.07E-02	2.90E-02	3.13E-01	3.90E-01	7.46E-01	2.11E+00	1.28E-01	1.66E-01	8.74E-01	2.28E+00	1.34E-02	5.40E-04	1.95E+00	4.31E-01
GRRI1	43.9374	-91.4052	122	173	6/3/2013 0:00	6/3/2013 23:59	5.89E-01	4.04E-01	1.20E-01	9.09E-02	2.56E-01	1.25E-01	5.70E-01	8.05E-01	1.27E-01	2.79E-01	6.96E-01	1.08E+00	1.00E-02	1.06E-03	1.81E+00	5.87E-01
GRRI1	43.9374	-91.4052	122	173	6/6/2013 0:00	6/6/2013 23:59	1.99E+00	1.51E+00	1.76E+00	1.75E+00	1.26E+00	1.02E+00	7.95E-01	1.04E+00	2.09E-01	3.20E-01	1.00E+00	1.36E+00	1.76E-02	4.59E-03	1.88E+00	4.51E-01
GRRI1	43.9374	-91.4052	122	173	6/9/2013 0:00	6/9/2013 23:59	1.94E+00	1.92E+00	1.52E+00	4.39E-01	1.17E+00	7.66E-01	1.82E+00	2.21E+00	3.18E-01	3.69E-01	2.14E+00	2.58E+00	2.20E-02	2.76E-03	1.99E+00	9.34E-01
GRRI1	43.9374	-91.4052	122	173	6/12/2013 0:00	6/12/2013 23:59	1.75E+00	1.08E+00	4.76E-01	8.45E-01	7.93E-01	6.11E-01	1.32E+00	1.53E+00	3.37E-01	2.96E-01	1.66E+00	1.83E+00	1.06E-02	6.15E-03	1.87E+00	3.61E-01
GRRI1	43.9374	-91.4052	122	173	6/15/2013 0:00	6/15/2013 23:59	8.78E-01	1.03E+00	4.68E-01	3.05E-01	4.65E-01	4.16E-01	1.21E+00	1.44E+00	1.71E-01	2.49E-01	1.38E+00	1.69E+00	9.80E-03	3.97E-03	1.89E+00	7.15E-01
GRRI1	43.9374	-91.4052	122	173	6/18/2013 0:00	6/18/2013 23:59	7.32E-01	6.66E-01	1.34E-01	1.19E-02	3.13E-01	2.17E-01	6.75E-01	9.43E-01	1.49E-01	1.71E-01	8.24E-01	1.11E+00	6.10E-03	6.96E-05	2.01E+00	5.14E-01
GRRI1	43.9374	-91.4052	122	173	6/21/2013 0:00	6/21/2013 23:59	1.27E+00	1.82E+00	1.60E-01	1.19E-01	5.21E-01	5.71E-01	1.22E+00	1.95E+00	1.49E-01	2.97E-01	1.37E+00	2.25E+00	1.72E-02	6.41E-04	2.00E+00	4.50E-01
GRRI1	43.9374	-91.4052	122	173	6/24/2013 0:00	6/24/2013 23:59	9.85E-01	1.53E+00	3.34E-01	4.85E-01	4.66E-01	2.90E-01	1.42E+00	1.96E+00	1.54E-01	3.24E-01	1.57E+00	2.28E+00	2.98E-02	6.60E-03	1.93E+00	7.03E-01
GRRI1	43.9374	-91.4052	122	173	6/27/2013 0:00	6/27/2013 23:59	9.34E-01	7.86E-01	1.47E-01	3.28E-01	3.93E-01	3.10E-01	7.23E-01	1.11E+00	1.24E-01	4.15E-01	8.46E-01	1.53E+00	1.29E-02	1.58E-03	1.81E+00	7.11E-01
GRSA1	37.7249	-105.5186	22	117	6/3/2013 0:00	6/3/2013 23:59	8.57E-01	5.99E-01	2.31E-01	1.41E-03	3.88E-01	1.68E-01	1.32E+00	3.98E-01	4.41E-02	6.12E-02	1.37E+00	4.59E-01	1.31E-02	6.16E-05	2.03E+00	1.84E-01
GRSA1	37.7249	-105.5186	22	117	6/6/2013 0:00	6/6/2013 23:59	3.52E-01	4.40E-01	7.78E-02	9.38E-03	1.55E-01	1.26E-01	4.70E-01	6.35E-01	4.46E-02	1.12E-01	5.15E-01	7.47E-01	-2.30E-03	1.95E-04	1.96E+00	4.23E-01
GRSA1	37.7249	-105.5186	22	117	6/9/2013 0:00	6/9/2013 23:59	4.18E-01	3.06E-01	7.22E-02	3.74E-03	1.78E-01	8.48E-02	5.85E-01	1.79E-01	4.08E-02	4.21E-02	6.26E-01	2.21E-01	-1.70E-03	3.03E-05	1.96E+00	9.98E-02
GRSA1	37.7249	-105.5186	22	117	6/12/2013 0:00	6/12/2013 23:59	5.38E-01	3.79E-01	1.34E-01	7.06E-04	2.41E-01	1.10E-01	8.68E-01	5.18E-01	6.72E-02	7.71E-02	9.35E-01	5.95E-01	6.90E-03	6.92E-06	2.02E+00	2.23E-01
GRSA1	37.7249	-105.5186	22	117	6/15/2013 0:00	6/15/2013 23:59	7.83E-01	7.15E-01	1.67E-01	1.04E-01	3.42E-01	1.46E-01	1.19E+00	3.70E+00	1.37E-01	6.87E-01	1.33E+00	4.39E+00	3.80E-03	4.28E-02	1.87E+00	3.24E+00
GRSA1	37.7249	-105.5186	22	117	6/18/2013 0:00	6/18/2013 23:59	8.78E-01	4.35E-01	1.75E-01	1.96E-03	3.80E-01	1.37E-01	8.62E-01	3.63E-01	8.56E-02	5.11E-02	9.48E-01	4.14E-01	2.50E-03	4.49E-04	2.00E+00	1.60E-01
GRSA1	37.7249	-105.5186	22	117	6/21/2013 0:00	6/21/2013 23:59	4.82E-01	3.72E-01	1.95E-01	4.98E-03	2.37E-01	9.03E-02	1.66E+00	5.77E-01	1.85E-01	1.20E-01	1.85E+00	6.97E-01	4.77E-02	1.25E-04	1.88E+00	4.35E-01
GRSA1	37.7249	-105.5186	22	117	6/24/2013 0:00	6/24/2013 23:59	3.35E-01	3.16E-01	1.12E-01	5.62E-04	1.58E-01	8.27E-02	1.89E-01	2.98E-01	1.33E-02	5.85E-02	2.02E-01	3.56E-01	6.89E-02	2.08E-06	1.92E+00	1.93E-01
GRSA1	37.7249	-105.5186	22	117	6/27/2013 0:00	6/27/2013 23:59	3.86E-01	5.12E-01	1.71E-01	2.99E-01	1.94E-01	1.48E-01	2.91E+00	4.28E+00	2.93E-01	7.52E-01	3.20E+00	5.03E+00	1.82E-02	1.12E-01	1.93E+00	3.44E+00
GRSM1	35.6334	-83.9417	182	102	6/3/2013 0:00	6/3/2013 23:59	2.06E+00	1.59E+00	1.06E-01	2.62E-02	8.04E-01	5.42E-01	1.39E+00	1.19E+00	1.67E-01	1.86E-01	1.56E+00	1.37E+00	1.94E-02	6.11E-04	1.95E+00	2.88E-01
GRSM1	35.6334	-83.9417	182	102	6/6/2013 0:00	6/6/2013 23:59	4.71E-01	1.28E+00	7.23E-02	5.19E-03	1.98E-01	3.68E-01	8.69E-01	1.35E+00	9.01E-02	8.03E-02	9.60E-01	1.43E+00	2.83E-02	1.60E-04	2.06E+00	1.27E-01
GRSM1	35.6334	-83.9417	182	102	6/9/2013 0:00	6/9/2013 23:59	2.71E+00	1.77E+00	1.04E-01	1.52E-02	1.05E+00	6.23E-01	1.00E+00	1.79E+00	2.08E-01	9.83E-02	1.21E+00	1.88E+00	6.43E-02	8.45E-04	2.03E+00	1.78E-01
GRSM1	35.6334	-83.9417	182	102	6/12/2013 0:00	6/12/2013 23:59	2.23E+00	1.47E+00	1.70E-01	1.30E-02	8.86E-01	4.53E-01	2.14E+00	4.09E+00	3.64E-01	2.72E-01	2.51E+00	4.36E+00	4.34E-02	1.17E-04	2.01E+00	5.19E-01
GRSM1	35.6334	-83.9417	182	102	6/15/2013 0:00	6/15/2013 23:59	1.83E+00	1.26E+00	2.33E-01	8.05E-03	7.52E-01	4.37E-01	1.38E+00	2.11E+00	2.54E-01	1.55E-01	1.64E+00	2.26E+00	6.02E-02	7.63E-05	2.08E+00	3.84E-01
GRSM1	35.6334	-83.9417	182	102	6/18/2013 0:00	6/18/2013 23:59	9.42E-01	8.87E-01	1.21E-01	5.80E-03	3.88E-01	2.73E-01	7.06E-01	1.06E+00	1.69E-01	1.14E-01	8.75E-01	1.18E+00	7.65E-02	4.67E-04	1.91E+00	1.92E-01
GRSM1	35.6334	-83.9417	182	102	6/21/2013 0:00	6/21/2013 23:59	2.52E+00	1.99E+00	1.25E-01	4.10E-02	9.82E-01	6.93E-01	1.56E+00	2.63E+00	2.49E-01	3.05E-01	1.81E+00	2.93E+00	3.22E-02	2.07E-04	2.00E+00	4.73E-01
GRSM1	35.6334	-83.9417	182	102	6/24/2013 0:00	6/24/2013 23:59	1.46E+00	1.18E+00	1.44E-01	2.83E-03	5.89E-01	2.14E-01	1.09E+00	1.15E+00	1.26E-01	7.81E-02	1.21E+00	1.23E+00	3.81E-02	1.57E-04	2.03E+00	1.69E-01
GRSM1	35.6334	-83.9417	182	102	6/27/2013 0:00	6/27/2013 23:59	2.19E+00	1.51E+00	3.02E-01	1.61E-02	9.11E-01	3.79E-01	1.15E+00	1.96E+00	1.56E-01	2.10E-01	1.30E+00	2.17E+00	5.16E-02	3.39E-04	1.98E+00	4.85E-01
GUMO1	31.833	-104.8094	23	63	6/3/2013 0:00	6/3/2013 23:59	-999	7.80E-01	-999	5.38E-04	-999	2.11E-01	-999	4.96E-01	-999	6.02E-02	-999	5.56E-01	-999	1.06E-04	2.21E+00	1.26E-01
GUMO1	31.833	-104.8094	23	63	6/6/2013 0:00	6/6/2013 23:59	1.19E+00	1.97E+00	2.57E-01	5.26E-04	5.19E-01	3.64E-01	1.36E+00	1.07E+00	3.14E-02	8.06E-02	1.39E+00	1.15E+00	1.07E-02	1.18E-05	2.04E+00	2.11E-01
GUMO1	31.833	-104.8094	23	63	6/9/2013 0:00	6/9/2013 23:59	1.59E+00	6.73E-01	2.39E-01	1.38E-03	6.67E-01	2.04E-01	7.49E-01	9.43E-01	4.79E-02	1.14E-01	7.97E-01	1.06E+00	8.20E-03	7.27E-06	2.01E+00	3.10E-01
GUMO1	31.833	-104.8094	23	63	6/12/2013 0:00	6/12/2013 23:59	3.12E+00	9.34E-01	1.99E-01	6.93E-04	1.23E+00	1.78E-01	8.58E-01	5.10E-01	9.78E-02	3.32E-02	9.55E-01	5.43E-01	2.04E-02	1.21E-05	2.18E+00	7.44E-02
GUMO1	31.833	-104.8094	23	63	6/15/2013 0:00	6/15/2013 23:59	9.86E-01	4.85E-01	2.55E-01	5.66E-11	4.44E-01	1.03E-01	6.97E-01	3.14E-01	5.68E-02	1.74E-02	7.54E-01	3.31E-01	1.28E-02	1.67E-04	2.06E+00	4.16E-02
GUMO1	31.833	-104.8094	23	63	6/18/2013 0:00	6/18/2013 23:59	2.00E+00	2.05E+00	4.48E-01	4.75E-05	8.80E-01	2.15E-01	1.43E+00	7.49E-01	1.23E-01	4.22E-02	1.56E+00	7.91E-01	1.24E-02	1.36E-05	2.09E+00	8.97E-02
GUMO1	31.833	-104.8094	23	63	6/21/2013 0:00	6/21/2013 23:59	9.33E-01	4.40E-01	2.06E-01	6.32E-04	4.10E-01	7.85E-02	1.69E+00	3.50E-01	9.65E-02	2.48E-02	1.79E+00	3.75E-01	1.27E-02	3.20E-05	2.15E+00	6.92E-02
GUMO1	31.833	-104.8094	23	63	6/24/2013 0:00	6/24/2013 23:59	1.81E+00	1.09E+00	4.53E-01	7.61E-04	8.09E-01	2.19E-01	1.52E+00	5.47E-01	7.73E-02	5.50E-02	1.60E+00	6.02E-01	4.36E-02	9.46E-05	2.15E+00	1.16E-01
GUMO1	31.833	-104.8094	23	63	6/27/2013 0:00	6/27/2013 23:59	1.05E+00	6.84E-01	2.39E-01	7.66E-04	4.65E-01	1.73E-01	2.48E+00	1.18E+00	2.85E-01	1.60E-01	2.76E+00	1.34E+00	4.71E-02	1.37E-06	1.92E+00	6.41E-01
HEGL1	36.6713	-92.8781	115	106	6/3/2013 0:00	6/3/2013 23:59	1.45E+00	1.11E+00	1.02E-01	1.40E-02	5.72E-01	3.55E-01	6.51E-01	9.99E-01	1.31E-01	1.49E-01	7.82E-01	1.15E+00	2.52E-02	6.19E-05	2.01E+00	3.03E-01
HEGL1	36.6713	-92.8781	115	106	6/3/2013 0:00	6/3/2013 23:59	-999	1.11E+00	-999	1.40E-02	-999	3.55E-01	4.37E-01	9.99E-01	9.85E-02	1.49E-01	5.36E-01	1.15E+00	-999	6.19E-05	2.01E+00	3.03E-01
HEGL1	36.6713	-92.8781	115	106	6/6/2013 0:00	6/6/2013 23:59	3.04E+00	1.74E+00	1.67E-01	1.32E-02	1.19E+00	5.47E-01	1.05E+00	1.07E+00	2.27E-01	1.93E-01	1.28E+00	1.26E+00	1.91E-02	6.39E-04	2.08E+00	2.34E-01
HEGL1	36.6713	-92.8781	115	106	6/6/2013 0:00	6/6/2013 23:59	-999	1.74E+00	-999	1.32E-02	-999	5.47E-01	8.94E-01	1.07E+00	1.67E-01	1.93E-01	1.06E+00	1.26E+00	-999	6.39E-04	2.08E+00	2.34E-01
HEGL1	36.6713	-92.8781	115	106	6/9/2013 0:00	6/9/2013 23:59	1.71E+00	1.61E+00	1.34E-01	4.54E-02	6.81E-01	5.33E-01	1.50E+00	2.73E+00	2.56E-01	2.35E-01	1.75E+00	2.96E+00	1.56E-02	2.17E-04	1.95E+00	5.16E-01
HEGL1	36.6713	-92.8781	115	106	6/9/2013 0:00	6/9/2013 23:59	-999	1.61E+00	-999	4.54E-02	-999	5.33E-01	1.43E+00	2.73E+00	2.25E-01	2.35E-01	1.66E+00	2.96E+00	-999	2.17E-04	1.95E+00	5.16E-01
HEGL1	36.6713	-92.8781	115	106	6/12/2013 0:00	6/12/2013 23:59	2.03E+00	6.11E-01	6.03E-01	5.14E-03	9.37E-01	8.78E-02	1.30E+00	1.02E+00	5.67E-02	1.56E-01	1.36E+00	1.18E+00	6.09E-02	3.81E-04	1.95E+00	3.10E-01
HEGL1	36.6713	-92.8781	115	106	6/12/2013 0:00	6/12/2013 23:59	-999	6.11E-01	-999	5.14E-03	-999	8.78E-02	1.07E+00	1.02E+00	4.30E-02	1.56E-01	1.11E+00	1.18E+00	-999	3.81E-04	1.95E+00	3.10E-01
HEGL1	36.6713	-92.8781	115	106	6/15/2013 0:00	6/15/2013 23:59	2.16E+00	1.68E+00	2.58E-01	4.32E-02	8.83E-01	4.99E-01	2.30E+00	6.02E+00	3.79E-01	8.08E-01	2.68E+00	6.83E+00	4.26E-02	2.06E-04	1.94E+00	3.14E+00
HEGL1	36.6713	-92.8781	115	106	6/15/2013 0:00	6/15/2013 23:59	-999	1.68E+00	-999	4.32E-02	-999	4.99E-01	2.15E+00	6.02E+00	3.10E-01	8.08E-01	2.46E+00	6.83E+00	-999	2.06E-04	1.94E+00	3.14E+00
HEGL1	36.6713	-92.8781	115	106	6/18/2013 0:00	6/18/2013 23:59	8.56E-01	1.28E+00	1.28E-01	2.60E-02	3.58E-01	4.37E-01	6.48E-01	1.72E+00	9.63E-02	2.08E-01	7.44E-01	1.93E+00	2.86E-02	7.98E-05	2.05E+00	3.12E-01
HEGL1	36.6713	-92.8781	115	106	6/18/2013 0:00	6/18/2013 23:59	-999	1.28E+00	-999	2.60E-02	-999	4.37E-01	5.71E-01	1.72E+00	1.04E-01	2.08E-01	6.75E-01	1.93E+00	-999	7.98E-05	2.05E+00	3.12E-01
HEGL1	36.6713	-92.8781	115	106	6/21/2013 0:00	6/21/2013 23:59	2.62E+00	1.34E+00	4.28E-01	2.02E-02	1.11E+00	3.18E-01	1.84E+00	3.05E+00	2.04E-01	1.89E-01	2.04E+00	3.24E+00	4.91E-02	3.74E-04	2.00E+00	4.97E-01
HEGL1	36.6713	-92.8781	115	106	6/21/2013 0:00	6/21/2013 23:59	-999	1.34E+00	-999	2.02E-02	-999	3.18E-01	1.72E+00	3.05E+00	2.43E-01	1.89E-01	1.97E+00	3.24E+00	-999	3.74E-04	2.00E+00	4.97E-01
HEGL1	36.6713	-92.8781	115	106	6/24/2013 0:00	6/24/2013 23:59	3.73E+00	2.10E+00	1.99E-01	1.92E-02	1.46E+00	6.72E-01	2.24E+00	5.19E+00	2.50E-01	2.99E-01	2.49E+00	5.49E+00	6.98E-02	3.35E-04	2.00E+00	9.02E-01
HEGL1	36.6713	-92.8781	115	106	6/24/2013 0:00	6/24/2013 23:59	-999	2.10E+00	-999	1.92E-02	-999	6.72E-01	2.04E+00	5.19E+00	2.96E-01	2.99E-01	2.33E+00	5.49E+00	-999	3.35E-04	2.00E+00	9.02E-01
HEGL1	36.6713	-92.8781	115	106	6/27/2013 0:00	6/27/2013 23:59	2.55E+00	1.44E+00	8.25E-01	3.50E-01	1.19E+00	1.12E-02	1.91E+00	2.90E+00	1.62E-01	3.33E-01	2.07E+00	3.23E+00	8.44E-02	1.07E-02	1.95E+00	6.14E-01
HEGL1	36.6713	-92.8781	115	106	6/27/2013 0:00	6/27/2013 23:59	-999	1.44E+00	-999	3.50E-01	-999	1.12E-02	1.53E+00	2.90E+00	1.22E-01	3.33E-01	1.65E+00	3.23E+00	-999	1.07E-02	1.95E+00	6.14E-01
ISLE1	47.4607	-88.1458	140	207	6/3/2013 0:00	6/3/2013 23:59	3.46E-01	3.04E-01	2.53E-02	4.01E-04	1.37E-01	8.36E-02	2.59E-01	2.30E-01	3.87E-02	4.76E-02	2.98E-01	2.78E-01	3.10E-03	9.24E-04	1.96E+00	1.45E-01
ISLE1	47.4607	-88.1458	140	207	6/6/2013 0:00	6/6/2013 23:59	8.31E-01	6.99E-01	6.58E-02	1.64E-10	3.31E-01	1.58E-01	8.10E-01	1.49E+00	1.25E-01	7.09E-02	9.35E-01	1.56E+00	9.40E-03	7.88E-04	2.35E+00	3.11E-01
ISLE1	47.4607	-88.1458	140	207	6/9/2013 0:00	6/9/2013 23:59	7.07E-01	1.06E+00	4.06E-02	7.25E-03	2.77E-01	3.38E-01	1.13E+00	2.35E+00	8.87E-02	8.21E-02	1.22E+00	2.43E+00	1.68E-02	6.55E-05	2.33E+00	2.55E-01
ISLE1	47.4607	-88.1458	140	207	6/12/2013 0:00	6/12/2013 23:59	9.06E-01	6.24E-01	5.14E-02	7.07E-03	3.55E-01	2.07E-01	7.79E-01	1.13E+00	1.07E-01	1.21E-01	8.86E-01	1.25E+00	3.30E-03	3.23E-04	2.04E+00	3.69E-01
ISLE1	47.4607	-88.1458	140	207	6/15/2013 0:00	6/15/2013 23:59	6.00E-01	7.97E-01	2.10E-01	4.60E-02	2.86E-01	2.62E-01	9.89E-01	1.20E+00	1.25E-01	1.23E-01	1.11E+00	1.32E+00	1.20E-02	2.21E-04	1.92E+00	5.01E-01
ISLE1	47.4607	-88.1458	140	207	6/18/2013 0:00	6/18/2013 23:59	4.66E-01	3.20E-01	4.39E-02	1.94E-10	1.87E-01	7.60E-02	6.61E-01	9.80E-01	7.31E-02	4.97E-02	7.34E-01	1.03E+00	9.30E-03	7.76E-04	2.29E+00	2.26E-01
ISLE1	47.4607	-88.1458	140	207	6/21/2013 0:00	6/21/2013 23:59	2.46E+00	1.38E+00	4.43E-01	9.81E-02	1.05E+00	5.04E-01	1.40E+00	7.56E-01	2.80E-01	9.65E-02	1.68E+00	8.53E-01	2.08E-02	1.80E-03	1.94E+00	1.90E-01
ISLE1	47.4607	-88.1458	140	207	6/24/2013 0:00	6/24/2013 23:59	7.56E-01	4.14E-01	9.55E-02	2.37E-02	3.11E-01	1.26E-01	9.71E-01	4.98E-01	8.96E-02	7.02E-02	1.06E+00	5.68E-01	3.70E-03	5.23E-04	1.97E+00	2.31E-01
ISLE1	47.4607	-88.1458	140	207	6/27/2013 0:00	6/27/2013 23:59	6.18E-01	6.93E-01	5.54E-02	5.30E-03	2.48E-01	1.90E-01	5.21E-01	6.85E-01	8.96E-02	5.27E-02	6.10E-01	7.38E-01	4.60E-03	3.13E-04	2.00E+00	1.17E-01
JARI1	37.6266	-79.5125	211	126	6/3/2013 0:00	6/3/2013 23:59	1.70E+00	2.28E+00	1.15E-01	7.35E-03	6.72E-01	5.48E-01	1.30E+00	1.19E+00	2.50E-01	2.06E-01	1.55E+00	1.39E+00	2.14E-02	1.63E-04	2.10E+00	1.91E-01
JARI1	37.6266	-79.5125	211	126	6/6/2013 0:00	6/6/2013 23:59	7.38E-01	9.69E-01	1.56E-01	6.10E-02	3.22E-01	3.36E-01	9.16E-01	1.08E+00	1.77E-01	2.35E-01	1.09E+00	1.31E+00	1.17E-02	1.61E-03	1.74E+00	3.25E-01
JARI1	37.6266	-79.5125	211	126	6/9/2013 0:00	6/9/2013 23:59	2.36E+00	2.73E+00	1.31E-01	1.56E-01	9.25E-01	1.01E+00	1.88E+00	3.49E+00	3.51E-01	3.16E-01	2.23E+00	3.80E+00	3.40E-02	3.25E-03	2.03E+00	4.13E-01
JARI1	37.6266	-79.5125	211	126	6/12/2013 0:00	6/12/2013 23:59	4.26E+00	2.02E+00	1.50E-01	3.32E-02	1.64E+00	6.94E-01	2.20E+00	2.38E+00	4.82E-01	3.55E-01	2.68E+00	2.74E+00	1.99E-02	2.48E-04	2.04E+00	3.47E-01
JARI1	37.6266	-79.5125	211	126	6/15/2013 0:00	6/15/2013 23:59	2.26E+00	2.18E+00	1.31E-01	1.08E-02	8.87E-01	7.21E-01	1.70E+00	2.41E+00	4.02E-01	2.83E-01	2.10E+00	2.69E+00	3.57E-02	6.87E-05	2.15E+00	4.27E-01
JARI1	37.6266	-79.5125	211	126	6/18/2013 0:00	6/18/2013 23:59	1.84E+00	1.07E+00	1.44E-01	8.39E-02	7.32E-01	3.87E-01	1.95E+00	2.86E+00	4.01E-01	5.34E-01	2.35E+00	3.40E+00	2.52E-02	1.21E-03	1.91E+00	4.20E-01
JARI1	37.6266	-79.5125	211	126	6/21/2013 0:00	6/21/2013 23:59	1.79E+00	1.28E+00	1.42E-01	3.43E-02	7.12E-01	4.11E-01	2.63E+00	2.38E+00	3.16E-01	4.28E-01	2.95E+00	2.81E+00	2.61E-02	1.06E-03	1.98E+00	5.15E-01
JARI1	37.6266	-79.5125	211	126	6/24/2013 0:00	6/24/2013 23:59	1.33E+00	6.58E-01	1.43E-01	5.48E-02	5.41E-01	1.93E-01	2.24E+00	1.32E+00	3.43E-01	3.87E-01	2.58E+00	1.70E+00	2.81E-02	2.00E-03	1.92E+00	2.99E-01
JARI1	37.6266	-79.5125	211	126	6/27/2013 0:00	6/27/2013 23:59	1.15E+00	1.83E+00	1.94E-01	8.18E-03	4.88E-01	5.10E-01	1.05E+00	2.27E+00	2.60E-01	3.06E-01	1.31E+00	2.57E+00	2.45E-02	2.38E-04	2.07E+00	5.10E-01
LASU2	40.6933	-92.0059	119	143	6/3/2013 0:00	6/3/2013 23:59	1.16E+00	9.96E-01	1.89E-01	2.05E-01	4.91E-01	3.74E-01	4.51E-01	2.99E-01	1.10E-01	1.46E-01	5.62E-01	4.45E-01	1.27E-02	8.37E-04	1.89E+00	1.89E-01
LASU2	40.6933	-92.0059	119	143	6/6/2013 0:00	6/6/2013 23:59	9.53E-01	6.29E-01	5.11E-01	1.72E-01	5.06E-01	2.45E-01	4.66E-01	4.08E-01	1.37E-01	1.77E-01	6.03E-01	5.86E-01	1.35E-02	6.07E-04	1.96E+00	2.03E-01
LASU2	40.6933	-92.0059	119	143	6/9/2013 0:00	6/9/2013 23:59	1.14E+00	8.62E-01	1.30E-01	2.80E-02	4.67E-01	2.82E-01	6.65E-01	7.81E-01	1.66E-01	1.28E-01	8.31E-01	9.09E-01	1.42E-02	1.15E-03	1.93E+00	2.20E-01
LASU2	40.6933	-92.0059	119	143	6/12/2013 0:00	6/12/2013 23:59	1.67E+00	1.22E+00	2.61E-01	1.17E-01	7.04E-01	3.42E-01	1.22E+00	1.62E+00	2.16E-01	2.96E-01	1.43E+00	1.92E+00	1.40E-02	2.14E-03	2.00E+00	4.23E-01
LASU2	40.6933	-92.0059	119	143	6/15/2013 0:00	6/15/2013 23:59	1.94E+00	1.36E+00	2.91E-01	7.14E-02	8.10E-01	4.12E-01	1.16E+00	3.10E+00	2.62E-01	3.68E-01	1.43E+00	3.47E+00	2.36E-02	3.28E-04	2.01E+00	9.84E-01
LASU2	40.6933	-92.0059	119	143	6/18/2013 0:00	6/18/2013 23:59	1.25E+00	1.15E+00	3.24E-01	2.45E-01	5.63E-01	4.15E-01	1.07E+00	1.10E+00	2.63E-01	3.46E-01	1.33E+00	1.45E+00	1.20E-02	1.44E-03	1.97E+00	6.11E-01
LASU2	40.6933	-92.0059	119	143	6/21/2013 0:00	6/21/2013 23:59	2.54E+00	2.07E+00	5.42E-01	3.54E-02	1.11E+00	5.71E-01	1.60E+00	3.28E+00	2.14E-01	2.73E-01	1.82E+00	3.55E+00	8.58E-02	7.92E-04	2.03E+00	5.21E-01
LASU2	40.6933	-92.0059	119	143	6/24/2013 0:00	6/24/2013 23:59	1.59E+00	2.02E+00	1.97E-01	2.65E-02	6.54E-01	4.90E-01	1.40E+00	4.60E+00	2.02E-01	3.50E-01	1.60E+00	4.95E+00	4.87E-02	6.78E-04	2.03E+00	9.07E-01
LASU2	40.6933	-92.0059	119	143	6/27/2013 0:00	6/27/2013 23:59	6.54E-01	3.99E-01	2.18E-01	3.05E-02	3.09E-01	8.46E-02	1.08E+00	5.06E-01	1.83E-01	3.23E-01	1.26E+00	8.29E-01	9.90E-03	1.82E-04	1.80E+00	3.38E-01
LIGO1	35.9722	-81.9331	197	108	6/3/2013 0:00	6/3/2013 23:59	1.03E+00	1.65E+00	6.84E-02	5.52E-03	4.06E-01	4.74E-01	8.98E-01	8.59E-01	1.10E-01	8.16E-02	1.01E+00	9.41E-01	1.09E-02	8.11E-04	2.12E+00	1.42E-01
LIGO1	35.9722	-81.9331	197	108	6/6/2013 0:00	6/6/2013 23:59	3.82E-01	7.44E-01	6.62E-02	9.73E-04	1.63E-01	1.87E-01	7.00E-01	6.99E-01	9.75E-02	5.65E-02	7.98E-01	7.55E-01	9.30E-03	1.51E-04	1.97E+00	9.55E-02
LIGO1	35.9722	-81.9331	197	108	6/9/2013 0:00	6/9/2013 23:59	2.48E+00	2.15E+00	1.46E-01	9.63E-02	9.73E-01	7.65E-01	1.33E+00	2.10E+00	2.31E-01	1.09E-01	1.56E+00	2.21E+00	3.22E-02	9.40E-04	2.11E+00	2.00E-01
LIGO1	35.9722	-81.9331	197	108	6/12/2013 0:00	6/12/2013 23:59	2.49E+00	1.47E+00	1.00E-01	1.55E-02	9.65E-01	4.70E-01	1.43E+00	3.14E+00	3.28E-01	2.13E-01	1.76E+00	3.35E+00	2.83E-02	2.03E-04	2.07E+00	3.71E-01
LIGO1	35.9722	-81.9331	197	108	6/15/2013 0:00	6/15/2013 23:59	1.52E+00	2.23E+00	6.27E-02	2.06E-02	5.90E-01	4.70E-01	1.58E+00	2.53E+00	2.52E-01	1.35E-01	1.83E+00	2.66E+00	3.52E-02	1.63E-04	2.13E+00	2.84E-01
LIGO1	35.9722	-81.9331	197	108	6/18/2013 0:00	6/18/2013 23:59	1.07E+00	6.96E-01	6.25E-02	3.03E-03	4.18E-01	2.07E-01	1.15E+00	8.16E-01	1.82E-01	6.32E-02	1.33E+00	8.80E-01	2.39E-02	3.00E-04	2.04E+00	1.30E-01
LIGO1	35.9722	-81.9331	197	108	6/21/2013 0:00	6/21/2013 23:59	2.76E+00	2.15E+00	1.37E-01	1.02E+00	1.07E+00	1.04E+00	1.89E+00	3.82E+00	2.96E-01	2.81E-01	2.18E+00	4.10E+00	3.04E-02	1.44E-02	2.03E+00	5.39E-01
LIGO1	35.9722	-81.9331	197	108	6/24/2013 0:00	6/24/2013 23:59	1.11E+00	5.93E-01	8.96E-02	2.05E-03	4.43E-01	1.23E-01	1.07E+00	5.48E-01	1.34E-01	3.37E-02	1.20E+00	5.82E-01	3.27E-02	5.33E-04	2.09E+00	6.47E-02
LIGO1	35.9722	-81.9331	197	108	6/27/2013 0:00	6/27/2013 23:59	1.66E+00	1.52E+00	2.01E-01	1.69E-02	6.82E-01	4.07E-01	1.06E+00	1.41E+00	1.58E-01	1.52E-01	1.22E+00	1.56E+00	3.32E-02	6.60E-04	2.05E+00	4.45E-01
LOST1	48.642	-102.4022	51	217	6/3/2013 0:00	6/3/2013 23:59	5.16E-01	3.79E-01	4.07E-01	1.87E-02	3.11E-01	1.16E-01	6.93E-01	3.58E-01	6.90E-02	1.27E-01	7.62E-01	4.85E-01	1.17E-02	6.94E-04	1.83E+00	3.16E-01
LOST1	48.642	-102.4022	51	217	6/6/2013 0:00	6/6/2013 23:59	8.00E-01	9.87E-01	2.79E-01	7.02E-02	3.81E-01	3.44E-01	5.19E-01	7.47E-01	2.22E-01	1.79E-01	7.41E-01	9.26E-01	1.55E-02	1.39E-04	2.18E+00	2.60E-01
LOST1	48.642	-102.4022	51	217	6/9/2013 0:00	6/9/2013 23:59	9.13E-01	6.03E-01	1.87E-01	1.39E-02	3.97E-01	2.04E-01	6.52E-01	8.85E-02	1.08E-01	4.24E-02	7.60E-01	1.31E-01	1.59E-02	3.69E-04	1.90E+00	5.19E-02
LOST1	48.642	-102.4022	51	217	6/12/2013 0:00	6/12/2013 23:59	-999	7.29E-01	-999	1.33E-01	-999	2.83E-01	-999	2.05E+00	-999	3.08E-01	-999	2.36E+00	-999	4.15E-04	2.03E+00	1.92E+00
LOST1	48.642	-102.4022	51	217	6/15/2013 0:00	6/15/2013 23:59	2.20E-01	3.06E-01	5.35E-02	1.40E-03	9.81E-02	1.02E-01	4.70E-01	6.04E-01	6.96E-02	7.50E-02	5.40E-01	6.79E-01	4.60E-03	7.99E-06	1.85E+00	5.80E-01
LOST1	48.642	-102.4022	51	217	6/18/2013 0:00	6/18/2013 23:59	1.30E+00	1.32E+00	2.52E-01	5.86E-02	5.60E-01	4.57E-01	5.16E-01	4.40E-01	1.51E-01	1.25E-01	6.68E-01	5.65E-01	4.70E-03	9.92E-05	1.97E+00	3.04E-01
LOST1	48.642	-102.4022	51	217	6/21/2013 0:00	6/21/2013 23:59	9.78E-01	7.63E-01	2.12E-01	6.89E-02	4.28E-01	2.56E-01	7.61E-01	4.96E-01	1.36E-01	1.16E-01	8.98E-01	6.11E-01	6.20E-03	6.71E-04	1.97E+00	1.56E-01
LOST1	48.642	-102.4022	51	217	6/24/2013 0:00	6/24/2013 23:59	5.43E-01	5.84E-01	2.22E-01	8.70E-03	2.68E-01	1.60E-01	6.51E-01	3.64E-01	1.25E-01	1.41E-01	7.76E-01	5.05E-01	1.29E-01	8.83E-05	1.97E+00	1.87E-01
LOST1	48.642	-102.4022	51	217	6/27/2013 0:00	6/27/2013 23:59	3.77E-01	5.06E-01	9.71E-02	5.10E-03	1.70E-01	1.46E-01	5.59E-01	1.13E-01	9.15E-02	1.08E-01	6.50E-01	2.20E-01	1.79E-02	1.59E-05	1.88E+00	8.82E-02
LYEB1	42.9561	-72.9098	245	184	6/3/2013 0:00	6/3/2013 23:59	1.34E+00	1.01E+00	3.49E-01	7.55E-02	6.03E-01	3.74E-01	8.24E-01	3.36E-01	1.09E-01	9.18E-02	9.33E-01	4.28E-01	1.70E-03	2.61E-04	1.91E+00	1.69E-01
LYEB1	42.9561	-72.9098	245	184	6/6/2013 0:00	6/6/2013 23:59	5.71E-01	9.07E-01	1.12E-01	4.00E-02	2.47E-01	2.95E-01	6.47E-01	1.05E+00	1.21E-01	2.55E-01	7.68E-01	1.30E+00	6.50E-03	3.17E-04	1.99E+00	5.24E-01
LYEB1	42.9561	-72.9098	245	184	6/9/2013 0:00	6/9/2013 23:59	8.07E-01	1.57E+00	1.38E-01	3.82E-02	3.43E-01	5.34E-01	5.40E-01	8.04E-01	9.39E-02	1.22E-01	6.34E-01	9.26E-01	5.90E-03	1.25E-04	1.97E+00	2.65E-01
LYEB1	42.9561	-72.9098	245	184	6/12/2013 0:00	6/12/2013 23:59	3.38E-01	3.05E-01	6.78E-02	6.76E-03	1.47E-01	1.05E-01	7.84E-01	4.58E-01	7.64E-02	6.68E-02	8.61E-01	5.24E-01	1.62E-02	5.37E-04	1.79E+00	3.40E-01
LYEB1	42.9561	-72.9098	245	184	6/15/2013 0:00	6/15/2013 23:59	4.59E-01	3.84E-01	7.61E-02	2.13E-03	1.94E-01	1.10E-01	1.20E+00	7.47E-01	1.12E-01	7.94E-02	1.31E+00	8.26E-01	1.22E-02	8.62E-05	2.14E+00	3.44E-01
LYEB1	42.9561	-72.9098	245	184	6/18/2013 0:00	6/18/2013 23:59	6.83E-01	5.39E-01	2.04E-01	2.33E-02	3.16E-01	1.88E-01	1.04E+00	8.74E-01	9.58E-02	1.04E-01	1.14E+00	9.78E-01	7.70E-03	8.84E-04	1.96E+00	3.93E-01
LYEB1	42.9561	-72.9098	245	184	6/21/2013 0:00	6/21/2013 23:59	1.02E+00	1.29E+00	2.49E-01	3.05E-01	4.54E-01	5.09E-01	1.62E+00	1.74E+00	2.19E-01	3.47E-01	1.84E+00	2.08E+00	9.80E-03	1.32E-03	2.06E+00	6.00E-01
LYEB1	42.9561	-72.9098	245	184	6/24/2013 0:00	6/24/2013 23:59	3.48E+00	1.79E+00	3.98E-01	3.14E-02	1.42E+00	5.70E-01	1.92E+00	1.51E+00	2.13E-01	1.50E-01	2.14E+00	1.66E+00	2.92E-02	5.33E-04	2.02E+00	2.96E-01
LYEB1	42.9561	-72.9098	245	184	6/27/2013 0:00	6/27/2013 23:59	2.46E+00	1.06E+00	2.95E-01	1.08E-01	1.01E+00	3.48E-01	1.21E+00	1.43E+00	2.12E-01	1.80E-01	1.42E+00	1.61E+00	8.20E-03	1.34E-03	2.08E+00	5.32E-01
MACA1	37.1315	-86.1477	164	114	6/3/2013 0:00	6/3/2013 23:59	3.01E+00	2.24E+00	2.34E-01	1.74E-01	1.20E+00	8.31E-01	1.05E+00	5.21E-01	1.78E-01	1.52E-01	1.22E+00	6.73E-01	1.72E-02	4.77E-04	1.94E+00	2.24E-01
MACA1	37.1315	-86.1477	164	114	6/3/2013 0:00	6/3/2013 23:59	3.06E+00	2.24E+00	2.32E-01	1.74E-01	1.21E+00	8.31E-01	-999	5.21E-01	-999	1.52E-01	-999	6.73E-01	1.14E-02	4.77E-04	1.94E+00	2.24E-01
MACA1	37.1315	-86.1477	164	114	6/6/2013 0:00	6/6/2013 23:59	1.31E+00	2.23E+00	2.39E-01	7.20E-02	5.60E-01	7.55E-01	9.57E-01	2.22E+00	1.46E-01	1.50E-01	1.10E+00	2.37E+00	3.37E-02	1.96E-03	2.04E+00	2.14E-01
MACA1	37.1315	-86.1477	164	114	6/6/2013 0:00	6/6/2013 23:59	1.29E+00	2.23E+00	2.37E-01	7.20E-02	5.54E-01	7.55E-01	-999	2.22E+00	-999	1.50E-01	-999	2.37E+00	3.36E-02	1.96E-03	2.04E+00	2.14E-01
MACA1	37.1315	-86.1477	164	114	6/9/2013 0:00	6/9/2013 23:59	2.84E+00	2.83E+00	2.47E-01	3.88E-01	1.14E+00	1.09E+00	1.44E+00	2.45E+00	3.00E-01	2.74E-01	1.74E+00	2.72E+00	2.41E-02	3.64E-03	2.01E+00	4.46E-01
MACA1	37.1315	-86.1477	164	114	6/9/2013 0:00	6/9/2013 23:59	2.85E+00	2.83E+00	2.65E-01	3.88E-01	1.15E+00	1.09E+00	-999	2.45E+00	-999	2.74E-01	-999	2.72E+00	1.99E-02	3.64E-03	2.01E+00	4.46E-01
MACA1	37.1315	-86.1477	164	114	6/12/2013 0:00	6/12/2013 23:59	2.31E+00	1.42E+00	4.07E-01	1.08E-01	9.84E-01	3.66E-01	2.20E+00	4.09E+00	2.80E-01	4.68E-01	2.48E+00	4.56E+00	2.79E-02	1.53E-03	1.94E+00	8.69E-01
MACA1	37.1315	-86.1477	164	114	6/12/2013 0:00	6/12/2013 23:59	2.33E+00	1.42E+00	3.95E-01	1.08E-01	9.87E-01	3.66E-01	-999	4.09E+00	-999	4.68E-01	-999	4.56E+00	3.63E-02	1.53E-03	1.94E+00	8.69E-01
MACA1	37.1315	-86.1477	164	114	6/15/2013 0:00	6/15/2013 23:59	1.42E+00	1.27E+00	1.19E-01	3.42E-02	5.65E-01	3.97E-01	1.70E+00	2.06E+00	3.18E-01	2.87E-01	2.02E+00	2.35E+00	2.23E-02	5.11E-04	2.00E+00	4.91E-01
MACA1	37.1315	-86.1477	164	114	6/15/2013 0:00	6/15/2013 23:59	1.42E+00	1.27E+00	1.24E-01	3.42E-02	5.68E-01	3.97E-01	-999	2.06E+00	-999	2.87E-01	-999	2.35E+00	2.44E-02	5.11E-04	2.00E+00	4.91E-01
MACA1	37.1315	-86.1477	164	114	6/18/2013 0:00	6/18/2013 23:59	1.61E+00	1.78E+00	1.50E-01	1.08E-01	6.47E-01	6.49E-01	1.14E+00	1.68E+00	1.48E-01	1.93E-01	1.29E+00	1.88E+00	1.79E-02	9.86E-04	2.06E+00	3.09E-01
MACA1	37.1315	-86.1477	164	114	6/18/2013 0:00	6/18/2013 23:59	1.59E+00	1.78E+00	1.59E-01	1.08E-01	6.42E-01	6.49E-01	-999	1.68E+00	-999	1.93E-01	-999	1.88E+00	1.98E-02	9.86E-04	2.06E+00	3.09E-01
MACA1	37.1315	-86.1477	164	114	6/21/2013 0:00	6/21/2013 23:59	2.56E+00	2.67E+00	1.94E-01	1.61E-01	1.01E+00	9.79E-01	1.69E+00	2.94E+00	3.34E-01	3.96E-01	2.02E+00	3.33E+00	3.45E-02	7.08E-04	1.98E+00	4.90E-01
MACA1	37.1315	-86.1477	164	114	6/21/2013 0:00	6/21/2013 23:59	2.55E+00	2.67E+00	1.82E-01	1.61E-01	1.01E+00	9.79E-01	-999	2.94E+00	-999	3.96E-01	-999	3.33E+00	3.79E-02	7.08E-04	1.98E+00	4.90E-01
MACA1	37.1315	-86.1477	164	114	6/24/2013 0:00	6/24/2013 23:59	2.76E+00	1.63E+00	2.43E-01	4.35E-02	1.11E+00	5.21E-01	2.34E+00	3.52E+00	4.52E-01	3.05E-01	2.79E+00	3.83E+00	5.52E-02	7.80E-04	1.98E+00	5.39E-01
MACA1	37.1315	-86.1477	164	114	6/24/2013 0:00	6/24/2013 23:59	2.78E+00	1.63E+00	2.34E-01	4.35E-02	1.11E+00	5.21E-01	-999	3.52E+00	-999	3.05E-01	-999	3.83E+00	5.08E-02	7.80E-04	1.98E+00	5.39E-01
MACA1	37.1315	-86.1477	164	114	6/27/2013 0:00	6/27/2013 23:59	-999	3.24E+00	-999	1.46E-01	-999	1.03E+00	-999	2.09E+00	-999	3.22E-01	-999	2.42E+00	-999	2.30E-03	1.98E+00	7.58E-01
MACA1	37.1315	-86.1477	164	114	6/27/2013 0:00	6/27/2013 23:59	-999	3.24E+00	-999	1.46E-01	-999	1.03E+00	-999	2.09E+00	-999	3.22E-01	-999	2.42E+00	-999	2.30E-03	1.98E+00	7.58E-01
MAVI1	41.3333	-70.8161	263	174	6/3/2013 0:00	6/3/2013 23:59	9.63E-01	7.27E-01	2.53E-01	4.48E-01	4.34E-01	3.95E-02	2.48E-01	2.18E-01	1.68E-02	3.56E-02	2.65E-01	2.54E-01	1.74E+00	1.44E-01	1.83E+00	5.60E-02
MAVI1	41.3333	-70.8161	263	174	6/6/2013 0:00	6/6/2013 23:59	5.87E-01	9.70E-01	1.94E-01	5.02E-02	2.76E-01	1.82E-01	4.92E-01	6.10E-01	7.88E-02	1.79E-01	5.71E-01	7.90E-01	2.04E-01	6.92E-03	2.02E+00	3.27E-01
MAVI1	41.3333	-70.8161	263	174	6/9/2013 0:00	6/9/2013 23:59	1.05E+00	1.84E+00	4.81E-01	9.04E-02	5.34E-01	4.26E-01	1.01E+00	1.19E+00	1.87E-01	3.37E-01	1.20E+00	1.53E+00	2.59E-01	9.64E-03	1.84E+00	5.93E-01
MAVI1	41.3333	-70.8161	263	174	6/12/2013 0:00	6/12/2013 23:59	1.90E-01	1.58E-01	1.19E-01	3.09E-01	1.06E-01	2.04E-02	4.97E-01	2.25E-01	8.92E-02	1.53E-01	5.86E-01	3.78E-01	4.23E-01	4.18E-02	1.56E+00	1.92E-01
MAVI1	41.3333	-70.8161	263	174	6/15/2013 0:00	6/15/2013 23:59	6.73E-01	7.12E-01	3.43E-01	8.89E-02	3.52E-01	7.75E-02	2.06E+00	1.70E+00	3.45E-01	4.09E-01	2.41E+00	2.10E+00	1.46E-01	6.86E-03	1.88E+00	1.05E+00
MAVI1	41.3333	-70.8161	263	174	6/18/2013 0:00	6/18/2013 23:59	2.69E+00	2.94E+00	4.47E-01	4.47E-02	1.14E+00	3.47E-01	1.16E+00	2.74E+00	2.68E-01	2.50E-01	1.42E+00	2.99E+00	7.45E-02	1.93E-02	2.01E+00	5.17E-01
MAVI1	41.3333	-70.8161	263	174	6/21/2013 0:00	6/21/2013 23:59	6.97E-01	7.64E-01	2.13E-01	1.35E-02	3.23E-01	1.26E-01	2.06E+00	6.88E-01	2.20E-01	1.05E-01	2.28E+00	7.94E-01	2.73E-01	1.22E-03	2.15E+00	2.76E-01
MAVI1	41.3333	-70.8161	263	174	6/24/2013 0:00	6/24/2013 23:59	2.30E+00	2.72E+00	8.24E-01	3.41E-01	1.10E+00	4.26E-01	1.11E+00	2.00E+00	1.70E-01	2.36E-01	1.28E+00	2.24E+00	1.82E-01	4.26E-02	1.97E+00	3.35E-01
MAVI1	41.3333	-70.8161	263	174	6/27/2013 0:00	6/27/2013 23:59	3.49E+00	2.37E+00	2.64E-01	2.43E-02	1.38E+00	2.87E-01	1.18E+00	2.97E+00	2.17E-01	2.36E-01	1.40E+00	3.21E+00	5.68E-02	1.76E-02	2.01E+00	5.69E-01
MELA1	48.4872	-104.4757	38	216	6/3/2013 0:00	6/3/2013 23:59	4.94E-01	2.04E-01	3.72E-01	3.76E-03	2.93E-01	6.07E-02	5.32E-01	1.43E-01	8.04E-02	5.94E-02	6.13E-01	2.02E-01	7.20E-03	1.15E-03	1.83E+00	1.25E-01
MELA1	48.4872	-104.4757	38	216	6/3/2013 0:00	6/3/2013 23:59	-999	2.04E-01	-999	3.76E-03	-999	6.07E-02	5.50E-01	1.43E-01	8.60E-02	5.94E-02	6.36E-01	2.02E-01	-999	1.15E-03	1.83E+00	1.25E-01
MELA1	48.4872	-104.4757	38	216	6/6/2013 0:00	6/6/2013 23:59	7.21E-01	7.23E-01	1.78E-01	5.08E-02	3.22E-01	2.50E-01	4.18E-01	5.57E-01	9.14E-02	1.68E-01	5.10E-01	7.25E-01	9.30E-03	3.55E-04	2.08E+00	2.45E-01
MELA1	48.4872	-104.4757	38	216	6/6/2013 0:00	6/6/2013 23:59	-999	7.23E-01	-999	5.08E-02	-999	2.50E-01	4.62E-01	5.57E-01	1.09E-01	1.68E-01	5.71E-01	7.25E-01	-999	3.55E-04	2.08E+00	2.45E-01
MELA1	48.4872	-104.4757	38	216	6/9/2013 0:00	6/9/2013 23:59	5.98E-01	8.50E-01	1.14E-01	3.63E-02	2.58E-01	2.96E-01	5.35E-01	1.25E-01	3.53E-02	7.75E-02	5.70E-01	2.02E-01	3.20E-03	9.21E-04	1.86E+00	8.02E-02
MELA1	48.4872	-104.4757	38	216	6/9/2013 0:00	6/9/2013 23:59	-999	8.50E-01	-999	3.63E-02	-999	2.96E-01	4.31E-01	1.25E-01	1.98E-02	7.75E-02	4.51E-01	2.02E-01	-999	9.21E-04	1.86E+00	8.02E-02
MELA1	48.4872	-104.4757	38	216	6/12/2013 0:00	6/12/2013 23:59	-999	8.05E-01	-999	1.00E-02	-999	2.41E-01	-999	3.12E-01	-999	1.09E-01	-999	4.21E-01	-999	7.46E-04	1.95E+00	2.14E-01
MELA1	48.4872	-104.4757	38	216	6/12/2013 0:00	6/12/2013 23:59	-999	8.05E-01	-999	1.00E-02	-999	2.41E-01	-999	3.12E-01	-999	1.09E-01	-999	4.21E-01	-999	7.46E-04	1.95E+00	2.14E-01
MELA1	48.4872	-104.4757	38	216	6/15/2013 0:00	6/15/2013 23:59	1.65E-01	2.33E-01	5.85E-02	1.13E-03	7.87E-02	7.62E-02	3.99E-01	4.78E-01	4.48E-02	7.09E-02	4.44E-01	5.49E-01	1.10E-02	1.54E-05	1.83E+00	4.57E-01
MELA1	48.4872	-104.4757	38	216	6/15/2013 0:00	6/15/2013 23:59	-999	2.33E-01	-999	1.13E-03	-999	7.62E-02	4.68E-01	4.78E-01	3.12E-02	7.09E-02	4.99E-01	5.49E-01	-999	1.54E-05	1.83E+00	4.57E-01
MELA1	48.4872	-104.4757	38	216	6/18/2013 0:00	6/18/2013 23:59	7.55E-01	6.93E-01	2.60E-01	3.44E-02	3.59E-01	2.40E-01	5.99E-01	4.38E-01	1.84E-01	1.21E-01	7.83E-01	5.59E-01	1.27E-02	2.07E-04	1.98E+00	2.93E-01
MELA1	48.4872	-104.4757	38	216	6/18/2013 0:00	6/18/2013 23:59	-999	6.93E-01	-999	3.44E-02	-999	2.40E-01	5.78E-01	4.38E-01	1.79E-01	1.21E-01	7.57E-01	5.59E-01	-999	2.07E-04	1.98E+00	2.93E-01
MELA1	48.4872	-104.4757	38	216	6/21/2013 0:00	6/21/2013 23:59	2.54E-01	8.69E-01	8.93E-02	1.38E-02	1.21E-01	1.81E-01	3.48E-01	1.47E-01	4.36E-02	8.17E-02	3.91E-01	2.28E-01	1.43E-02	9.29E-04	1.82E+00	5.73E-02
MELA1	48.4872	-104.4757	38	216	6/21/2013 0:00	6/21/2013 23:59	-999	8.69E-01	-999	1.38E-02	-999	1.81E-01	3.36E-01	1.47E-01	4.78E-02	8.17E-02	3.83E-01	2.28E-01	-999	9.29E-04	1.82E+00	5.73E-02
MELA1	48.4872	-104.4757	38	216	6/24/2013 0:00	6/24/2013 23:59	4.82E-01	5.50E-01	1.58E-01	3.51E-02	2.26E-01	1.57E-01	6.21E-01	3.91E-01	1.31E-01	1.66E-01	7.51E-01	5.58E-01	7.00E-03	2.14E-04	1.94E+00	1.94E-01
MELA1	48.4872	-104.4757	38	216	6/24/2013 0:00	6/24/2013 23:59	-999	5.50E-01	-999	3.51E-02	-999	1.57E-01	5.17E-01	3.91E-01	1.63E-01	1.66E-01	6.80E-01	5.58E-01	-999	2.14E-04	1.94E+00	1.94E-01
MELA1	48.4872	-104.4757	38	216	6/27/2013 0:00	6/27/2013 23:59	2.42E-01	3.63E-01	5.68E-02	2.37E-03	1.07E-01	1.00E-01	3.86E-01	1.11E-01	1.29E-02	1.08E-01	3.99E-01	2.19E-01	5.80E-03	1.68E-05	1.82E+00	9.22E-02
MELA1	48.4872	-104.4757	38	216	6/27/2013 0:00	6/27/2013 23:59	-999	3.63E-01	-999	2.37E-03	-999	1.00E-01	4.31E-01	1.11E-01	3.92E-02	1.08E-01	4.70E-01	2.19E-01	-999	1.68E-05	1.82E+00	9.22E-02
MING1	36.9717	-90.1432	135	109	6/3/2013 0:00	6/3/2013 23:59	1.67E+00	2.41E+00	8.79E-02	3.18E-01	6.50E-01	9.02E-01	7.68E-01	7.42E-01	1.78E-01	2.19E-01	9.46E-01	9.62E-01	7.30E-03	5.20E-04	1.96E+00	3.38E-01
MING1	36.9717	-90.1432	135	109	6/6/2013 0:00	6/6/2013 23:59	5.24E+00	6.16E+00	2.10E-01	4.50E-01	2.03E+00	2.21E+00	1.34E+00	3.19E+00	3.25E-01	3.46E-01	1.67E+00	3.54E+00	2.10E-02	1.33E-03	2.21E+00	4.23E-01
MING1	36.9717	-90.1432	135	109	6/9/2013 0:00	6/9/2013 23:59	2.00E+00	2.08E+00	1.76E-01	2.48E-01	8.03E-01	7.61E-01	1.33E+00	2.36E+00	2.44E-01	3.07E-01	1.58E+00	2.66E+00	2.38E-02	2.46E-03	1.98E+00	5.06E-01
MING1	36.9717	-90.1432	135	109	6/12/2013 0:00	6/12/2013 23:59	-999	8.86E-01	-999	3.85E-02	-999	1.51E-01	-999	2.73E+00	-999	3.03E-01	-999	3.04E+00	-999	1.18E-03	1.92E+00	4.68E-01
MING1	36.9717	-90.1432	135	109	6/15/2013 0:00	6/15/2013 23:59	1.83E+00	1.65E+00	2.67E-01	8.48E-02	7.63E-01	4.95E-01	2.61E+00	2.68E+00	4.04E-01	3.78E-01	3.02E+00	3.05E+00	2.28E-02	5.54E-04	2.00E+00	1.02E+00
MING1	36.9717	-90.1432	135	109	6/18/2013 0:00	6/18/2013 23:59	1.08E+00	2.26E+00	8.83E-02	2.68E-01	4.32E-01	8.26E-01	9.94E-01	2.47E+00	1.49E-01	3.33E-01	1.14E+00	2.80E+00	1.56E-02	1.68E-03	2.04E+00	4.79E-01
MING1	36.9717	-90.1432	135	109	6/21/2013 0:00	6/21/2013 23:59	3.27E+00	2.66E+00	4.03E-01	5.33E-01	1.34E+00	1.01E+00	3.24E+00	6.33E+00	6.89E-01	7.83E-01	3.93E+00	7.12E+00	4.60E-02	1.41E-03	1.95E+00	1.81E+00
MING1	36.9717	-90.1432	135	109	6/24/2013 0:00	6/24/2013 23:59	2.84E+00	1.85E+00	3.15E-01	4.47E-02	1.16E+00	5.93E-01	2.87E+00	4.27E+00	5.37E-01	4.72E-01	3.40E+00	4.74E+00	6.23E-02	4.28E-04	1.98E+00	1.30E+00
MING1	36.9717	-90.1432	135	109	6/27/2013 0:00	6/27/2013 23:59	1.04E+00	8.19E-01	2.36E-01	2.72E-02	4.57E-01	9.88E-02	1.73E+00	2.03E+00	2.57E-01	3.68E-01	1.99E+00	2.40E+00	4.29E-02	2.68E-04	1.88E+00	7.30E-01
MOMO1	41.8214	-73.2973	246	173	6/3/2013 0:00	6/3/2013 23:59	1.56E+00	1.35E+00	1.43E-01	2.20E-02	6.28E-01	4.71E-01	1.02E+00	4.40E-01	1.38E-01	1.09E-01	1.16E+00	5.49E-01	1.75E-02	6.71E-04	1.95E+00	1.78E-01
MOMO1	41.8214	-73.2973	246	173	6/6/2013 0:00	6/6/2013 23:59	8.56E-01	1.15E+00	2.37E-01	2.15E-01	3.90E-01	4.09E-01	8.62E-01	8.86E-01	1.90E-01	3.11E-01	1.05E+00	1.20E+00	2.14E-02	1.16E-02	1.92E+00	4.84E-01
MOMO1	41.8214	-73.2973	246	173	6/9/2013 0:00	6/9/2013 23:59	9.54E-01	1.66E+00	8.74E-02	1.05E-01	3.83E-01	6.14E-01	7.10E-01	7.59E-01	1.05E-01	1.42E-01	8.15E-01	9.01E-01	1.19E-02	9.23E-04	1.92E+00	2.87E-01
MOMO1	41.8214	-73.2973	246	173	6/12/2013 0:00	6/12/2013 23:59	2.85E-01	4.18E-01	5.08E-02	4.27E-03	1.21E-01	1.40E-01	7.79E-01	4.94E-01	1.02E-01	9.41E-02	8.81E-01	5.88E-01	1.09E-02	1.21E-04	1.78E+00	3.75E-01
MOMO1	41.8214	-73.2973	246	173	6/15/2013 0:00	6/15/2013 23:59	4.92E-01	4.59E-01	1.28E-01	3.26E-03	2.22E-01	1.23E-01	1.85E+00	8.94E-01	1.94E-01	1.42E-01	2.05E+00	1.04E+00	2.17E-02	9.70E-05	2.05E+00	4.45E-01
MOMO1	41.8214	-73.2973	246	173	6/18/2013 0:00	6/18/2013 23:59	9.95E-01	1.52E+00	1.04E-01	3.86E-01	4.03E-01	6.34E-01	9.80E-01	1.58E+00	1.57E-01	2.57E-01	1.14E+00	1.83E+00	1.13E-02	2.45E-03	1.93E+00	5.59E-01
MOMO1	41.8214	-73.2973	246	173	6/21/2013 0:00	6/21/2013 23:59	1.93E+00	2.12E+00	3.20E-01	2.64E-01	8.18E-01	7.18E-01	2.56E+00	2.41E+00	4.08E-01	5.96E-01	2.96E+00	3.01E+00	2.30E-02	2.55E-03	1.97E+00	8.84E-01
MOMO1	41.8214	-73.2973	246	173	6/24/2013 0:00	6/24/2013 23:59	2.83E+00	1.92E+00	2.63E-01	2.22E-01	1.14E+00	6.17E-01	2.60E+00	2.11E+00	2.27E-01	2.53E-01	2.83E+00	2.36E+00	5.05E-02	8.28E-03	1.98E+00	4.76E-01
MOMO1	41.8214	-73.2973	246	173	6/27/2013 0:00	6/27/2013 23:59	2.57E+00	2.15E+00	3.29E-01	1.81E-01	1.06E+00	7.34E-01	1.66E+00	3.28E+00	3.00E-01	2.91E-01	1.96E+00	3.57E+00	2.47E-02	7.55E-03	1.99E+00	5.76E-01
MOOS1	45.1259	-67.2661	275	214	6/3/2013 0:00	6/3/2013 23:59	1.68E+00	1.34E+00	3.59E-01	2.10E-01	7.33E-01	2.05E-01	9.82E-01	1.21E+00	7.54E-02	9.78E-02	1.06E+00	1.31E+00	4.48E-01	3.08E-02	1.82E+00	2.62E-01
MOOS1	45.1259	-67.2661	275	214	6/6/2013 0:00	6/6/2013 23:59	4.77E-01	4.54E-01	8.69E-02	2.41E-03	2.04E-01	8.41E-02	7.96E-01	4.92E-01	9.90E-02	7.92E-02	8.95E-01	5.72E-01	2.98E-02	1.89E-04	1.88E+00	2.92E-01
MOOS1	45.1259	-67.2661	275	214	6/9/2013 0:00	6/9/2013 23:59	1.76E-01	1.84E-01	4.67E-02	5.82E-02	7.94E-02	1.84E-02	3.50E-01	2.65E-01	2.90E-02	3.93E-02	3.79E-01	3.04E-01	4.35E-02	3.29E-03	1.57E+00	1.94E-01
MOOS1	45.1259	-67.2661	275	214	6/12/2013 0:00	6/12/2013 23:59	1.46E-01	9.61E-02	3.16E-02	6.57E-04	6.40E-02	2.32E-02	4.31E-01	6.26E-02	2.87E-02	1.23E-02	4.60E-01	7.49E-02	1.28E-02	3.07E-04	1.47E+00	6.20E-02
MOOS1	45.1259	-67.2661	275	214	6/15/2013 0:00	6/15/2013 23:59	6.23E-01	4.66E-01	7.84E-02	1.20E-03	2.56E-01	1.25E-01	2.00E+00	4.96E-01	1.70E-01	4.76E-02	2.17E+00	5.43E-01	2.68E-02	1.58E-04	1.78E+00	2.98E-01
MOOS1	45.1259	-67.2661	275	214	6/18/2013 0:00	6/18/2013 23:59	4.54E-01	4.74E-01	4.99E-02	3.51E-03	1.85E-01	1.29E-01	1.34E+00	6.77E-01	1.28E-01	8.42E-02	1.47E+00	7.62E-01	9.70E-03	3.61E-04	1.83E+00	2.74E-01
MOOS1	45.1259	-67.2661	275	214	6/21/2013 0:00	6/21/2013 23:59	7.18E-01	1.05E+00	2.86E-01	1.35E-02	3.52E-01	2.09E-01	1.76E+00	2.08E+00	2.07E-01	2.17E-01	1.96E+00	2.30E+00	2.71E-02	2.90E-03	2.01E+00	5.26E-01
MOOS1	45.1259	-67.2661	275	214	6/24/2013 0:00	6/24/2013 23:59	2.34E+00	2.07E+00	3.12E-01	2.01E-02	9.68E-01	5.71E-01	1.86E+00	2.81E+00	2.32E-01	1.52E-01	2.09E+00	2.97E+00	5.53E-02	5.42E-04	1.97E+00	4.23E-01
MOOS1	45.1259	-67.2661	275	214	6/27/2013 0:00	6/27/2013 23:59	9.39E-01	2.60E+00	3.09E-01	9.33E-04	4.42E-01	5.46E-01	1.87E+00	1.03E+00	1.63E-01	1.44E-01	2.04E+00	1.18E+00	2.67E-01	3.71E-04	1.72E+00	7.18E-01
MOZI1	40.5383	-106.6765	17	144	6/3/2013 0:00	6/3/2013 23:59	4.47E-01	4.54E-01	1.24E-01	6.27E-03	2.03E-01	1.31E-01	6.06E-01	2.93E-01	6.72E-02	6.48E-02	6.73E-01	3.57E-01	1.20E-03	1.75E-05	1.96E+00	1.93E-01
MOZI1	40.5383	-106.6765	17	144	6/6/2013 0:00	6/6/2013 23:59	2.96E-01	2.89E-01	6.92E-02	4.34E-03	1.31E-01	8.81E-02	4.49E-01	2.61E-01	5.10E-02	5.62E-02	5.00E-01	3.17E-01	0.00E+00	3.28E-05	1.93E+00	1.93E-01
MOZI1	40.5383	-106.6765	17	144	6/9/2013 0:00	6/9/2013 23:59	4.87E-01	3.15E-01	1.09E-01	2.07E-03	2.14E-01	8.05E-02	4.64E-01	1.94E-01	4.66E-02	4.29E-02	5.11E-01	2.37E-01	6.00E-04	1.52E-05	1.96E+00	1.39E-01
MOZI1	40.5383	-106.6765	17	144	6/12/2013 0:00	6/12/2013 23:59	4.09E-01	3.49E-01	1.75E-01	5.19E-03	2.04E-01	1.03E-01	4.95E-01	3.22E-01	4.42E-02	5.59E-02	5.39E-01	3.78E-01	1.34E-02	2.60E-05	2.03E+00	1.25E-01
MOZI1	40.5383	-106.6765	17	144	6/15/2013 0:00	6/15/2013 23:59	4.03E-01	4.93E-01	1.36E-01	1.10E-02	1.90E-01	1.46E-01	4.26E-01	5.18E-01	4.34E-02	8.47E-02	4.69E-01	6.02E-01	7.30E-03	3.02E-05	1.92E+00	2.90E-01
MOZI1	40.5383	-106.6765	17	144	6/18/2013 0:00	6/18/2013 23:59	7.07E-01	4.65E-01	1.44E-01	2.87E-03	3.07E-01	1.49E-01	5.79E-01	3.41E-01	6.67E-02	5.25E-02	6.46E-01	3.93E-01	1.31E-02	6.38E-05	2.04E+00	1.39E-01
MOZI1	40.5383	-106.6765	17	144	6/21/2013 0:00	6/21/2013 23:59	4.10E-01	3.31E-01	1.93E-01	2.65E-03	2.10E-01	1.02E-01	9.08E-01	2.01E-01	1.06E-01	5.61E-02	1.01E+00	2.57E-01	2.12E-02	5.62E-06	1.87E+00	1.38E-01
MOZI1	40.5383	-106.6765	17	144	6/24/2013 0:00	6/24/2013 23:59	3.87E-01	3.07E-01	1.67E-01	1.39E-02	1.93E-01	6.14E-02	4.83E-01	1.09E+00	1.43E-02	1.92E-01	4.97E-01	1.28E+00	7.48E-02	5.48E-04	1.94E+00	8.04E-01
MOZI1	40.5383	-106.6765	17	144	6/27/2013 0:00	6/27/2013 23:59	2.73E-01	2.32E-01	2.31E-01	1.01E-03	1.69E-01	7.31E-02	3.63E-01	9.16E-02	2.90E-03	3.37E-02	3.66E-01	1.25E-01	6.44E-02	2.01E-05	1.91E+00	5.62E-02
NEBR1	41.8887	-100.3386	62	153	6/3/2013 0:00	6/3/2013 23:59	6.83E-01	5.93E-01	2.21E-01	3.14E-02	3.20E-01	1.47E-01	1.10E+00	4.57E-01	6.94E-02	1.66E-01	1.17E+00	6.23E-01	9.00E-04	1.38E-04	2.01E+00	3.14E-01
NEBR1	41.8887	-100.3386	62	153	6/6/2013 0:00	6/6/2013 23:59	8.58E-01	3.61E-01	1.31E-01	8.19E-03	3.60E-01	1.17E-01	3.78E-01	3.88E-01	9.86E-02	1.95E-01	4.76E-01	5.83E-01	5.00E-03	2.59E-04	2.09E+00	1.87E-01
NEBR1	41.8887	-100.3386	62	153	6/9/2013 0:00	6/9/2013 23:59	6.20E-01	7.47E-01	5.84E-02	5.77E-03	2.49E-01	2.62E-01	4.84E-01	1.02E-01	4.04E-02	8.25E-02	5.24E-01	1.84E-01	1.20E-03	2.27E-05	1.97E+00	5.37E-02
NEBR1	41.8887	-100.3386	62	153	6/12/2013 0:00	6/12/2013 23:59	1.02E+00	9.33E-01	2.99E-01	7.15E-01	4.71E-01	4.93E-01	7.27E-01	8.77E-01	9.44E-02	1.79E-01	8.21E-01	1.06E+00	9.30E-03	1.47E-03	2.02E+00	3.08E-01
NEBR1	41.8887	-100.3386	62	153	6/15/2013 0:00	6/15/2013 23:59	7.69E-01	5.88E-01	1.88E-01	3.14E-02	3.43E-01	1.96E-01	9.64E-01	6.19E-01	1.30E-01	1.84E-01	1.09E+00	8.03E-01	1.08E-02	6.47E-04	2.07E+00	3.03E-01
NEBR1	41.8887	-100.3386	62	153	6/18/2013 0:00	6/18/2013 23:59	8.21E-01	6.05E-01	3.11E-01	4.35E-02	3.98E-01	2.09E-01	7.81E-01	3.80E-01	9.96E-02	1.47E-01	8.81E-01	5.27E-01	9.20E-03	8.18E-04	2.01E+00	1.85E-01
NEBR1	41.8887	-100.3386	62	153	6/21/2013 0:00	6/21/2013 23:59	1.29E+00	1.08E+00	9.20E-01	1.31E-01	7.51E-01	2.84E-01	1.92E+00	1.70E+00	1.80E-01	3.31E-01	2.10E+00	2.03E+00	5.91E-02	7.32E-04	1.96E+00	8.98E-01
NEBR1	41.8887	-100.3386	62	153	6/24/2013 0:00	6/24/2013 23:59	9.57E-01	1.17E+00	6.06E-01	4.45E-02	5.35E-01	1.41E-01	2.58E+00	1.17E+00	2.22E-01	2.33E-01	2.81E+00	1.40E+00	3.35E-02	2.25E-04	1.99E+00	6.77E-01
NEBR1	41.8887	-100.3386	62	153	6/27/2013 0:00	6/27/2013 23:59	3.48E-01	4.26E-01	2.15E-01	7.57E-01	1.93E-01	3.00E-01	8.04E-01	9.75E-01	1.06E-01	2.80E-01	9.09E-01	1.25E+00	1.20E-02	7.98E-04	1.94E+00	2.74E-01
NOAB1	44.7448	-109.3817	3	185	6/3/2013 0:00	6/3/2013 23:59	1.76E-01	1.29E-01	2.35E-02	2.67E-04	7.29E-02	3.91E-02	1.68E-01	3.15E-02	2.11E-02	1.02E-02	1.89E-01	4.17E-02	6.00E-04	5.45E-05	1.89E+00	2.49E-02
NOAB1	44.7448	-109.3817	3	185	6/6/2013 0:00	6/6/2013 23:59	2.62E-01	2.38E-01	4.63E-02	7.20E-04	1.12E-01	6.49E-02	5.89E-01	1.04E-01	4.53E-02	3.29E-02	6.34E-01	1.37E-01	4.30E-03	2.39E-05	1.91E+00	7.19E-02
NOAB1	44.7448	-109.3817	3	185	6/9/2013 0:00	6/9/2013 23:59	4.09E-01	2.30E-01	7.91E-02	3.63E-04	1.76E-01	5.79E-02	5.84E-01	9.26E-02	3.90E-02	2.79E-02	6.23E-01	1.20E-01	3.20E-03	1.39E-05	1.83E+00	7.70E-02
NOAB1	44.7448	-109.3817	3	185	6/12/2013 0:00	6/12/2013 23:59	3.02E-01	3.60E-01	1.35E-01	1.33E-03	1.52E-01	9.98E-02	4.82E-01	2.50E-01	2.22E-02	5.35E-02	5.04E-01	3.03E-01	1.26E-02	3.94E-04	2.01E+00	1.45E-01
NOAB1	44.7448	-109.3817	3	185	6/15/2013 0:00	6/15/2013 23:59	1.75E-01	2.40E-01	4.49E-02	5.56E-04	7.87E-02	6.83E-02	2.50E-01	9.88E-02	1.74E-02	2.08E-02	2.67E-01	1.20E-01	9.00E-04	1.08E-05	1.91E+00	8.35E-02
NOAB1	44.7448	-109.3817	3	185	6/18/2013 0:00	6/18/2013 23:59	5.12E-01	5.45E-01	7.19E-02	1.73E-03	2.13E-01	1.67E-01	6.94E-01	3.23E-01	5.23E-02	5.48E-02	7.47E-01	3.78E-01	7.30E-03	4.60E-05	2.04E+00	1.29E-01
NOAB1	44.7448	-109.3817	3	185	6/21/2013 0:00	6/21/2013 23:59	2.03E-01	1.53E-01	4.80E-02	1.18E-03	9.01E-02	4.41E-02	3.89E-01	5.47E-02	3.37E-02	1.97E-02	4.22E-01	7.44E-02	-1.40E-03	1.67E-04	1.86E+00	3.54E-02
NOAB1	44.7448	-109.3817	3	185	6/24/2013 0:00	6/24/2013 23:59	3.07E-01	2.38E-01	8.04E-02	3.99E-04	1.38E-01	6.31E-02	5.79E-01	1.62E-01	6.85E-02	4.93E-02	6.48E-01	2.11E-01	7.00E-04	1.49E-05	1.97E+00	9.79E-02
NOAB1	44.7448	-109.3817	3	185	6/27/2013 0:00	6/27/2013 23:59	1.50E-01	1.92E-01	6.23E-02	3.45E-04	7.42E-02	5.79E-02	5.82E-01	5.64E-02	2.84E-02	2.27E-02	6.11E-01	7.91E-02	-1.90E-03	1.79E-05	1.84E+00	4.24E-02
NOCH1	45.6493	-106.5573	23	191	6/3/2013 0:00	6/3/2013 23:59	1.85E-01	1.41E-01	4.25E-02	3.92E-03	8.18E-02	4.09E-02	1.77E-01	6.52E-02	1.71E-02	1.74E-02	1.94E-01	8.27E-02	-1.60E-03	2.48E-04	1.78E+00	4.93E-02
NOCH1	45.6493	-106.5573	23	191	6/6/2013 0:00	6/6/2013 23:59	4.92E-01	4.29E-01	5.85E-02	5.18E-03	2.01E-01	1.22E-01	4.23E-01	3.04E-01	6.28E-02	6.53E-02	4.86E-01	3.69E-01	5.00E-04	1.97E-04	1.97E+00	1.68E-01
NOCH1	45.6493	-106.5573	23	191	6/9/2013 0:00	6/9/2013 23:59	5.06E-01	3.32E-01	6.37E-02	1.39E-03	2.08E-01	7.37E-02	5.27E-01	1.38E-01	7.91E-02	3.83E-02	6.06E-01	1.77E-01	0.00E+00	1.89E-05	1.88E+00	9.45E-02
NOCH1	45.6493	-106.5573	23	191	6/12/2013 0:00	6/12/2013 23:59	7.06E-01	7.54E-01	1.88E-01	8.13E-03	3.19E-01	2.04E-01	5.90E-01	3.99E-01	4.75E-02	5.40E-02	6.37E-01	4.53E-01	3.80E-03	1.30E-03	1.96E+00	9.27E-02
NOCH1	45.6493	-106.5573	23	191	6/15/2013 0:00	6/15/2013 23:59	1.86E-01	2.52E-01	3.25E-02	6.30E-04	7.91E-02	5.77E-02	2.27E-01	1.39E-01	2.82E-02	3.57E-02	2.55E-01	1.75E-01	1.50E-03	8.24E-06	1.91E+00	1.08E-01
NOCH1	45.6493	-106.5573	23	191	6/18/2013 0:00	6/18/2013 23:59	5.28E-01	4.88E-01	8.06E-02	3.65E-03	2.21E-01	1.52E-01	6.74E-01	2.96E-01	8.11E-02	5.73E-02	7.56E-01	3.54E-01	1.10E-03	4.28E-04	2.02E+00	1.28E-01
NOCH1	45.6493	-106.5573	23	191	6/21/2013 0:00	6/21/2013 23:59	2.60E-01	3.44E-01	6.13E-02	4.37E-03	1.15E-01	1.13E-01	3.84E-01	1.51E-01	4.10E-02	3.05E-02	4.25E-01	1.81E-01	-5.00E-04	8.67E-04	1.91E+00	4.29E-02
NOCH1	45.6493	-106.5573	23	191	6/24/2013 0:00	6/24/2013 23:59	3.60E-01	3.60E-01	9.44E-02	2.72E-03	1.62E-01	7.32E-02	7.94E-01	4.14E-01	9.41E-02	7.37E-02	8.88E-01	4.87E-01	1.30E-03	1.83E-04	1.91E+00	2.22E-01
NOCH1	45.6493	-106.5573	23	191	6/27/2013 0:00	6/27/2013 23:59	1.74E-01	2.29E-01	3.89E-02	3.55E-02	7.66E-02	5.50E-02	4.98E-01	7.37E-02	3.88E-02	3.25E-02	5.37E-01	1.06E-01	1.00E-04	4.01E-03	1.75E+00	5.28E-02
OKEF1	30.7404	-82.1284	203	60	6/3/2013 0:00	6/3/2013 23:59	7.88E-01	4.70E-01	1.76E-01	1.69E-03	3.46E-01	9.80E-02	1.00E+00	8.00E-01	8.28E-02	9.72E-02	1.08E+00	8.97E-01	1.05E-01	1.52E-04	1.88E+00	1.48E-01
OKEF1	30.7404	-82.1284	203	60	6/6/2013 0:00	6/6/2013 23:59	5.72E-01	5.42E-01	1.75E-01	2.56E-03	2.65E-01	6.60E-02	6.64E-01	4.04E-01	1.02E-01	1.68E-01	7.66E-01	5.73E-01	1.61E-01	4.47E-04	1.63E+00	2.21E-01
OKEF1	30.7404	-82.1284	203	60	6/9/2013 0:00	6/9/2013 23:59	1.06E+00	8.97E-01	2.83E-01	2.22E-02	4.80E-01	2.10E-01	9.56E-01	1.39E+00	6.51E-02	1.10E-01	1.02E+00	1.50E+00	1.10E-01	9.93E-04	1.90E+00	2.45E-01
OKEF1	30.7404	-82.1284	203	60	6/12/2013 0:00	6/12/2013 23:59	2.76E+00	1.27E+00	2.85E-01	5.38E-02	1.12E+00	2.63E-01	2.01E+00	3.56E+00	1.26E-01	1.75E-01	2.14E+00	3.74E+00	1.08E-01	2.25E-03	1.95E+00	4.28E-01
OKEF1	30.7404	-82.1284	203	60	6/15/2013 0:00	6/15/2013 23:59	2.04E+00	1.96E+00	3.45E-01	1.13E-02	8.66E-01	6.04E-01	1.44E+00	1.72E+00	1.77E-01	1.64E-01	1.62E+00	1.89E+00	1.38E-01	1.67E-03	2.08E+00	4.95E-01
OKEF1	30.7404	-82.1284	203	60	6/18/2013 0:00	6/18/2013 23:59	1.67E+00	9.90E-01	2.63E-01	1.61E-03	7.03E-01	2.49E-01	5.03E-01	1.19E+00	5.58E-02	7.84E-02	5.59E-01	1.27E+00	4.74E-02	3.33E-04	2.04E+00	1.67E-01
OKEF1	30.7404	-82.1284	203	60	6/21/2013 0:00	6/21/2013 23:59	9.61E-01	7.90E-01	2.67E-01	5.23E-03	4.38E-01	1.23E-01	8.93E-01	9.40E-01	8.02E-02	8.23E-02	9.73E-01	1.02E+00	3.32E-01	1.76E-03	2.02E+00	1.43E-01
OKEF1	30.7404	-82.1284	203	60	6/24/2013 0:00	6/24/2013 23:59	1.24E+00	7.20E-01	4.62E-01	5.06E-01	5.99E-01	7.13E-03	8.84E-01	4.84E-01	1.75E-02	1.70E-01	9.02E-01	6.53E-01	3.81E-01	7.89E-02	1.72E+00	3.45E-01
OKEF1	30.7404	-82.1284	203	60	6/27/2013 0:00	6/27/2013 23:59	1.25E+00	4.71E-01	2.68E-01	2.18E-03	5.47E-01	5.06E-02	9.78E-01	1.40E+00	1.23E-01	1.13E-01	1.10E+00	1.51E+00	9.47E-02	3.02E-04	1.98E+00	2.21E-01
PACK1	42.8619	-71.8786	252	185	6/3/2013 0:00	6/3/2013 23:59	1.13E+00	1.31E+00	1.45E-01	4.98E-02	4.64E-01	4.52E-01	8.72E-01	6.18E-01	9.03E-02	1.39E-01	9.63E-01	7.57E-01	1.10E-02	5.49E-04	1.88E+00	2.70E-01
PACK1	42.8619	-71.8786	252	185	6/6/2013 0:00	6/6/2013 23:59	4.97E-01	9.21E-01	1.19E-01	1.58E-02	2.21E-01	2.85E-01	1.04E+00	8.81E-01	1.64E-01	2.77E-01	1.21E+00	1.16E+00	3.50E-03	3.11E-04	1.94E+00	4.96E-01
PACK1	42.8619	-71.8786	252	185	6/9/2013 0:00	6/9/2013 23:59	4.50E-01	1.15E+00	4.84E-02	8.58E-03	1.83E-01	3.88E-01	5.58E-01	9.23E-01	8.21E-02	1.34E-01	6.40E-01	1.06E+00	4.40E-03	7.01E-05	1.92E+00	4.41E-01
PACK1	42.8619	-71.8786	252	185	6/12/2013 0:00	6/12/2013 23:59	1.48E-01	8.88E-02	2.43E-02	3.82E-04	6.26E-02	2.53E-02	5.31E-01	1.82E-01	5.84E-02	4.92E-02	5.89E-01	2.32E-01	8.10E-03	8.57E-04	1.68E+00	1.62E-01
PACK1	42.8619	-71.8786	252	185	6/15/2013 0:00	6/15/2013 23:59	4.49E-01	3.58E-01	5.51E-02	7.89E-04	1.84E-01	9.70E-02	1.06E+00	8.56E-01	1.11E-01	1.13E-01	1.17E+00	9.69E-01	1.76E-02	1.17E-05	2.01E+00	5.33E-01
PACK1	42.8619	-71.8786	252	185	6/18/2013 0:00	6/18/2013 23:59	4.32E-01	4.27E-01	1.07E-01	8.73E-03	1.93E-01	1.38E-01	6.58E-01	9.38E-01	7.91E-02	1.39E-01	7.37E-01	1.08E+00	2.40E-02	1.65E-04	1.89E+00	4.68E-01
PACK1	42.8619	-71.8786	252	185	6/21/2013 0:00	6/21/2013 23:59	7.66E-01	1.20E+00	2.28E-01	6.85E-02	3.53E-01	3.86E-01	1.57E+00	2.10E+00	2.11E-01	4.44E-01	1.78E+00	2.54E+00	1.17E-02	6.51E-04	1.99E+00	8.20E-01
PACK1	42.8619	-71.8786	252	185	6/24/2013 0:00	6/24/2013 23:59	2.24E+00	1.54E+00	3.03E-01	1.73E-01	9.26E-01	3.84E-01	1.85E+00	1.74E+00	1.57E-01	2.30E-01	2.01E+00	1.97E+00	2.47E-02	9.32E-03	1.95E+00	4.90E-01
PACK1	42.8619	-71.8786	252	185	6/27/2013 0:00	6/27/2013 23:59	4.94E-01	1.81E+00	1.65E-01	2.83E-02	2.33E-01	4.45E-01	4.23E-01	1.94E+00	1.19E-01	3.06E-01	5.42E-01	2.25E+00	9.90E-03	9.24E-04	1.85E+00	5.43E-01
PENO1	44.948	-68.6479	267	210	6/3/2013 0:00	6/3/2013 23:59	-999	1.54E+00	-999	8.52E-02	-999	4.81E-01	-999	1.30E+00	-999	2.44E-01	-999	1.54E+00	-999	3.60E-03	1.82E+00	3.97E-01
PENO1	44.948	-68.6479	267	210	6/6/2013 0:00	6/6/2013 23:59	4.78E-01	4.63E-01	1.02E-01	1.02E-02	2.09E-01	1.07E-01	1.12E+00	8.00E-01	1.91E-01	2.44E-01	1.31E+00	1.04E+00	2.05E-02	4.99E-04	1.83E+00	4.98E-01
PENO1	44.948	-68.6479	267	210	6/9/2013 0:00	6/9/2013 23:59	1.73E-01	2.09E-01	4.66E-02	2.34E-02	7.84E-02	5.52E-02	6.45E-01	3.92E-01	7.10E-02	1.24E-01	7.16E-01	5.17E-01	5.40E-03	7.12E-04	1.63E+00	2.40E-01
PENO1	44.948	-68.6479	267	210	6/12/2013 0:00	6/12/2013 23:59	2.11E-01	3.54E-01	5.01E-02	3.26E-03	9.38E-02	1.15E-01	5.41E-01	3.61E-01	6.60E-02	5.78E-02	6.07E-01	4.19E-01	1.12E-02	1.35E-03	1.55E+00	3.24E-01
PENO1	44.948	-68.6479	267	210	6/15/2013 0:00	6/15/2013 23:59	4.97E-01	4.76E-01	5.26E-02	6.58E-03	2.01E-01	1.40E-01	1.00E+00	6.63E-01	1.42E-01	1.20E-01	1.15E+00	7.83E-01	1.86E-02	7.30E-04	1.80E+00	3.95E-01
PENO1	44.948	-68.6479	267	210	6/18/2013 0:00	6/18/2013 23:59	2.90E-01	3.20E-01	4.45E-02	4.60E-03	1.22E-01	9.25E-02	1.49E+00	4.52E-01	3.01E-01	1.57E-01	1.79E+00	6.10E-01	1.18E-02	2.39E-04	1.80E+00	2.85E-01
PENO1	44.948	-68.6479	267	210	6/21/2013 0:00	6/21/2013 23:59	-999	8.64E-01	-999	1.07E-01	-999	2.26E-01	-999	2.85E+00	-999	4.46E-01	-999	3.30E+00	-999	2.16E-02	1.95E+00	8.65E-01
PENO1	44.948	-68.6479	267	210	6/24/2013 0:00	6/24/2013 23:59	1.68E+00	1.57E+00	2.12E-01	7.48E-02	6.93E-01	5.09E-01	1.81E+00	2.66E+00	3.32E-01	3.00E-01	2.14E+00	2.96E+00	2.94E-02	3.29E-03	1.95E+00	5.17E-01
PENO1	44.948	-68.6479	267	210	6/27/2013 0:00	6/27/2013 23:59	8.12E-01	1.57E+00	2.07E-01	3.65E-03	3.64E-01	3.92E-01	7.26E-01	1.14E+00	1.20E-01	1.55E-01	8.46E-01	1.29E+00	1.58E-01	1.47E-04	1.84E+00	4.10E-01
PITT1	40.4654	-79.9607	203	151	6/3/2013 0:00	6/3/2013 23:59	-999	1.44E+00	-999	9.97E-02	-999	4.74E-01	7.79E-01	1.02E+00	2.51E-01	6.35E-01	1.03E+00	1.66E+00	-999	6.34E-04	1.58E+00	8.67E-01
PITT1	40.4654	-79.9607	203	151	6/6/2013 0:00	6/6/2013 23:59	-999	1.97E+00	-999	1.71E-01	-999	6.54E-01	1.73E+00	2.43E+00	7.30E-01	1.14E+00	2.46E+00	3.56E+00	-999	5.15E-03	1.66E+00	1.41E+00
PITT1	40.4654	-79.9607	203	151	6/9/2013 0:00	6/9/2013 23:59	-999	6.65E+00	-999	1.96E-01	-999	2.20E+00	2.96E+00	3.65E+00	9.17E-01	9.45E-01	3.88E+00	4.59E+00	-999	1.34E-03	1.88E+00	1.60E+00
PITT1	40.4654	-79.9607	203	151	6/12/2013 0:00	6/12/2013 23:59	-999	3.64E+00	-999	9.12E-01	-999	1.43E+00	2.44E+00	2.80E+00	9.56E-01	1.29E+00	3.40E+00	4.09E+00	-999	1.14E-02	1.78E+00	1.55E+00
PITT1	40.4654	-79.9607	203	151	6/15/2013 0:00	6/15/2013 23:59	-999	1.80E+00	-999	2.40E-01	-999	5.76E-01	2.87E+00	2.12E+00	6.31E-01	8.00E-01	3.50E+00	2.92E+00	-999	3.59E-03	1.74E+00	1.68E+00
PITT1	40.4654	-79.9607	203	151	6/18/2013 0:00	6/18/2013 23:59	-999	2.97E+00	-999	2.21E+00	-999	1.54E+00	1.94E+00	4.22E+00	6.85E-01	2.22E+00	2.63E+00	6.44E+00	-999	6.63E-02	1.71E+00	2.70E+00
PITT1	40.4654	-79.9607	203	151	6/21/2013 0:00	6/21/2013 23:59	-999	6.00E+00	-999	1.16E+00	-999	2.29E+00	4.19E+00	5.00E+00	1.41E+00	1.81E+00	5.60E+00	6.80E+00	-999	9.18E-03	1.91E+00	2.38E+00
PITT1	40.4654	-79.9607	203	151	6/24/2013 0:00	6/24/2013 23:59	-999	2.95E+00	-999	5.36E-02	-999	9.57E-01	3.41E+00	4.35E+00	9.12E-01	1.04E+00	4.32E+00	5.40E+00	-999	2.40E-03	2.00E+00	1.34E+00
PITT1	40.4654	-79.9607	203	151	6/27/2013 0:00	6/27/2013 23:59	-999	2.31E+00	-999	7.51E-02	-999	6.46E-01	1.40E+00	2.36E+00	7.84E-01	9.23E-01	2.18E+00	3.28E+00	-999	4.18E-02	1.65E+00	1.20E+00
PMRF1	44.5286	-72.8687	242	198	6/3/2013 0:00	6/3/2013 23:59	7.32E-01	8.70E-01	4.58E-02	3.22E-02	2.88E-01	3.02E-01	5.27E-01	3.31E-01	7.04E-02	7.85E-02	5.97E-01	4.09E-01	3.60E-03	4.02E-04	1.84E+00	1.78E-01
PMRF1	44.5286	-72.8687	242	198	6/3/2013 0:00	6/3/2013 23:59	-999	8.70E-01	-999	3.22E-02	-999	3.02E-01	-999	3.31E-01	-999	7.85E-02	-999	4.09E-01	-999	4.02E-04	1.84E+00	1.78E-01
PMRF1	44.5286	-72.8687	242	198	6/6/2013 0:00	6/6/2013 23:59	5.27E-01	6.54E-01	7.95E-02	1.08E-02	2.21E-01	1.91E-01	8.02E-01	8.39E-01	1.36E-01	1.94E-01	9.38E-01	1.03E+00	3.90E-03	2.84E-04	1.88E+00	4.72E-01
PMRF1	44.5286	-72.8687	242	198	6/6/2013 0:00	6/6/2013 23:59	-999	6.54E-01	-999	1.08E-02	-999	1.91E-01	-999	8.39E-01	-999	1.94E-01	-999	1.03E+00	-999	2.84E-04	1.88E+00	4.72E-01
PMRF1	44.5286	-72.8687	242	198	6/9/2013 0:00	6/9/2013 23:59	3.98E-01	9.74E-01	4.20E-02	2.68E-01	1.62E-01	4.08E-01	7.89E-01	1.29E+00	7.42E-02	1.49E-01	8.64E-01	1.43E+00	3.70E-03	3.80E-04	1.96E+00	4.31E-01
PMRF1	44.5286	-72.8687	242	198	6/9/2013 0:00	6/9/2013 23:59	-999	9.74E-01	-999	2.68E-01	-999	4.08E-01	-999	1.29E+00	-999	1.49E-01	-999	1.43E+00	-999	3.80E-04	1.96E+00	4.31E-01
PMRF1	44.5286	-72.8687	242	198	6/12/2013 0:00	6/12/2013 23:59	3.69E-01	2.24E-01	4.68E-02	2.17E-03	1.52E-01	7.09E-02	1.34E+00	4.60E-01	1.84E-01	7.16E-02	1.53E+00	5.31E-01	1.18E-02	6.64E-04	1.80E+00	3.59E-01
PMRF1	44.5286	-72.8687	242	198	6/12/2013 0:00	6/12/2013 23:59	-999	2.24E-01	-999	2.17E-03	-999	7.09E-02	-999	4.60E-01	-999	7.16E-02	-999	5.31E-01	-999	6.64E-04	1.80E+00	3.59E-01
PMRF1	44.5286	-72.8687	242	198	6/15/2013 0:00	6/15/2013 23:59	3.91E-01	4.29E-01	4.40E-02	6.04E-02	1.59E-01	1.26E-01	7.47E-01	1.24E+00	9.34E-02	1.84E-01	8.41E-01	1.42E+00	1.45E-02	9.26E-05	1.97E+00	8.62E-01
PMRF1	44.5286	-72.8687	242	198	6/15/2013 0:00	6/15/2013 23:59	-999	4.29E-01	-999	6.04E-02	-999	1.26E-01	-999	1.24E+00	-999	1.84E-01	-999	1.42E+00	-999	9.26E-05	1.97E+00	8.62E-01
PMRF1	44.5286	-72.8687	242	198	6/18/2013 0:00	6/18/2013 23:59	3.07E-01	3.67E-01	5.49E-02	9.69E-03	1.31E-01	9.94E-02	1.31E+00	8.73E-01	1.33E-01	1.74E-01	1.44E+00	1.05E+00	1.06E-02	6.01E-05	1.82E+00	6.73E-01
PMRF1	44.5286	-72.8687	242	198	6/18/2013 0:00	6/18/2013 23:59	-999	3.67E-01	-999	9.69E-03	-999	9.94E-02	-999	8.73E-01	-999	1.74E-01	-999	1.05E+00	-999	6.01E-05	1.82E+00	6.73E-01
PMRF1	44.5286	-72.8687	242	198	6/21/2013 0:00	6/21/2013 23:59	7.05E-01	6.53E-01	6.00E-02	1.49E-02	2.82E-01	1.98E-01	1.20E+00	1.56E+00	1.32E-01	1.79E-01	1.33E+00	1.74E+00	1.06E-02	8.56E-05	2.06E+00	4.77E-01
PMRF1	44.5286	-72.8687	242	198	6/21/2013 0:00	6/21/2013 23:59	-999	6.53E-01	-999	1.49E-02	-999	1.98E-01	-999	1.56E+00	-999	1.79E-01	-999	1.74E+00	-999	8.56E-05	2.06E+00	4.77E-01
PMRF1	44.5286	-72.8687	242	198	6/24/2013 0:00	6/24/2013 23:59	2.56E+00	3.12E+00	1.61E-01	1.46E-01	1.01E+00	1.06E+00	1.87E+00	2.57E+00	2.41E-01	2.17E-01	2.11E+00	2.78E+00	1.44E-02	1.33E-03	2.02E+00	4.67E-01
PMRF1	44.5286	-72.8687	242	198	6/24/2013 0:00	6/24/2013 23:59	-999	3.12E+00	-999	1.46E-01	-999	1.06E+00	-999	2.57E+00	-999	2.17E-01	-999	2.78E+00	-999	1.33E-03	2.02E+00	4.67E-01
PMRF1	44.5286	-72.8687	242	198	6/27/2013 0:00	6/27/2013 23:59	1.78E+00	1.10E+00	9.60E-02	9.49E-02	6.97E-01	3.45E-01	1.75E+00	2.84E+00	2.63E-01	3.03E-01	2.01E+00	3.14E+00	1.78E-02	1.43E-03	1.98E+00	8.67E-01
PMRF1	44.5286	-72.8687	242	198	6/27/2013 0:00	6/27/2013 23:59	-999	1.10E+00	-999	9.49E-02	-999	3.45E-01	-999	2.84E+00	-999	3.03E-01	-999	3.14E+00	-999	1.43E-03	1.98E+00	8.67E-01
PRIS1	46.6963	-68.0335	266	227	6/3/2013 0:00	6/3/2013 23:59	9.26E-01	7.69E-01	5.53E-02	5.27E-02	3.63E-01	2.76E-01	7.59E-01	4.50E-01	1.20E-01	9.01E-02	8.79E-01	5.40E-01	6.00E-04	7.61E-04	1.85E+00	1.98E-01
PRIS1	46.6963	-68.0335	266	227	6/6/2013 0:00	6/6/2013 23:59	5.07E-01	3.04E-01	5.28E-02	6.05E-03	2.05E-01	8.44E-02	6.76E-01	3.32E-01	9.63E-02	8.18E-02	7.72E-01	4.13E-01	1.81E-02	1.05E-04	1.77E+00	2.43E-01
PRIS1	46.6963	-68.0335	266	227	6/9/2013 0:00	6/9/2013 23:59	2.47E-01	2.51E-01	4.01E-02	3.46E-02	1.04E-01	9.47E-02	3.26E-01	1.61E-01	5.17E-02	4.59E-02	3.78E-01	2.06E-01	2.88E-02	7.61E-04	1.60E+00	1.31E-01
PRIS1	46.6963	-68.0335	266	227	6/12/2013 0:00	6/12/2013 23:59	4.56E-01	6.70E-01	1.07E-01	2.34E-02	2.02E-01	2.35E-01	1.27E+00	7.67E-01	1.11E-01	1.06E-01	1.38E+00	8.73E-01	3.00E-02	1.01E-03	1.60E+00	7.02E-01
PRIS1	46.6963	-68.0335	266	227	6/15/2013 0:00	6/15/2013 23:59	3.42E-01	3.02E-01	3.99E-02	1.41E-03	1.40E-01	9.08E-02	1.16E+00	4.25E-01	1.20E-01	5.66E-02	1.28E+00	4.82E-01	1.82E-02	1.03E-04	1.80E+00	2.65E-01
PRIS1	46.6963	-68.0335	266	227	6/18/2013 0:00	6/18/2013 23:59	3.83E-01	4.59E-01	4.41E-02	3.75E-02	1.57E-01	1.64E-01	1.37E+00	4.10E-01	1.61E-01	8.81E-02	1.53E+00	4.98E-01	5.80E-03	9.58E-04	1.82E+00	2.48E-01
PRIS1	46.6963	-68.0335	266	227	6/21/2013 0:00	6/21/2013 23:59	9.06E-01	5.81E-01	6.22E-02	6.38E-02	3.58E-01	1.87E-01	1.62E+00	1.49E+00	3.02E-01	2.25E-01	1.92E+00	1.72E+00	1.10E-01	3.42E-04	1.93E+00	7.59E-01
PRIS1	46.6963	-68.0335	266	227	6/24/2013 0:00	6/24/2013 23:59	3.16E+00	2.85E+00	1.39E-01	2.15E-01	1.23E+00	1.04E+00	2.24E+00	3.52E+00	3.02E-01	2.05E-01	2.54E+00	3.73E+00	1.04E-02	5.39E-03	2.05E+00	5.27E-01
PRIS1	46.6963	-68.0335	266	227	6/27/2013 0:00	6/27/2013 23:59	2.54E-01	6.57E-01	8.01E-02	2.73E-02	1.19E-01	1.96E-01	1.27E+00	5.21E-01	1.75E-01	1.05E-01	1.44E+00	6.26E-01	7.12E-02	2.81E-03	1.58E+00	4.74E-01
QUCI1	39.9429	-81.3378	195	144	6/3/2013 0:00	6/3/2013 23:59	2.44E+00	1.88E+00	2.93E-01	1.37E-01	9.99E-01	6.85E-01	6.88E-01	5.43E-01	2.42E-01	2.62E-01	9.30E-01	8.05E-01	8.90E-03	2.68E-04	1.81E+00	3.82E-01
QUCI1	39.9429	-81.3378	195	144	6/6/2013 0:00	6/6/2013 23:59	3.67E+00	1.06E+00	4.49E-01	1.61E-02	1.51E+00	3.33E-01	1.72E+00	5.64E-01	3.96E-01	8.49E-02	2.12E+00	6.49E-01	2.63E-02	6.85E-04	1.98E+00	1.20E-01
QUCI1	39.9429	-81.3378	195	144	6/9/2013 0:00	6/9/2013 23:59	4.35E+00	5.41E+00	1.33E-01	7.84E-02	1.67E+00	1.84E+00	1.36E+00	4.53E+00	4.51E-01	3.69E-01	1.81E+00	4.90E+00	3.81E-02	4.62E-04	2.11E+00	5.80E-01
QUCI1	39.9429	-81.3378	195	144	6/12/2013 0:00	6/12/2013 23:59	4.79E+00	4.09E+00	3.44E-01	4.35E-01	1.89E+00	1.44E+00	1.23E+00	3.29E+00	3.59E-01	3.97E-01	1.59E+00	3.68E+00	1.47E-02	1.42E-03	2.03E+00	5.02E-01
QUCI1	39.9429	-81.3378	195	144	6/15/2013 0:00	6/15/2013 23:59	2.57E+00	1.42E+00	3.50E-01	2.20E-01	1.07E+00	5.16E-01	1.97E+00	1.60E+00	3.98E-01	3.24E-01	2.37E+00	1.93E+00	2.36E-02	5.13E-04	1.96E+00	8.49E-01
QUCI1	39.9429	-81.3378	195	144	6/18/2013 0:00	6/18/2013 23:59	4.85E+00	2.37E+00	2.67E-01	3.18E-01	1.90E+00	9.19E-01	1.05E+00	2.98E+00	5.22E-01	2.81E-01	1.57E+00	3.26E+00	2.64E-02	3.01E-03	2.03E+00	4.66E-01
QUCI1	39.9429	-81.3378	195	144	6/21/2013 0:00	6/21/2013 23:59	3.45E+00	4.47E+00	1.82E-01	4.70E-01	1.35E+00	1.54E+00	1.36E+00	4.55E+00	5.89E-01	4.46E-01	1.95E+00	4.99E+00	3.25E-02	8.48E-03	2.15E+00	7.16E-01
QUCI1	39.9429	-81.3378	195	144	6/24/2013 0:00	6/24/2013 23:59	3.80E+00	3.28E+00	1.67E-01	4.34E-02	1.47E+00	1.09E+00	1.77E+00	3.13E+00	5.31E-01	2.42E-01	2.30E+00	3.37E+00	2.58E-02	1.76E-03	2.07E+00	4.36E-01
QUCI1	39.9429	-81.3378	195	144	6/27/2013 0:00	6/27/2013 23:59	2.43E+00	1.48E+00	2.56E-01	1.34E-01	9.84E-01	4.88E-01	7.23E-01	1.31E+00	1.76E-01	2.12E-01	8.99E-01	1.52E+00	1.60E-02	3.66E-03	1.97E+00	4.50E-01
QURE1	42.2988	-72.335	251	179	6/3/2013 0:00	6/3/2013 23:59	1.34E+00	1.14E+00	2.62E-01	3.37E-02	5.78E-01	3.99E-01	1.05E+00	4.92E-01	1.54E-01	1.46E-01	1.20E+00	6.37E-01	4.71E-02	2.66E-04	1.87E+00	2.53E-01
QURE1	42.2988	-72.335	251	179	6/6/2013 0:00	6/6/2013 23:59	5.83E-01	9.64E-01	1.03E-01	4.48E-02	2.48E-01	3.03E-01	8.82E-01	7.74E-01	1.46E-01	2.48E-01	1.03E+00	1.02E+00	1.22E-02	2.00E-03	1.97E+00	4.37E-01
QURE1	42.2988	-72.335	251	179	6/9/2013 0:00	6/9/2013 23:59	7.86E-01	1.41E+00	5.21E-02	7.62E-02	3.10E-01	4.93E-01	7.55E-01	1.18E+00	1.30E-01	2.25E-01	8.85E-01	1.41E+00	1.76E-02	7.87E-04	1.85E+00	7.34E-01
QURE1	42.2988	-72.335	251	179	6/12/2013 0:00	6/12/2013 23:59	2.11E-01	1.65E-01	3.42E-02	1.69E-03	8.91E-02	4.34E-02	7.09E-01	2.97E-01	1.03E-01	8.34E-02	8.12E-01	3.80E-01	8.20E-03	2.02E-04	1.71E+00	2.45E-01
QURE1	42.2988	-72.335	251	179	6/15/2013 0:00	6/15/2013 23:59	4.60E-01	4.00E-01	6.87E-02	2.39E-03	1.93E-01	9.17E-02	1.17E+00	1.17E+00	1.30E-01	1.78E-01	1.30E+00	1.35E+00	1.69E-02	6.60E-05	1.95E+00	7.70E-01
QURE1	42.2988	-72.335	251	179	6/18/2013 0:00	6/18/2013 23:59	5.99E-01	8.57E-01	2.15E-01	3.33E-01	2.87E-01	3.86E-01	9.68E-01	1.78E+00	1.51E-01	2.49E-01	1.12E+00	2.03E+00	3.22E-02	6.60E-03	1.86E+00	5.97E-01
QURE1	42.2988	-72.335	251	179	6/21/2013 0:00	6/21/2013 23:59	1.46E+00	2.04E+00	3.20E-01	1.26E-01	6.42E-01	6.66E-01	2.31E+00	2.73E+00	3.04E-01	6.26E-01	2.61E+00	3.36E+00	2.53E-02	2.07E-03	1.93E+00	9.93E-01
QURE1	42.2988	-72.335	251	179	6/24/2013 0:00	6/24/2013 23:59	2.44E+00	2.37E+00	4.72E-01	1.19E+00	1.05E+00	7.71E-01	1.32E+00	2.44E+00	1.95E-01	3.76E-01	1.52E+00	2.81E+00	2.97E-02	8.49E-02	1.93E+00	6.97E-01
QURE1	42.2988	-72.335	251	179	6/27/2013 0:00	6/27/2013 23:59	2.26E+00	2.09E+00	4.10E-01	2.02E-01	9.68E-01	6.85E-01	1.24E+00	2.02E+00	3.01E-01	4.66E-01	1.54E+00	2.49E+00	1.63E-02	4.05E-03	1.82E+00	6.13E-01
ROMA1	32.9415	-79.6572	219	83	6/3/2013 0:00	6/3/2013 23:59	8.11E-01	4.72E-01	2.31E-01	1.65E-01	3.71E-01	3.37E-02	6.46E-01	1.93E-01	6.95E-02	2.25E-02	7.16E-01	2.16E-01	7.42E-01	9.03E-02	2.06E+00	4.62E-02
ROMA1	32.9415	-79.6572	219	83	6/6/2013 0:00	6/6/2013 23:59	7.85E-01	4.35E-01	3.64E-01	5.62E-02	4.00E-01	3.78E-02	6.07E-01	1.16E-01	2.12E-02	4.65E-02	6.28E-01	1.63E-01	7.34E-01	8.93E-02	1.84E+00	6.62E-02
ROMA1	32.9415	-79.6572	219	83	6/9/2013 0:00	6/9/2013 23:59	1.05E+00	5.87E-01	3.36E-01	5.13E-01	4.92E-01	9.09E-03	5.10E-01	1.18E-01	4.02E-02	2.35E-02	5.50E-01	1.41E-01	4.04E-01	5.24E-02	1.84E+00	7.00E-02
ROMA1	32.9415	-79.6572	219	83	6/12/2013 0:00	6/12/2013 23:59	3.28E+00	2.31E+00	2.45E-01	7.32E-02	1.30E+00	4.30E-01	2.93E+00	7.51E+00	3.42E-01	5.11E-01	3.27E+00	8.02E+00	4.13E-02	6.71E-03	1.90E+00	8.71E-01
ROMA1	32.9415	-79.6572	219	83	6/15/2013 0:00	6/15/2013 23:59	1.09E+00	1.03E+00	1.75E-01	1.36E-02	4.61E-01	3.24E-01	1.14E+00	1.01E+00	1.53E-01	1.42E-01	1.29E+00	1.15E+00	9.03E-02	3.07E-04	2.10E+00	4.50E-01
ROMA1	32.9415	-79.6572	219	83	6/18/2013 0:00	6/18/2013 23:59	1.97E+00	1.40E+00	2.85E-01	1.24E-02	8.20E-01	2.64E-01	1.01E+00	1.95E+00	1.26E-01	1.73E-01	1.13E+00	2.12E+00	2.39E-01	6.05E-03	2.05E+00	3.03E-01
ROMA1	32.9415	-79.6572	219	83	6/21/2013 0:00	6/21/2013 23:59	1.36E+00	7.64E-01	3.88E-01	7.07E-03	6.23E-01	7.61E-02	1.43E+00	1.36E+00	1.87E-01	2.51E-01	1.62E+00	1.61E+00	3.13E-01	1.50E-03	1.96E+00	9.65E-01
ROMA1	32.9415	-79.6572	219	83	6/24/2013 0:00	6/24/2013 23:59	1.15E+00	6.55E-01	2.98E-01	7.48E-01	5.16E-01	1.88E-03	4.22E-01	9.18E-02	1.70E-02	1.18E-02	4.39E-01	1.04E-01	6.77E-01	1.38E-01	2.00E+00	7.98E-02
ROMA1	32.9415	-79.6572	219	83	6/27/2013 0:00	6/27/2013 23:59	1.92E+00	7.86E-01	5.11E-01	2.24E-01	8.69E-01	1.43E-02	1.15E+00	1.16E+00	1.99E-01	1.02E-01	1.35E+00	1.26E+00	2.95E-01	5.14E-02	2.03E+00	2.37E-01
ROMO1	40.2783	-105.5457	25	141	6/3/2013 0:00	6/3/2013 23:59	5.58E-01	4.44E-01	2.14E-01	7.94E-04	2.71E-01	1.24E-01	9.99E-01	3.58E-01	1.60E-01	7.48E-02	1.16E+00	4.33E-01	4.50E-03	3.81E-05	1.99E+00	2.38E-01
ROMO1	40.2783	-105.5457	25	141	6/6/2013 0:00	6/6/2013 23:59	3.82E-01	2.84E-01	8.97E-02	1.02E-01	1.69E-01	1.09E-01	5.95E-01	4.23E-01	9.16E-02	1.08E-01	6.87E-01	5.31E-01	8.00E-04	1.58E-04	1.86E+00	3.27E-01
ROMO1	40.2783	-105.5457	25	141	6/9/2013 0:00	6/9/2013 23:59	4.12E-01	2.74E-01	7.71E-02	8.69E-04	1.77E-01	6.92E-02	4.86E-01	1.76E-01	4.81E-02	4.22E-02	5.35E-01	2.18E-01	1.00E-03	6.45E-05	1.92E+00	1.31E-01
ROMO1	40.2783	-105.5457	25	141	6/12/2013 0:00	6/12/2013 23:59	5.45E-01	4.08E-01	2.53E-01	2.41E-03	2.78E-01	9.04E-02	2.02E+00	1.01E+00	2.45E-01	1.99E-01	2.27E+00	1.21E+00	1.00E-02	3.26E-05	1.91E+00	6.94E-01
ROMO1	40.2783	-105.5457	25	141	6/15/2013 0:00	6/15/2013 23:59	5.36E-01	7.25E-01	2.36E-01	4.99E-02	2.69E-01	2.31E-01	1.16E+00	9.04E-01	1.38E-01	1.73E-01	1.30E+00	1.08E+00	4.60E-03	7.40E-03	1.93E+00	6.46E-01
ROMO1	40.2783	-105.5457	25	141	6/18/2013 0:00	6/18/2013 23:59	7.50E-01	6.43E-01	2.73E-01	9.90E-02	3.60E-01	2.25E-01	1.17E+00	5.59E-01	1.60E-01	1.50E-01	1.33E+00	7.09E-01	4.60E-03	3.16E-04	1.99E+00	2.56E-01
ROMO1	40.2783	-105.5457	25	141	6/21/2013 0:00	6/21/2013 23:59	4.93E-01	3.31E-01	1.94E-01	5.23E-04	2.41E-01	1.05E-01	7.64E-01	1.37E-01	1.07E-01	4.76E-02	8.71E-01	1.85E-01	2.28E-02	2.85E-05	1.92E+00	9.24E-02
ROMO1	40.2783	-105.5457	25	141	6/24/2013 0:00	6/24/2013 23:59	3.51E-01	3.65E-01	1.39E-01	3.32E-02	1.72E-01	6.54E-02	1.30E+00	1.58E+00	1.10E-01	2.94E-01	1.41E+00	1.87E+00	3.96E-02	8.57E-04	1.94E+00	1.29E+00
ROMO1	40.2783	-105.5457	25	141	6/27/2013 0:00	6/27/2013 23:59	3.04E-01	2.60E-01	2.32E-01	1.83E-03	1.81E-01	7.09E-02	7.41E-01	1.99E-01	1.12E-01	7.31E-02	8.53E-01	2.72E-01	3.41E-02	6.99E-06	1.89E+00	1.13E-01
SACR1	33.4597	-104.4043	27	77	6/3/2013 0:00	6/3/2013 23:59	9.29E-01	6.04E-01	3.74E-01	2.46E-02	4.57E-01	9.09E-02	8.70E-01	5.71E-01	1.44E-01	7.99E-02	1.01E+00	6.50E-01	3.40E-02	5.23E-03	1.95E+00	2.78E-01
SACR1	33.4597	-104.4043	27	77	6/6/2013 0:00	6/6/2013 23:59	1.20E+00	1.70E+00	1.05E+00	1.96E-02	7.57E-01	5.45E-01	5.29E-01	1.00E+00	6.68E-02	9.57E-02	5.96E-01	1.10E+00	1.27E-02	1.19E-04	2.05E+00	2.64E-01
SACR1	33.4597	-104.4043	27	77	6/9/2013 0:00	6/9/2013 23:59	1.92E+00	1.51E+00	3.08E-01	4.47E-02	8.08E-01	4.10E-01	9.44E-01	1.15E+00	1.03E-01	9.50E-02	1.05E+00	1.24E+00	1.56E-02	2.27E-03	2.05E+00	2.99E-01
SACR1	33.4597	-104.4043	27	77	6/12/2013 0:00	6/12/2013 23:59	2.64E+00	3.01E+00	3.08E-01	1.29E-02	1.08E+00	9.63E-01	5.93E-01	6.52E-01	1.37E-01	7.28E-02	7.30E-01	7.25E-01	2.52E-02	1.03E-04	2.03E+00	1.68E-01
SACR1	33.4597	-104.4043	27	77	6/15/2013 0:00	6/15/2013 23:59	1.64E+00	7.98E-01	4.74E-01	3.04E-02	7.51E-01	1.77E-01	5.67E-01	4.50E-01	6.92E-02	3.83E-02	6.36E-01	4.88E-01	2.91E-02	2.76E-03	1.89E+00	1.62E-01
SACR1	33.4597	-104.4043	27	77	6/18/2013 0:00	6/18/2013 23:59	1.72E+00	1.02E+00	3.19E-01	8.04E-03	7.37E-01	3.34E-01	4.69E-01	6.02E-01	6.63E-02	4.85E-02	5.35E-01	6.51E-01	1.60E-02	2.43E-04	2.05E+00	1.10E-01
SACR1	33.4597	-104.4043	27	77	6/21/2013 0:00	6/21/2013 23:59	1.23E+00	6.46E-01	3.87E-01	4.04E-03	5.73E-01	1.27E-01	9.27E-01	2.73E-01	1.76E-01	4.02E-02	1.10E+00	3.13E-01	5.09E-02	8.23E-05	1.97E+00	1.08E-01
SACR1	33.4597	-104.4043	27	77	6/24/2013 0:00	6/24/2013 23:59	2.54E+00	1.09E+00	5.20E-01	2.19E-02	1.10E+00	1.11E-01	9.98E-01	7.82E-01	9.44E-02	1.17E-01	1.09E+00	8.99E-01	6.04E-02	3.47E-03	1.93E+00	4.56E-01
SACR1	33.4597	-104.4043	27	77	6/27/2013 0:00	6/27/2013 23:59	2.38E+00	2.42E+00	4.73E-01	1.42E-02	1.03E+00	5.06E-01	1.80E+00	2.33E+00	2.23E-01	1.71E-01	2.03E+00	2.50E+00	5.00E-02	2.49E-04	1.91E+00	5.81E-01
SAMA1	30.0926	-84.1614	188	51	6/3/2013 0:00	6/3/2013 23:59	1.37E+00	2.74E-01	2.74E-01	1.39E-03	5.92E-01	1.92E-02	1.96E-01	2.08E-01	2.77E-02	2.08E-02	2.24E-01	2.29E-01	2.03E-01	2.95E-04	2.21E+00	4.01E-02
SAMA1	30.0926	-84.1614	188	51	6/3/2013 0:00	6/3/2013 23:59	-999	2.74E-01	-999	1.39E-03	-999	1.92E-02	-999	2.08E-01	-999	2.08E-02	-999	2.29E-01	-999	2.95E-04	2.21E+00	4.01E-02
SAMA1	30.0926	-84.1614	188	51	6/6/2013 0:00	6/6/2013 23:59	4.26E-01	3.11E-01	1.03E-01	5.04E-02	1.90E-01	1.31E-02	5.53E-01	2.48E-01	4.33E-02	8.66E-02	5.96E-01	3.35E-01	1.27E-01	6.07E-03	1.73E+00	1.42E-01
SAMA1	30.0926	-84.1614	188	51	6/6/2013 0:00	6/6/2013 23:59	-999	3.11E-01	-999	5.04E-02	-999	1.31E-02	-999	2.48E-01	-999	8.66E-02	-999	3.35E-01	-999	6.07E-03	1.73E+00	1.42E-01
SAMA1	30.0926	-84.1614	188	51	6/9/2013 0:00	6/9/2013 23:59	1.62E+00	5.29E-01	5.68E-01	1.38E-01	7.74E-01	1.62E-02	4.28E-01	1.48E-01	3.36E-02	3.01E-02	4.61E-01	1.78E-01	4.41E-01	6.70E-02	1.89E+00	9.79E-02
SAMA1	30.0926	-84.1614	188	51	6/9/2013 0:00	6/9/2013 23:59	-999	5.29E-01	-999	1.38E-01	-999	1.62E-02	-999	1.48E-01	-999	3.01E-02	-999	1.78E-01	-999	6.70E-02	1.89E+00	9.79E-02
SAMA1	30.0926	-84.1614	188	51	6/12/2013 0:00	6/12/2013 23:59	2.54E+00	1.29E+00	4.82E-01	2.32E-01	1.09E+00	1.03E-01	7.93E-01	2.00E+00	4.40E-02	1.24E-01	8.37E-01	2.12E+00	2.49E-01	3.13E-02	1.97E+00	3.01E-01
SAMA1	30.0926	-84.1614	188	51	6/12/2013 0:00	6/12/2013 23:59	-999	1.29E+00	-999	2.32E-01	-999	1.03E-01	-999	2.00E+00	-999	1.24E-01	-999	2.12E+00	-999	3.13E-02	1.97E+00	3.01E-01
SAMA1	30.0926	-84.1614	188	51	6/15/2013 0:00	6/15/2013 23:59	2.47E+00	1.79E+00	3.23E-01	7.54E-03	1.02E+00	4.79E-01	1.53E+00	1.85E+00	1.71E-01	1.36E-01	1.70E+00	1.98E+00	9.76E-02	1.47E-03	2.01E+00	3.59E-01
SAMA1	30.0926	-84.1614	188	51	6/15/2013 0:00	6/15/2013 23:59	-999	1.79E+00	-999	7.54E-03	-999	4.79E-01	-999	1.85E+00	-999	1.36E-01	-999	1.98E+00	-999	1.47E-03	2.01E+00	3.59E-01
SAMA1	30.0926	-84.1614	188	51	6/18/2013 0:00	6/18/2013 23:59	1.71E+00	8.92E-01	3.23E-01	5.43E-04	7.36E-01	1.44E-01	3.34E-01	6.33E-01	3.50E-02	5.20E-02	3.69E-01	6.85E-01	1.34E-01	2.16E-04	2.12E+00	1.54E-01
SAMA1	30.0926	-84.1614	188	51	6/18/2013 0:00	6/18/2013 23:59	-999	8.92E-01	-999	5.43E-04	-999	1.44E-01	-999	6.33E-01	-999	5.20E-02	-999	6.85E-01	-999	2.16E-04	2.12E+00	1.54E-01
SAMA1	30.0926	-84.1614	188	51	6/21/2013 0:00	6/21/2013 23:59	1.70E+00	1.18E+00	1.71E-01	3.09E-03	6.86E-01	2.60E-01	1.03E+00	1.33E+00	1.06E-01	7.76E-02	1.14E+00	1.40E+00	1.00E-01	2.60E-04	2.03E+00	1.61E-01
SAMA1	30.0926	-84.1614	188	51	6/21/2013 0:00	6/21/2013 23:59	-999	1.18E+00	-999	3.09E-03	-999	2.60E-01	-999	1.33E+00	-999	7.76E-02	-999	1.40E+00	-999	2.60E-04	2.03E+00	1.61E-01
SAMA1	30.0926	-84.1614	188	51	6/24/2013 0:00	6/24/2013 23:59	1.60E+00	7.05E-01	4.61E-01	3.31E-01	7.33E-01	2.14E-02	7.31E-01	4.95E-01	0.00E+00	6.26E-02	7.31E-01	5.57E-01	2.97E-01	5.46E-02	2.01E+00	1.43E-01
SAMA1	30.0926	-84.1614	188	51	6/24/2013 0:00	6/24/2013 23:59	-999	7.05E-01	-999	3.31E-01	-999	2.14E-02	-999	4.95E-01	-999	6.26E-02	-999	5.57E-01	-999	5.46E-02	2.01E+00	1.43E-01
SAMA1	30.0926	-84.1614	188	51	6/27/2013 0:00	6/27/2013 23:59	1.51E+00	4.31E-01	3.17E-01	8.29E-02	6.59E-01	6.99E-03	4.63E-01	2.69E-01	5.16E-02	4.48E-02	5.14E-01	3.14E-01	1.79E-01	3.21E-03	2.06E+00	1.30E-01
SAMA1	30.0926	-84.1614	188	51	6/27/2013 0:00	6/27/2013 23:59	-999	4.31E-01	-999	8.29E-02	-999	6.99E-03	-999	2.69E-01	-999	4.48E-02	-999	3.14E-01	-999	3.21E-03	2.06E+00	1.30E-01
SAPE1	36.014	-106.8446	11	103	6/3/2013 0:00	6/3/2013 23:59	7.98E-01	6.83E-01	2.80E-01	1.53E-03	3.81E-01	1.80E-01	1.21E+00	4.61E-01	1.56E-01	8.01E-02	1.37E+00	5.42E-01	3.37E-02	2.19E-05	2.05E+00	2.61E-01
SAPE1	36.014	-106.8446	11	103	6/6/2013 0:00	6/6/2013 23:59	4.25E-01	7.52E-01	1.44E-01	1.71E-02	2.01E-01	2.20E-01	5.92E-01	9.84E-01	6.11E-02	1.62E-01	6.53E-01	1.15E+00	3.50E-03	4.82E-04	1.97E+00	6.61E-01
SAPE1	36.014	-106.8446	11	103	6/9/2013 0:00	6/9/2013 23:59	4.00E-01	3.37E-01	1.38E-01	6.97E-02	1.90E-01	7.09E-02	9.17E-01	1.74E+00	7.98E-02	3.02E-01	9.97E-01	2.04E+00	4.00E-03	6.07E-02	1.88E+00	1.40E+00
SAPE1	36.014	-106.8446	11	103	6/12/2013 0:00	6/12/2013 23:59	5.73E-01	4.01E-01	1.52E-01	6.78E-04	2.59E-01	1.13E-01	9.03E-01	4.93E-01	6.78E-02	7.05E-02	9.71E-01	5.64E-01	9.80E-03	3.34E-07	2.05E+00	2.17E-01
SAPE1	36.014	-106.8446	11	103	6/15/2013 0:00	6/15/2013 23:59	9.73E-01	7.04E-01	2.22E-01	1.48E-03	4.29E-01	2.21E-01	5.69E-01	4.79E-01	5.28E-02	6.23E-02	6.22E-01	5.41E-01	1.32E-02	7.46E-05	2.07E+00	1.87E-01
SAPE1	36.014	-106.8446	11	103	6/18/2013 0:00	6/18/2013 23:59	9.70E-01	5.29E-01	3.31E-01	1.96E-03	4.60E-01	1.57E-01	7.69E-01	6.03E-01	7.64E-02	8.34E-02	8.45E-01	6.86E-01	5.70E-03	3.66E-05	1.98E+00	2.93E-01
SAPE1	36.014	-106.8446	11	103	6/21/2013 0:00	6/21/2013 23:59	4.92E-01	3.70E-01	1.14E-01	7.21E-04	2.18E-01	1.01E-01	2.73E-01	1.23E-01	2.70E-02	4.90E-02	3.00E-01	1.72E-01	7.19E-02	8.04E-07	1.91E+00	8.83E-02
SAPE1	36.014	-106.8446	11	103	6/24/2013 0:00	6/24/2013 23:59	3.27E-01	3.37E-01	9.28E-02	5.72E-04	1.50E-01	9.75E-02	2.20E-01	1.15E-01	1.75E-02	3.03E-02	2.38E-01	1.45E-01	9.77E-02	1.97E-06	1.99E+00	7.33E-02
SAPE1	36.014	-106.8446	11	103	6/27/2013 0:00	6/27/2013 23:59	3.05E-01	2.50E-01	1.43E-01	2.43E-04	1.56E-01	4.34E-02	1.33E+00	9.16E-01	1.09E-01	1.64E-01	1.44E+00	1.08E+00	1.26E-01	1.99E-06	1.87E+00	7.14E-01
SENE1	46.2882	-85.9461	155	198	6/3/2013 0:00	6/3/2013 23:59	3.39E-01	3.19E-01	3.16E-02	1.92E-06	1.36E-01	8.94E-02	2.63E-01	2.11E-01	3.63E-02	2.73E-02	2.99E-01	2.38E-01	1.50E-03	5.40E-04	1.97E+00	1.42E-01
SENE1	46.2882	-85.9461	155	198	6/6/2013 0:00	6/6/2013 23:59	8.32E-01	5.46E-01	5.01E-02	8.55E-04	3.27E-01	1.39E-01	6.19E-01	9.96E-01	1.07E-01	7.77E-02	7.25E-01	1.07E+00	6.00E-03	1.03E-03	2.31E+00	3.00E-01
SENE1	46.2882	-85.9461	155	198	6/9/2013 0:00	6/9/2013 23:59	7.98E-01	1.03E+00	6.47E-02	1.62E-02	3.18E-01	3.50E-01	1.33E+00	2.51E+00	1.20E-01	1.00E-01	1.45E+00	2.61E+00	1.44E-02	1.93E-04	2.27E+00	3.26E-01
SENE1	46.2882	-85.9461	155	198	6/12/2013 0:00	6/12/2013 23:59	1.11E+00	6.13E-01	7.68E-02	1.70E-03	4.39E-01	1.72E-01	8.43E-01	8.45E-01	8.13E-02	5.01E-02	9.24E-01	8.95E-01	7.80E-03	6.22E-04	2.13E+00	1.65E-01
SENE1	46.2882	-85.9461	155	198	6/15/2013 0:00	6/15/2013 23:59	1.20E+00	9.37E-01	2.43E-01	5.74E-02	5.22E-01	3.24E-01	1.35E+00	1.11E+00	1.81E-01	1.22E-01	1.53E+00	1.23E+00	1.65E-02	3.11E-04	1.94E+00	6.86E-01
SENE1	46.2882	-85.9461	155	198	6/18/2013 0:00	6/18/2013 23:59	2.27E-01	2.94E-01	4.14E-02	1.06E-04	9.73E-02	7.86E-02	5.24E-01	7.20E-01	3.73E-02	3.68E-02	5.61E-01	7.57E-01	1.69E-02	7.37E-04	2.32E+00	2.05E-01
SENE1	46.2882	-85.9461	155	198	6/21/2013 0:00	6/21/2013 23:59	2.77E+00	1.58E+00	6.86E-01	6.64E-02	1.24E+00	5.48E-01	1.89E+00	1.47E+00	2.85E-01	1.83E-01	2.18E+00	1.66E+00	1.02E-02	8.26E-04	1.94E+00	3.85E-01
SENE1	46.2882	-85.9461	155	198	6/24/2013 0:00	6/24/2013 23:59	1.96E+00	2.27E+00	5.11E-01	4.51E-01	8.83E-01	7.81E-01	2.11E+00	2.81E+00	3.40E-01	2.58E-01	2.45E+00	3.07E+00	1.53E-02	3.98E-03	1.97E+00	6.64E-01
SENE1	46.2882	-85.9461	155	198	6/27/2013 0:00	6/27/2013 23:59	2.67E-01	1.20E+00	4.61E-02	1.03E-02	1.14E-01	3.29E-01	9.15E-01	1.12E+00	4.78E-02	8.23E-02	9.62E-01	1.21E+00	2.21E-02	5.17E-04	1.99E+00	1.96E-01
SHEN1	38.5229	-78.4347	217	136	6/3/2013 0:00	6/3/2013 23:59	2.46E+00	2.47E+00	6.25E-01	1.12E-01	1.10E+00	9.16E-01	9.20E-01	8.97E-01	2.05E-01	1.41E-01	1.12E+00	1.04E+00	3.71E-02	1.69E-03	2.09E+00	1.99E-01
SHEN1	38.5229	-78.4347	217	136	6/6/2013 0:00	6/6/2013 23:59	9.51E-01	8.14E-01	5.40E-01	1.48E-01	5.13E-01	3.15E-01	6.59E-01	6.96E-01	1.92E-01	1.61E-01	8.52E-01	8.57E-01	6.24E-02	1.65E-02	1.80E+00	2.38E-01
SHEN1	38.5229	-78.4347	217	136	6/9/2013 0:00	6/9/2013 23:59	2.61E+00	2.77E+00	2.62E-01	7.52E-01	1.05E+00	1.21E+00	1.48E+00	4.72E+00	2.65E-01	2.35E-01	1.74E+00	4.96E+00	2.88E-02	1.65E-02	1.98E+00	4.12E-01
SHEN1	38.5229	-78.4347	217	136	6/12/2013 0:00	6/12/2013 23:59	4.44E+00	2.40E+00	3.27E-01	2.85E-01	1.76E+00	9.08E-01	1.12E+00	1.63E+00	2.70E-01	2.31E-01	1.39E+00	1.86E+00	1.34E-02	1.75E-03	2.05E+00	3.17E-01
SHEN1	38.5229	-78.4347	217	136	6/15/2013 0:00	6/15/2013 23:59	2.44E+00	1.69E+00	1.59E-01	6.48E-01	9.62E-01	7.55E-01	1.28E+00	1.42E+00	2.63E-01	2.38E-01	1.55E+00	1.65E+00	1.16E-02	3.01E-03	2.00E+00	5.45E-01
SHEN1	38.5229	-78.4347	217	136	6/18/2013 0:00	6/18/2013 23:59	1.71E+00	2.76E+00	2.34E-01	5.34E-01	7.10E-01	1.13E+00	1.90E+00	4.14E+00	4.10E-01	2.77E-01	2.31E+00	4.42E+00	2.81E-02	7.19E-03	2.05E+00	4.73E-01
SHEN1	38.5229	-78.4347	217	136	6/21/2013 0:00	6/21/2013 23:59	1.50E+00	1.12E+00	2.18E-01	4.35E-02	6.27E-01	3.57E-01	2.04E+00	1.66E+00	2.68E-01	2.13E-01	2.30E+00	1.87E+00	2.59E-02	1.07E-03	2.04E+00	4.08E-01
SHEN1	38.5229	-78.4347	217	136	6/24/2013 0:00	6/24/2013 23:59	1.35E+00	8.97E-01	1.25E-01	1.67E-02	5.43E-01	2.96E-01	1.96E+00	1.89E+00	2.52E-01	1.46E-01	2.21E+00	2.04E+00	6.13E-02	7.22E-04	2.04E+00	2.32E-01
SHEN1	38.5229	-78.4347	217	136	6/27/2013 0:00	6/27/2013 23:59	1.38E+00	1.71E+00	2.90E-01	9.71E-02	6.01E-01	5.54E-01	1.01E+00	2.29E+00	1.80E-01	2.23E-01	1.19E+00	2.52E+00	4.30E-02	3.24E-03	2.05E+00	5.50E-01
SHMI1	37.3039	-107.4842	8	115	6/3/2013 0:00	6/3/2013 23:59	8.80E-01	5.88E-01	2.51E-01	5.69E-04	4.03E-01	1.61E-01	6.07E-01	2.97E-01	6.51E-02	5.57E-02	6.73E-01	3.53E-01	1.73E-02	1.10E-04	2.07E+00	1.49E-01
SHMI1	37.3039	-107.4842	8	115	6/6/2013 0:00	6/6/2013 23:59	4.29E-01	3.73E-01	1.05E-01	8.01E-04	1.92E-01	1.14E-01	4.23E-01	1.15E-01	2.17E-02	3.75E-02	4.44E-01	1.53E-01	-1.60E-03	2.20E-05	2.00E+00	8.07E-02
SHMI1	37.3039	-107.4842	8	115	6/9/2013 0:00	6/9/2013 23:59	3.85E-01	2.49E-01	6.84E-02	3.31E-04	1.64E-01	6.81E-02	4.66E-01	1.20E-01	2.87E-02	3.04E-02	4.94E-01	1.51E-01	-2.20E-03	2.14E-05	1.93E+00	8.65E-02
SHMI1	37.3039	-107.4842	8	115	6/12/2013 0:00	6/12/2013 23:59	4.89E-01	4.06E-01	1.01E-01	8.02E-04	2.13E-01	1.23E-01	4.00E-01	3.70E-01	1.77E-02	5.99E-02	4.18E-01	4.30E-01	8.50E-03	4.44E-06	2.08E+00	1.36E-01
SHMI1	37.3039	-107.4842	8	115	6/15/2013 0:00	6/15/2013 23:59	8.15E-01	6.75E-01	1.48E-01	1.23E-03	3.49E-01	2.18E-01	6.88E-01	5.17E-01	5.68E-02	8.24E-02	7.45E-01	6.00E-01	4.60E-03	1.60E-05	2.07E+00	2.62E-01
SHMI1	37.3039	-107.4842	8	115	6/18/2013 0:00	6/18/2013 23:59	8.46E-01	5.47E-01	1.95E-01	9.71E-02	3.74E-01	1.52E-01	1.06E+00	2.29E+00	1.03E-01	4.23E-01	1.17E+00	2.71E+00	1.31E-02	6.65E-02	1.94E+00	1.95E+00
SHMI1	37.3039	-107.4842	8	115	6/21/2013 0:00	6/21/2013 23:59	5.50E-01	4.50E-01	1.83E-01	1.04E-01	2.60E-01	1.18E-01	3.60E-01	2.14E+00	5.08E-02	4.10E-01	4.11E-01	2.55E+00	6.41E-02	7.17E-02	1.87E+00	1.81E+00
SHMI1	37.3039	-107.4842	8	115	6/24/2013 0:00	6/24/2013 23:59	3.63E-01	3.03E-01	1.26E-01	9.80E-04	1.73E-01	7.51E-02	2.74E-01	3.34E-01	1.52E-02	7.67E-02	2.89E-01	4.11E-01	8.37E-02	2.05E-05	1.91E+00	2.55E-01
SHMI1	37.3039	-107.4842	8	115	6/27/2013 0:00	6/27/2013 23:59	5.35E-01	4.77E-01	6.40E-01	2.87E-01	3.86E-01	1.15E-01	1.69E+01	6.78E+00	1.06E+00	1.33E+00	1.80E+01	8.10E+00	5.00E-02	3.22E-01	1.80E+00	6.35E+00
SHRO1	35.3937	-82.7743	191	101	6/3/2013 0:00	6/3/2013 23:59	1.06E+00	1.05E+00	1.91E-01	8.64E-03	4.55E-01	3.48E-01	7.94E-01	7.37E-01	1.09E-01	8.84E-02	9.03E-01	8.26E-01	1.57E-02	1.09E-04	2.07E+00	2.33E-01
SHRO1	35.3937	-82.7743	191	101	6/6/2013 0:00	6/6/2013 23:59	1.89E-01	7.50E-01	4.64E-02	1.69E-03	8.43E-02	1.84E-01	2.78E-01	4.43E-01	3.06E-02	3.11E-02	3.09E-01	4.75E-01	3.60E-03	1.15E-04	2.00E+00	5.09E-02
SHRO1	35.3937	-82.7743	191	101	6/9/2013 0:00	6/9/2013 23:59	2.35E+00	1.83E+00	1.26E-01	4.35E-02	9.19E-01	6.05E-01	8.55E-01	1.78E+00	1.52E-01	9.04E-02	1.01E+00	1.87E+00	2.70E-02	5.43E-04	2.04E+00	1.63E-01
SHRO1	35.3937	-82.7743	191	101	6/12/2013 0:00	6/12/2013 23:59	1.80E+00	1.31E+00	2.84E-01	8.34E-03	7.57E-01	4.16E-01	1.32E+00	2.33E+00	1.56E-01	1.58E-01	1.48E+00	2.49E+00	2.33E-02	7.42E-05	2.08E+00	3.03E-01
SHRO1	35.3937	-82.7743	191	101	6/15/2013 0:00	6/15/2013 23:59	1.55E+00	1.28E+00	1.16E-01	2.00E-02	6.16E-01	4.00E-01	1.39E+00	2.02E+00	2.07E-01	1.31E-01	1.60E+00	2.15E+00	2.88E-02	7.01E-05	2.06E+00	2.96E-01
SHRO1	35.3937	-82.7743	191	101	6/18/2013 0:00	6/18/2013 23:59	1.06E+00	8.96E-01	6.93E-02	3.84E-03	4.19E-01	2.22E-01	5.68E-01	6.99E-01	9.71E-02	4.33E-02	6.65E-01	7.42E-01	1.80E-02	7.64E-04	2.04E+00	9.34E-02
SHRO1	35.3937	-82.7743	191	101	6/21/2013 0:00	6/21/2013 23:59	2.02E+00	1.83E+00	6.57E-01	5.73E-01	9.48E-01	7.80E-01	1.56E+00	3.27E+00	2.58E-01	3.13E-01	1.82E+00	3.58E+00	3.82E-02	6.90E-03	2.00E+00	6.52E-01
SHRO1	35.3937	-82.7743	191	101	6/24/2013 0:00	6/24/2013 23:59	1.58E+00	1.31E+00	1.42E-01	1.17E-02	6.33E-01	2.76E-01	6.73E-01	9.19E-01	8.63E-02	5.49E-02	7.59E-01	9.74E-01	2.90E-02	5.88E-04	2.11E+00	1.00E-01
SHRO1	35.3937	-82.7743	191	101	6/27/2013 0:00	6/27/2013 23:59	1.70E+00	1.14E+00	3.07E-01	8.13E-03	7.27E-01	2.89E-01	8.10E-01	1.14E+00	1.10E-01	1.23E-01	9.20E-01	1.27E+00	3.66E-02	4.31E-04	2.06E+00	3.83E-01
SIPS1	34.3433	-87.3388	158	87	6/3/2013 0:00	6/3/2013 23:59	2.32E+00	2.37E+00	1.61E-01	1.81E-01	9.16E-01	8.65E-01	1.13E+00	1.63E+00	2.90E-01	2.85E-01	1.42E+00	1.92E+00	1.37E-02	4.08E-03	1.90E+00	3.96E-01
SIPS1	34.3433	-87.3388	158	87	6/6/2013 0:00	6/6/2013 23:59	1.72E+00	7.52E-01	1.88E-01	7.23E-03	6.98E-01	2.48E-01	1.18E+00	1.83E+00	2.33E-01	9.07E-02	1.41E+00	1.92E+00	3.67E-02	2.68E-04	1.96E+00	1.80E-01
SIPS1	34.3433	-87.3388	158	87	6/9/2013 0:00	6/9/2013 23:59	2.08E+00	1.66E+00	1.72E-01	1.13E-02	8.29E-01	4.73E-01	1.54E+00	2.23E+00	1.84E-01	1.12E-01	1.73E+00	2.34E+00	3.99E-02	3.71E-03	2.03E+00	2.41E-01
SIPS1	34.3433	-87.3388	158	87	6/12/2013 0:00	6/12/2013 23:59	-999	9.93E-01	-999	7.29E-03	-999	1.32E-01	-999	3.15E+00	-999	2.41E-01	-999	3.39E+00	-999	5.76E-04	1.93E+00	6.79E-01
SIPS1	34.3433	-87.3388	158	87	6/15/2013 0:00	6/15/2013 23:59	2.49E+00	2.37E+00	1.09E-01	4.20E-02	9.64E-01	8.03E-01	2.12E+00	5.24E+00	3.39E-01	3.69E-01	2.45E+00	5.61E+00	3.45E-02	8.44E-04	1.97E+00	9.68E-01
SIPS1	34.3433	-87.3388	158	87	6/18/2013 0:00	6/18/2013 23:59	1.63E+00	1.29E+00	1.07E-01	4.16E-02	6.41E-01	4.28E-01	1.36E+00	1.28E+00	2.82E-01	1.37E-01	1.64E+00	1.42E+00	1.86E-02	1.96E-03	1.99E+00	2.36E-01
SIPS1	34.3433	-87.3388	158	87	6/21/2013 0:00	6/21/2013 23:59	2.40E+00	1.94E+00	1.34E-01	7.05E-02	9.39E-01	6.67E-01	1.79E+00	3.11E+00	2.42E-01	3.07E-01	2.03E+00	3.42E+00	2.46E-02	1.42E-03	1.93E+00	5.17E-01
SIPS1	34.3433	-87.3388	158	87	6/24/2013 0:00	6/24/2013 23:59	2.55E+00	1.20E+00	2.69E-01	4.37E-03	1.04E+00	1.99E-01	1.51E+00	2.53E+00	1.58E-01	1.02E-01	1.67E+00	2.63E+00	4.02E-02	3.36E-04	1.97E+00	1.89E-01
SIPS1	34.3433	-87.3388	158	87	6/27/2013 0:00	6/27/2013 23:59	1.83E+00	1.50E+00	4.24E-01	1.46E-02	8.11E-01	1.98E-01	1.90E+00	3.35E+00	2.43E-01	3.19E-01	2.14E+00	3.67E+00	5.96E-02	1.05E-03	1.89E+00	7.98E-01
STIL1	35.7508	-94.6696	102	97	6/3/2013 0:00	6/3/2013 23:59	1.27E+00	1.18E+00	1.57E-01	3.69E-01	5.21E-01	4.88E-01	8.33E-01	1.10E+00	1.74E-01	2.42E-01	1.01E+00	1.34E+00	2.29E-02	1.05E-02	1.94E+00	4.30E-01
STIL1	35.7508	-94.6696	102	97	6/6/2013 0:00	6/6/2013 23:59	2.06E+00	2.36E+00	4.13E-01	2.10E-01	8.94E-01	8.73E-01	9.70E-01	8.34E-01	1.86E-01	2.02E-01	1.16E+00	1.04E+00	2.37E-02	2.17E-03	1.96E+00	3.18E-01
STIL1	35.7508	-94.6696	102	97	6/9/2013 0:00	6/9/2013 23:59	1.87E+00	1.14E+00	1.04E-01	2.86E-02	7.31E-01	3.26E-01	1.47E+00	2.07E+00	2.37E-01	2.04E-01	1.70E+00	2.27E+00	1.95E-02	2.95E-04	1.93E+00	4.31E-01
STIL1	35.7508	-94.6696	102	97	6/12/2013 0:00	6/12/2013 23:59	1.67E+00	4.84E-01	6.87E-01	1.27E-02	8.27E-01	1.65E-02	1.07E+00	6.57E-01	2.65E-02	1.56E-01	1.10E+00	8.14E-01	9.50E-02	8.83E-04	1.90E+00	2.27E-01
STIL1	35.7508	-94.6696	102	97	6/15/2013 0:00	6/15/2013 23:59	2.28E+00	1.77E+00	2.26E-01	2.87E-02	9.20E-01	5.62E-01	2.29E+00	4.18E+00	4.75E-01	4.57E-01	2.76E+00	4.64E+00	2.94E-02	1.52E-04	1.98E+00	1.41E+00
STIL1	35.7508	-94.6696	102	97	6/18/2013 0:00	6/18/2013 23:59	7.07E-01	1.27E+00	2.20E-01	1.14E-01	3.29E-01	4.51E-01	7.62E-01	2.16E+00	1.47E-01	2.64E-01	9.09E-01	2.43E+00	3.81E-02	1.44E-03	2.01E+00	4.07E-01
STIL1	35.7508	-94.6696	102	97	6/21/2013 0:00	6/21/2013 23:59	2.47E+00	1.55E+00	7.83E-01	1.06E+00	1.16E+00	1.05E-01	1.80E+00	2.91E+00	2.84E-02	1.80E-01	1.83E+00	3.09E+00	8.12E-02	1.91E-01	1.95E+00	4.46E-01
STIL1	35.7508	-94.6696	102	97	6/24/2013 0:00	6/24/2013 23:59	3.02E+00	1.32E+00	4.29E-01	8.74E-02	1.26E+00	2.34E-01	1.69E+00	2.67E+00	1.65E-01	2.42E-01	1.85E+00	2.91E+00	6.37E-02	1.26E-03	1.98E+00	6.87E-01
STIL1	35.7508	-94.6696	102	97	6/27/2013 0:00	6/27/2013 23:59	2.75E+00	1.25E+00	7.40E-01	4.65E-01	1.25E+00	9.05E-03	1.58E+00	2.77E+00	2.69E-02	2.63E-01	1.61E+00	3.03E+00	6.30E-02	1.39E-02	1.91E+00	4.87E-01
SWAN1	35.451	-76.2074	240	111	6/3/2013 0:00	6/3/2013 23:59	7.21E-01	3.93E-01	1.83E-01	2.25E-01	3.24E-01	4.76E-03	5.48E-01	6.42E-02	4.43E-02	1.27E-02	5.92E-01	7.69E-02	7.56E-01	5.47E-02	1.91E+00	2.69E-02
SWAN1	35.451	-76.2074	240	111	6/3/2013 0:00	6/3/2013 23:59	-999	3.93E-01	-999	2.25E-01	-999	4.76E-03	-999	6.42E-02	-999	1.27E-02	-999	7.69E-02	-999	5.47E-02	1.91E+00	2.69E-02
SWAN1	35.451	-76.2074	240	111	6/6/2013 0:00	6/6/2013 23:59	-999	1.18E+00	-999	1.76E-03	-999	2.51E-01	-999	3.40E-01	-999	5.37E-02	-999	3.93E-01	-999	2.30E-03	2.19E+00	1.18E-01
SWAN1	35.451	-76.2074	240	111	6/6/2013 0:00	6/6/2013 23:59	-999	1.18E+00	-999	1.76E-03	-999	2.51E-01	-999	3.40E-01	-999	5.37E-02	-999	3.93E-01	-999	2.30E-03	2.19E+00	1.18E-01
SWAN1	35.451	-76.2074	240	111	6/9/2013 0:00	6/9/2013 23:59	2.33E+00	8.16E-01	3.79E-01	4.47E-01	9.83E-01	4.34E-02	1.04E+00	4.54E-01	6.86E-02	3.29E-02	1.10E+00	4.87E-01	2.22E-01	2.56E-02	1.94E+00	9.29E-02
SWAN1	35.451	-76.2074	240	111	6/9/2013 0:00	6/9/2013 23:59	-999	8.16E-01	-999	4.47E-01	-999	4.34E-02	-999	4.54E-01	-999	3.29E-02	-999	4.87E-01	-999	2.56E-02	1.94E+00	9.29E-02
SWAN1	35.451	-76.2074	240	111	6/12/2013 0:00	6/12/2013 23:59	3.17E+00	2.31E+00	2.14E-01	3.61E-02	1.25E+00	7.83E-01	2.18E+00	2.64E+00	2.60E-01	2.98E-01	2.44E+00	2.94E+00	8.26E-02	4.49E-04	1.96E+00	4.65E-01
SWAN1	35.451	-76.2074	240	111	6/12/2013 0:00	6/12/2013 23:59	-999	2.31E+00	-999	3.61E-02	-999	7.83E-01	-999	2.64E+00	-999	2.98E-01	-999	2.94E+00	-999	4.49E-04	1.96E+00	4.65E-01
SWAN1	35.451	-76.2074	240	111	6/15/2013 0:00	6/15/2013 23:59	1.18E+00	1.04E+00	1.28E-01	7.08E-03	4.80E-01	3.28E-01	1.41E+00	1.72E+00	1.66E-01	2.58E-01	1.57E+00	1.98E+00	5.55E-02	1.51E-04	1.95E+00	9.13E-01
SWAN1	35.451	-76.2074	240	111	6/15/2013 0:00	6/15/2013 23:59	-999	1.04E+00	-999	7.08E-03	-999	3.28E-01	-999	1.72E+00	-999	2.58E-01	-999	1.98E+00	-999	1.51E-04	1.95E+00	9.13E-01
SWAN1	35.451	-76.2074	240	111	6/18/2013 0:00	6/18/2013 23:59	1.87E+00	1.34E+00	4.32E-01	5.06E-03	8.28E-01	2.38E-01	1.09E+00	1.83E+00	1.42E-01	1.41E-01	1.23E+00	1.98E+00	4.01E-01	3.31E-03	2.09E+00	4.30E-01
SWAN1	35.451	-76.2074	240	111	6/18/2013 0:00	6/18/2013 23:59	-999	1.34E+00	-999	5.06E-03	-999	2.38E-01	-999	1.83E+00	-999	1.41E-01	-999	1.98E+00	-999	3.31E-03	2.09E+00	4.30E-01
SWAN1	35.451	-76.2074	240	111	6/21/2013 0:00	6/21/2013 23:59	7.52E-01	6.28E-01	3.21E-01	8.99E-02	3.75E-01	4.75E-02	7.80E-01	2.28E-01	3.67E-02	3.16E-02	8.17E-01	2.60E-01	5.95E-01	3.07E-02	2.02E+00	1.17E-01
SWAN1	35.451	-76.2074	240	111	6/21/2013 0:00	6/21/2013 23:59	-999	6.28E-01	-999	8.99E-02	-999	4.75E-02	-999	2.28E-01	-999	3.16E-02	-999	2.60E-01	-999	3.07E-02	2.02E+00	1.17E-01
SWAN1	35.451	-76.2074	240	111	6/24/2013 0:00	6/24/2013 23:59	9.92E-01	5.40E-01	2.76E-01	6.25E-01	4.52E-01	2.87E-02	5.82E-01	1.43E-01	3.30E-03	2.18E-02	5.86E-01	1.65E-01	6.13E-01	3.43E-01	1.94E+00	9.83E-02
SWAN1	35.451	-76.2074	240	111	6/24/2013 0:00	6/24/2013 23:59	-999	5.40E-01	-999	6.25E-01	-999	2.87E-02	-999	1.43E-01	-999	2.18E-02	-999	1.65E-01	-999	3.43E-01	1.94E+00	9.83E-02
SWAN1	35.451	-76.2074	240	111	6/27/2013 0:00	6/27/2013 23:59	2.07E+00	1.01E+00	5.22E-01	2.28E-02	9.26E-01	1.39E-01	1.10E+00	1.41E+00	9.87E-02	1.19E-01	1.20E+00	1.53E+00	4.18E-01	3.44E-03	2.05E+00	3.88E-01
SWAN1	35.451	-76.2074	240	111	6/27/2013 0:00	6/27/2013 23:59	-999	1.01E+00	-999	2.28E-02	-999	1.39E-01	-999	1.41E+00	-999	1.19E-01	-999	1.53E+00	-999	3.44E-03	2.05E+00	3.88E-01
TALL1	38.3	-96.6	87	120	6/3/2013 0:00	6/3/2013 23:59	1.48E+00	1.49E+00	1.89E-01	1.68E-01	6.11E-01	5.23E-01	6.00E-01	6.98E-01	1.41E-01	2.10E-01	7.41E-01	9.08E-01	6.10E-03	2.29E-04	1.99E+00	3.70E-01
TALL1	38.3	-96.6	87	120	6/6/2013 0:00	6/6/2013 23:59	5.21E-01	2.88E-01	1.35E-01	1.82E-02	2.35E-01	6.20E-02	4.03E-01	3.07E-01	5.53E-02	1.49E-01	4.59E-01	4.56E-01	1.07E-02	4.83E-05	1.99E+00	2.13E-01
TALL1	38.3	-96.6	87	120	6/9/2013 0:00	6/9/2013 23:59	5.93E-01	6.88E-01	8.97E-02	1.02E-01	2.48E-01	2.37E-01	7.50E-01	3.91E-01	8.78E-02	1.06E-01	8.38E-01	4.97E-01	5.90E-03	3.04E-04	1.92E+00	1.89E-01
TALL1	38.3	-96.6	87	120	6/12/2013 0:00	6/12/2013 23:59	1.39E+00	1.10E+00	2.93E-01	1.24E-02	6.07E-01	2.90E-01	1.32E+00	1.13E+00	1.91E-01	2.23E-01	1.51E+00	1.35E+00	1.77E-02	4.10E-05	2.00E+00	4.02E-01
TALL1	38.3	-96.6	87	120	6/15/2013 0:00	6/15/2013 23:59	1.43E+00	6.74E-01	3.55E-01	5.06E-03	6.38E-01	1.57E-01	1.16E+00	5.45E-01	1.77E-01	1.35E-01	1.33E+00	6.80E-01	3.03E-02	5.79E-05	1.94E+00	1.88E-01
TALL1	38.3	-96.6	87	120	6/18/2013 0:00	6/18/2013 23:59	1.12E+00	1.10E+00	2.35E-01	3.40E-01	4.86E-01	4.51E-01	8.89E-01	9.14E-01	1.20E-01	2.13E-01	1.01E+00	1.13E+00	2.10E-02	7.61E-04	2.02E+00	3.11E-01
TALL1	38.3	-96.6	87	120	6/21/2013 0:00	6/21/2013 23:59	1.66E+00	9.20E-01	1.01E+00	1.80E+00	9.17E-01	2.95E-01	1.13E+00	9.74E-01	9.20E-03	1.75E-01	1.13E+00	1.15E+00	1.35E-01	1.20E-01	2.00E+00	2.93E-01
TALL1	38.3	-96.6	87	120	6/24/2013 0:00	6/24/2013 23:59	1.98E+00	1.08E+00	6.53E-01	2.65E-01	9.31E-01	3.76E-02	1.19E+00	1.32E+00	3.47E-02	2.09E-01	1.23E+00	1.53E+00	9.10E-02	1.28E-03	2.05E+00	6.12E-01
TALL1	38.3	-96.6	87	120	6/27/2013 0:00	6/27/2013 23:59	2.46E+00	1.38E+00	7.91E-01	3.61E-01	1.15E+00	2.62E-02	1.69E+00	1.84E+00	2.00E-01	2.77E-01	1.89E+00	2.12E+00	4.65E-02	2.62E-03	1.96E+00	4.74E-01
THBA1	44.6634	-105.2874	30	181	6/3/2013 0:00	6/3/2013 23:59	3.28E-01	1.98E-01	7.01E-02	9.08E-03	1.43E-01	5.54E-02	3.42E-01	1.19E-01	5.08E-02	3.37E-02	3.92E-01	1.52E-01	5.50E-03	1.57E-04	1.94E+00	8.72E-02
THBA1	44.6634	-105.2874	30	181	6/6/2013 0:00	6/6/2013 23:59	8.02E-01	4.53E-01	1.16E-01	1.90E-02	3.34E-01	1.20E-01	4.71E-01	4.15E-01	8.15E-02	9.38E-02	5.53E-01	5.09E-01	2.75E-02	1.03E-04	1.99E+00	1.97E-01
THBA1	44.6634	-105.2874	30	181	6/9/2013 0:00	6/9/2013 23:59	5.38E-01	4.48E-01	8.05E-02	1.83E-02	2.25E-01	8.63E-02	6.88E-01	1.90E-01	1.11E-01	8.99E-02	7.99E-01	2.80E-01	6.80E-03	7.03E-05	1.83E+00	1.42E-01
THBA1	44.6634	-105.2874	30	181	6/12/2013 0:00	6/12/2013 23:59	5.31E-01	5.61E-01	9.53E-02	1.68E-02	2.27E-01	1.81E-01	5.69E-01	3.99E-01	5.36E-02	5.95E-02	6.22E-01	4.59E-01	3.70E-03	8.49E-04	1.96E+00	1.10E-01
THBA1	44.6634	-105.2874	30	181	6/15/2013 0:00	6/15/2013 23:59	2.81E-01	2.54E-01	5.84E-02	1.43E-03	1.22E-01	4.83E-02	4.17E-01	1.42E-01	7.14E-02	4.07E-02	4.89E-01	1.83E-01	3.00E-03	3.14E-05	1.92E+00	1.03E-01
THBA1	44.6634	-105.2874	30	181	6/18/2013 0:00	6/18/2013 23:59	5.32E-01	4.81E-01	9.92E-02	4.09E-03	2.28E-01	1.57E-01	6.79E-01	2.78E-01	4.86E-02	6.34E-02	7.27E-01	3.42E-01	1.01E-02	3.24E-04	2.04E+00	1.05E-01
THBA1	44.6634	-105.2874	30	181	6/21/2013 0:00	6/21/2013 23:59	6.05E-01	4.99E-01	1.60E-01	1.07E-02	2.73E-01	1.63E-01	5.63E-01	3.61E-01	5.70E-02	5.38E-02	6.20E-01	4.14E-01	4.40E-03	5.21E-04	1.97E+00	1.18E-01
THBA1	44.6634	-105.2874	30	181	6/24/2013 0:00	6/24/2013 23:59	4.96E-01	5.40E-01	1.53E-01	5.64E-03	2.30E-01	1.23E-01	8.79E-01	8.14E-01	1.05E-01	1.74E-01	9.84E-01	9.89E-01	5.60E-03	2.72E-05	1.94E+00	5.52E-01
THBA1	44.6634	-105.2874	30	181	6/27/2013 0:00	6/27/2013 23:59	-999	2.21E-01	-999	5.69E-02	-999	4.53E-02	-999	1.38E-01	-999	5.66E-02	-999	1.94E-01	-999	6.41E-04	1.77E+00	8.97E-02
THRO1	46.8948	-103.3777	44	201	6/3/2013 0:00	6/3/2013 23:59	5.63E-01	3.42E-01	1.06E+00	2.48E-02	5.19E-01	9.95E-02	5.00E-01	2.43E-01	9.07E-02	1.01E-01	5.91E-01	3.45E-01	1.18E-02	6.47E-04	1.93E+00	2.06E-01
THRO1	46.8948	-103.3777	44	201	6/6/2013 0:00	6/6/2013 23:59	1.07E+00	9.73E-01	4.71E-01	1.85E-01	5.37E-01	3.67E-01	3.24E-01	5.29E-01	1.21E-01	1.51E-01	4.45E-01	6.80E-01	7.70E-03	7.59E-04	2.12E+00	2.09E-01
THRO1	46.8948	-103.3777	44	201	6/9/2013 0:00	6/9/2013 23:59	6.54E-01	7.54E-01	7.32E-02	3.75E-03	2.67E-01	2.46E-01	5.84E-01	1.01E-01	1.16E-01	7.80E-02	7.00E-01	1.79E-01	3.30E-03	5.72E-05	1.89E+00	6.62E-02
THRO1	46.8948	-103.3777	44	201	6/12/2013 0:00	6/12/2013 23:59	8.45E-01	8.09E-01	2.68E-01	5.67E-02	3.95E-01	2.72E-01	4.45E-01	5.67E-01	1.14E-01	1.98E-01	5.59E-01	7.65E-01	2.24E-02	2.05E-04	1.98E+00	3.66E-01
THRO1	46.8948	-103.3777	44	201	6/15/2013 0:00	6/15/2013 23:59	2.26E-01	2.37E-01	4.55E-02	1.14E-03	9.78E-02	6.55E-02	3.41E-01	1.79E-01	8.43E-02	9.07E-02	4.25E-01	2.70E-01	4.70E-03	1.25E-05	1.90E+00	1.40E-01
THRO1	46.8948	-103.3777	44	201	6/18/2013 0:00	6/18/2013 23:59	6.36E-01	6.54E-01	1.87E-01	1.58E-02	2.93E-01	2.21E-01	4.65E-01	3.88E-01	9.71E-02	1.18E-01	5.62E-01	5.06E-01	4.00E-03	1.19E-04	2.01E+00	2.60E-01
THRO1	46.8948	-103.3777	44	201	6/21/2013 0:00	6/21/2013 23:59	6.41E-01	1.43E+00	2.43E-01	1.53E-01	3.11E-01	5.19E-01	4.51E-01	6.60E-01	1.38E-01	1.88E-01	5.89E-01	8.48E-01	5.60E-03	6.46E-04	1.93E+00	2.33E-01
THRO1	46.8948	-103.3777	44	201	6/24/2013 0:00	6/24/2013 23:59	5.74E-01	7.16E-01	1.78E-01	2.13E-02	2.67E-01	1.41E-01	1.28E+00	7.95E-01	1.44E-01	1.84E-01	1.43E+00	9.79E-01	7.90E-03	2.05E-04	2.00E+00	4.42E-01
THRO1	46.8948	-103.3777	44	201	6/27/2013 0:00	6/27/2013 23:59	1.47E-01	2.21E-01	3.37E-02	6.73E-04	6.48E-02	5.89E-02	3.73E-01	6.96E-02	8.15E-02	8.71E-02	4.55E-01	1.57E-01	9.50E-03	6.12E-06	1.74E+00	5.91E-02
ULBE1	47.5823	-108.7197	11	210	6/3/2013 0:00	6/3/2013 23:59	1.91E-01	6.85E-02	2.80E-02	7.74E-04	7.99E-02	2.17E-02	4.74E-01	1.38E-02	4.56E-02	3.86E-03	5.19E-01	1.76E-02	1.10E-03	2.93E-04	1.78E+00	1.06E-02
ULBE1	47.5823	-108.7197	11	210	6/6/2013 0:00	6/6/2013 23:59	5.64E-01	4.67E-01	5.64E-02	2.93E-03	2.28E-01	1.45E-01	4.22E-01	3.05E-01	7.07E-02	8.89E-02	4.93E-01	3.94E-01	5.40E-03	3.84E-04	1.94E+00	1.86E-01
ULBE1	47.5823	-108.7197	11	210	6/9/2013 0:00	6/9/2013 23:59	4.13E-01	3.81E-01	5.10E-02	1.35E-03	1.70E-01	9.80E-02	5.15E-01	1.76E-01	4.75E-02	5.81E-02	5.62E-01	2.34E-01	-1.40E-03	2.64E-04	1.88E+00	1.39E-01
ULBE1	47.5823	-108.7197	11	210	6/12/2013 0:00	6/12/2013 23:59	8.84E-01	8.07E-01	1.57E-01	1.77E-02	3.77E-01	2.64E-01	7.75E-01	3.94E-01	6.67E-02	5.98E-02	8.42E-01	4.54E-01	8.80E-03	1.63E-03	1.95E+00	1.34E-01
ULBE1	47.5823	-108.7197	11	210	6/15/2013 0:00	6/15/2013 23:59	2.06E-01	2.24E-01	2.98E-02	6.97E-04	8.57E-02	6.01E-02	2.73E-01	1.57E-01	3.52E-02	5.22E-02	3.08E-01	2.09E-01	3.60E-03	9.34E-06	1.92E+00	1.27E-01
ULBE1	47.5823	-108.7197	11	210	6/18/2013 0:00	6/18/2013 23:59	4.77E-01	5.69E-01	5.82E-02	3.12E-03	1.96E-01	1.83E-01	7.12E-01	4.77E-01	4.71E-02	6.54E-02	7.59E-01	5.42E-01	5.00E-03	3.81E-04	2.01E+00	2.21E-01
ULBE1	47.5823	-108.7197	11	210	6/21/2013 0:00	6/21/2013 23:59	7.59E-02	1.15E-01	2.96E-02	6.42E-04	3.71E-02	3.41E-02	2.85E-01	4.97E-02	1.63E-02	2.20E-02	3.01E-01	7.17E-02	5.00E-03	3.22E-04	1.87E+00	2.95E-02
ULBE1	47.5823	-108.7197	11	210	6/24/2013 0:00	6/24/2013 23:59	2.75E-01	3.33E-01	5.78E-02	1.89E-03	1.20E-01	9.88E-02	7.70E-01	1.70E-01	4.95E-02	5.76E-02	8.20E-01	2.28E-01	3.50E-03	1.82E-04	1.93E+00	8.01E-02
ULBE1	47.5823	-108.7197	11	210	6/27/2013 0:00	6/27/2013 23:59	1.32E-01	3.01E-01	2.51E-02	7.60E-04	5.68E-02	7.77E-02	2.74E-01	8.20E-02	6.80E-03	4.77E-02	2.81E-01	1.30E-01	-2.00E-03	1.38E-05	1.76E+00	7.07E-02
UPBU1	35.8259	-93.2029	113	98	6/3/2013 0:00	6/3/2013 23:59	1.30E+00	9.47E-01	1.48E-01	4.42E-02	5.30E-01	3.23E-01	6.43E-01	9.34E-01	7.68E-02	1.11E-01	7.20E-01	1.05E+00	1.30E-02	4.34E-04	1.99E+00	2.35E-01
UPBU1	35.8259	-93.2029	113	98	6/6/2013 0:00	6/6/2013 23:59	2.82E+00	1.33E+00	2.62E-01	2.94E-02	1.13E+00	4.59E-01	8.71E-01	7.95E-01	1.68E-01	1.36E-01	1.04E+00	9.31E-01	2.96E-02	5.19E-04	2.09E+00	1.88E-01
UPBU1	35.8259	-93.2029	113	98	6/9/2013 0:00	6/9/2013 23:59	2.29E+00	1.73E+00	1.90E-01	6.49E-02	9.15E-01	5.94E-01	1.69E+00	2.65E+00	2.17E-01	1.76E-01	1.91E+00	2.83E+00	3.02E-02	2.77E-04	2.01E+00	3.79E-01
UPBU1	35.8259	-93.2029	113	98	6/12/2013 0:00	6/12/2013 23:59	2.18E+00	7.28E-01	7.25E-01	3.49E-03	1.03E+00	1.09E-01	1.03E+00	9.88E-01	1.68E-02	1.38E-01	1.05E+00	1.13E+00	9.73E-02	2.07E-04	1.93E+00	3.18E-01
UPBU1	35.8259	-93.2029	113	98	6/15/2013 0:00	6/15/2013 23:59	2.32E+00	1.40E+00	4.15E-01	6.34E-02	9.92E-01	4.21E-01	2.80E+00	5.01E+00	5.15E-01	6.52E-01	3.31E+00	5.66E+00	2.58E-02	2.48E-04	2.00E+00	2.51E+00
UPBU1	35.8259	-93.2029	113	98	6/18/2013 0:00	6/18/2013 23:59	6.42E-01	1.45E+00	1.02E-01	5.88E-02	2.70E-01	5.03E-01	6.86E-01	2.41E+00	1.23E-01	1.56E-01	8.09E-01	2.57E+00	1.56E-02	5.68E-04	2.06E+00	3.06E-01
UPBU1	35.8259	-93.2029	113	98	6/21/2013 0:00	6/21/2013 23:59	2.41E+00	1.34E+00	5.34E-01	9.80E-03	1.06E+00	2.17E-01	1.81E+00	3.17E+00	1.34E-01	1.44E-01	1.94E+00	3.31E+00	6.55E-02	4.43E-04	1.97E+00	3.21E-01
UPBU1	35.8259	-93.2029	113	98	6/24/2013 0:00	6/24/2013 23:59	3.27E+00	1.78E+00	2.57E-01	1.73E-02	1.30E+00	5.37E-01	1.97E+00	4.50E+00	1.99E-01	2.65E-01	2.17E+00	4.77E+00	5.70E-02	4.62E-04	1.99E+00	8.41E-01
UPBU1	35.8259	-93.2029	113	98	6/27/2013 0:00	6/27/2013 23:59	2.87E+00	1.23E+00	7.42E-01	3.36E-01	1.29E+00	8.66E-03	1.29E+00	1.80E+00	9.64E-02	1.74E-01	1.39E+00	1.98E+00	1.21E-01	5.01E-03	1.99E+00	3.99E-01
VILA1	40.9712	-95.0439	98	145	6/3/2013 0:00	6/3/2013 23:59	6.62E-01	5.68E-01	2.90E-01	2.79E-01	3.33E-01	2.22E-01	8.02E-01	4.23E-01	1.57E-01	2.37E-01	9.59E-01	6.60E-01	2.87E-02	5.88E-04	1.89E+00	3.27E-01
VILA1	40.9712	-95.0439	98	145	6/6/2013 0:00	6/6/2013 23:59	1.10E+00	4.49E-01	4.83E-01	1.83E-01	5.53E-01	1.52E-01	6.30E-01	3.50E-01	1.62E-01	3.34E-01	7.92E-01	6.84E-01	1.76E-02	4.23E-04	1.82E+00	2.99E-01
VILA1	40.9712	-95.0439	98	145	6/9/2013 0:00	6/9/2013 23:59	6.37E-01	4.88E-01	3.55E-01	1.53E-01	3.42E-01	2.07E-01	4.05E-01	2.43E-01	7.01E-02	1.33E-01	4.75E-01	3.77E-01	1.47E-02	1.24E-03	1.76E+00	1.59E-01
VILA1	40.9712	-95.0439	98	145	6/12/2013 0:00	6/12/2013 23:59	2.02E+00	1.41E+00	3.23E-01	5.38E-02	8.50E-01	4.43E-01	1.16E+00	1.24E+00	2.02E-01	2.48E-01	1.36E+00	1.49E+00	1.50E-02	5.21E-04	2.02E+00	3.40E-01
VILA1	40.9712	-95.0439	98	145	6/15/2013 0:00	6/15/2013 23:59	9.21E-01	8.12E-01	2.33E-01	7.21E-02	4.13E-01	2.15E-01	1.04E+00	1.06E+00	1.52E-01	2.30E-01	1.19E+00	1.29E+00	2.20E-02	7.04E-04	1.91E+00	2.97E-01
VILA1	40.9712	-95.0439	98	145	6/18/2013 0:00	6/18/2013 23:59	5.20E-01	4.93E-01	1.22E-01	3.27E-02	2.30E-01	1.39E-01	7.09E-01	5.66E-01	1.47E-01	2.67E-01	8.56E-01	8.33E-01	5.50E-03	1.26E-04	1.97E+00	4.35E-01
VILA1	40.9712	-95.0439	98	145	6/21/2013 0:00	6/21/2013 23:59	2.16E+00	1.35E+00	7.70E-01	7.11E-01	1.04E+00	1.92E-01	1.47E+00	1.97E+00	1.69E-01	2.53E-01	1.64E+00	2.23E+00	9.79E-02	3.87E-02	1.97E+00	4.26E-01
VILA1	40.9712	-95.0439	98	145	6/24/2013 0:00	6/24/2013 23:59	1.65E+00	1.35E+00	3.85E-01	7.58E-02	7.31E-01	8.77E-02	1.22E+00	1.80E+00	1.25E-01	2.94E-01	1.34E+00	2.09E+00	5.59E-02	1.92E-03	2.01E+00	7.28E-01
VILA1	40.9712	-95.0439	98	145	6/27/2013 0:00	6/27/2013 23:59	4.74E-01	9.11E-01	2.86E-01	1.58E-01	2.61E-01	2.76E-01	1.37E+00	5.11E-01	3.55E-01	4.10E-01	1.73E+00	9.21E-01	1.49E-02	5.15E-04	1.85E+00	3.37E-01
VOYA2	48.4126	-92.8286	110	214	6/3/2013 0:00	6/3/2013 23:59	4.21E-01	3.93E-01	2.84E-02	6.41E-10	1.66E-01	9.56E-02	5.50E-01	2.65E-01	2.41E-02	2.01E-02	5.74E-01	2.85E-01	5.20E-03	1.53E-04	2.09E+00	1.24E-01
VOYA2	48.4126	-92.8286	110	214	6/6/2013 0:00	6/6/2013 23:59	-999	9.37E-01	-999	2.33E-03	-999	2.69E-01	5.02E-01	6.69E-01	5.44E-02	5.90E-02	5.57E-01	7.28E-01	-999	8.09E-04	2.24E+00	1.76E-01
VOYA2	48.4126	-92.8286	110	214	6/9/2013 0:00	6/9/2013 23:59	1.26E+00	1.11E+00	7.16E-02	2.69E-02	4.93E-01	3.75E-01	8.15E-01	1.79E+00	1.34E-01	9.71E-02	9.49E-01	1.89E+00	1.20E-02	3.65E-04	2.21E+00	2.67E-01
VOYA2	48.4126	-92.8286	110	214	6/12/2013 0:00	6/12/2013 23:59	-999	5.45E-01	-999	1.74E-02	-999	1.74E-01	-999	1.44E+00	-999	1.17E-01	-999	1.56E+00	-999	1.90E-04	2.00E+00	8.48E-01
VOYA2	48.4126	-92.8286	110	214	6/15/2013 0:00	6/15/2013 23:59	-999	4.12E-01	-999	2.26E-03	-999	1.28E-01	-999	3.93E-01	-999	7.05E-02	-999	4.64E-01	-999	3.54E-04	1.98E+00	2.19E-01
VOYA2	48.4126	-92.8286	110	214	6/18/2013 0:00	6/18/2013 23:59	-999	4.11E-01	-999	6.67E-05	-999	9.58E-02	-999	1.03E+00	-999	9.55E-02	-999	1.13E+00	-999	1.31E-05	2.20E+00	2.80E-01
VOYA2	48.4126	-92.8286	110	214	6/21/2013 0:00	6/21/2013 23:59	1.64E+00	8.22E-01	8.38E-02	1.02E-02	6.38E-01	2.87E-01	1.06E+00	8.11E-01	1.43E-01	6.99E-02	1.20E+00	8.81E-01	1.03E-02	1.08E-03	2.01E+00	1.50E-01
VOYA2	48.4126	-92.8286	110	214	6/24/2013 0:00	6/24/2013 23:59	5.04E-01	2.99E-01	4.60E-02	1.11E-03	2.02E-01	9.35E-02	7.00E-01	2.04E-01	3.73E-02	4.81E-02	7.37E-01	2.52E-01	7.10E-03	1.44E-05	1.96E+00	1.18E-01
VOYA2	48.4126	-92.8286	110	214	6/27/2013 0:00	6/27/2013 23:59	3.78E-01	2.27E-01	6.51E-02	2.17E-03	1.61E-01	7.03E-02	8.40E-01	1.57E-01	1.82E-02	6.80E-02	8.59E-01	2.25E-01	1.36E-02	2.02E-04	1.86E+00	8.37E-02
WASH1	38.8761	-77.0343	227	141	6/3/2013 0:00	6/3/2013 23:59	2.75E+00	2.87E+00	2.35E-01	1.04E-01	1.10E+00	9.64E-01	1.26E+00	1.73E+00	4.14E-01	1.34E+00	1.67E+00	3.07E+00	3.37E-02	5.36E-04	1.61E+00	1.16E+00
WASH1	38.8761	-77.0343	227	141	6/6/2013 0:00	6/6/2013 23:59	1.34E+00	1.16E+00	2.94E-01	3.87E-02	5.89E-01	3.02E-01	8.11E-01	1.37E+00	3.29E-01	9.55E-01	1.14E+00	2.32E+00	7.87E-02	3.52E-03	1.72E+00	1.02E+00
WASH1	38.8761	-77.0343	227	141	6/9/2013 0:00	6/9/2013 23:59	4.30E+00	2.92E+00	3.98E-01	4.67E-01	1.73E+00	1.11E+00	1.78E+00	3.46E+00	5.46E-01	9.36E-01	2.33E+00	4.40E+00	3.52E-02	3.88E-03	1.91E+00	1.13E+00
WASH1	38.8761	-77.0343	227	141	6/12/2013 0:00	6/12/2013 23:59	4.99E+00	2.97E+00	2.22E-01	1.45E-01	1.93E+00	9.79E-01	1.57E+00	3.12E+00	7.48E-01	1.84E+00	2.32E+00	4.96E+00	2.64E-02	7.95E-04	1.77E+00	1.64E+00
WASH1	38.8761	-77.0343	227	141	6/15/2013 0:00	6/15/2013 23:59	2.52E+00	1.45E+00	2.44E-01	1.07E-01	1.02E+00	4.33E-01	2.10E+00	2.64E+00	7.78E-01	1.10E+00	2.87E+00	3.74E+00	3.03E-02	4.18E-04	1.79E+00	1.73E+00
WASH1	38.8761	-77.0343	227	141	6/18/2013 0:00	6/18/2013 23:59	-999	1.31E+00	-999	1.25E-01	-999	4.37E-01	-999	3.72E+00	-999	1.47E+00	-999	5.18E+00	-999	2.70E-03	1.64E+00	1.27E+00
WASH1	38.8761	-77.0343	227	141	6/21/2013 0:00	6/21/2013 23:59	9.20E-01	6.24E-01	2.89E-01	2.79E-02	4.29E-01	1.18E-01	1.94E+00	1.28E+00	7.98E-01	1.03E+00	2.74E+00	2.31E+00	7.58E-02	1.99E-03	1.70E+00	9.50E-01
WASH1	38.8761	-77.0343	227	141	6/24/2013 0:00	6/24/2013 23:59	1.63E+00	1.21E+00	2.75E-01	6.18E-02	6.91E-01	3.10E-01	2.42E+00	3.31E+00	6.95E-01	1.24E+00	3.12E+00	4.55E+00	5.76E-02	2.22E-03	1.76E+00	1.14E+00
WASH1	38.8761	-77.0343	227	141	6/27/2013 0:00	6/27/2013 23:59	1.81E+00	1.42E+00	2.47E-01	1.89E-01	7.49E-01	4.52E-01	1.50E+00	3.41E+00	5.47E-01	1.71E+00	2.05E+00	5.12E+00	3.36E-02	4.99E-03	1.71E+00	1.65E+00
WEMI1	37.6594	-107.7998	6	119	6/3/2013 0:00	6/3/2013 23:59	7.47E-01	4.00E-01	2.41E-01	5.24E-03	3.50E-01	1.15E-01	5.44E-01	2.29E-01	5.24E-02	4.32E-02	5.96E-01	2.72E-01	1.40E-02	2.73E-05	2.07E+00	1.15E-01
WEMI1	37.6594	-107.7998	6	119	6/6/2013 0:00	6/6/2013 23:59	3.72E-01	3.32E-01	9.27E-02	2.66E-03	1.66E-01	1.03E-01	5.26E-01	1.14E-01	7.93E-02	3.42E-02	6.06E-01	1.48E-01	4.00E-04	2.34E-05	2.00E+00	7.11E-02
WEMI1	37.6594	-107.7998	6	119	6/9/2013 0:00	6/9/2013 23:59	3.16E-01	2.08E-01	5.20E-02	7.62E-04	1.34E-01	5.93E-02	3.59E-01	8.69E-02	4.26E-02	2.29E-02	4.02E-01	1.10E-01	-2.30E-03	1.75E-05	1.92E+00	6.58E-02
WEMI1	37.6594	-107.7998	6	119	6/12/2013 0:00	6/12/2013 23:59	4.81E-01	3.46E-01	9.15E-02	5.42E-03	2.07E-01	1.07E-01	3.93E-01	3.33E-01	5.92E-02	4.82E-02	4.52E-01	3.82E-01	4.00E-03	1.05E-05	2.08E+00	1.16E-01
WEMI1	37.6594	-107.7998	6	119	6/15/2013 0:00	6/15/2013 23:59	6.87E-01	6.01E-01	1.15E-01	9.28E-03	2.91E-01	1.99E-01	3.91E-01	4.58E-01	4.67E-02	6.26E-02	4.38E-01	5.21E-01	3.90E-03	7.85E-05	2.08E+00	1.91E-01
WEMI1	37.6594	-107.7998	6	119	6/18/2013 0:00	6/18/2013 23:59	7.43E-01	4.44E-01	1.72E-01	7.50E-03	3.28E-01	1.40E-01	6.77E-01	3.89E-01	1.07E-01	6.31E-02	7.84E-01	4.52E-01	4.79E-02	8.60E-05	1.99E+00	2.17E-01
WEMI1	37.6594	-107.7998	6	119	6/21/2013 0:00	6/21/2013 23:59	5.27E-01	3.45E-01	1.87E-01	9.01E-03	2.52E-01	1.08E-01	4.86E-01	1.34E-01	9.20E-02	4.44E-02	5.78E-01	1.78E-01	5.15E-02	1.83E-05	1.95E+00	9.00E-02
WEMI1	37.6594	-107.7998	6	119	6/24/2013 0:00	6/24/2013 23:59	3.19E-01	2.51E-01	1.02E-01	1.79E-03	1.49E-01	7.24E-02	2.59E-01	9.89E-02	5.15E-02	3.19E-02	3.10E-01	1.31E-01	7.23E-02	6.24E-06	1.98E+00	6.33E-02
WEMI1	37.6594	-107.7998	6	119	6/27/2013 0:00	6/27/2013 23:59	2.64E-01	4.33E-01	1.29E-01	7.85E-02	1.36E-01	5.14E-02	1.64E+00	3.85E+00	1.64E-01	7.47E-01	1.81E+00	4.60E+00	1.62E-02	8.12E-02	1.78E+00	3.54E+00
WHIT1	33.4698	-105.5227	19	78	6/3/2013 0:00	6/3/2013 23:59	9.20E-01	6.86E-01	2.41E-01	5.14E-04	4.15E-01	1.91E-01	6.83E-01	4.05E-01	2.21E-02	5.08E-02	7.05E-01	4.56E-01	4.08E-02	1.13E-04	2.13E+00	1.43E-01
WHIT1	33.4698	-105.5227	19	78	6/6/2013 0:00	6/6/2013 23:59	9.39E-01	1.16E+00	5.11E-01	1.27E-02	5.01E-01	3.48E-01	9.17E-01	7.92E-01	7.57E-02	6.12E-02	9.92E-01	8.54E-01	2.27E-02	5.60E-04	2.03E+00	1.49E-01
WHIT1	33.4698	-105.5227	19	78	6/9/2013 0:00	6/9/2013 23:59	1.76E+00	9.85E-01	3.35E-01	8.23E-03	7.55E-01	3.16E-01	7.88E-01	9.63E-01	8.55E-02	9.30E-02	8.74E-01	1.06E+00	1.61E-02	2.92E-05	2.04E+00	2.51E-01
WHIT1	33.4698	-105.5227	19	78	6/12/2013 0:00	6/12/2013 23:59	1.65E+00	1.05E+00	1.91E-01	1.17E-03	6.74E-01	2.88E-01	1.06E+00	9.68E-01	1.20E-01	1.03E-01	1.18E+00	1.07E+00	2.81E-02	2.68E-06	2.10E+00	3.13E-01
WHIT1	33.4698	-105.5227	19	78	6/15/2013 0:00	6/15/2013 23:59	1.14E+00	3.66E-01	2.49E-01	7.87E-04	5.00E-01	1.22E-01	8.33E-01	2.96E-01	1.11E-02	4.35E-02	8.44E-01	3.39E-01	1.78E-02	2.29E-04	2.00E+00	1.18E-01
WHIT1	33.4698	-105.5227	19	78	6/18/2013 0:00	6/18/2013 23:59	1.76E+00	1.08E+00	5.27E-01	7.31E-04	8.13E-01	2.42E-01	9.00E-01	8.19E-01	9.21E-02	5.88E-02	9.92E-01	8.78E-01	1.42E-02	6.51E-05	2.03E+00	1.64E-01
WHIT1	33.4698	-105.5227	19	78	6/21/2013 0:00	6/21/2013 23:59	1.03E+00	6.90E-01	1.85E-01	6.47E-04	4.39E-01	1.90E-01	1.02E+00	4.37E-01	1.23E-01	6.44E-02	1.15E+00	5.02E-01	1.88E-02	1.60E-05	2.07E+00	1.54E-01
WHIT1	33.4698	-105.5227	19	78	6/24/2013 0:00	6/24/2013 23:59	1.78E+00	9.39E-01	3.79E-01	8.13E-04	7.77E-01	2.42E-01	2.80E+00	1.23E+00	2.43E-01	2.14E-01	3.04E+00	1.45E+00	1.14E-01	3.07E-05	1.96E+00	8.77E-01
WHIT1	33.4698	-105.5227	19	78	6/27/2013 0:00	6/27/2013 23:59	7.35E-01	6.05E-01	2.52E-01	1.04E-03	3.49E-01	1.29E-01	2.28E+00	1.43E+00	3.09E-01	1.98E-01	2.59E+00	1.63E+00	5.71E-02	1.51E-05	1.93E+00	7.92E-01
WHPE1	36.5855	-105.4513	22	107	6/3/2013 0:00	6/3/2013 23:59	9.96E-01	8.02E-01	3.15E-01	3.03E-03	4.65E-01	2.03E-01	7.43E-01	6.20E-01	1.36E-01	8.16E-02	8.79E-01	7.02E-01	2.64E-02	8.02E-05	2.01E+00	2.66E-01
WHPE1	36.5855	-105.4513	22	107	6/6/2013 0:00	6/6/2013 23:59	4.72E-01	8.46E-01	1.97E-01	9.77E-02	2.34E-01	2.56E-01	1.13E+00	1.73E+00	3.05E-01	2.72E-01	1.43E+00	2.00E+00	3.10E-03	3.83E-03	1.88E+00	1.18E+00
WHPE1	36.5855	-105.4513	22	107	6/9/2013 0:00	6/9/2013 23:59	4.79E-01	3.41E-01	1.19E-01	3.35E-02	2.14E-01	9.20E-02	1.29E+00	2.97E-01	5.16E-01	5.17E-02	1.80E+00	3.49E-01	-5.00E-04	1.33E-04	1.93E+00	1.61E-01
WHPE1	36.5855	-105.4513	22	107	6/12/2013 0:00	6/12/2013 23:59	-999	4.99E-01	-999	2.59E-02	-999	8.29E-02	-999	1.97E+00	-999	3.38E-01	-999	2.31E+00	-999	2.00E-04	1.94E+00	1.53E+00
WHPE1	36.5855	-105.4513	22	107	6/15/2013 0:00	6/15/2013 23:59	9.15E-01	5.83E-01	2.01E-01	2.64E-03	4.01E-01	1.81E-01	7.84E-01	4.34E-01	1.37E-01	5.33E-02	9.21E-01	4.87E-01	5.30E-03	2.31E-05	2.07E+00	1.65E-01
WHPE1	36.5855	-105.4513	22	107	6/18/2013 0:00	6/18/2013 23:59	9.21E-01	4.66E-01	3.05E-01	2.41E-03	4.34E-01	1.35E-01	6.57E-01	4.49E-01	3.92E-02	5.90E-02	6.96E-01	5.08E-01	5.20E-03	2.67E-04	1.96E+00	1.86E-01
WHPE1	36.5855	-105.4513	22	107	6/21/2013 0:00	6/21/2013 23:59	4.75E-01	3.52E-01	1.11E-01	1.46E-03	2.10E-01	7.56E-02	3.62E-01	2.94E-01	3.68E-02	6.35E-02	3.98E-01	3.58E-01	4.39E-02	8.47E-06	1.85E+00	2.00E-01
WHPE1	36.5855	-105.4513	22	107	6/24/2013 0:00	6/24/2013 23:59	3.05E-01	3.71E-01	1.04E-01	2.42E-03	1.45E-01	8.64E-02	9.64E-01	4.03E-01	1.09E-01	7.06E-02	1.07E+00	4.74E-01	6.68E-02	4.94E-05	1.91E+00	2.77E-01
WHPE1	36.5855	-105.4513	22	107	6/27/2013 0:00	6/27/2013 23:59	3.76E-01	5.15E-01	1.85E-01	2.97E-02	1.95E-01	9.34E-02	2.32E+00	2.42E+00	2.40E-01	4.11E-01	2.56E+00	2.83E+00	1.68E-02	2.10E-04	1.88E+00	1.88E+00
WHRI1	39.1517	-106.819	14	131	6/3/2013 0:00	6/3/2013 23:59	5.35E-01	4.75E-01	2.36E-01	6.70E-03	2.69E-01	1.34E-01	6.53E-01	3.85E-01	8.11E-02	7.82E-02	7.34E-01	4.63E-01	7.70E-03	3.00E-05	2.02E+00	2.27E-01
WHRI1	39.1517	-106.819	14	131	6/6/2013 0:00	6/6/2013 23:59	2.69E-01	3.26E-01	8.55E-02	3.87E-03	1.26E-01	1.03E-01	6.24E-01	2.55E-01	5.66E-02	5.97E-02	6.81E-01	3.15E-01	3.40E-03	3.84E-05	1.92E+00	1.83E-01
WHRI1	39.1517	-106.819	14	131	6/9/2013 0:00	6/9/2013 23:59	3.36E-01	2.26E-01	7.72E-02	2.57E-03	1.48E-01	6.09E-02	4.58E-01	1.53E-01	1.52E-02	3.55E-02	4.74E-01	1.89E-01	2.90E-03	4.09E-05	1.93E+00	1.05E-01
WHRI1	39.1517	-106.819	14	131	6/12/2013 0:00	6/12/2013 23:59	3.92E-01	3.10E-01	1.19E-01	6.22E-03	1.82E-01	9.63E-02	6.16E-01	2.82E-01	3.44E-02	4.49E-02	6.50E-01	3.27E-01	4.09E-02	1.78E-05	2.08E+00	9.97E-02
WHRI1	39.1517	-106.819	14	131	6/15/2013 0:00	6/15/2013 23:59	5.68E-01	5.33E-01	1.76E-01	2.11E-02	2.64E-01	1.74E-01	7.18E-01	4.59E-01	8.78E-02	7.36E-02	8.05E-01	5.33E-01	1.16E-02	4.74E-05	2.00E+00	2.58E-01
WHRI1	39.1517	-106.819	14	131	6/18/2013 0:00	6/18/2013 23:59	7.47E-01	4.34E-01	4.76E-01	3.54E-03	4.18E-01	1.38E-01	5.10E-01	3.38E-01	2.52E-02	5.68E-02	5.36E-01	3.95E-01	7.60E-03	3.97E-05	2.02E+00	2.00E-01
WHRI1	39.1517	-106.819	14	131	6/21/2013 0:00	6/21/2013 23:59	4.46E-01	3.25E-01	2.19E-01	5.01E-03	2.31E-01	1.02E-01	4.32E-01	1.41E-01	6.10E-02	4.35E-02	4.93E-01	1.84E-01	4.97E-02	1.06E-05	1.93E+00	9.52E-02
WHRI1	39.1517	-106.819	14	131	6/24/2013 0:00	6/24/2013 23:59	2.87E-01	2.57E-01	1.29E-01	8.05E-03	1.45E-01	6.48E-02	1.98E-01	4.29E-01	9.60E-03	8.30E-02	2.08E-01	5.12E-01	6.74E-02	2.21E-04	1.94E+00	3.18E-01
WHRI1	39.1517	-106.819	14	131	6/27/2013 0:00	6/27/2013 23:59	2.37E-01	2.25E-01	1.28E-01	9.18E-04	1.26E-01	7.16E-02	3.83E-01	1.76E-01	3.33E-02	4.82E-02	4.16E-01	2.25E-01	1.54E-02	5.89E-05	1.95E+00	7.97E-02
WICA1	43.5577	-103.4838	41	170	6/3/2013 0:00	6/3/2013 23:59	4.59E-01	3.48E-01	1.30E-01	7.08E-02	2.10E-01	1.13E-01	5.66E-01	1.98E-01	3.70E-02	6.05E-02	6.03E-01	2.58E-01	5.50E-03	3.10E-04	1.92E+00	1.38E-01
WICA1	43.5577	-103.4838	41	170	6/3/2013 0:00	6/3/2013 23:59	-999	3.48E-01	-999	7.08E-02	-999	1.13E-01	-999	1.98E-01	-999	6.05E-02	-999	2.58E-01	-999	3.10E-04	1.92E+00	1.38E-01
WICA1	43.5577	-103.4838	41	170	6/6/2013 0:00	6/6/2013 23:59	-999	4.62E-01	-999	3.28E-02	-999	1.58E-01	-999	4.66E-01	-999	7.78E-02	-999	5.44E-01	-999	1.13E-04	2.12E+00	2.20E-01
WICA1	43.5577	-103.4838	41	170	6/6/2013 0:00	6/6/2013 23:59	-999	4.62E-01	-999	3.28E-02	-999	1.58E-01	-999	4.66E-01	-999	7.78E-02	-999	5.44E-01	-999	1.13E-04	2.12E+00	2.20E-01
WICA1	43.5577	-103.4838	41	170	6/9/2013 0:00	6/9/2013 23:59	-999	3.57E-01	-999	1.44E-03	-999	9.85E-02	-999	1.22E-01	-999	3.79E-02	-999	1.60E-01	-999	4.57E-05	1.89E+00	8.77E-02
WICA1	43.5577	-103.4838	41	170	6/9/2013 0:00	6/9/2013 23:59	-999	3.57E-01	-999	1.44E-03	-999	9.85E-02	-999	1.22E-01	-999	3.79E-02	-999	1.60E-01	-999	4.57E-05	1.89E+00	8.77E-02
WICA1	43.5577	-103.4838	41	170	6/12/2013 0:00	6/12/2013 23:59	-999	7.04E-01	-999	2.36E-02	-999	2.33E-01	-999	5.23E-01	-999	8.57E-02	-999	6.09E-01	-999	6.57E-04	2.00E+00	1.88E-01
WICA1	43.5577	-103.4838	41	170	6/12/2013 0:00	6/12/2013 23:59	-999	7.04E-01	-999	2.36E-02	-999	2.33E-01	-999	5.23E-01	-999	8.57E-02	-999	6.09E-01	-999	6.57E-04	2.00E+00	1.88E-01
WICA1	43.5577	-103.4838	41	170	6/15/2013 0:00	6/15/2013 23:59	-999	3.63E-01	-999	2.57E-03	-999	1.10E-01	-999	2.13E-01	-999	4.52E-02	-999	2.58E-01	-999	1.54E-04	2.01E+00	1.08E-01
WICA1	43.5577	-103.4838	41	170	6/15/2013 0:00	6/15/2013 23:59	-999	3.63E-01	-999	2.57E-03	-999	1.10E-01	-999	2.13E-01	-999	4.52E-02	-999	2.58E-01	-999	1.54E-04	2.01E+00	1.08E-01
WICA1	43.5577	-103.4838	41	170	6/18/2013 0:00	6/18/2013 23:59	-999	5.52E-01	-999	2.05E-02	-999	1.89E-01	-999	3.20E-01	-999	6.20E-02	-999	3.82E-01	-999	2.85E-04	2.04E+00	1.24E-01
WICA1	43.5577	-103.4838	41	170	6/18/2013 0:00	6/18/2013 23:59	-999	5.52E-01	-999	2.05E-02	-999	1.89E-01	-999	3.20E-01	-999	6.20E-02	-999	3.82E-01	-999	2.85E-04	2.04E+00	1.24E-01
WICA1	43.5577	-103.4838	41	170	6/21/2013 0:00	6/21/2013 23:59	1.03E+00	6.45E-01	2.82E-01	2.34E-02	4.67E-01	2.17E-01	9.20E-01	5.01E-01	8.18E-02	7.06E-02	1.00E+00	5.72E-01	8.70E-03	1.99E-04	2.03E+00	1.95E-01
WICA1	43.5577	-103.4838	41	170	6/21/2013 0:00	6/21/2013 23:59	-999	6.45E-01	-999	2.34E-02	-999	2.17E-01	-999	5.01E-01	-999	7.06E-02	-999	5.72E-01	-999	1.99E-04	2.03E+00	1.95E-01
WICA1	43.5577	-103.4838	41	170	6/24/2013 0:00	6/24/2013 23:59	5.34E-01	7.57E-01	2.73E-01	1.06E-01	2.80E-01	1.83E-01	1.45E+00	1.51E+00	1.24E-01	2.77E-01	1.57E+00	1.79E+00	1.06E-02	3.58E-04	2.00E+00	1.09E+00
WICA1	43.5577	-103.4838	41	170	6/24/2013 0:00	6/24/2013 23:59	-999	7.57E-01	-999	1.06E-01	-999	1.83E-01	-999	1.51E+00	-999	2.77E-01	-999	1.79E+00	-999	3.58E-04	2.00E+00	1.09E+00
WICA1	43.5577	-103.4838	41	170	6/27/2013 0:00	6/27/2013 23:59	1.30E-01	1.78E-01	6.70E-02	3.96E-04	6.81E-02	4.95E-02	4.40E-01	8.07E-02	5.42E-02	3.11E-02	4.94E-01	1.12E-01	8.00E-03	5.76E-06	1.81E+00	5.24E-02
WICA1	43.5577	-103.4838	41	170	6/27/2013 0:00	6/27/2013 23:59	-999	1.78E-01	-999	3.96E-04	-999	4.95E-02	-999	8.07E-02	-999	3.11E-02	-999	1.12E-01	-999	5.76E-06	1.81E+00	5.24E-02
WIMO1	34.7315	-98.7155	71	87	6/3/2013 0:00	6/3/2013 23:59	6.98E-01	7.29E-01	1.24E-01	5.29E-03	2.98E-01	1.64E-01	1.05E+00	6.12E-01	1.89E-01	1.60E-01	1.24E+00	7.72E-01	3.45E-02	5.76E-05	1.98E+00	3.24E-01
WIMO1	34.7315	-98.7155	71	87	6/6/2013 0:00	6/6/2013 23:59	-999	1.04E+00	-999	2.71E-02	-999	3.39E-01	-999	6.32E-01	-999	1.71E-01	-999	8.03E-01	-999	3.81E-05	2.06E+00	2.90E-01
WIMO1	34.7315	-98.7155	71	87	6/9/2013 0:00	6/9/2013 23:59	5.33E-01	1.60E+00	8.32E-02	6.02E-02	2.24E-01	4.85E-01	7.46E-01	1.70E+00	5.12E-02	1.98E-01	7.97E-01	1.89E+00	1.11E-02	4.96E-05	2.05E+00	3.67E-01
WIMO1	34.7315	-98.7155	71	87	6/12/2013 0:00	6/12/2013 23:59	1.25E+00	4.46E-01	3.80E-01	8.51E-04	5.81E-01	9.25E-02	5.89E-01	2.89E-01	6.67E-02	6.57E-02	6.56E-01	3.55E-01	2.07E-02	1.90E-05	2.01E+00	1.05E-01
WIMO1	34.7315	-98.7155	71	87	6/15/2013 0:00	6/15/2013 23:59	1.17E+00	5.67E-01	3.69E-01	2.48E-03	5.47E-01	1.41E-01	6.26E-01	4.34E-01	9.48E-02	9.12E-02	7.21E-01	5.25E-01	3.20E-02	5.97E-05	1.97E+00	1.18E-01
WIMO1	34.7315	-98.7155	71	87	6/18/2013 0:00	6/18/2013 23:59	8.97E-01	8.73E-01	9.36E-02	8.97E-03	3.63E-01	2.70E-01	8.66E-01	1.04E+00	1.52E-01	1.77E-01	1.02E+00	1.22E+00	1.59E-02	2.31E-05	1.98E+00	3.11E-01
WIMO1	34.7315	-98.7155	71	87	6/21/2013 0:00	6/21/2013 23:59	1.57E+00	6.02E-01	1.15E+00	8.35E-01	9.23E-01	1.76E-02	9.14E-01	3.60E-01	0.00E+00	7.78E-02	9.14E-01	4.38E-01	1.88E-01	1.12E-01	1.98E+00	1.59E-01
WIMO1	34.7315	-98.7155	71	87	6/24/2013 0:00	6/24/2013 23:59	1.64E+00	8.26E-01	7.43E-01	3.48E-01	8.31E-01	1.17E-02	6.38E-01	3.95E-01	1.00E-04	7.35E-02	6.38E-01	4.68E-01	1.84E-01	8.10E-02	2.02E+00	2.05E-01
WIMO1	34.7315	-98.7155	71	87	6/27/2013 0:00	6/27/2013 23:59	2.52E+00	1.26E+00	6.29E-01	8.11E-03	1.13E+00	5.36E-02	1.15E+00	7.76E-01	9.34E-02	1.28E-01	1.25E+00	9.04E-01	3.91E-02	2.95E-04	1.99E+00	2.60E-01
