# Supplementary material for: On the implications of aerosol liquid water and phase separation for organic aerosol mass
Source: Atmos Chem Phys. Author manuscript; Available in PMC 2018 Aug 22. (PMC6104851; doi:10.5194/acp-17-343-2017)
Supplement: Supp [file NIHMS982683-supplement-Supp.zip › acpdata/figure6/PMF_LRK_20130601_R0.OUT.0531base.csv]

Observed values read from file:/work/MOD3DEV/has/southeast/obs_data/sitecmp_obs/lrk/PMF_LRK_20130601_R0.csv
Modeled values read from file:/work/MOD3DEV/has/southeast/soas2013/postprocessing/20160606set/output/CCTM_saprc07tic_0531base_isoprene.aconc.06
SiteId	Latitude	Longitude	Column	Row	Time On	Time Off	ISOPOA	ISOPOA	IEPOXONLYOA	IEPOXONLYOA	IEPOXGLYOA	IEPOXGLYOA
	(deg)	(deg)			(MM/DD/YYYY hh:mm)	(MM/DD/YYYY hh:mm)	ug/m3	ug/m3	ug/m3	ug/m3	ug/m3	ug/m3
							Observed	Modeled	Observed	Modeled	Observed	Modeled
LRKSOAS	35.6331	-83.9418	182	102	06/01/2013 03:00	06/01/2013 03:59	0.13271E+01	0.11651E+00	0.13271E+01	0.60457E-01	0.13271E+01	0.11965E+00
LRKSOAS	35.6331	-83.9418	182	102	06/01/2013 04:00	06/01/2013 04:59	0.12678E+01	0.14691E+00	0.12678E+01	0.82815E-01	0.12678E+01	0.14750E+00
LRKSOAS	35.6331	-83.9418	182	102	06/01/2013 05:00	06/01/2013 05:59	0.93672E+00	0.18170E+00	0.93672E+00	0.11080E+00	0.93672E+00	0.18190E+00
LRKSOAS	35.6331	-83.9418	182	102	06/01/2013 06:00	06/01/2013 06:59	0.74414E+00	0.21271E+00	0.74414E+00	0.13468E+00	0.74414E+00	0.21404E+00
LRKSOAS	35.6331	-83.9418	182	102	06/01/2013 07:00	06/01/2013 07:59	0.12919E+01	0.24995E+00	0.12919E+01	0.15039E+00	0.12919E+01	0.24246E+00
LRKSOAS	35.6331	-83.9418	182	102	06/01/2013 08:00	06/01/2013 08:59	0.11553E+01	0.23719E+00	0.11553E+01	0.13567E+00	0.11553E+01	0.22280E+00
LRKSOAS	35.6331	-83.9418	182	102	06/01/2013 09:00	06/01/2013 09:59	0.13004E+01	0.17342E+00	0.13004E+01	0.12263E+00	0.13004E+01	0.17890E+00
LRKSOAS	35.6331	-83.9418	182	102	06/01/2013 10:00	06/01/2013 10:59	0.95729E+00	0.13752E+00	0.95729E+00	0.10919E+00	0.95729E+00	0.15219E+00
LRKSOAS	35.6331	-83.9418	182	102	06/01/2013 11:00	06/01/2013 11:59	0.85596E+00	0.12288E+00	0.85596E+00	0.10071E+00	0.85596E+00	0.13899E+00
LRKSOAS	35.6331	-83.9418	182	102	06/01/2013 12:00	06/01/2013 12:59	0.10490E+01	0.15353E+00	0.10490E+01	0.13256E+00	0.10490E+01	0.17100E+00
LRKSOAS	35.6331	-83.9418	182	102	06/01/2013 13:00	06/01/2013 13:59	0.99028E+00	0.18625E+00	0.99028E+00	0.16432E+00	0.99028E+00	0.20129E+00
LRKSOAS	35.6331	-83.9418	182	102	06/01/2013 14:00	06/01/2013 14:59	0.70532E+00	0.19918E+00	0.70532E+00	0.16990E+00	0.70532E+00	0.20423E+00
LRKSOAS	35.6331	-83.9418	182	102	06/01/2013 15:00	06/01/2013 15:59	0.60614E+00	0.19547E+00	0.60614E+00	0.15110E+00	0.60614E+00	0.18677E+00
LRKSOAS	35.6331	-83.9418	182	102	06/01/2013 16:00	06/01/2013 16:59	0.67421E+00	0.19421E+00	0.67421E+00	0.13910E+00	0.67421E+00	0.17565E+00
LRKSOAS	35.6331	-83.9418	182	102	06/01/2013 17:00	06/01/2013 17:59	0.64217E+00	0.20539E+00	0.64217E+00	0.13449E+00	0.64217E+00	0.17249E+00
LRKSOAS	35.6331	-83.9418	182	102	06/01/2013 18:00	06/01/2013 18:59	0.91705E+00	0.24160E+00	0.91705E+00	0.15143E+00	0.91705E+00	0.19349E+00
LRKSOAS	35.6331	-83.9418	182	102	06/01/2013 19:00	06/01/2013 19:59	0.64070E+00	0.32795E+00	0.64070E+00	0.21491E+00	0.64070E+00	0.26326E+00
LRKSOAS	35.6331	-83.9418	182	102	06/01/2013 20:00	06/01/2013 20:59	0.57487E+00	0.39462E+00	0.57487E+00	0.25870E+00	0.57487E+00	0.30895E+00
LRKSOAS	35.6331	-83.9418	182	102	06/01/2013 21:00	06/01/2013 21:59	0.55718E+00	0.39208E+00	0.55718E+00	0.25552E+00	0.55718E+00	0.29920E+00
LRKSOAS	35.6331	-83.9418	182	102	06/01/2013 22:00	06/01/2013 22:59	0.63923E+00	0.36048E+00	0.63923E+00	0.24945E+00	0.63923E+00	0.28372E+00
LRKSOAS	35.6331	-83.9418	182	102	06/01/2013 23:00	06/01/2013 23:59	0.92007E+00	0.31611E+00	0.92007E+00	0.24824E+00	0.92007E+00	0.27232E+00
LRKSOAS	35.6331	-83.9418	182	102	06/02/2013 00:00	06/02/2013 00:59	0.63297E+00	0.30252E+00	0.63297E+00	0.24308E+00	0.63297E+00	0.27091E+00
LRKSOAS	35.6331	-83.9418	182	102	06/02/2013 01:00	06/02/2013 01:59	0.98663E+00	0.31245E+00	0.98663E+00	0.24991E+00	0.98663E+00	0.28539E+00
LRKSOAS	35.6331	-83.9418	182	102	06/02/2013 02:00	06/02/2013 02:59	0.17541E+01	0.25628E+00	0.17541E+01	0.19025E+00	0.17541E+01	0.23560E+00
LRKSOAS	35.6331	-83.9418	182	102	06/02/2013 03:00	06/02/2013 03:59	0.18731E+01	0.21937E+00	0.18731E+01	0.13866E+00	0.18731E+01	0.20911E+00
LRKSOAS	35.6331	-83.9418	182	102	06/02/2013 04:00	06/02/2013 04:59	0.19043E+01	0.25022E+00	0.19043E+01	0.15243E+00	0.19043E+01	0.24917E+00
LRKSOAS	35.6331	-83.9418	182	102	06/02/2013 05:00	06/02/2013 05:59	0.15759E+01	0.26259E+00	0.15759E+01	0.14395E+00	0.15759E+01	0.25787E+00
LRKSOAS	35.6331	-83.9418	182	102	06/02/2013 06:00	06/02/2013 06:59	0.11244E+01	0.22946E+00	0.11244E+01	0.87168E-01	0.11244E+01	0.20095E+00
LRKSOAS	35.6331	-83.9418	182	102	06/02/2013 07:00	06/02/2013 07:59	0.14485E+01	0.21550E+00	0.14485E+01	0.52479E-01	0.14485E+01	0.16594E+00
LRKSOAS	35.6331	-83.9418	182	102	06/02/2013 08:00	06/02/2013 08:59	0.12447E+01	0.22386E+00	0.12447E+01	0.57477E-01	0.12447E+01	0.16681E+00
LRKSOAS	35.6331	-83.9418	182	102	06/02/2013 09:00	06/02/2013 09:59	0.92218E+00	0.19858E+00	0.92218E+00	0.76816E-01	0.92218E+00	0.16005E+00
LRKSOAS	35.6331	-83.9418	182	102	06/02/2013 10:00	06/02/2013 10:59	0.12577E+01	0.17599E+00	0.12577E+01	0.98499E-01	0.12577E+01	0.15823E+00
LRKSOAS	35.6331	-83.9418	182	102	06/02/2013 11:00	06/02/2013 11:59	0.25117E+00	0.20121E+00	0.25117E+00	0.14368E+00	0.25117E+00	0.18883E+00
LRKSOAS	35.6331	-83.9418	182	102	06/02/2013 12:00	06/02/2013 12:59	0.11624E+00	0.20190E+00	0.11624E+00	0.14125E+00	0.11624E+00	0.18340E+00
LRKSOAS	35.6331	-83.9418	182	102	06/02/2013 13:00	06/02/2013 13:59	0.24091E+00	0.27973E+00	0.24091E+00	0.18528E+00	0.24091E+00	0.24527E+00
LRKSOAS	35.6331	-83.9418	182	102	06/02/2013 14:00	06/02/2013 14:59	0.14016E+00	0.49837E+00	0.14016E+00	0.35790E+00	0.14016E+00	0.44262E+00
LRKSOAS	35.6331	-83.9418	182	102	06/02/2013 15:00	06/02/2013 15:59	0.51067E-01	0.71037E+00	0.51067E-01	0.58860E+00	0.51067E-01	0.67321E+00
LRKSOAS	35.6331	-83.9418	182	102	06/02/2013 16:00	06/02/2013 16:59	0.61742E-01	0.83395E+00	0.61742E-01	0.74285E+00	0.61742E-01	0.80339E+00
LRKSOAS	35.6331	-83.9418	182	102	06/02/2013 17:00	06/02/2013 17:59	0.18227E+00	0.73423E+00	0.18227E+00	0.64165E+00	0.18227E+00	0.69382E+00
LRKSOAS	35.6331	-83.9418	182	102	06/02/2013 18:00	06/02/2013 18:59	0.17936E+00	0.63408E+00	0.17936E+00	0.55077E+00	0.17936E+00	0.59205E+00
LRKSOAS	35.6331	-83.9418	182	102	06/02/2013 19:00	06/02/2013 19:59	0.46816E+00	0.41106E+00	0.46816E+00	0.33995E+00	0.46816E+00	0.36990E+00
LRKSOAS	35.6331	-83.9418	182	102	06/02/2013 20:00	06/02/2013 20:59	0.41396E+00	0.31543E+00	0.41396E+00	0.22908E+00	0.41396E+00	0.25955E+00
LRKSOAS	35.6331	-83.9418	182	102	06/02/2013 21:00	06/02/2013 21:59	0.35734E+00	0.32796E+00	0.35734E+00	0.21043E+00	0.35734E+00	0.24531E+00
LRKSOAS	35.6331	-83.9418	182	102	06/02/2013 22:00	06/02/2013 22:59	0.26029E+00	0.33190E+00	0.26029E+00	0.19828E+00	0.26029E+00	0.23819E+00
LRKSOAS	35.6331	-83.9418	182	102	06/02/2013 23:00	06/02/2013 23:59	0.45765E+00	0.34186E+00	0.45765E+00	0.21238E+00	0.45765E+00	0.25836E+00
LRKSOAS	35.6331	-83.9418	182	102	06/03/2013 00:00	06/03/2013 00:59	0.42939E+00	0.35059E+00	0.42939E+00	0.22417E+00	0.42939E+00	0.27664E+00
LRKSOAS	35.6331	-83.9418	182	102	06/03/2013 01:00	06/03/2013 01:59	0.26360E+00	0.29319E+00	0.26360E+00	0.19398E+00	0.26360E+00	0.24026E+00
LRKSOAS	35.6331	-83.9418	182	102	06/03/2013 02:00	06/03/2013 02:59	0.44916E+00	0.33708E-01	0.44916E+00	0.26628E-01	0.44916E+00	0.32147E-01
LRKSOAS	35.6331	-83.9418	182	102	06/03/2013 03:00	06/03/2013 03:59	0.42013E+00	0.95159E-02	0.42013E+00	0.79499E-02	0.42013E+00	0.95723E-02
LRKSOAS	35.6331	-83.9418	182	102	06/03/2013 04:00	06/03/2013 04:59	0.47307E+00	0.39322E-02	0.47307E+00	0.31943E-02	0.47307E+00	0.39817E-02
LRKSOAS	35.6331	-83.9418	182	102	06/03/2013 05:00	06/03/2013 05:59	0.53877E+00	0.11456E-01	0.53877E+00	0.96156E-02	0.53877E+00	0.11534E-01
LRKSOAS	35.6331	-83.9418	182	102	06/03/2013 06:00	06/03/2013 06:59	0.49600E+00	0.16846E-01	0.49600E+00	0.14198E-01	0.49600E+00	0.16797E-01
LRKSOAS	35.6331	-83.9418	182	102	06/03/2013 07:00	06/03/2013 07:59	0.39176E+00	0.28657E-01	0.39176E+00	0.24095E-01	0.39176E+00	0.27383E-01
LRKSOAS	35.6331	-83.9418	182	102	06/03/2013 08:00	06/03/2013 08:59	0.47442E+00	0.48290E-01	0.47442E+00	0.40772E-01	0.47442E+00	0.46910E-01
LRKSOAS	35.6331	-83.9418	182	102	06/03/2013 09:00	06/03/2013 09:59	0.42147E+00	0.56829E-01	0.42147E+00	0.49342E-01	0.42147E+00	0.56390E-01
LRKSOAS	35.6331	-83.9418	182	102	06/03/2013 10:00	06/03/2013 10:59	0.53658E+00	0.62047E-01	0.53658E+00	0.55307E-01	0.53658E+00	0.62299E-01
LRKSOAS	35.6331	-83.9418	182	102	06/03/2013 11:00	06/03/2013 11:59	0.52699E+00	0.71799E-01	0.52699E+00	0.64344E-01	0.52699E+00	0.72004E-01
LRKSOAS	35.6331	-83.9418	182	102	06/03/2013 12:00	06/03/2013 12:59	0.55602E+00	0.87110E-01	0.55602E+00	0.75974E-01	0.55602E+00	0.84366E-01
LRKSOAS	35.6331	-83.9418	182	102	06/03/2013 13:00	06/03/2013 13:59	0.68322E+00	0.15894E+00	0.68322E+00	0.13262E+00	0.68322E+00	0.14495E+00
LRKSOAS	35.6331	-83.9418	182	102	06/03/2013 14:00	06/03/2013 14:59	0.71128E+00	0.27981E+00	0.71128E+00	0.23300E+00	0.71128E+00	0.25317E+00
LRKSOAS	35.6331	-83.9418	182	102	06/03/2013 15:00	06/03/2013 15:59	0.52251E+00	0.32665E+00	0.52251E+00	0.26170E+00	0.52251E+00	0.28735E+00
LRKSOAS	35.6331	-83.9418	182	102	06/03/2013 16:00	06/03/2013 16:59	0.39872E+00	0.37389E+00	0.39872E+00	0.27872E+00	0.39872E+00	0.31511E+00
LRKSOAS	35.6331	-83.9418	182	102	06/03/2013 17:00	06/03/2013 17:59	0.58074E+00	0.45760E+00	0.58074E+00	0.32694E+00	0.58074E+00	0.38995E+00
LRKSOAS	35.6331	-83.9418	182	102	06/03/2013 18:00	06/03/2013 18:59	0.44022E+00	0.61451E+00	0.44022E+00	0.45219E+00	0.44022E+00	0.56391E+00
LRKSOAS	35.6331	-83.9418	182	102	06/03/2013 19:00	06/03/2013 19:59	0.81589E+00	0.86118E+00	0.81589E+00	0.67159E+00	0.81589E+00	0.82501E+00
LRKSOAS	35.6331	-83.9418	182	102	06/03/2013 20:00	06/03/2013 20:59	0.96755E+00	0.10123E+01	0.96755E+00	0.79957E+00	0.96755E+00	0.96320E+00
LRKSOAS	35.6331	-83.9418	182	102	06/03/2013 21:00	06/03/2013 21:59	0.13415E+01	0.10645E+01	0.13415E+01	0.83539E+00	0.13415E+01	0.99982E+00
LRKSOAS	35.6331	-83.9418	182	102	06/03/2013 22:00	06/03/2013 22:59	0.10492E+01	0.10983E+01	0.10492E+01	0.85640E+00	0.10492E+01	0.10224E+01
LRKSOAS	35.6331	-83.9418	182	102	06/03/2013 23:00	06/03/2013 23:59	0.73120E+00	0.11152E+01	0.73120E+00	0.87079E+00	0.73120E+00	0.10388E+01
LRKSOAS	35.6331	-83.9418	182	102	06/04/2013 00:00	06/04/2013 00:59	0.80820E+00	0.11200E+01	0.80820E+00	0.89035E+00	0.80820E+00	0.10488E+01
LRKSOAS	35.6331	-83.9418	182	102	06/04/2013 01:00	06/04/2013 01:59	0.96578E+00	0.11325E+01	0.96578E+00	0.93234E+00	0.96578E+00	0.10762E+01
LRKSOAS	35.6331	-83.9418	182	102	06/04/2013 02:00	06/04/2013 02:59	0.85599E+00	0.13206E+01	0.85599E+00	0.11097E+01	0.85599E+00	0.12427E+01
LRKSOAS	35.6331	-83.9418	182	102	06/04/2013 03:00	06/04/2013 03:59	0.66102E+00	0.16345E+01	0.66102E+00	0.14294E+01	0.66102E+00	0.15644E+01
LRKSOAS	35.6331	-83.9418	182	102	06/04/2013 04:00	06/04/2013 04:59	0.64413E+00	0.14386E+01	0.64413E+00	0.12512E+01	0.64413E+00	0.13959E+01
LRKSOAS	35.6331	-83.9418	182	102	06/04/2013 05:00	06/04/2013 05:59	0.43038E+00	0.10838E+01	0.43038E+00	0.90826E+00	0.43038E+00	0.10548E+01
LRKSOAS	35.6331	-83.9418	182	102	06/04/2013 06:00	06/04/2013 06:59	0.82487E+00	0.90453E+00	0.82487E+00	0.72869E+00	0.82487E+00	0.87314E+00
LRKSOAS	35.6331	-83.9418	182	102	06/04/2013 07:00	06/04/2013 07:59	0.93953E+00	0.82843E+00	0.93953E+00	0.65493E+00	0.93953E+00	0.79978E+00
LRKSOAS	35.6331	-83.9418	182	102	06/04/2013 08:00	06/04/2013 08:59	0.73991E+00	0.79689E+00	0.73991E+00	0.62284E+00	0.73991E+00	0.77463E+00
LRKSOAS	35.6331	-83.9418	182	102	06/04/2013 09:00	06/04/2013 09:59	0.70663E+00	0.78751E+00	0.70663E+00	0.61160E+00	0.70663E+00	0.77626E+00
LRKSOAS	35.6331	-83.9418	182	102	06/04/2013 10:00	06/04/2013 10:59	0.80157E+00	0.78814E+00	0.80157E+00	0.61440E+00	0.80157E+00	0.79623E+00
LRKSOAS	35.6331	-83.9418	182	102	06/04/2013 11:00	06/04/2013 11:59	0.13127E+01	0.80743E+00	0.13127E+01	0.63625E+00	0.13127E+01	0.83966E+00
LRKSOAS	35.6331	-83.9418	182	102	06/04/2013 12:00	06/04/2013 12:59	0.14440E+01	0.82614E+00	0.14440E+01	0.65224E+00	0.14440E+01	0.88606E+00
LRKSOAS	35.6331	-83.9418	182	102	06/04/2013 13:00	06/04/2013 13:59	0.83716E+00	0.86002E+00	0.83716E+00	0.65524E+00	0.83716E+00	0.92453E+00
LRKSOAS	35.6331	-83.9418	182	102	06/04/2013 14:00	06/04/2013 14:59	0.10878E+01	0.10035E+01	0.10878E+01	0.74041E+00	0.10878E+01	0.10192E+01
LRKSOAS	35.6331	-83.9418	182	102	06/04/2013 15:00	06/04/2013 15:59	0.13155E+01	0.13682E+01	0.13155E+01	0.10986E+01	0.13155E+01	0.13408E+01
LRKSOAS	35.6331	-83.9418	182	102	06/04/2013 16:00	06/04/2013 16:59	0.15399E+01	0.14518E+01	0.15399E+01	0.12097E+01	0.15399E+01	0.14126E+01
LRKSOAS	35.6331	-83.9418	182	102	06/04/2013 17:00	06/04/2013 17:59	0.99864E+00	0.14654E+01	0.99864E+00	0.12164E+01	0.99864E+00	0.14076E+01
LRKSOAS	35.6331	-83.9418	182	102	06/04/2013 18:00	06/04/2013 18:59	0.13857E+01	0.15289E+01	0.13857E+01	0.12394E+01	0.13857E+01	0.14332E+01
LRKSOAS	35.6331	-83.9418	182	102	06/04/2013 19:00	06/04/2013 19:59	0.12587E+01	0.16608E+01	0.12587E+01	0.13256E+01	0.12587E+01	0.15256E+01
LRKSOAS	35.6331	-83.9418	182	102	06/04/2013 20:00	06/04/2013 20:59	0.14293E+01	0.19299E+01	0.14293E+01	0.15463E+01	0.14293E+01	0.17544E+01
LRKSOAS	35.6331	-83.9418	182	102	06/04/2013 21:00	06/04/2013 21:59	0.16890E+01	0.22895E+01	0.16890E+01	0.18606E+01	0.16890E+01	0.20799E+01
LRKSOAS	35.6331	-83.9418	182	102	06/04/2013 22:00	06/04/2013 22:59	0.20519E+01	0.26960E+01	0.20519E+01	0.22284E+01	0.20519E+01	0.24611E+01
LRKSOAS	35.6331	-83.9418	182	102	06/04/2013 23:00	06/04/2013 23:59	0.18432E+01	0.30021E+01	0.18432E+01	0.25205E+01	0.18432E+01	0.27683E+01
LRKSOAS	35.6331	-83.9418	182	102	06/05/2013 00:00	06/05/2013 00:59	0.19497E+01	0.29773E+01	0.19497E+01	0.24961E+01	0.19497E+01	0.27585E+01
LRKSOAS	35.6331	-83.9418	182	102	06/05/2013 01:00	06/05/2013 01:59	0.16861E+01	0.27443E+01	0.16861E+01	0.22972E+01	0.16861E+01	0.25777E+01
LRKSOAS	35.6331	-83.9418	182	102	06/05/2013 02:00	06/05/2013 02:59	0.14945E+01	0.26245E+01	0.14945E+01	0.22105E+01	0.14945E+01	0.25171E+01
LRKSOAS	35.6331	-83.9418	182	102	06/05/2013 03:00	06/05/2013 03:59	0.20816E+01	0.24728E+01	0.20816E+01	0.21217E+01	0.20816E+01	0.24446E+01
LRKSOAS	35.6331	-83.9418	182	102	06/05/2013 04:00	06/05/2013 04:59	0.22745E+01	0.24014E+01	0.22745E+01	0.20577E+01	0.22745E+01	0.24122E+01
LRKSOAS	35.6331	-83.9418	182	102	06/05/2013 05:00	06/05/2013 05:59	0.22360E+01	0.26255E+01	0.22360E+01	0.22712E+01	0.22360E+01	0.26651E+01
LRKSOAS	35.6331	-83.9418	182	102	06/05/2013 06:00	06/05/2013 06:59	0.18312E+01	0.25038E+01	0.18312E+01	0.21454E+01	0.18312E+01	0.25558E+01
LRKSOAS	35.6331	-83.9418	182	102	06/05/2013 07:00	06/05/2013 07:59	0.23997E+01	0.21321E+01	0.23997E+01	0.17887E+01	0.23997E+01	0.21807E+01
LRKSOAS	35.6331	-83.9418	182	102	06/05/2013 08:00	06/05/2013 08:59	0.14970E+01	0.18285E+01	0.14970E+01	0.15320E+01	0.14970E+01	0.18564E+01
LRKSOAS	35.6331	-83.9418	182	102	06/05/2013 09:00	06/05/2013 09:59	0.26631E+01	0.14797E+01	0.26631E+01	0.12509E+01	0.26631E+01	0.14953E+01
LRKSOAS	35.6331	-83.9418	182	102	06/05/2013 10:00	06/05/2013 10:59	0.20303E+01	0.11357E+01	0.20303E+01	0.97220E+00	0.20303E+01	0.11474E+01
LRKSOAS	35.6331	-83.9418	182	102	06/05/2013 11:00	06/05/2013 11:59	0.23774E+01	0.92799E+00	0.23774E+01	0.80982E+00	0.23774E+01	0.95210E+00
LRKSOAS	35.6331	-83.9418	182	102	06/05/2013 12:00	06/05/2013 12:59	0.24888E+01	0.82420E+00	0.24888E+01	0.73315E+00	0.24888E+01	0.86084E+00
LRKSOAS	35.6331	-83.9418	182	102	06/05/2013 13:00	06/05/2013 13:59	0.23515E+01	0.80897E+00	0.23515E+01	0.71693E+00	0.23515E+01	0.83872E+00
LRKSOAS	35.6331	-83.9418	182	102	06/05/2013 14:00	06/05/2013 14:59	0.26218E+01	0.85996E+00	0.26218E+01	0.74844E+00	0.26218E+01	0.85894E+00
LRKSOAS	35.6331	-83.9418	182	102	06/05/2013 15:00	06/05/2013 15:59	0.24692E+01	0.96903E+00	0.24692E+01	0.85656E+00	0.24692E+01	0.94655E+00
LRKSOAS	35.6331	-83.9418	182	102	06/05/2013 16:00	06/05/2013 16:59	0.27170E+01	0.10253E+01	0.27170E+01	0.90099E+00	0.27170E+01	0.98927E+00
LRKSOAS	35.6331	-83.9418	182	102	06/05/2013 17:00	06/05/2013 17:59	0.29103E+01	0.11488E+01	0.29103E+01	0.95725E+00	0.29103E+01	0.10683E+01
LRKSOAS	35.6331	-83.9418	182	102	06/05/2013 18:00	06/05/2013 18:59	0.31451E+01	0.13448E+01	0.31451E+01	0.10424E+01	0.31451E+01	0.11642E+01
LRKSOAS	35.6331	-83.9418	182	102	06/05/2013 19:00	06/05/2013 19:59	0.34419E+01	0.15393E+01	0.34419E+01	0.12218E+01	0.34419E+01	0.13207E+01
LRKSOAS	35.6331	-83.9418	182	102	06/05/2013 20:00	06/05/2013 20:59	0.25667E+01	0.17332E+01	0.25667E+01	0.14345E+01	0.25667E+01	0.15127E+01
LRKSOAS	35.6331	-83.9418	182	102	06/05/2013 21:00	06/05/2013 21:59	0.38048E+00	0.17200E+01	0.38048E+00	0.14449E+01	0.38048E+00	0.15128E+01
LRKSOAS	35.6331	-83.9418	182	102	06/05/2013 22:00	06/05/2013 22:59	0.92546E-01	0.13656E+01	0.92546E-01	0.11549E+01	0.92546E-01	0.12108E+01
LRKSOAS	35.6331	-83.9418	182	102	06/05/2013 23:00	06/05/2013 23:59	0.40591E+00	0.10492E+01	0.40591E+00	0.89732E+00	0.40591E+00	0.94266E+00
LRKSOAS	35.6331	-83.9418	182	102	06/06/2013 00:00	06/06/2013 00:59	0.41609E+00	0.82170E+00	0.41609E+00	0.68805E+00	0.41609E+00	0.73115E+00
LRKSOAS	35.6331	-83.9418	182	102	06/06/2013 01:00	06/06/2013 01:59	0.18086E+00	0.83759E+00	0.18086E+00	0.68710E+00	0.18086E+00	0.74650E+00
LRKSOAS	35.6331	-83.9418	182	102	06/06/2013 02:00	06/06/2013 02:59	0.42046E+00	0.95758E+00	0.42046E+00	0.74289E+00	0.42046E+00	0.83746E+00
LRKSOAS	35.6331	-83.9418	182	102	06/06/2013 03:00	06/06/2013 03:59	0.23931E+00	0.96265E+00	0.23931E+00	0.75761E+00	0.23931E+00	0.85902E+00
LRKSOAS	35.6331	-83.9418	182	102	06/06/2013 04:00	06/06/2013 04:59	0.49530E+00	0.92027E+00	0.49530E+00	0.76256E+00	0.49530E+00	0.84591E+00
LRKSOAS	35.6331	-83.9418	182	102	06/06/2013 05:00	06/06/2013 05:59	0.32695E+00	0.75360E+00	0.32695E+00	0.61758E+00	0.32695E+00	0.68493E+00
LRKSOAS	35.6331	-83.9418	182	102	06/06/2013 06:00	06/06/2013 06:59	0.13399E-01	0.58600E+00	0.13399E-01	0.44919E+00	0.13399E-01	0.51486E+00
LRKSOAS	35.6331	-83.9418	182	102	06/06/2013 07:00	06/06/2013 07:59	0.27384E+00	0.57418E+00	0.27384E+00	0.43008E+00	0.27384E+00	0.50361E+00
LRKSOAS	35.6331	-83.9418	182	102	06/06/2013 08:00	06/06/2013 08:59	0.52433E+00	0.75945E+00	0.52433E+00	0.62339E+00	0.52433E+00	0.69296E+00
LRKSOAS	35.6331	-83.9418	182	102	06/06/2013 09:00	06/06/2013 09:59	0.10966E+00	0.79156E+00	0.10966E+00	0.69540E+00	0.10966E+00	0.74486E+00
LRKSOAS	35.6331	-83.9418	182	102	06/06/2013 10:00	06/06/2013 10:59	0.17802E+00	0.52127E+00	0.17802E+00	0.47592E+00	0.17802E+00	0.50203E+00
LRKSOAS	35.6331	-83.9418	182	102	06/06/2013 11:00	06/06/2013 11:59	0.15528E+00	0.37298E+00	0.15528E+00	0.34530E+00	0.15528E+00	0.36324E+00
LRKSOAS	35.6331	-83.9418	182	102	06/06/2013 12:00	06/06/2013 12:59	0.27296E+00	0.39222E+00	0.27296E+00	0.36554E+00	0.27296E+00	0.38411E+00
LRKSOAS	35.6331	-83.9418	182	102	06/06/2013 13:00	06/06/2013 13:59	0.33105E+00	0.56258E+00	0.33105E+00	0.51847E+00	0.33105E+00	0.54021E+00
LRKSOAS	35.6331	-83.9418	182	102	06/06/2013 14:00	06/06/2013 14:59	0.54464E+00	0.76510E+00	0.54464E+00	0.69858E+00	0.54464E+00	0.72311E+00
LRKSOAS	35.6331	-83.9418	182	102	06/06/2013 15:00	06/06/2013 15:59	0.36554E+00	0.89601E+00	0.36554E+00	0.81364E+00	0.36554E+00	0.84240E+00
LRKSOAS	35.6331	-83.9418	182	102	06/06/2013 16:00	06/06/2013 16:59	0.53291E+00	0.10461E+01	0.53291E+00	0.94533E+00	0.53291E+00	0.97935E+00
LRKSOAS	35.6331	-83.9418	182	102	06/06/2013 17:00	06/06/2013 17:59	0.36043E+00	0.10883E+01	0.36043E+00	0.97244E+00	0.36043E+00	0.10065E+01
LRKSOAS	35.6331	-83.9418	182	102	06/06/2013 18:00	06/06/2013 18:59	0.40954E+00	0.10570E+01	0.40954E+00	0.91780E+00	0.40954E+00	0.95073E+00
LRKSOAS	35.6331	-83.9418	182	102	06/06/2013 19:00	06/06/2013 19:59	0.60656E+00	0.11447E+01	0.60656E+00	0.94582E+00	0.60656E+00	0.98547E+00
LRKSOAS	35.6331	-83.9418	182	102	06/06/2013 20:00	06/06/2013 20:59	0.68981E+00	0.11885E+01	0.68981E+00	0.91310E+00	0.68981E+00	0.96852E+00
LRKSOAS	35.6331	-83.9418	182	102	06/06/2013 21:00	06/06/2013 21:59	0.49973E+00	0.12497E+01	0.49973E+00	0.92923E+00	0.49973E+00	0.99870E+00
LRKSOAS	35.6331	-83.9418	182	102	06/06/2013 22:00	06/06/2013 22:59	0.10103E+01	0.13648E+01	0.10103E+01	0.10332E+01	0.10103E+01	0.11109E+01
LRKSOAS	35.6331	-83.9418	182	102	06/06/2013 23:00	06/06/2013 23:59	0.79191E+00	0.13565E+01	0.79191E+00	0.10545E+01	0.79191E+00	0.11358E+01
LRKSOAS	35.6331	-83.9418	182	102	06/07/2013 00:00	06/07/2013 00:59	0.13112E+01	0.12983E+01	0.13112E+01	0.10458E+01	0.13112E+01	0.11269E+01
LRKSOAS	35.6331	-83.9418	182	102	06/07/2013 01:00	06/07/2013 01:59	0.96208E+00	0.13092E+01	0.96208E+00	0.10623E+01	0.96208E+00	0.11437E+01
LRKSOAS	35.6331	-83.9418	182	102	06/07/2013 02:00	06/07/2013 02:59	0.92044E+00	0.12975E+01	0.92044E+00	0.10462E+01	0.92044E+00	0.11260E+01
LRKSOAS	35.6331	-83.9418	182	102	06/07/2013 03:00	06/07/2013 03:59	0.97857E+00	0.12141E+01	0.97857E+00	0.97688E+00	0.97857E+00	0.10568E+01
LRKSOAS	35.6331	-83.9418	182	102	06/07/2013 04:00	06/07/2013 04:59	0.84517E+00	0.11615E+01	0.84517E+00	0.96097E+00	0.84517E+00	0.10432E+01
LRKSOAS	35.6331	-83.9418	182	102	06/07/2013 05:00	06/07/2013 05:59	0.32320E+00	0.10818E+01	0.32320E+00	0.92529E+00	0.32320E+00	0.10047E+01
LRKSOAS	35.6331	-83.9418	182	102	06/07/2013 06:00	06/07/2013 06:59	0.35652E+00	0.92311E+00	0.35652E+00	0.77370E+00	0.35652E+00	0.84246E+00
LRKSOAS	35.6331	-83.9418	182	102	06/07/2013 07:00	06/07/2013 07:59	0.32437E+00	0.76364E+00	0.32437E+00	0.62672E+00	0.32437E+00	0.68618E+00
LRKSOAS	35.6331	-83.9418	182	102	06/07/2013 08:00	06/07/2013 08:59	0.50468E+00	0.74701E+00	0.50468E+00	0.60776E+00	0.50468E+00	0.66600E+00
LRKSOAS	35.6331	-83.9418	182	102	06/07/2013 09:00	06/07/2013 09:59	0.18514E+00	0.82845E+00	0.18514E+00	0.67554E+00	0.18514E+00	0.74000E+00
LRKSOAS	35.6331	-83.9418	182	102	06/07/2013 10:00	06/07/2013 10:59	0.27173E+00	0.94873E+00	0.27173E+00	0.77508E+00	0.27173E+00	0.85441E+00
LRKSOAS	35.6331	-83.9418	182	102	06/07/2013 11:00	06/07/2013 11:59	0.12513E+00	0.98975E+00	0.12513E+00	0.80142E+00	0.12513E+00	0.89865E+00
LRKSOAS	35.6331	-83.9418	182	102	06/07/2013 12:00	06/07/2013 12:59	0.19179E+00	0.97775E+00	0.19179E+00	0.78799E+00	0.19179E+00	0.90195E+00
LRKSOAS	35.6331	-83.9418	182	102	06/07/2013 13:00	06/07/2013 13:59	0.31798E+00	0.10029E+01	0.31798E+00	0.74719E+00	0.31798E+00	0.90020E+00
LRKSOAS	35.6331	-83.9418	182	102	06/07/2013 14:00	06/07/2013 14:59	0.88216E+00	0.86322E+00	0.88216E+00	0.60489E+00	0.88216E+00	0.77822E+00
LRKSOAS	35.6331	-83.9418	182	102	06/07/2013 15:00	06/07/2013 15:59	0.96276E+00	0.57748E+00	0.96276E+00	0.36888E+00	0.96276E+00	0.48855E+00
LRKSOAS	35.6331	-83.9418	182	102	06/07/2013 16:00	06/07/2013 16:59	0.13615E+01	0.32109E+00	0.13615E+01	0.16229E+00	0.13615E+01	0.22194E+00
LRKSOAS	35.6331	-83.9418	182	102	06/07/2013 17:00	06/07/2013 17:59	0.63833E+00	0.21843E+00	0.63833E+00	0.84707E-01	0.63833E+00	0.11537E+00
LRKSOAS	35.6331	-83.9418	182	102	06/07/2013 18:00	06/07/2013 18:59	0.73727E+00	0.21277E+00	0.73727E+00	0.85858E-01	0.73727E+00	0.11031E+00
LRKSOAS	35.6331	-83.9418	182	102	06/07/2013 19:00	06/07/2013 19:59	0.51036E+00	0.23029E+00	0.51036E+00	0.10431E+00	0.51036E+00	0.12675E+00
LRKSOAS	35.6331	-83.9418	182	102	06/07/2013 20:00	06/07/2013 20:59	0.75816E+00	0.27260E+00	0.75816E+00	0.12871E+00	0.75816E+00	0.15300E+00
LRKSOAS	35.6331	-83.9418	182	102	06/07/2013 21:00	06/07/2013 21:59	0.10770E+01	0.33767E+00	0.10770E+01	0.16551E+00	0.10770E+01	0.19595E+00
LRKSOAS	35.6331	-83.9418	182	102	06/07/2013 22:00	06/07/2013 22:59	0.13519E+01	0.40816E+00	0.13519E+01	0.20860E+00	0.13519E+01	0.24476E+00
LRKSOAS	35.6331	-83.9418	182	102	06/07/2013 23:00	06/07/2013 23:59	0.13149E+01	0.46618E+00	0.13149E+01	0.26100E+00	0.13149E+01	0.30129E+00
LRKSOAS	35.6331	-83.9418	182	102	06/08/2013 00:00	06/08/2013 00:59	0.67129E+00	0.53382E+00	0.67129E+00	0.33688E+00	0.67129E+00	0.38268E+00
LRKSOAS	35.6331	-83.9418	182	102	06/08/2013 01:00	06/08/2013 01:59	-999	0.65553E+00	-999	0.45222E+00	-999	0.50890E+00
LRKSOAS	35.6331	-83.9418	182	102	06/08/2013 02:00	06/08/2013 02:59	-999	0.69464E+00	-999	0.47463E+00	-999	0.54065E+00
LRKSOAS	35.6331	-83.9418	182	102	06/08/2013 03:00	06/08/2013 03:59	-999	0.62449E+00	-999	0.39464E+00	-999	0.46012E+00
LRKSOAS	35.6331	-83.9418	182	102	06/08/2013 04:00	06/08/2013 04:59	0.12141E+01	0.90213E+00	0.12141E+01	0.64705E+00	0.12141E+01	0.73259E+00
LRKSOAS	35.6331	-83.9418	182	102	06/08/2013 05:00	06/08/2013 05:59	0.10184E+01	0.17971E+01	0.10184E+01	0.14957E+01	0.10184E+01	0.16339E+01
LRKSOAS	35.6331	-83.9418	182	102	06/08/2013 06:00	06/08/2013 06:59	0.10568E+01	0.22436E+01	0.10568E+01	0.19313E+01	0.10568E+01	0.21253E+01
LRKSOAS	35.6331	-83.9418	182	102	06/08/2013 07:00	06/08/2013 07:59	0.10793E+01	0.26081E+01	0.10793E+01	0.23046E+01	0.10793E+01	0.25683E+01
LRKSOAS	35.6331	-83.9418	182	102	06/08/2013 08:00	06/08/2013 08:59	0.72362E+00	0.30815E+01	0.72362E+00	0.27834E+01	0.72362E+00	0.31100E+01
LRKSOAS	35.6331	-83.9418	182	102	06/08/2013 09:00	06/08/2013 09:59	0.20257E+01	0.35516E+01	0.20257E+01	0.32560E+01	0.20257E+01	0.36282E+01
LRKSOAS	35.6331	-83.9418	182	102	06/08/2013 10:00	06/08/2013 10:59	0.16411E+01	0.40938E+01	0.16411E+01	0.37905E+01	0.16411E+01	0.41855E+01
LRKSOAS	35.6331	-83.9418	182	102	06/08/2013 11:00	06/08/2013 11:59	0.12138E+01	0.43798E+01	0.12138E+01	0.40812E+01	0.12138E+01	0.44580E+01
LRKSOAS	35.6331	-83.9418	182	102	06/08/2013 12:00	06/08/2013 12:59	0.53192E+00	0.45625E+01	0.53192E+00	0.42245E+01	0.53192E+00	0.45871E+01
LRKSOAS	35.6331	-83.9418	182	102	06/08/2013 13:00	06/08/2013 13:59	0.14060E+01	0.47335E+01	0.14060E+01	0.43306E+01	0.14060E+01	0.47163E+01
LRKSOAS	35.6331	-83.9418	182	102	06/08/2013 14:00	06/08/2013 14:59	0.15872E+01	0.44061E+01	0.15872E+01	0.40297E+01	0.15872E+01	0.43752E+01
LRKSOAS	35.6331	-83.9418	182	102	06/08/2013 15:00	06/08/2013 15:59	0.15326E+01	0.41064E+01	0.15326E+01	0.37447E+01	0.15326E+01	0.40452E+01
LRKSOAS	35.6331	-83.9418	182	102	06/08/2013 16:00	06/08/2013 16:59	0.14249E+01	0.37001E+01	0.14249E+01	0.33515E+01	0.14249E+01	0.36109E+01
LRKSOAS	35.6331	-83.9418	182	102	06/08/2013 17:00	06/08/2013 17:59	0.10029E+01	0.27923E+01	0.10029E+01	0.25031E+01	0.10029E+01	0.26953E+01
LRKSOAS	35.6331	-83.9418	182	102	06/08/2013 18:00	06/08/2013 18:59	0.12368E+01	0.18576E+01	0.12368E+01	0.16341E+01	0.12368E+01	0.17628E+01
LRKSOAS	35.6331	-83.9418	182	102	06/08/2013 19:00	06/08/2013 19:59	0.10950E+01	0.13618E+01	0.10950E+01	0.11641E+01	0.10950E+01	0.12648E+01
LRKSOAS	35.6331	-83.9418	182	102	06/08/2013 20:00	06/08/2013 20:59	0.12570E+01	0.12033E+01	0.12570E+01	0.99600E+00	0.12570E+01	0.10961E+01
LRKSOAS	35.6331	-83.9418	182	102	06/08/2013 21:00	06/08/2013 21:59	0.12319E+01	0.14715E+01	0.12319E+01	0.12229E+01	0.12319E+01	0.13518E+01
LRKSOAS	35.6331	-83.9418	182	102	06/08/2013 22:00	06/08/2013 22:59	0.10904E+01	0.16740E+01	0.10904E+01	0.13909E+01	0.10904E+01	0.15551E+01
LRKSOAS	35.6331	-83.9418	182	102	06/08/2013 23:00	06/08/2013 23:59	0.18709E+01	0.16909E+01	0.18709E+01	0.14064E+01	0.18709E+01	0.16152E+01
LRKSOAS	35.6331	-83.9418	182	102	06/09/2013 00:00	06/09/2013 00:59	0.19112E+01	0.17901E+01	0.19112E+01	0.15067E+01	0.19112E+01	0.17685E+01
LRKSOAS	35.6331	-83.9418	182	102	06/09/2013 01:00	06/09/2013 01:59	0.19719E+01	0.20146E+01	0.19719E+01	0.17345E+01	0.19719E+01	0.20604E+01
LRKSOAS	35.6331	-83.9418	182	102	06/09/2013 02:00	06/09/2013 02:59	0.23499E+01	0.21728E+01	0.23499E+01	0.19097E+01	0.23499E+01	0.22914E+01
LRKSOAS	35.6331	-83.9418	182	102	06/09/2013 03:00	06/09/2013 03:59	0.20894E+01	0.21378E+01	0.20894E+01	0.19152E+01	0.20894E+01	0.22982E+01
LRKSOAS	35.6331	-83.9418	182	102	06/09/2013 04:00	06/09/2013 04:59	0.29201E+01	0.26649E+01	0.29201E+01	0.24184E+01	0.29201E+01	0.28379E+01
LRKSOAS	35.6331	-83.9418	182	102	06/09/2013 05:00	06/09/2013 05:59	0.23274E+01	0.37841E+01	0.23274E+01	0.34644E+01	0.23274E+01	0.39464E+01
LRKSOAS	35.6331	-83.9418	182	102	06/09/2013 06:00	06/09/2013 06:59	0.23950E+01	0.40613E+01	0.23950E+01	0.37447E+01	0.23950E+01	0.42325E+01
LRKSOAS	35.6331	-83.9418	182	102	06/09/2013 07:00	06/09/2013 07:59	0.29071E+01	0.42112E+01	0.29071E+01	0.38808E+01	0.29071E+01	0.44008E+01
LRKSOAS	35.6331	-83.9418	182	102	06/09/2013 08:00	06/09/2013 08:59	0.34607E+01	0.42569E+01	0.34607E+01	0.39082E+01	0.34607E+01	0.44555E+01
LRKSOAS	35.6331	-83.9418	182	102	06/09/2013 09:00	06/09/2013 09:59	0.37012E+01	0.41810E+01	0.37012E+01	0.38355E+01	0.37012E+01	0.43578E+01
LRKSOAS	35.6331	-83.9418	182	102	06/09/2013 10:00	06/09/2013 10:59	0.52687E+01	0.39856E+01	0.52687E+01	0.36599E+01	0.52687E+01	0.41388E+01
LRKSOAS	35.6331	-83.9418	182	102	06/09/2013 11:00	06/09/2013 11:59	0.48064E+01	0.39864E+01	0.48064E+01	0.36708E+01	0.48064E+01	0.41205E+01
LRKSOAS	35.6331	-83.9418	182	102	06/09/2013 12:00	06/09/2013 12:59	0.47120E+01	0.40095E+01	0.47120E+01	0.36915E+01	0.47120E+01	0.40983E+01
LRKSOAS	35.6331	-83.9418	182	102	06/09/2013 13:00	06/09/2013 13:59	0.41059E+01	0.38929E+01	0.41059E+01	0.35426E+01	0.41059E+01	0.39103E+01
LRKSOAS	35.6331	-83.9418	182	102	06/09/2013 14:00	06/09/2013 14:59	0.37921E+01	0.29875E+01	0.37921E+01	0.26422E+01	0.37921E+01	0.29247E+01
LRKSOAS	35.6331	-83.9418	182	102	06/09/2013 15:00	06/09/2013 15:59	0.31460E+01	0.12572E+01	0.31460E+01	0.10803E+01	0.31460E+01	0.11888E+01
LRKSOAS	35.6331	-83.9418	182	102	06/09/2013 16:00	06/09/2013 16:59	0.27844E+01	0.36782E+00	0.27844E+01	0.30996E+00	0.27844E+01	0.33597E+00
LRKSOAS	35.6331	-83.9418	182	102	06/09/2013 17:00	06/09/2013 17:59	0.18038E+01	0.16590E+00	0.18038E+01	0.13529E+00	0.18038E+01	0.14376E+00
LRKSOAS	35.6331	-83.9418	182	102	06/09/2013 18:00	06/09/2013 18:59	0.14887E+01	0.14580E+00	0.14887E+01	0.10857E+00	0.14887E+01	0.11373E+00
LRKSOAS	35.6331	-83.9418	182	102	06/09/2013 19:00	06/09/2013 19:59	0.13583E+01	0.22909E+00	0.13583E+01	0.15588E+00	0.13583E+01	0.16242E+00
LRKSOAS	35.6331	-83.9418	182	102	06/09/2013 20:00	06/09/2013 20:59	0.12736E+01	0.25993E+00	0.12736E+01	0.18008E+00	0.12736E+01	0.18676E+00
LRKSOAS	35.6331	-83.9418	182	102	06/09/2013 21:00	06/09/2013 21:59	0.22012E+00	0.14284E+00	0.22012E+00	0.10074E+00	0.22012E+00	0.10534E+00
LRKSOAS	35.6331	-83.9418	182	102	06/09/2013 22:00	06/09/2013 22:59	0.26184E+00	0.55668E-01	0.26184E+00	0.39554E-01	0.26184E+00	0.41957E-01
LRKSOAS	35.6331	-83.9418	182	102	06/09/2013 23:00	06/09/2013 23:59	0.64662E+00	0.33978E-01	0.64662E+00	0.24235E-01	0.64662E+00	0.26162E-01
LRKSOAS	35.6331	-83.9418	182	102	06/10/2013 00:00	06/10/2013 00:59	0.44497E+00	0.52705E-01	0.44497E+00	0.37340E-01	0.44497E+00	0.42240E-01
LRKSOAS	35.6331	-83.9418	182	102	06/10/2013 01:00	06/10/2013 01:59	0.31166E+00	0.79480E-01	0.31166E+00	0.58797E-01	0.31166E+00	0.67711E-01
LRKSOAS	35.6331	-83.9418	182	102	06/10/2013 02:00	06/10/2013 02:59	0.91066E-01	0.83105E-01	0.91066E-01	0.60058E-01	0.91066E-01	0.72061E-01
LRKSOAS	35.6331	-83.9418	182	102	06/10/2013 03:00	06/10/2013 03:59	0.10397E+00	0.20910E-01	0.10397E+00	0.14491E-01	0.10397E+00	0.18708E-01
LRKSOAS	35.6331	-83.9418	182	102	06/10/2013 04:00	06/10/2013 04:59	0.16372E+00	0.23785E-02	0.16372E+00	0.19186E-02	0.16372E+00	0.25115E-02
LRKSOAS	35.6331	-83.9418	182	102	06/10/2013 05:00	06/10/2013 05:59	0.14597E+00	0.34787E-02	0.14597E+00	0.26758E-02	0.14597E+00	0.34577E-02
LRKSOAS	35.6331	-83.9418	182	102	06/10/2013 06:00	06/10/2013 06:59	0.96718E-01	0.18473E-01	0.96718E-01	0.12177E-01	0.96718E-01	0.17301E-01
LRKSOAS	35.6331	-83.9418	182	102	06/10/2013 07:00	06/10/2013 07:59	0.12065E+00	0.25942E-01	0.12065E+00	0.12705E-01	0.12065E+00	0.30198E-01
LRKSOAS	35.6331	-83.9418	182	102	06/10/2013 08:00	06/10/2013 08:59	0.74930E-02	0.42312E-01	0.74930E-02	0.15219E-01	0.74930E-02	0.48150E-01
LRKSOAS	35.6331	-83.9418	182	102	06/10/2013 09:00	06/10/2013 09:59	0.13955E+00	0.66557E-01	0.13955E+00	0.29405E-01	0.13955E+00	0.75664E-01
LRKSOAS	35.6331	-83.9418	182	102	06/10/2013 10:00	06/10/2013 10:59	0.11715E+00	0.70799E-01	0.11715E+00	0.32113E-01	0.11715E+00	0.10076E+00
LRKSOAS	35.6331	-83.9418	182	102	06/10/2013 11:00	06/10/2013 11:59	0.89349E-01	0.90618E-01	0.89349E-01	0.66885E-01	0.89349E-01	0.11809E+00
LRKSOAS	35.6331	-83.9418	182	102	06/10/2013 12:00	06/10/2013 12:59	0.12056E+00	0.96661E-01	0.12056E+00	0.84297E-01	0.12056E+00	0.10703E+00
LRKSOAS	35.6331	-83.9418	182	102	06/10/2013 13:00	06/10/2013 13:59	0.14305E+00	0.12088E+00	0.14305E+00	0.10019E+00	0.14305E+00	0.10987E+00
LRKSOAS	35.6331	-83.9418	182	102	06/10/2013 14:00	06/10/2013 14:59	0.11024E+00	0.27270E+00	0.11024E+00	0.22353E+00	0.11024E+00	0.23636E+00
LRKSOAS	35.6331	-83.9418	182	102	06/10/2013 15:00	06/10/2013 15:59	0.11082E-01	0.44788E+00	0.11082E-01	0.36328E+00	0.11082E-01	0.38484E+00
LRKSOAS	35.6331	-83.9418	182	102	06/10/2013 16:00	06/10/2013 16:59	0.89484E-01	0.47671E+00	0.89484E-01	0.37724E+00	0.89484E-01	0.40333E+00
LRKSOAS	35.6331	-83.9418	182	102	06/10/2013 17:00	06/10/2013 17:59	0.47425E+00	0.29022E+00	0.47425E+00	0.21234E+00	0.47425E+00	0.23167E+00
LRKSOAS	35.6331	-83.9418	182	102	06/10/2013 18:00	06/10/2013 18:59	0.25890E+00	0.17398E+00	0.25890E+00	0.11738E+00	0.25890E+00	0.13157E+00
LRKSOAS	35.6331	-83.9418	182	102	06/10/2013 19:00	06/10/2013 19:59	0.67225E-01	0.15159E+00	0.67225E-01	0.97042E-01	0.67225E-01	0.11174E+00
LRKSOAS	35.6331	-83.9418	182	102	06/10/2013 20:00	06/10/2013 20:59	0.21459E+00	0.13941E+00	0.21459E+00	0.78009E-01	0.21459E+00	0.95873E-01
LRKSOAS	35.6331	-83.9418	182	102	06/10/2013 21:00	06/10/2013 21:59	0.41530E+00	0.14310E+00	0.41530E+00	0.72293E-01	0.41530E+00	0.94891E-01
LRKSOAS	35.6331	-83.9418	182	102	06/10/2013 22:00	06/10/2013 22:59	0.54881E+00	0.16372E+00	0.54881E+00	0.81546E-01	0.54881E+00	0.11079E+00
LRKSOAS	35.6331	-83.9418	182	102	06/10/2013 23:00	06/10/2013 23:59	0.65496E+00	0.17240E+00	0.65496E+00	0.86659E-01	0.65496E+00	0.12172E+00
LRKSOAS	35.6331	-83.9418	182	102	06/11/2013 00:00	06/11/2013 00:59	0.62814E+00	0.15920E+00	0.62814E+00	0.76515E-01	0.62814E+00	0.11117E+00
LRKSOAS	35.6331	-83.9418	182	102	06/11/2013 01:00	06/11/2013 01:59	0.51082E+00	0.13845E+00	0.51082E+00	0.65355E-01	0.51082E+00	0.98394E-01
LRKSOAS	35.6331	-83.9418	182	102	06/11/2013 02:00	06/11/2013 02:59	0.79292E+00	0.14117E+00	0.79292E+00	0.71571E-01	0.79292E+00	0.10499E+00
LRKSOAS	35.6331	-83.9418	182	102	06/11/2013 03:00	06/11/2013 03:59	0.12524E+01	0.34850E+00	0.12524E+01	0.22183E+00	0.12524E+01	0.28287E+00
LRKSOAS	35.6331	-83.9418	182	102	06/11/2013 04:00	06/11/2013 04:59	0.95557E+00	0.73154E+00	0.95557E+00	0.48592E+00	0.95557E+00	0.61443E+00
LRKSOAS	35.6331	-83.9418	182	102	06/11/2013 05:00	06/11/2013 05:59	0.82441E+00	0.89972E+00	0.82441E+00	0.61391E+00	0.82441E+00	0.77655E+00
LRKSOAS	35.6331	-83.9418	182	102	06/11/2013 06:00	06/11/2013 06:59	0.96472E+00	0.11298E+01	0.96472E+00	0.83684E+00	0.96472E+00	0.10252E+01
LRKSOAS	35.6331	-83.9418	182	102	06/11/2013 07:00	06/11/2013 07:59	0.93252E+00	0.81552E+00	0.93252E+00	0.63191E+00	0.93252E+00	0.76431E+00
LRKSOAS	35.6331	-83.9418	182	102	06/11/2013 08:00	06/11/2013 08:59	0.88851E+00	0.92226E+00	0.88851E+00	0.67955E+00	0.88851E+00	0.84170E+00
LRKSOAS	35.6331	-83.9418	182	102	06/11/2013 09:00	06/11/2013 09:59	0.10800E+01	0.92825E+00	0.10800E+01	0.63854E+00	0.10800E+01	0.81460E+00
LRKSOAS	35.6331	-83.9418	182	102	06/11/2013 10:00	06/11/2013 10:59	0.13420E+01	0.91197E+00	0.13420E+01	0.66210E+00	0.13420E+01	0.82631E+00
LRKSOAS	35.6331	-83.9418	182	102	06/11/2013 11:00	06/11/2013 11:59	0.11773E+01	0.78928E+00	0.11773E+01	0.57412E+00	0.11773E+01	0.73008E+00
LRKSOAS	35.6331	-83.9418	182	102	06/11/2013 12:00	06/11/2013 12:59	0.13683E+01	0.80731E+00	0.13683E+01	0.56471E+00	0.13683E+01	0.73004E+00
LRKSOAS	35.6331	-83.9418	182	102	06/11/2013 13:00	06/11/2013 13:59	0.15802E+01	0.10112E+01	0.15802E+01	0.72559E+00	0.15802E+01	0.91171E+00
LRKSOAS	35.6331	-83.9418	182	102	06/11/2013 14:00	06/11/2013 14:59	0.14006E+01	0.10635E+01	0.14006E+01	0.75711E+00	0.14006E+01	0.95955E+00
LRKSOAS	35.6331	-83.9418	182	102	06/11/2013 15:00	06/11/2013 15:59	0.10198E+01	0.99785E+00	0.10198E+01	0.67962E+00	0.10198E+01	0.88324E+00
LRKSOAS	35.6331	-83.9418	182	102	06/11/2013 16:00	06/11/2013 16:59	0.94170E+00	0.98585E+00	0.94170E+00	0.60270E+00	0.94170E+00	0.83929E+00
LRKSOAS	35.6331	-83.9418	182	102	06/11/2013 17:00	06/11/2013 17:59	0.11282E+01	0.98557E+00	0.11282E+01	0.50498E+00	0.11282E+01	0.77507E+00
LRKSOAS	35.6331	-83.9418	182	102	06/11/2013 18:00	06/11/2013 18:59	0.11107E+01	0.10022E+01	0.11107E+01	0.48657E+00	0.11107E+01	0.76813E+00
LRKSOAS	35.6331	-83.9418	182	102	06/11/2013 19:00	06/11/2013 19:59	0.87715E+00	0.10707E+01	0.87715E+00	0.52360E+00	0.87715E+00	0.79530E+00
LRKSOAS	35.6331	-83.9418	182	102	06/11/2013 20:00	06/11/2013 20:59	0.12849E+01	0.11654E+01	0.12849E+01	0.56738E+00	0.12849E+01	0.83118E+00
LRKSOAS	35.6331	-83.9418	182	102	06/11/2013 21:00	06/11/2013 21:59	0.10427E+01	0.12530E+01	0.10427E+01	0.60142E+00	0.10427E+01	0.86036E+00
LRKSOAS	35.6331	-83.9418	182	102	06/11/2013 22:00	06/11/2013 22:59	0.13981E+01	0.13244E+01	0.13981E+01	0.62899E+00	0.13981E+01	0.88670E+00
LRKSOAS	35.6331	-83.9418	182	102	06/11/2013 23:00	06/11/2013 23:59	0.12154E+01	0.13767E+01	0.12154E+01	0.64913E+00	0.12154E+01	0.90577E+00
LRKSOAS	35.6331	-83.9418	182	102	06/12/2013 00:00	06/12/2013 00:59	0.19815E+01	0.14234E+01	0.19815E+01	0.67287E+00	0.19815E+01	0.92907E+00
LRKSOAS	35.6331	-83.9418	182	102	06/12/2013 01:00	06/12/2013 01:59	0.14749E+01	0.14519E+01	0.14749E+01	0.70728E+00	0.14749E+01	0.97138E+00
LRKSOAS	35.6331	-83.9418	182	102	06/12/2013 02:00	06/12/2013 02:59	0.17460E+01	0.14551E+01	0.17460E+01	0.74669E+00	0.17460E+01	0.10225E+01
LRKSOAS	35.6331	-83.9418	182	102	06/12/2013 03:00	06/12/2013 03:59	0.14438E+01	0.14883E+01	0.14438E+01	0.79907E+00	0.14438E+01	0.10916E+01
LRKSOAS	35.6331	-83.9418	182	102	06/12/2013 04:00	06/12/2013 04:59	0.20175E+01	0.15719E+01	0.20175E+01	0.86539E+00	0.20175E+01	0.11852E+01
LRKSOAS	35.6331	-83.9418	182	102	06/12/2013 05:00	06/12/2013 05:59	0.15610E+01	0.16875E+01	0.15610E+01	0.89179E+00	0.15610E+01	0.12998E+01
LRKSOAS	35.6331	-83.9418	182	102	06/12/2013 06:00	06/12/2013 06:59	0.20698E+01	0.16897E+01	0.20698E+01	0.82718E+00	0.20698E+01	0.13526E+01
LRKSOAS	35.6331	-83.9418	182	102	06/12/2013 07:00	06/12/2013 07:59	0.19716E+01	0.15144E+01	0.19716E+01	0.69575E+00	0.19716E+01	0.12818E+01
LRKSOAS	35.6331	-83.9418	182	102	06/12/2013 08:00	06/12/2013 08:59	0.17749E+01	0.13205E+01	0.17749E+01	0.56956E+00	0.17749E+01	0.11730E+01
LRKSOAS	35.6331	-83.9418	182	102	06/12/2013 09:00	06/12/2013 09:59	0.27158E+01	0.14129E+01	0.27158E+01	0.58900E+00	0.27158E+01	0.12406E+01
LRKSOAS	35.6331	-83.9418	182	102	06/12/2013 10:00	06/12/2013 10:59	0.38520E+01	0.17271E+01	0.38520E+01	0.70835E+00	0.38520E+01	0.14682E+01
LRKSOAS	35.6331	-83.9418	182	102	06/12/2013 11:00	06/12/2013 11:59	0.31891E+01	0.23058E+01	0.31891E+01	0.96721E+00	0.31891E+01	0.19462E+01
LRKSOAS	35.6331	-83.9418	182	102	06/12/2013 12:00	06/12/2013 12:59	0.42331E+01	0.25959E+01	0.42331E+01	0.11860E+01	0.42331E+01	0.22926E+01
LRKSOAS	35.6331	-83.9418	182	102	06/12/2013 13:00	06/12/2013 13:59	0.52249E+01	0.29335E+01	0.52249E+01	0.14142E+01	0.52249E+01	0.26427E+01
LRKSOAS	35.6331	-83.9418	182	102	06/12/2013 14:00	06/12/2013 14:59	0.56798E+01	0.29117E+01	0.56798E+01	0.13899E+01	0.56798E+01	0.26526E+01
LRKSOAS	35.6331	-83.9418	182	102	06/12/2013 15:00	06/12/2013 15:59	0.51627E+01	0.26052E+01	0.51627E+01	0.11817E+01	0.51627E+01	0.23657E+01
LRKSOAS	35.6331	-83.9418	182	102	06/12/2013 16:00	06/12/2013 16:59	0.46170E+01	0.23297E+01	0.46170E+01	0.99818E+00	0.46170E+01	0.20401E+01
LRKSOAS	35.6331	-83.9418	182	102	06/12/2013 17:00	06/12/2013 17:59	0.46027E+01	0.24122E+01	0.46027E+01	0.98096E+00	0.46027E+01	0.19222E+01
LRKSOAS	35.6331	-83.9418	182	102	06/12/2013 18:00	06/12/2013 18:59	0.43425E+01	0.24775E+01	0.43425E+01	0.95355E+00	0.43425E+01	0.17947E+01
LRKSOAS	35.6331	-83.9418	182	102	06/12/2013 19:00	06/12/2013 19:59	0.39235E+01	0.24585E+01	0.39235E+01	0.92553E+00	0.39235E+01	0.16714E+01
LRKSOAS	35.6331	-83.9418	182	102	06/12/2013 20:00	06/12/2013 20:59	0.38176E+01	0.24853E+01	0.38176E+01	0.93410E+00	0.38176E+01	0.16348E+01
LRKSOAS	35.6331	-83.9418	182	102	06/12/2013 21:00	06/12/2013 21:59	0.38087E+01	0.24589E+01	0.38087E+01	0.93397E+00	0.38087E+01	0.15808E+01
LRKSOAS	35.6331	-83.9418	182	102	06/12/2013 22:00	06/12/2013 22:59	0.34329E+01	0.22730E+01	0.34329E+01	0.89563E+00	0.34329E+01	0.14361E+01
LRKSOAS	35.6331	-83.9418	182	102	06/12/2013 23:00	06/12/2013 23:59	0.29416E+01	0.19337E+01	0.29416E+01	0.80785E+00	0.29416E+01	0.12406E+01
LRKSOAS	35.6331	-83.9418	182	102	06/13/2013 00:00	06/13/2013 00:59	0.35986E+01	0.17931E+01	0.35986E+01	0.73646E+00	0.35986E+01	0.11625E+01
LRKSOAS	35.6331	-83.9418	182	102	06/13/2013 01:00	06/13/2013 01:59	0.37819E+01	0.17099E+01	0.37819E+01	0.66275E+00	0.37819E+01	0.10873E+01
LRKSOAS	35.6331	-83.9418	182	102	06/13/2013 02:00	06/13/2013 02:59	0.31929E+01	0.15788E+01	0.31929E+01	0.55732E+00	0.31929E+01	0.97920E+00
LRKSOAS	35.6331	-83.9418	182	102	06/13/2013 03:00	06/13/2013 03:59	0.36554E+01	0.15957E+01	0.36554E+01	0.48859E+00	0.36554E+01	0.97043E+00
LRKSOAS	35.6331	-83.9418	182	102	06/13/2013 04:00	06/13/2013 04:59	0.34593E+01	0.17738E+01	0.34593E+01	0.48017E+00	0.34593E+01	0.10483E+01
LRKSOAS	35.6331	-83.9418	182	102	06/13/2013 05:00	06/13/2013 05:59	0.33140E+01	0.17442E+01	0.33140E+01	0.44257E+00	0.33140E+01	0.10259E+01
LRKSOAS	35.6331	-83.9418	182	102	06/13/2013 06:00	06/13/2013 06:59	0.30545E+01	0.14766E+01	0.30545E+01	0.34197E+00	0.30545E+01	0.92768E+00
LRKSOAS	35.6331	-83.9418	182	102	06/13/2013 07:00	06/13/2013 07:59	0.24255E+01	0.14811E+01	0.24255E+01	0.34962E+00	0.24255E+01	0.10008E+01
LRKSOAS	35.6331	-83.9418	182	102	06/13/2013 08:00	06/13/2013 08:59	0.28147E+01	0.15551E+01	0.28147E+01	0.35449E+00	0.28147E+01	0.10769E+01
LRKSOAS	35.6331	-83.9418	182	102	06/13/2013 09:00	06/13/2013 09:59	0.27288E+01	0.16146E+01	0.27288E+01	0.31113E+00	0.27288E+01	0.10765E+01
LRKSOAS	35.6331	-83.9418	182	102	06/13/2013 10:00	06/13/2013 10:59	0.29268E+01	0.16387E+01	0.29268E+01	0.32930E+00	0.29268E+01	0.11227E+01
LRKSOAS	35.6331	-83.9418	182	102	06/13/2013 11:00	06/13/2013 11:59	0.27507E+01	0.15903E+01	0.27507E+01	0.36748E+00	0.27507E+01	0.11688E+01
LRKSOAS	35.6331	-83.9418	182	102	06/13/2013 12:00	06/13/2013 12:59	0.25698E+01	0.10732E+01	0.25698E+01	0.30021E+00	0.25698E+01	0.83190E+00
LRKSOAS	35.6331	-83.9418	182	102	06/13/2013 13:00	06/13/2013 13:59	0.23758E+01	0.88880E+00	0.23758E+01	0.29894E+00	0.23758E+01	0.70694E+00
LRKSOAS	35.6331	-83.9418	182	102	06/13/2013 14:00	06/13/2013 14:59	0.23602E+01	0.10062E+01	0.23602E+01	0.33013E+00	0.23602E+01	0.80526E+00
LRKSOAS	35.6331	-83.9418	182	102	06/13/2013 15:00	06/13/2013 15:59	0.28067E+01	0.96731E+00	0.28067E+01	0.30568E+00	0.28067E+01	0.76941E+00
LRKSOAS	35.6331	-83.9418	182	102	06/13/2013 16:00	06/13/2013 16:59	0.28607E+01	0.93105E+00	0.28607E+01	0.28778E+00	0.28607E+01	0.69476E+00
LRKSOAS	35.6331	-83.9418	182	102	06/13/2013 17:00	06/13/2013 17:59	0.21221E+01	0.95696E+00	0.21221E+01	0.30139E+00	0.21221E+01	0.67205E+00
LRKSOAS	35.6331	-83.9418	182	102	06/13/2013 18:00	06/13/2013 18:59	0.21556E+01	0.11191E+01	0.21556E+01	0.43341E+00	0.21556E+01	0.78898E+00
LRKSOAS	35.6331	-83.9418	182	102	06/13/2013 19:00	06/13/2013 19:59	0.17951E+01	0.76028E+00	0.17951E+01	0.31846E+00	0.17951E+01	0.53903E+00
LRKSOAS	35.6331	-83.9418	182	102	06/13/2013 20:00	06/13/2013 20:59	0.14114E+01	0.52184E+00	0.14114E+01	0.18382E+00	0.14114E+01	0.32975E+00
LRKSOAS	35.6331	-83.9418	182	102	06/13/2013 21:00	06/13/2013 21:59	-999	0.39895E+00	-999	0.13769E+00	-999	0.26596E+00
LRKSOAS	35.6331	-83.9418	182	102	06/13/2013 22:00	06/13/2013 22:59	-999	0.34753E+00	-999	0.11230E+00	-999	0.24465E+00
LRKSOAS	35.6331	-83.9418	182	102	06/13/2013 23:00	06/13/2013 23:59	0.68116E+00	0.41199E+00	0.68116E+00	0.13001E+00	0.68116E+00	0.29222E+00
LRKSOAS	35.6331	-83.9418	182	102	06/14/2013 00:00	06/14/2013 00:59	0.81118E+00	0.52354E+00	0.81118E+00	0.17440E+00	0.81118E+00	0.36943E+00
LRKSOAS	35.6331	-83.9418	182	102	06/14/2013 01:00	06/14/2013 01:59	0.12273E+01	0.48534E+00	0.12273E+01	0.17997E+00	0.12273E+01	0.33961E+00
LRKSOAS	35.6331	-83.9418	182	102	06/14/2013 02:00	06/14/2013 02:59	0.84142E+00	0.37664E+00	0.84142E+00	0.17128E+00	0.84142E+00	0.26552E+00
LRKSOAS	35.6331	-83.9418	182	102	06/14/2013 03:00	06/14/2013 03:59	-999	0.19573E+00	-999	0.94681E-01	-999	0.13606E+00
LRKSOAS	35.6331	-83.9418	182	102	06/14/2013 04:00	06/14/2013 04:59	-999	0.84126E-01	-999	0.46920E-01	-999	0.62980E-01
LRKSOAS	35.6331	-83.9418	182	102	06/14/2013 05:00	06/14/2013 05:59	-999	0.24711E+00	-999	0.18567E+00	-999	0.21587E+00
LRKSOAS	35.6331	-83.9418	182	102	06/14/2013 06:00	06/14/2013 06:59	-999	0.56679E+00	-999	0.47631E+00	-999	0.51880E+00
LRKSOAS	35.6331	-83.9418	182	102	06/14/2013 07:00	06/14/2013 07:59	-999	0.83018E+00	-999	0.73025E+00	-999	0.77798E+00
LRKSOAS	35.6331	-83.9418	182	102	06/14/2013 08:00	06/14/2013 08:59	-999	0.91838E+00	-999	0.82635E+00	-999	0.87480E+00
LRKSOAS	35.6331	-83.9418	182	102	06/14/2013 09:00	06/14/2013 09:59	-999	0.98449E+00	-999	0.90107E+00	-999	0.95025E+00
LRKSOAS	35.6331	-83.9418	182	102	06/14/2013 10:00	06/14/2013 10:59	-999	0.10468E+01	-999	0.97208E+00	-999	0.10234E+01
LRKSOAS	35.6331	-83.9418	182	102	06/14/2013 11:00	06/14/2013 11:59	-999	0.10607E+01	-999	0.99437E+00	-999	0.10476E+01
LRKSOAS	35.6331	-83.9418	182	102	06/14/2013 12:00	06/14/2013 12:59	-999	0.10230E+01	-999	0.94941E+00	-999	0.10059E+01
LRKSOAS	35.6331	-83.9418	182	102	06/14/2013 13:00	06/14/2013 13:59	-999	0.10843E+01	-999	0.98675E+00	-999	0.10644E+01
LRKSOAS	35.6331	-83.9418	182	102	06/14/2013 14:00	06/14/2013 14:59	0.80487E+00	0.11864E+01	0.80487E+00	0.10445E+01	0.80487E+00	0.11523E+01
LRKSOAS	35.6331	-83.9418	182	102	06/14/2013 15:00	06/14/2013 15:59	0.55711E-01	0.12350E+01	0.55711E-01	0.10352E+01	0.55711E-01	0.11580E+01
LRKSOAS	35.6331	-83.9418	182	102	06/14/2013 16:00	06/14/2013 16:59	0.23959E+00	0.11300E+01	0.23959E+00	0.91682E+00	0.23959E+00	0.10447E+01
LRKSOAS	35.6331	-83.9418	182	102	06/14/2013 17:00	06/14/2013 17:59	0.38661E+00	0.10466E+01	0.38661E+00	0.82790E+00	0.38661E+00	0.95262E+00
LRKSOAS	35.6331	-83.9418	182	102	06/14/2013 18:00	06/14/2013 18:59	0.10393E+00	0.10061E+01	0.10393E+00	0.78100E+00	0.10393E+00	0.89630E+00
LRKSOAS	35.6331	-83.9418	182	102	06/14/2013 19:00	06/14/2013 19:59	0.22541E+00	0.10262E+01	0.22541E+00	0.79033E+00	0.22541E+00	0.89178E+00
LRKSOAS	35.6331	-83.9418	182	102	06/14/2013 20:00	06/14/2013 20:59	0.50778E+00	0.10576E+01	0.50778E+00	0.80734E+00	0.50778E+00	0.89711E+00
LRKSOAS	35.6331	-83.9418	182	102	06/14/2013 21:00	06/14/2013 21:59	0.26781E+00	0.10556E+01	0.26781E+00	0.80252E+00	0.26781E+00	0.88061E+00
LRKSOAS	35.6331	-83.9418	182	102	06/14/2013 22:00	06/14/2013 22:59	0.16954E+00	0.95540E+00	0.16954E+00	0.70916E+00	0.16954E+00	0.77012E+00
LRKSOAS	35.6331	-83.9418	182	102	06/14/2013 23:00	06/14/2013 23:59	0.69918E+00	0.77309E+00	0.69918E+00	0.52974E+00	0.69918E+00	0.57689E+00
LRKSOAS	35.6331	-83.9418	182	102	06/15/2013 00:00	06/15/2013 00:59	0.35627E+00	0.68923E+00	0.35627E+00	0.44379E+00	0.35627E+00	0.49125E+00
LRKSOAS	35.6331	-83.9418	182	102	06/15/2013 01:00	06/15/2013 01:59	0.87262E+00	0.67870E+00	0.87262E+00	0.43310E+00	0.87262E+00	0.48475E+00
LRKSOAS	35.6331	-83.9418	182	102	06/15/2013 02:00	06/15/2013 02:59	0.63222E+00	0.69468E+00	0.63222E+00	0.44554E+00	0.63222E+00	0.50037E+00
LRKSOAS	35.6331	-83.9418	182	102	06/15/2013 03:00	06/15/2013 03:59	0.83911E+00	0.73058E+00	0.83911E+00	0.49488E+00	0.83911E+00	0.55146E+00
LRKSOAS	35.6331	-83.9418	182	102	06/15/2013 04:00	06/15/2013 04:59	0.93908E+00	0.80791E+00	0.93908E+00	0.58685E+00	0.93908E+00	0.64584E+00
LRKSOAS	35.6331	-83.9418	182	102	06/15/2013 05:00	06/15/2013 05:59	0.92268E+00	0.90693E+00	0.92268E+00	0.68852E+00	0.92268E+00	0.75254E+00
LRKSOAS	35.6331	-83.9418	182	102	06/15/2013 06:00	06/15/2013 06:59	0.86235E+00	0.10423E+01	0.86235E+00	0.81077E+00	0.86235E+00	0.88796E+00
LRKSOAS	35.6331	-83.9418	182	102	06/15/2013 07:00	06/15/2013 07:59	0.74434E+00	0.12322E+01	0.74434E+00	0.98871E+00	0.74434E+00	0.10793E+01
LRKSOAS	35.6331	-83.9418	182	102	06/15/2013 08:00	06/15/2013 08:59	0.15685E+01	0.13810E+01	0.15685E+01	0.11496E+01	0.15685E+01	0.12418E+01
LRKSOAS	35.6331	-83.9418	182	102	06/15/2013 09:00	06/15/2013 09:59	0.14275E+01	0.13130E+01	0.14275E+01	0.11110E+01	0.14275E+01	0.11949E+01
LRKSOAS	35.6331	-83.9418	182	102	06/15/2013 10:00	06/15/2013 10:59	0.15814E+01	0.13531E+01	0.15814E+01	0.11597E+01	0.15814E+01	0.12397E+01
LRKSOAS	35.6331	-83.9418	182	102	06/15/2013 11:00	06/15/2013 11:59	0.14040E+01	0.16854E+01	0.14040E+01	0.14840E+01	0.14040E+01	0.15712E+01
LRKSOAS	35.6331	-83.9418	182	102	06/15/2013 12:00	06/15/2013 12:59	0.17007E+01	0.18305E+01	0.17007E+01	0.16282E+01	0.17007E+01	0.17268E+01
LRKSOAS	35.6331	-83.9418	182	102	06/15/2013 13:00	06/15/2013 13:59	0.11988E+01	0.17493E+01	0.11988E+01	0.15196E+01	0.11988E+01	0.16438E+01
LRKSOAS	35.6331	-83.9418	182	102	06/15/2013 14:00	06/15/2013 14:59	0.12435E+01	0.13969E+01	0.12435E+01	0.11091E+01	0.12435E+01	0.12646E+01
LRKSOAS	35.6331	-83.9418	182	102	06/15/2013 15:00	06/15/2013 15:59	0.15305E+01	0.10564E+01	0.15305E+01	0.73762E+00	0.15305E+01	0.89890E+00
LRKSOAS	35.6331	-83.9418	182	102	06/15/2013 16:00	06/15/2013 16:59	0.16053E+01	0.98098E+00	0.16053E+01	0.62419E+00	0.16053E+01	0.78902E+00
LRKSOAS	35.6331	-83.9418	182	102	06/15/2013 17:00	06/15/2013 17:59	0.17588E+01	0.10500E+01	0.17588E+01	0.63708E+00	0.17588E+01	0.81493E+00
LRKSOAS	35.6331	-83.9418	182	102	06/15/2013 18:00	06/15/2013 18:59	0.15799E+01	0.11775E+01	0.15799E+01	0.69457E+00	0.15799E+01	0.89255E+00
LRKSOAS	35.6331	-83.9418	182	102	06/15/2013 19:00	06/15/2013 19:59	0.17798E+01	0.13357E+01	0.17798E+01	0.76287E+00	0.17798E+01	0.98726E+00
LRKSOAS	35.6331	-83.9418	182	102	06/15/2013 20:00	06/15/2013 20:59	0.15267E+01	0.15009E+01	0.15267E+01	0.82752E+00	0.15267E+01	0.10880E+01
LRKSOAS	35.6331	-83.9418	182	102	06/15/2013 21:00	06/15/2013 21:59	0.17633E+01	0.16320E+01	0.17633E+01	0.88318E+00	0.17633E+01	0.11806E+01
LRKSOAS	35.6331	-83.9418	182	102	06/15/2013 22:00	06/15/2013 22:59	0.21447E+01	0.17044E+01	0.21447E+01	0.92119E+00	0.21447E+01	0.12477E+01
LRKSOAS	35.6331	-83.9418	182	102	06/15/2013 23:00	06/15/2013 23:59	0.21922E+01	0.17199E+01	0.21922E+01	0.92968E+00	0.21922E+01	0.12667E+01
LRKSOAS	35.6331	-83.9418	182	102	06/16/2013 00:00	06/16/2013 00:59	0.18305E+01	0.16926E+01	0.18305E+01	0.92718E+00	0.18305E+01	0.12729E+01
LRKSOAS	35.6331	-83.9418	182	102	06/16/2013 01:00	06/16/2013 01:59	0.23386E+01	0.16352E+01	0.23386E+01	0.91439E+00	0.23386E+01	0.12799E+01
LRKSOAS	35.6331	-83.9418	182	102	06/16/2013 02:00	06/16/2013 02:59	0.25405E+01	0.16367E+01	0.25405E+01	0.92148E+00	0.25405E+01	0.13145E+01
LRKSOAS	35.6331	-83.9418	182	102	06/16/2013 03:00	06/16/2013 03:59	0.28678E+01	0.17963E+01	0.28678E+01	0.10178E+01	0.28678E+01	0.14302E+01
LRKSOAS	35.6331	-83.9418	182	102	06/16/2013 04:00	06/16/2013 04:59	0.24486E+01	0.20152E+01	0.24486E+01	0.11293E+01	0.24486E+01	0.15458E+01
LRKSOAS	35.6331	-83.9418	182	102	06/16/2013 05:00	06/16/2013 05:59	0.35580E+01	0.20171E+01	0.35580E+01	0.10804E+01	0.35580E+01	0.15018E+01
LRKSOAS	35.6331	-83.9418	182	102	06/16/2013 06:00	06/16/2013 06:59	0.42109E+01	0.18156E+01	0.42109E+01	0.92280E+00	0.42109E+01	0.13606E+01
LRKSOAS	35.6331	-83.9418	182	102	06/16/2013 07:00	06/16/2013 07:59	0.38265E+01	0.17464E+01	0.38265E+01	0.93129E+00	0.38265E+01	0.13814E+01
LRKSOAS	35.6331	-83.9418	182	102	06/16/2013 08:00	06/16/2013 08:59	0.39666E+01	0.17769E+01	0.39666E+01	0.10208E+01	0.39666E+01	0.14681E+01
LRKSOAS	35.6331	-83.9418	182	102	06/16/2013 09:00	06/16/2013 09:59	0.47872E+01	0.18353E+01	0.47872E+01	0.11177E+01	0.47872E+01	0.15751E+01
LRKSOAS	35.6331	-83.9418	182	102	06/16/2013 10:00	06/16/2013 10:59	0.51009E+01	0.21650E+01	0.51009E+01	0.14456E+01	0.51009E+01	0.19385E+01
LRKSOAS	35.6331	-83.9418	182	102	06/16/2013 11:00	06/16/2013 11:59	0.54278E+01	0.25458E+01	0.54278E+01	0.18056E+01	0.54278E+01	0.23315E+01
LRKSOAS	35.6331	-83.9418	182	102	06/16/2013 12:00	06/16/2013 12:59	0.55374E+01	0.27755E+01	0.55374E+01	0.20087E+01	0.55374E+01	0.25648E+01
LRKSOAS	35.6331	-83.9418	182	102	06/16/2013 13:00	06/16/2013 13:59	0.52355E+01	0.29511E+01	0.52355E+01	0.21197E+01	0.52355E+01	0.27103E+01
LRKSOAS	35.6331	-83.9418	182	102	06/16/2013 14:00	06/16/2013 14:59	0.55564E+01	0.27563E+01	0.55564E+01	0.18606E+01	0.55564E+01	0.24397E+01
LRKSOAS	35.6331	-83.9418	182	102	06/16/2013 15:00	06/16/2013 15:59	0.55200E+01	0.29074E+01	0.55200E+01	0.19656E+01	0.55200E+01	0.25494E+01
LRKSOAS	35.6331	-83.9418	182	102	06/16/2013 16:00	06/16/2013 16:59	0.49179E+01	0.35306E+01	0.49179E+01	0.25075E+01	0.49179E+01	0.31628E+01
LRKSOAS	35.6331	-83.9418	182	102	06/16/2013 17:00	06/16/2013 17:59	0.53480E+01	0.39067E+01	0.53480E+01	0.28059E+01	0.53480E+01	0.34933E+01
LRKSOAS	35.6331	-83.9418	182	102	06/16/2013 18:00	06/16/2013 18:59	0.64923E+01	0.40095E+01	0.64923E+01	0.28487E+01	0.64923E+01	0.35319E+01
LRKSOAS	35.6331	-83.9418	182	102	06/16/2013 19:00	06/16/2013 19:59	0.84978E+01	0.38484E+01	0.84978E+01	0.26646E+01	0.84978E+01	0.33306E+01
LRKSOAS	35.6331	-83.9418	182	102	06/16/2013 20:00	06/16/2013 20:59	0.94175E+01	0.32885E+01	0.94175E+01	0.21298E+01	0.94175E+01	0.27674E+01
LRKSOAS	35.6331	-83.9418	182	102	06/16/2013 21:00	06/16/2013 21:59	0.96807E+01	0.25740E+01	0.96807E+01	0.14570E+01	0.96807E+01	0.20511E+01
LRKSOAS	35.6331	-83.9418	182	102	06/16/2013 22:00	06/16/2013 22:59	0.83335E+01	0.21682E+01	0.83335E+01	0.11523E+01	0.83335E+01	0.16701E+01
LRKSOAS	35.6331	-83.9418	182	102	06/16/2013 23:00	06/16/2013 23:59	0.86121E+01	0.19399E+01	0.86121E+01	0.10093E+01	0.86121E+01	0.14887E+01
LRKSOAS	35.6331	-83.9418	182	102	06/17/2013 00:00	06/17/2013 00:59	0.88456E+01	0.17781E+01	0.88456E+01	0.90649E+00	0.88456E+01	0.13830E+01
LRKSOAS	35.6331	-83.9418	182	102	06/17/2013 01:00	06/17/2013 01:59	0.11790E+02	0.16481E+01	0.11790E+02	0.83958E+00	0.11790E+02	0.13317E+01
LRKSOAS	35.6331	-83.9418	182	102	06/17/2013 02:00	06/17/2013 02:59	0.10148E+02	0.15921E+01	0.10148E+02	0.81534E+00	0.10148E+02	0.13417E+01
LRKSOAS	35.6331	-83.9418	182	102	06/17/2013 03:00	06/17/2013 03:59	0.71293E+01	0.15572E+01	0.71293E+01	0.82610E+00	0.71293E+01	0.13772E+01
LRKSOAS	35.6331	-83.9418	182	102	06/17/2013 04:00	06/17/2013 04:59	0.60673E+01	0.14589E+01	0.60673E+01	0.79693E+00	0.60673E+01	0.12633E+01
LRKSOAS	35.6331	-83.9418	182	102	06/17/2013 05:00	06/17/2013 05:59	0.78994E+01	0.12993E+01	0.78994E+01	0.78341E+00	0.78994E+01	0.11164E+01
LRKSOAS	35.6331	-83.9418	182	102	06/17/2013 06:00	06/17/2013 06:59	0.43983E+01	0.13229E+01	0.43983E+01	0.89931E+00	0.43983E+01	0.11638E+01
LRKSOAS	35.6331	-83.9418	182	102	06/17/2013 07:00	06/17/2013 07:59	0.66631E+01	0.11950E+01	0.66631E+01	0.91659E+00	0.66631E+01	0.10968E+01
LRKSOAS	35.6331	-83.9418	182	102	06/17/2013 08:00	06/17/2013 08:59	0.67572E+01	0.13292E+01	0.67572E+01	0.11292E+01	0.67572E+01	0.12713E+01
LRKSOAS	35.6331	-83.9418	182	102	06/17/2013 09:00	06/17/2013 09:59	0.58995E+01	0.23215E+01	0.58995E+01	0.19181E+01	0.58995E+01	0.21652E+01
LRKSOAS	35.6331	-83.9418	182	102	06/17/2013 10:00	06/17/2013 10:59	0.48622E+01	0.27297E+01	0.48622E+01	0.21336E+01	0.48622E+01	0.24811E+01
LRKSOAS	35.6331	-83.9418	182	102	06/17/2013 11:00	06/17/2013 11:59	0.39198E+01	0.25526E+01	0.39198E+01	0.19105E+01	0.39198E+01	0.22780E+01
LRKSOAS	35.6331	-83.9418	182	102	06/17/2013 12:00	06/17/2013 12:59	0.14723E+01	0.23120E+01	0.14723E+01	0.16543E+01	0.14723E+01	0.20278E+01
LRKSOAS	35.6331	-83.9418	182	102	06/17/2013 13:00	06/17/2013 13:59	0.25580E+01	0.24929E+01	0.25580E+01	0.17511E+01	0.25580E+01	0.21609E+01
LRKSOAS	35.6331	-83.9418	182	102	06/17/2013 14:00	06/17/2013 14:59	0.20682E+01	0.27283E+01	0.20682E+01	0.18883E+01	0.20682E+01	0.23394E+01
LRKSOAS	35.6331	-83.9418	182	102	06/17/2013 15:00	06/17/2013 15:59	0.23702E+01	0.28446E+01	0.23702E+01	0.19435E+01	0.23702E+01	0.24234E+01
LRKSOAS	35.6331	-83.9418	182	102	06/17/2013 16:00	06/17/2013 16:59	0.19909E+01	0.26888E+01	0.19909E+01	0.17865E+01	0.19909E+01	0.22541E+01
LRKSOAS	35.6331	-83.9418	182	102	06/17/2013 17:00	06/17/2013 17:59	0.25764E+01	0.25394E+01	0.25764E+01	0.17725E+01	0.25764E+01	0.21564E+01
LRKSOAS	35.6331	-83.9418	182	102	06/17/2013 18:00	06/17/2013 18:59	0.27379E+01	0.18615E+01	0.27379E+01	0.13812E+01	0.27379E+01	0.16087E+01
LRKSOAS	35.6331	-83.9418	182	102	06/17/2013 19:00	06/17/2013 19:59	0.29196E+01	0.88293E+00	0.29196E+01	0.66612E+00	0.29196E+01	0.76094E+00
LRKSOAS	35.6331	-83.9418	182	102	06/17/2013 20:00	06/17/2013 20:59	0.26925E+01	0.43839E+00	0.26925E+01	0.32689E+00	0.26925E+01	0.37244E+00
LRKSOAS	35.6331	-83.9418	182	102	06/17/2013 21:00	06/17/2013 21:59	0.22422E+01	0.53263E+00	0.22422E+01	0.39694E+00	0.22422E+01	0.44692E+00
LRKSOAS	35.6331	-83.9418	182	102	06/17/2013 22:00	06/17/2013 22:59	0.25397E+01	0.86573E+00	0.25397E+01	0.64918E+00	0.25397E+01	0.73012E+00
LRKSOAS	35.6331	-83.9418	182	102	06/17/2013 23:00	06/17/2013 23:59	0.26648E+01	0.12771E+01	0.26648E+01	0.96760E+00	0.26648E+01	0.10917E+01
LRKSOAS	35.6331	-83.9418	182	102	06/18/2013 00:00	06/18/2013 00:59	0.30355E+01	0.93893E+00	0.30355E+01	0.73339E+00	0.30355E+01	0.82386E+00
LRKSOAS	35.6331	-83.9418	182	102	06/18/2013 01:00	06/18/2013 01:59	0.22395E+01	0.30195E+00	0.22395E+01	0.23975E+00	0.22395E+01	0.26954E+00
LRKSOAS	35.6331	-83.9418	182	102	06/18/2013 02:00	06/18/2013 02:59	0.24535E+01	0.93313E-01	0.24535E+01	0.80582E-01	0.24535E+01	0.90877E-01
LRKSOAS	35.6331	-83.9418	182	102	06/18/2013 03:00	06/18/2013 03:59	0.27299E+01	0.78520E-01	0.27299E+01	0.71652E-01	0.27299E+01	0.80871E-01
LRKSOAS	35.6331	-83.9418	182	102	06/18/2013 04:00	06/18/2013 04:59	0.27408E+01	0.15800E+00	0.27408E+01	0.13681E+00	0.27408E+01	0.15907E+00
LRKSOAS	35.6331	-83.9418	182	102	06/18/2013 05:00	06/18/2013 05:59	0.25438E+01	0.55111E+00	0.25438E+01	0.44624E+00	0.25438E+01	0.51973E+00
LRKSOAS	35.6331	-83.9418	182	102	06/18/2013 06:00	06/18/2013 06:59	0.24044E+01	0.84296E+00	0.24044E+01	0.66696E+00	0.24044E+01	0.77922E+00
LRKSOAS	35.6331	-83.9418	182	102	06/18/2013 07:00	06/18/2013 07:59	0.24702E+01	0.99778E+00	0.24702E+01	0.75359E+00	0.24702E+01	0.90958E+00
LRKSOAS	35.6331	-83.9418	182	102	06/18/2013 08:00	06/18/2013 08:59	0.26495E+01	0.12781E+01	0.26495E+01	0.97472E+00	0.26495E+01	0.11548E+01
LRKSOAS	35.6331	-83.9418	182	102	06/18/2013 09:00	06/18/2013 09:59	0.21766E+01	0.16373E+01	0.21766E+01	0.12933E+01	0.21766E+01	0.14849E+01
LRKSOAS	35.6331	-83.9418	182	102	06/18/2013 10:00	06/18/2013 10:59	0.23771E+01	0.22965E+01	0.23771E+01	0.18506E+01	0.23771E+01	0.21026E+01
LRKSOAS	35.6331	-83.9418	182	102	06/18/2013 11:00	06/18/2013 11:59	0.74957E+00	0.21102E+01	0.74957E+00	0.17281E+01	0.74957E+00	0.19519E+01
LRKSOAS	35.6331	-83.9418	182	102	06/18/2013 12:00	06/18/2013 12:59	0.10028E+01	0.11023E+01	0.10028E+01	0.86948E+00	0.10028E+01	0.10029E+01
LRKSOAS	35.6331	-83.9418	182	102	06/18/2013 13:00	06/18/2013 13:59	0.60901E+00	0.16191E+01	0.60901E+00	0.11596E+01	0.60901E+00	0.13884E+01
LRKSOAS	35.6331	-83.9418	182	102	06/18/2013 14:00	06/18/2013 14:59	0.79489E+00	0.12640E+01	0.79489E+00	0.10438E+01	0.79489E+00	0.11513E+01
LRKSOAS	35.6331	-83.9418	182	102	06/18/2013 15:00	06/18/2013 15:59	0.33876E+00	0.34746E+00	0.33876E+00	0.26317E+00	0.33876E+00	0.30189E+00
LRKSOAS	35.6331	-83.9418	182	102	06/18/2013 16:00	06/18/2013 16:59	0.76239E+00	0.36010E+00	0.76239E+00	0.24027E+00	0.76239E+00	0.28257E+00
LRKSOAS	35.6331	-83.9418	182	102	06/18/2013 17:00	06/18/2013 17:59	0.48159E+00	0.35995E+00	0.48159E+00	0.21677E+00	0.48159E+00	0.25984E+00
LRKSOAS	35.6331	-83.9418	182	102	06/18/2013 18:00	06/18/2013 18:59	0.54415E-01	0.19561E+00	0.54415E-01	0.10503E+00	0.54415E-01	0.12572E+00
LRKSOAS	35.6331	-83.9418	182	102	06/18/2013 19:00	06/18/2013 19:59	0.19597E+00	0.11602E+00	0.19597E+00	0.57319E-01	0.19597E+00	0.70958E-01
LRKSOAS	35.6331	-83.9418	182	102	06/18/2013 20:00	06/18/2013 20:59	0.87302E-01	0.34945E+00	0.87302E-01	0.18573E+00	0.87302E-01	0.23095E+00
LRKSOAS	35.6331	-83.9418	182	102	06/18/2013 21:00	06/18/2013 21:59	0.24961E+00	0.21983E+00	0.24961E+00	0.90852E-01	0.24961E+00	0.11696E+00
LRKSOAS	35.6331	-83.9418	182	102	06/18/2013 22:00	06/18/2013 22:59	0.11293E+00	0.65401E-01	0.11293E+00	0.12688E-01	0.11293E+00	0.19093E-01
LRKSOAS	35.6331	-83.9418	182	102	06/18/2013 23:00	06/18/2013 23:59	0.46521E-01	0.49578E-01	0.46521E-01	0.10905E-01	0.46521E-01	0.16278E-01
LRKSOAS	35.6331	-83.9418	182	102	06/19/2013 00:00	06/19/2013 00:59	0.23243E+00	0.43992E-01	0.23243E+00	0.11872E-01	0.23243E+00	0.18083E-01
LRKSOAS	35.6331	-83.9418	182	102	06/19/2013 01:00	06/19/2013 01:59	0.17219E+00	0.34719E-01	0.17219E+00	0.10119E-01	0.17219E+00	0.15260E-01
LRKSOAS	35.6331	-83.9418	182	102	06/19/2013 02:00	06/19/2013 02:59	0.79581E-01	0.33231E-01	0.79581E-01	0.76767E-02	0.79581E-01	0.13845E-01
LRKSOAS	35.6331	-83.9418	182	102	06/19/2013 03:00	06/19/2013 03:59	0.75335E-01	0.34400E-01	0.75335E-01	0.80581E-02	0.75335E-01	0.16250E-01
LRKSOAS	35.6331	-83.9418	182	102	06/19/2013 04:00	06/19/2013 04:59	0.55000E-04	0.40403E-01	0.55000E-04	0.15483E-01	0.55000E-04	0.25598E-01
LRKSOAS	35.6331	-83.9418	182	102	06/19/2013 05:00	06/19/2013 05:59	0.20305E+00	0.49611E-01	0.20305E+00	0.26518E-01	0.20305E+00	0.38073E-01
LRKSOAS	35.6331	-83.9418	182	102	06/19/2013 06:00	06/19/2013 06:59	0.75098E+00	0.57673E-01	0.75098E+00	0.36095E-01	0.75098E+00	0.49223E-01
LRKSOAS	35.6331	-83.9418	182	102	06/19/2013 07:00	06/19/2013 07:59	0.36594E+00	0.62656E-01	0.36594E+00	0.43879E-01	0.36594E+00	0.59020E-01
LRKSOAS	35.6331	-83.9418	182	102	06/19/2013 08:00	06/19/2013 08:59	0.56243E+00	0.76423E-01	0.56243E+00	0.59453E-01	0.56243E+00	0.77543E-01
LRKSOAS	35.6331	-83.9418	182	102	06/19/2013 09:00	06/19/2013 09:59	0.92209E+00	0.10383E+00	0.92209E+00	0.85853E-01	0.92209E+00	0.10792E+00
LRKSOAS	35.6331	-83.9418	182	102	06/19/2013 10:00	06/19/2013 10:59	0.75224E+00	0.13860E+00	0.75224E+00	0.11809E+00	0.75224E+00	0.14536E+00
LRKSOAS	35.6331	-83.9418	182	102	06/19/2013 11:00	06/19/2013 11:59	0.78952E+00	0.17254E+00	0.78952E+00	0.15009E+00	0.78952E+00	0.18345E+00
LRKSOAS	35.6331	-83.9418	182	102	06/19/2013 12:00	06/19/2013 12:59	0.11109E+01	0.20934E+00	0.11109E+01	0.18346E+00	0.11109E+01	0.22490E+00
LRKSOAS	35.6331	-83.9418	182	102	06/19/2013 13:00	06/19/2013 13:59	0.86421E+00	0.28528E+00	0.86421E+00	0.24129E+00	0.86421E+00	0.29466E+00
LRKSOAS	35.6331	-83.9418	182	102	06/19/2013 14:00	06/19/2013 14:59	0.10799E+01	0.35856E+00	0.10799E+01	0.28689E+00	0.10799E+01	0.35485E+00
LRKSOAS	35.6331	-83.9418	182	102	06/19/2013 15:00	06/19/2013 15:59	0.14402E+01	0.42278E+00	0.14402E+01	0.31694E+00	0.14402E+01	0.40453E+00
LRKSOAS	35.6331	-83.9418	182	102	06/19/2013 16:00	06/19/2013 16:59	0.12668E+01	0.54155E+00	0.12668E+01	0.39563E+00	0.12668E+01	0.50474E+00
LRKSOAS	35.6331	-83.9418	182	102	06/19/2013 17:00	06/19/2013 17:59	0.93955E+00	0.67262E+00	0.93955E+00	0.48898E+00	0.93955E+00	0.61243E+00
LRKSOAS	35.6331	-83.9418	182	102	06/19/2013 18:00	06/19/2013 18:59	0.10238E+01	0.80327E+00	0.10238E+01	0.58076E+00	0.10238E+01	0.70741E+00
LRKSOAS	35.6331	-83.9418	182	102	06/19/2013 19:00	06/19/2013 19:59	0.10875E+01	0.87042E+00	0.10875E+01	0.61523E+00	0.10875E+01	0.74202E+00
LRKSOAS	35.6331	-83.9418	182	102	06/19/2013 20:00	06/19/2013 20:59	0.88611E+00	0.91590E+00	0.88611E+00	0.61495E+00	0.88611E+00	0.75483E+00
LRKSOAS	35.6331	-83.9418	182	102	06/19/2013 21:00	06/19/2013 21:59	0.85780E+00	0.10539E+01	0.85780E+00	0.70133E+00	0.85780E+00	0.86688E+00
LRKSOAS	35.6331	-83.9418	182	102	06/19/2013 22:00	06/19/2013 22:59	0.45460E+00	0.12617E+01	0.45460E+00	0.86803E+00	0.45460E+00	0.10577E+01
LRKSOAS	35.6331	-83.9418	182	102	06/19/2013 23:00	06/19/2013 23:59	0.24869E+00	0.15235E+01	0.24869E+00	0.10838E+01	0.24869E+00	0.13021E+01
LRKSOAS	35.6331	-83.9418	182	102	06/20/2013 00:00	06/20/2013 00:59	0.56236E+00	0.17067E+01	0.56236E+00	0.12356E+01	0.56236E+00	0.14802E+01
LRKSOAS	35.6331	-83.9418	182	102	06/20/2013 01:00	06/20/2013 01:59	0.54000E+00	0.18331E+01	0.54000E+00	0.13553E+01	0.54000E+00	0.16284E+01
LRKSOAS	35.6331	-83.9418	182	102	06/20/2013 02:00	06/20/2013 02:59	0.46529E+00	0.20079E+01	0.46529E+00	0.15300E+01	0.46529E+00	0.18416E+01
LRKSOAS	35.6331	-83.9418	182	102	06/20/2013 03:00	06/20/2013 03:59	0.11375E+01	0.20121E+01	0.11375E+01	0.15932E+01	0.11375E+01	0.19195E+01
LRKSOAS	35.6331	-83.9418	182	102	06/20/2013 04:00	06/20/2013 04:59	0.14125E+01	0.16569E+01	0.14125E+01	0.13312E+01	0.14125E+01	0.15717E+01
LRKSOAS	35.6331	-83.9418	182	102	06/20/2013 05:00	06/20/2013 05:59	0.19551E+01	0.15123E+01	0.19551E+01	0.12048E+01	0.19551E+01	0.14157E+01
LRKSOAS	35.6331	-83.9418	182	102	06/20/2013 06:00	06/20/2013 06:59	0.16362E+01	0.13047E+01	0.16362E+01	0.10376E+01	0.16362E+01	0.12391E+01
LRKSOAS	35.6331	-83.9418	182	102	06/20/2013 07:00	06/20/2013 07:59	0.18281E+01	0.12094E+01	0.18281E+01	0.93626E+00	0.18281E+01	0.11482E+01
LRKSOAS	35.6331	-83.9418	182	102	06/20/2013 08:00	06/20/2013 08:59	0.16093E+01	0.12745E+01	0.16093E+01	0.93171E+00	0.16093E+01	0.11920E+01
LRKSOAS	35.6331	-83.9418	182	102	06/20/2013 09:00	06/20/2013 09:59	0.18254E+01	0.13454E+01	0.18254E+01	0.96279E+00	0.18254E+01	0.12679E+01
LRKSOAS	35.6331	-83.9418	182	102	06/20/2013 10:00	06/20/2013 10:59	0.17533E+01	0.14051E+01	0.17533E+01	0.10169E+01	0.17533E+01	0.13624E+01
LRKSOAS	35.6331	-83.9418	182	102	06/20/2013 11:00	06/20/2013 11:59	0.16320E+01	0.14475E+01	0.16320E+01	0.10500E+01	0.16320E+01	0.14309E+01
LRKSOAS	35.6331	-83.9418	182	102	06/20/2013 12:00	06/20/2013 12:59	0.16168E+01	0.14729E+01	0.16168E+01	0.10628E+01	0.16168E+01	0.14777E+01
LRKSOAS	35.6331	-83.9418	182	102	06/20/2013 13:00	06/20/2013 13:59	0.15366E+01	0.15208E+01	0.15366E+01	0.10564E+01	0.15366E+01	0.15215E+01
LRKSOAS	35.6331	-83.9418	182	102	06/20/2013 14:00	06/20/2013 14:59	0.16451E+01	0.15240E+01	0.16451E+01	0.99827E+00	0.16451E+01	0.14738E+01
LRKSOAS	35.6331	-83.9418	182	102	06/20/2013 15:00	06/20/2013 15:59	0.15161E+01	0.14184E+01	0.15161E+01	0.87061E+00	0.15161E+01	0.13221E+01
LRKSOAS	35.6331	-83.9418	182	102	06/20/2013 16:00	06/20/2013 16:59	0.20720E+01	0.13837E+01	0.20720E+01	0.81367E+00	0.20720E+01	0.12507E+01
LRKSOAS	35.6331	-83.9418	182	102	06/20/2013 17:00	06/20/2013 17:59	0.23610E+01	0.15625E+01	0.23610E+01	0.96501E+00	0.23610E+01	0.14118E+01
LRKSOAS	35.6331	-83.9418	182	102	06/20/2013 18:00	06/20/2013 18:59	0.18010E+01	0.18802E+01	0.18010E+01	0.12443E+01	0.18010E+01	0.17303E+01
LRKSOAS	35.6331	-83.9418	182	102	06/20/2013 19:00	06/20/2013 19:59	0.18212E+01	0.20794E+01	0.18212E+01	0.14139E+01	0.18212E+01	0.19147E+01
LRKSOAS	35.6331	-83.9418	182	102	06/20/2013 20:00	06/20/2013 20:59	0.19865E+01	0.21538E+01	0.19865E+01	0.14684E+01	0.19865E+01	0.19623E+01
LRKSOAS	35.6331	-83.9418	182	102	06/20/2013 21:00	06/20/2013 21:59	0.17716E+01	0.21583E+01	0.17716E+01	0.14799E+01	0.17716E+01	0.19512E+01
LRKSOAS	35.6331	-83.9418	182	102	06/20/2013 22:00	06/20/2013 22:59	0.14627E+01	0.15794E+01	0.14627E+01	0.11088E+01	0.14627E+01	0.14306E+01
LRKSOAS	35.6331	-83.9418	182	102	06/20/2013 23:00	06/20/2013 23:59	0.11409E+01	0.15883E+00	0.11409E+01	0.12132E+00	0.11409E+01	0.15043E+00
LRKSOAS	35.6331	-83.9418	182	102	06/21/2013 00:00	06/21/2013 00:59	0.13191E+01	0.11251E+00	0.13191E+01	0.90047E-01	0.13191E+01	0.11123E+00
LRKSOAS	35.6331	-83.9418	182	102	06/21/2013 01:00	06/21/2013 01:59	0.20439E+01	0.16161E+00	0.20439E+01	0.12563E+00	0.20439E+01	0.16140E+00
LRKSOAS	35.6331	-83.9418	182	102	06/21/2013 02:00	06/21/2013 02:59	0.16172E+01	0.29319E+00	0.16172E+01	0.21304E+00	0.16172E+01	0.28460E+00
LRKSOAS	35.6331	-83.9418	182	102	06/21/2013 03:00	06/21/2013 03:59	0.13236E+01	0.52299E+00	0.13236E+01	0.36574E+00	0.13236E+01	0.49782E+00
LRKSOAS	35.6331	-83.9418	182	102	06/21/2013 04:00	06/21/2013 04:59	0.20605E+01	0.88665E+00	0.20605E+01	0.59933E+00	0.20605E+01	0.83050E+00
LRKSOAS	35.6331	-83.9418	182	102	06/21/2013 05:00	06/21/2013 05:59	0.16100E+01	0.11681E+01	0.16100E+01	0.76065E+00	0.16100E+01	0.10795E+01
LRKSOAS	35.6331	-83.9418	182	102	06/21/2013 06:00	06/21/2013 06:59	0.19303E+01	0.13074E+01	0.19303E+01	0.82651E+00	0.19303E+01	0.12058E+01
LRKSOAS	35.6331	-83.9418	182	102	06/21/2013 07:00	06/21/2013 07:59	0.17395E+01	0.13625E+01	0.17395E+01	0.85530E+00	0.17395E+01	0.12724E+01
LRKSOAS	35.6331	-83.9418	182	102	06/21/2013 08:00	06/21/2013 08:59	0.27068E+01	0.13686E+01	0.27068E+01	0.84774E+00	0.27068E+01	0.12829E+01
LRKSOAS	35.6331	-83.9418	182	102	06/21/2013 09:00	06/21/2013 09:59	0.27121E+01	0.13782E+01	0.27121E+01	0.87319E+00	0.27121E+01	0.13059E+01
LRKSOAS	35.6331	-83.9418	182	102	06/21/2013 10:00	06/21/2013 10:59	0.28839E+01	0.13990E+01	0.28839E+01	0.92116E+00	0.28839E+01	0.13524E+01
LRKSOAS	35.6331	-83.9418	182	102	06/21/2013 11:00	06/21/2013 11:59	0.26322E+01	0.13793E+01	0.26322E+01	0.92941E+00	0.26322E+01	0.13567E+01
LRKSOAS	35.6331	-83.9418	182	102	06/21/2013 12:00	06/21/2013 12:59	0.22867E+01	0.13462E+01	0.22867E+01	0.93047E+00	0.22867E+01	0.13276E+01
LRKSOAS	35.6331	-83.9418	182	102	06/21/2013 13:00	06/21/2013 13:59	0.23568E+01	0.13240E+01	0.23568E+01	0.92642E+00	0.23568E+01	0.12668E+01
LRKSOAS	35.6331	-83.9418	182	102	06/21/2013 14:00	06/21/2013 14:59	0.21377E+01	0.13090E+01	0.21377E+01	0.90792E+00	0.21377E+01	0.12084E+01
LRKSOAS	35.6331	-83.9418	182	102	06/21/2013 15:00	06/21/2013 15:59	-999	0.13285E+01	-999	0.89625E+00	-999	0.11931E+01
LRKSOAS	35.6331	-83.9418	182	102	06/21/2013 16:00	06/21/2013 16:59	-999	0.14092E+01	-999	0.90497E+00	-999	0.12322E+01
LRKSOAS	35.6331	-83.9418	182	102	06/21/2013 17:00	06/21/2013 17:59	-999	0.15024E+01	-999	0.90437E+00	-999	0.12937E+01
LRKSOAS	35.6331	-83.9418	182	102	06/21/2013 18:00	06/21/2013 18:59	-999	0.15265E+01	-999	0.87162E+00	-999	0.13086E+01
LRKSOAS	35.6331	-83.9418	182	102	06/21/2013 19:00	06/21/2013 19:59	-999	0.14930E+01	-999	0.82365E+00	-999	0.12594E+01
LRKSOAS	35.6331	-83.9418	182	102	06/21/2013 20:00	06/21/2013 20:59	-999	0.14017E+01	-999	0.76148E+00	-999	0.11673E+01
LRKSOAS	35.6331	-83.9418	182	102	06/21/2013 21:00	06/21/2013 21:59	-999	0.94003E+00	-999	0.52056E+00	-999	0.79604E+00
LRKSOAS	35.6331	-83.9418	182	102	06/21/2013 22:00	06/21/2013 22:59	-999	0.36775E+00	-999	0.21672E+00	-999	0.32879E+00
LRKSOAS	35.6331	-83.9418	182	102	06/21/2013 23:00	06/21/2013 23:59	-999	0.48121E+00	-999	0.26896E+00	-999	0.40143E+00
LRKSOAS	35.6331	-83.9418	182	102	06/22/2013 00:00	06/22/2013 00:59	-999	0.77320E+00	-999	0.42139E+00	-999	0.63164E+00
LRKSOAS	35.6331	-83.9418	182	102	06/22/2013 01:00	06/22/2013 01:59	0.12255E+01	0.98311E+00	0.12255E+01	0.53711E+00	0.12255E+01	0.80928E+00
LRKSOAS	35.6331	-83.9418	182	102	06/22/2013 02:00	06/22/2013 02:59	0.21247E+01	0.10718E+01	0.21247E+01	0.61579E+00	0.21247E+01	0.93081E+00
LRKSOAS	35.6331	-83.9418	182	102	06/22/2013 03:00	06/22/2013 03:59	0.24551E+01	0.10349E+01	0.24551E+01	0.62506E+00	0.24551E+01	0.93811E+00
LRKSOAS	35.6331	-83.9418	182	102	06/22/2013 04:00	06/22/2013 04:59	0.38275E+01	0.85497E+00	0.38275E+01	0.56552E+00	0.38275E+01	0.82232E+00
LRKSOAS	35.6331	-83.9418	182	102	06/22/2013 05:00	06/22/2013 05:59	0.32422E+01	0.80826E+00	0.32422E+01	0.58214E+00	0.32422E+01	0.80306E+00
LRKSOAS	35.6331	-83.9418	182	102	06/22/2013 06:00	06/22/2013 06:59	0.31684E+01	0.12074E+01	0.31684E+01	0.85348E+00	0.31684E+01	0.11297E+01
LRKSOAS	35.6331	-83.9418	182	102	06/22/2013 07:00	06/22/2013 07:59	0.32558E+01	0.15867E+01	0.32558E+01	0.10359E+01	0.32558E+01	0.14559E+01
LRKSOAS	35.6331	-83.9418	182	102	06/22/2013 08:00	06/22/2013 08:59	0.43760E+01	0.16953E+01	0.43760E+01	0.10845E+01	0.43760E+01	0.15636E+01
LRKSOAS	35.6331	-83.9418	182	102	06/22/2013 09:00	06/22/2013 09:59	0.45479E+01	0.16771E+01	0.45479E+01	0.10945E+01	0.45479E+01	0.15726E+01
LRKSOAS	35.6331	-83.9418	182	102	06/22/2013 10:00	06/22/2013 10:59	0.38201E+01	0.16406E+01	0.38201E+01	0.10711E+01	0.38201E+01	0.15523E+01
LRKSOAS	35.6331	-83.9418	182	102	06/22/2013 11:00	06/22/2013 11:59	0.22269E+01	0.15939E+01	0.22269E+01	0.10351E+01	0.22269E+01	0.15180E+01
LRKSOAS	35.6331	-83.9418	182	102	06/22/2013 12:00	06/22/2013 12:59	0.44073E+01	0.15430E+01	0.44073E+01	0.99646E+00	0.44073E+01	0.14812E+01
LRKSOAS	35.6331	-83.9418	182	102	06/22/2013 13:00	06/22/2013 13:59	0.22767E+01	0.15908E+01	0.22767E+01	0.10157E+01	0.22767E+01	0.15052E+01
LRKSOAS	35.6331	-83.9418	182	102	06/22/2013 14:00	06/22/2013 14:59	0.28692E+01	0.19041E+01	0.28692E+01	0.12359E+01	0.28692E+01	0.17340E+01
LRKSOAS	35.6331	-83.9418	182	102	06/22/2013 15:00	06/22/2013 15:59	0.29093E+01	0.20632E+01	0.29093E+01	0.13386E+01	0.29093E+01	0.18661E+01
LRKSOAS	35.6331	-83.9418	182	102	06/22/2013 16:00	06/22/2013 16:59	0.30667E+01	0.21206E+01	0.30667E+01	0.13553E+01	0.30667E+01	0.19016E+01
LRKSOAS	35.6331	-83.9418	182	102	06/22/2013 17:00	06/22/2013 17:59	0.27924E+01	0.23874E+01	0.27924E+01	0.15754E+01	0.27924E+01	0.21208E+01
LRKSOAS	35.6331	-83.9418	182	102	06/22/2013 18:00	06/22/2013 18:59	0.29899E+01	0.26077E+01	0.29899E+01	0.17569E+01	0.29899E+01	0.23098E+01
LRKSOAS	35.6331	-83.9418	182	102	06/22/2013 19:00	06/22/2013 19:59	0.23954E+01	0.28804E+01	0.23954E+01	0.19829E+01	0.23954E+01	0.25503E+01
LRKSOAS	35.6331	-83.9418	182	102	06/22/2013 20:00	06/22/2013 20:59	0.21851E+01	0.31846E+01	0.21851E+01	0.22152E+01	0.21851E+01	0.27853E+01
LRKSOAS	35.6331	-83.9418	182	102	06/22/2013 21:00	06/22/2013 21:59	0.25317E+01	0.32628E+01	0.25317E+01	0.22770E+01	0.25317E+01	0.28081E+01
LRKSOAS	35.6331	-83.9418	182	102	06/22/2013 22:00	06/22/2013 22:59	0.22159E+01	0.30426E+01	0.22159E+01	0.21083E+01	0.22159E+01	0.25741E+01
LRKSOAS	35.6331	-83.9418	182	102	06/22/2013 23:00	06/22/2013 23:59	0.25947E+01	0.26461E+01	0.25947E+01	0.17531E+01	0.25947E+01	0.21840E+01
LRKSOAS	35.6331	-83.9418	182	102	06/23/2013 00:00	06/23/2013 00:59	0.24028E+01	0.24332E+01	0.24028E+01	0.15833E+01	0.24028E+01	0.20065E+01
LRKSOAS	35.6331	-83.9418	182	102	06/23/2013 01:00	06/23/2013 01:59	0.30129E+01	0.23307E+01	0.30129E+01	0.15594E+01	0.30129E+01	0.19822E+01
LRKSOAS	35.6331	-83.9418	182	102	06/23/2013 02:00	06/23/2013 02:59	0.28206E+01	0.22195E+01	0.28206E+01	0.15526E+01	0.28206E+01	0.19663E+01
LRKSOAS	35.6331	-83.9418	182	102	06/23/2013 03:00	06/23/2013 03:59	0.26590E+01	0.19858E+01	0.26590E+01	0.14043E+01	0.26590E+01	0.17871E+01
LRKSOAS	35.6331	-83.9418	182	102	06/23/2013 04:00	06/23/2013 04:59	0.34172E+01	0.13616E+01	0.34172E+01	0.75139E+00	0.34172E+01	0.10988E+01
LRKSOAS	35.6331	-83.9418	182	102	06/23/2013 05:00	06/23/2013 05:59	0.39450E+01	0.11738E+01	0.39450E+01	0.49445E+00	0.39450E+01	0.86339E+00
LRKSOAS	35.6331	-83.9418	182	102	06/23/2013 06:00	06/23/2013 06:59	0.41015E+01	0.12013E+01	0.41015E+01	0.51742E+00	0.41015E+01	0.94164E+00
LRKSOAS	35.6331	-83.9418	182	102	06/23/2013 07:00	06/23/2013 07:59	0.41497E+01	0.12437E+01	0.41497E+01	0.58904E+00	0.41497E+01	0.10720E+01
LRKSOAS	35.6331	-83.9418	182	102	06/23/2013 08:00	06/23/2013 08:59	0.45071E+01	0.12057E+01	0.45071E+01	0.60934E+00	0.45071E+01	0.10777E+01
LRKSOAS	35.6331	-83.9418	182	102	06/23/2013 09:00	06/23/2013 09:59	0.42049E+01	0.94942E+00	0.42049E+01	0.42759E+00	0.42049E+01	0.78601E+00
LRKSOAS	35.6331	-83.9418	182	102	06/23/2013 10:00	06/23/2013 10:59	0.35316E+01	0.82797E+00	0.35316E+01	0.33273E+00	0.35316E+01	0.62862E+00
LRKSOAS	35.6331	-83.9418	182	102	06/23/2013 11:00	06/23/2013 11:59	0.38249E+01	0.81777E+00	0.38249E+01	0.34986E+00	0.38249E+01	0.60453E+00
LRKSOAS	35.6331	-83.9418	182	102	06/23/2013 12:00	06/23/2013 12:59	0.34116E+01	0.77835E+00	0.34116E+01	0.35550E+00	0.34116E+01	0.57515E+00
LRKSOAS	35.6331	-83.9418	182	102	06/23/2013 13:00	06/23/2013 13:59	0.35596E+01	0.76625E+00	0.35596E+01	0.35271E+00	0.35596E+01	0.56677E+00
LRKSOAS	35.6331	-83.9418	182	102	06/23/2013 14:00	06/23/2013 14:59	0.30774E+01	0.83460E+00	0.30774E+01	0.38307E+00	0.30774E+01	0.63667E+00
LRKSOAS	35.6331	-83.9418	182	102	06/23/2013 15:00	06/23/2013 15:59	0.36056E+01	0.83657E+00	0.36056E+01	0.37470E+00	0.36056E+01	0.62737E+00
LRKSOAS	35.6331	-83.9418	182	102	06/23/2013 16:00	06/23/2013 16:59	0.35067E+01	0.80867E+00	0.35067E+01	0.34146E+00	0.35067E+01	0.57259E+00
LRKSOAS	35.6331	-83.9418	182	102	06/23/2013 17:00	06/23/2013 17:59	0.28508E+01	0.80092E+00	0.28508E+01	0.31193E+00	0.28508E+01	0.52188E+00
LRKSOAS	35.6331	-83.9418	182	102	06/23/2013 18:00	06/23/2013 18:59	0.27207E+01	0.67480E+00	0.27207E+01	0.25277E+00	0.27207E+01	0.41725E+00
LRKSOAS	35.6331	-83.9418	182	102	06/23/2013 19:00	06/23/2013 19:59	0.23540E+01	0.56699E+00	0.23540E+01	0.20924E+00	0.23540E+01	0.33767E+00
LRKSOAS	35.6331	-83.9418	182	102	06/23/2013 20:00	06/23/2013 20:59	0.27719E+01	0.43302E+00	0.27719E+01	0.16568E+00	0.27719E+01	0.26446E+00
LRKSOAS	35.6331	-83.9418	182	102	06/23/2013 21:00	06/23/2013 21:59	0.31164E+01	0.18480E+00	0.31164E+01	0.83859E-01	0.31164E+01	0.12630E+00
LRKSOAS	35.6331	-83.9418	182	102	06/23/2013 22:00	06/23/2013 22:59	0.28617E+01	0.77475E-01	0.28617E+01	0.49925E-01	0.28617E+01	0.60024E-01
LRKSOAS	35.6331	-83.9418	182	102	06/23/2013 23:00	06/23/2013 23:59	0.32804E+01	0.15091E+00	0.32804E+01	0.98695E-01	0.32804E+01	0.10918E+00
LRKSOAS	35.6331	-83.9418	182	102	06/24/2013 00:00	06/24/2013 00:59	0.36934E+01	0.29791E+00	0.36934E+01	0.17015E+00	0.36934E+01	0.19377E+00
LRKSOAS	35.6331	-83.9418	182	102	06/24/2013 01:00	06/24/2013 01:59	0.26143E+01	0.36629E+00	0.26143E+01	0.19823E+00	0.26143E+01	0.23884E+00
LRKSOAS	35.6331	-83.9418	182	102	06/24/2013 02:00	06/24/2013 02:59	0.17629E+01	0.27236E+00	0.17629E+01	0.16027E+00	0.17629E+01	0.20314E+00
LRKSOAS	35.6331	-83.9418	182	102	06/24/2013 03:00	06/24/2013 03:59	0.18114E+01	0.96740E-01	0.18114E+01	0.67747E-01	0.18114E+01	0.82816E-01
LRKSOAS	35.6331	-83.9418	182	102	06/24/2013 04:00	06/24/2013 04:59	0.21108E+01	0.66897E-01	0.21108E+01	0.57433E-01	0.21108E+01	0.62821E-01
LRKSOAS	35.6331	-83.9418	182	102	06/24/2013 05:00	06/24/2013 05:59	0.19610E+01	0.84806E-01	0.19610E+01	0.78274E-01	0.19610E+01	0.83176E-01
LRKSOAS	35.6331	-83.9418	182	102	06/24/2013 06:00	06/24/2013 06:59	0.18641E+01	0.20086E+00	0.18641E+01	0.19116E+00	0.18641E+01	0.19875E+00
LRKSOAS	35.6331	-83.9418	182	102	06/24/2013 07:00	06/24/2013 07:59	0.21272E+01	0.45476E+00	0.21272E+01	0.42478E+00	0.21272E+01	0.44474E+00
LRKSOAS	35.6331	-83.9418	182	102	06/24/2013 08:00	06/24/2013 08:59	0.21746E+01	0.62036E+00	0.21746E+01	0.57159E+00	0.21746E+01	0.60527E+00
LRKSOAS	35.6331	-83.9418	182	102	06/24/2013 09:00	06/24/2013 09:59	0.20979E+01	0.81327E+00	0.20979E+01	0.74401E+00	0.20979E+01	0.79820E+00
LRKSOAS	35.6331	-83.9418	182	102	06/24/2013 10:00	06/24/2013 10:59	0.26929E+01	0.11981E+01	0.26929E+01	0.10980E+01	0.26929E+01	0.11803E+01
LRKSOAS	35.6331	-83.9418	182	102	06/24/2013 11:00	06/24/2013 11:59	0.24478E+01	0.13370E+01	0.24478E+01	0.12199E+01	0.24478E+01	0.13186E+01
LRKSOAS	35.6331	-83.9418	182	102	06/24/2013 12:00	06/24/2013 12:59	0.16791E+01	0.11770E+01	0.16791E+01	0.10478E+01	0.16791E+01	0.11655E+01
LRKSOAS	35.6331	-83.9418	182	102	06/24/2013 13:00	06/24/2013 13:59	0.18990E+01	0.84460E+00	0.18990E+01	0.64103E+00	0.18990E+01	0.83362E+00
LRKSOAS	35.6331	-83.9418	182	102	06/24/2013 14:00	06/24/2013 14:59	0.17483E+01	0.65274E+00	0.17483E+01	0.38092E+00	0.17483E+01	0.64626E+00
LRKSOAS	35.6331	-83.9418	182	102	06/24/2013 15:00	06/24/2013 15:59	0.14251E+01	0.66433E+00	0.14251E+01	0.42437E+00	0.14251E+01	0.65998E+00
LRKSOAS	35.6331	-83.9418	182	102	06/24/2013 16:00	06/24/2013 16:59	0.16041E+01	0.58467E+00	0.16041E+01	0.35647E+00	0.16041E+01	0.55223E+00
LRKSOAS	35.6331	-83.9418	182	102	06/24/2013 17:00	06/24/2013 17:59	0.15995E+01	0.54620E+00	0.15995E+01	0.31999E+00	0.15995E+01	0.48167E+00
LRKSOAS	35.6331	-83.9418	182	102	06/24/2013 18:00	06/24/2013 18:59	0.11309E+01	0.51007E+00	0.11309E+01	0.28514E+00	0.11309E+01	0.42030E+00
LRKSOAS	35.6331	-83.9418	182	102	06/24/2013 19:00	06/24/2013 19:59	0.14993E+01	0.52531E+00	0.14993E+01	0.27142E+00	0.14993E+01	0.39211E+00
LRKSOAS	35.6331	-83.9418	182	102	06/24/2013 20:00	06/24/2013 20:59	0.13184E+01	0.56557E+00	0.13184E+01	0.29120E+00	0.13184E+01	0.39324E+00
LRKSOAS	35.6331	-83.9418	182	102	06/24/2013 21:00	06/24/2013 21:59	0.12803E+01	0.59535E+00	0.12803E+01	0.32014E+00	0.12803E+01	0.40276E+00
LRKSOAS	35.6331	-83.9418	182	102	06/24/2013 22:00	06/24/2013 22:59	0.16827E+01	0.60593E+00	0.16827E+01	0.34842E+00	0.16827E+01	0.41249E+00
LRKSOAS	35.6331	-83.9418	182	102	06/24/2013 23:00	06/24/2013 23:59	0.14372E+01	0.61430E+00	0.14372E+01	0.37222E+00	0.14372E+01	0.42482E+00
LRKSOAS	35.6331	-83.9418	182	102	06/25/2013 00:00	06/25/2013 00:59	0.14210E+01	0.58488E+00	0.14210E+01	0.37095E+00	0.14210E+01	0.41965E+00
LRKSOAS	35.6331	-83.9418	182	102	06/25/2013 01:00	06/25/2013 01:59	0.14560E+01	0.45019E+00	0.14560E+01	0.30731E+00	0.14560E+01	0.34634E+00
LRKSOAS	35.6331	-83.9418	182	102	06/25/2013 02:00	06/25/2013 02:59	0.17965E+01	0.33548E+00	0.17965E+01	0.24859E+00	0.17965E+01	0.27873E+00
LRKSOAS	35.6331	-83.9418	182	102	06/25/2013 03:00	06/25/2013 03:59	0.12424E+01	0.31081E+00	0.12424E+01	0.23171E+00	0.12424E+01	0.26480E+00
LRKSOAS	35.6331	-83.9418	182	102	06/25/2013 04:00	06/25/2013 04:59	0.16523E+01	0.35756E+00	0.16523E+01	0.23483E+00	0.16523E+01	0.28781E+00
LRKSOAS	35.6331	-83.9418	182	102	06/25/2013 05:00	06/25/2013 05:59	0.18839E+01	0.39765E+00	0.18839E+01	0.23958E+00	0.18839E+01	0.31244E+00
LRKSOAS	35.6331	-83.9418	182	102	06/25/2013 06:00	06/25/2013 06:59	0.26194E+01	0.41323E+00	0.26194E+01	0.23909E+00	0.26194E+01	0.32969E+00
LRKSOAS	35.6331	-83.9418	182	102	06/25/2013 07:00	06/25/2013 07:59	0.17665E+01	0.42789E+00	0.17665E+01	0.23413E+00	0.17665E+01	0.34731E+00
LRKSOAS	35.6331	-83.9418	182	102	06/25/2013 08:00	06/25/2013 08:59	0.12738E+01	0.44274E+00	0.12738E+01	0.23381E+00	0.12738E+01	0.36839E+00
LRKSOAS	35.6331	-83.9418	182	102	06/25/2013 09:00	06/25/2013 09:59	0.12370E+01	0.46434E+00	0.12370E+01	0.25013E+00	0.12370E+01	0.41126E+00
LRKSOAS	35.6331	-83.9418	182	102	06/25/2013 10:00	06/25/2013 10:59	0.95437E+00	0.51278E+00	0.95437E+00	0.29316E+00	0.95437E+00	0.48749E+00
LRKSOAS	35.6331	-83.9418	182	102	06/25/2013 11:00	06/25/2013 11:59	0.13522E+01	0.55236E+00	0.13522E+01	0.32220E+00	0.13522E+01	0.54793E+00
LRKSOAS	35.6331	-83.9418	182	102	06/25/2013 12:00	06/25/2013 12:59	0.12361E+01	0.56917E+00	0.12361E+01	0.31799E+00	0.12361E+01	0.56805E+00
LRKSOAS	35.6331	-83.9418	182	102	06/25/2013 13:00	06/25/2013 13:59	0.12963E+01	0.61555E+00	0.12963E+01	0.27221E+00	0.12963E+01	0.52675E+00
LRKSOAS	35.6331	-83.9418	182	102	06/25/2013 14:00	06/25/2013 14:59	0.91343E+00	0.66190E+00	0.91343E+00	0.21457E+00	0.91343E+00	0.48478E+00
LRKSOAS	35.6331	-83.9418	182	102	06/25/2013 15:00	06/25/2013 15:59	0.97787E+00	0.82303E+00	0.97787E+00	0.31167E+00	0.97787E+00	0.63302E+00
LRKSOAS	35.6331	-83.9418	182	102	06/25/2013 16:00	06/25/2013 16:59	0.12812E+01	0.12411E+01	0.12812E+01	0.67812E+00	0.12812E+01	0.11072E+01
LRKSOAS	35.6331	-83.9418	182	102	06/25/2013 17:00	06/25/2013 17:59	0.14263E+01	0.14199E+01	0.14263E+01	0.85290E+00	0.14263E+01	0.13302E+01
LRKSOAS	35.6331	-83.9418	182	102	06/25/2013 18:00	06/25/2013 18:59	0.18907E+01	0.11915E+01	0.18907E+01	0.65124E+00	0.18907E+01	0.11434E+01
LRKSOAS	35.6331	-83.9418	182	102	06/25/2013 19:00	06/25/2013 19:59	0.26628E+01	0.12433E+01	0.26628E+01	0.67742E+00	0.26628E+01	0.11692E+01
LRKSOAS	35.6331	-83.9418	182	102	06/25/2013 20:00	06/25/2013 20:59	0.27213E+01	0.15401E+01	0.27213E+01	0.92064E+00	0.27213E+01	0.13975E+01
LRKSOAS	35.6331	-83.9418	182	102	06/25/2013 21:00	06/25/2013 21:59	0.27793E+01	0.18898E+01	0.27793E+01	0.12654E+01	0.27793E+01	0.16917E+01
LRKSOAS	35.6331	-83.9418	182	102	06/25/2013 22:00	06/25/2013 22:59	0.23802E+01	0.19974E+01	0.23802E+01	0.13722E+01	0.23802E+01	0.17510E+01
LRKSOAS	35.6331	-83.9418	182	102	06/25/2013 23:00	06/25/2013 23:59	0.21788E+01	0.19752E+01	0.21788E+01	0.13627E+01	0.21788E+01	0.16984E+01
LRKSOAS	35.6331	-83.9418	182	102	06/26/2013 00:00	06/26/2013 00:59	0.26964E+01	0.19733E+01	0.26964E+01	0.13653E+01	0.26964E+01	0.16865E+01
LRKSOAS	35.6331	-83.9418	182	102	06/26/2013 01:00	06/26/2013 01:59	0.29044E+01	0.19300E+01	0.29044E+01	0.13783E+01	0.29044E+01	0.16941E+01
LRKSOAS	35.6331	-83.9418	182	102	06/26/2013 02:00	06/26/2013 02:59	0.28223E+01	0.19017E+01	0.28223E+01	0.14292E+01	0.28223E+01	0.17413E+01
LRKSOAS	35.6331	-83.9418	182	102	06/26/2013 03:00	06/26/2013 03:59	0.27056E+01	0.19235E+01	0.27056E+01	0.15112E+01	0.27056E+01	0.18256E+01
LRKSOAS	35.6331	-83.9418	182	102	06/26/2013 04:00	06/26/2013 04:59	0.23648E+01	0.19994E+01	0.23648E+01	0.15792E+01	0.23648E+01	0.18944E+01
LRKSOAS	35.6331	-83.9418	182	102	06/26/2013 05:00	06/26/2013 05:59	0.32757E+01	0.20774E+01	0.32757E+01	0.15978E+01	0.32757E+01	0.19185E+01
LRKSOAS	35.6331	-83.9418	182	102	06/26/2013 06:00	06/26/2013 06:59	0.33421E+01	0.21049E+01	0.33421E+01	0.15491E+01	0.33421E+01	0.18900E+01
LRKSOAS	35.6331	-83.9418	182	102	06/26/2013 07:00	06/26/2013 07:59	0.36027E+01	0.20594E+01	0.36027E+01	0.14548E+01	0.36027E+01	0.18030E+01
LRKSOAS	35.6331	-83.9418	182	102	06/26/2013 08:00	06/26/2013 08:59	0.33730E+01	0.20058E+01	0.33730E+01	0.14114E+01	0.33730E+01	0.17496E+01
LRKSOAS	35.6331	-83.9418	182	102	06/26/2013 09:00	06/26/2013 09:59	0.38462E+01	0.20252E+01	0.38462E+01	0.13530E+01	0.38462E+01	0.17726E+01
LRKSOAS	35.6331	-83.9418	182	102	06/26/2013 10:00	06/26/2013 10:59	0.40632E+01	0.20887E+01	0.40632E+01	0.12610E+01	0.40632E+01	0.18364E+01
LRKSOAS	35.6331	-83.9418	182	102	06/26/2013 11:00	06/26/2013 11:59	0.42447E+01	0.21205E+01	0.42447E+01	0.12463E+01	0.42447E+01	0.19072E+01
LRKSOAS	35.6331	-83.9418	182	102	06/26/2013 12:00	06/26/2013 12:59	0.39646E+01	0.20256E+01	0.39646E+01	0.11926E+01	0.39646E+01	0.18730E+01
LRKSOAS	35.6331	-83.9418	182	102	06/26/2013 13:00	06/26/2013 13:59	0.36887E+01	0.18661E+01	0.36887E+01	0.11115E+01	0.36887E+01	0.16702E+01
LRKSOAS	35.6331	-83.9418	182	102	06/26/2013 14:00	06/26/2013 14:59	0.44768E+01	0.17208E+01	0.44768E+01	0.10640E+01	0.44768E+01	0.14381E+01
LRKSOAS	35.6331	-83.9418	182	102	06/26/2013 15:00	06/26/2013 15:59	0.48896E+01	0.19260E+01	0.48896E+01	0.12958E+01	0.48896E+01	0.16470E+01
LRKSOAS	35.6331	-83.9418	182	102	06/26/2013 16:00	06/26/2013 16:59	0.47643E+01	0.12841E+01	0.47643E+01	0.98211E+00	0.47643E+01	0.11462E+01
LRKSOAS	35.6331	-83.9418	182	102	06/26/2013 17:00	06/26/2013 17:59	0.47672E+01	0.11306E+01	0.47672E+01	0.85564E+00	0.47672E+01	0.10216E+01
LRKSOAS	35.6331	-83.9418	182	102	06/26/2013 18:00	06/26/2013 18:59	0.33908E+01	0.11863E+01	0.33908E+01	0.85995E+00	0.33908E+01	0.10490E+01
LRKSOAS	35.6331	-83.9418	182	102	06/26/2013 19:00	06/26/2013 19:59	0.22547E+01	0.11755E+01	0.22547E+01	0.81957E+00	0.22547E+01	0.10121E+01
LRKSOAS	35.6331	-83.9418	182	102	06/26/2013 20:00	06/26/2013 20:59	0.22866E+01	0.10435E+01	0.22866E+01	0.62676E+00	0.22866E+01	0.83883E+00
LRKSOAS	35.6331	-83.9418	182	102	06/26/2013 21:00	06/26/2013 21:59	0.20438E+01	0.11028E+01	0.20438E+01	0.55859E+00	0.20438E+01	0.80811E+00
LRKSOAS	35.6331	-83.9418	182	102	06/26/2013 22:00	06/26/2013 22:59	0.23655E+01	0.10004E+01	0.23655E+01	0.47478E+00	0.23655E+01	0.69046E+00
LRKSOAS	35.6331	-83.9418	182	102	06/26/2013 23:00	06/26/2013 23:59	0.19184E+01	0.85125E+00	0.19184E+01	0.41087E+00	0.19184E+01	0.58669E+00
LRKSOAS	35.6331	-83.9418	182	102	06/27/2013 00:00	06/27/2013 00:59	0.26211E+01	0.80776E+00	0.26211E+01	0.41609E+00	0.26211E+01	0.56829E+00
LRKSOAS	35.6331	-83.9418	182	102	06/27/2013 01:00	06/27/2013 01:59	0.22630E+01	0.82131E+00	0.22630E+01	0.46511E+00	0.22630E+01	0.62310E+00
LRKSOAS	35.6331	-83.9418	182	102	06/27/2013 02:00	06/27/2013 02:59	0.26713E+01	0.83497E+00	0.26713E+01	0.54543E+00	0.26713E+01	0.68106E+00
LRKSOAS	35.6331	-83.9418	182	102	06/27/2013 03:00	06/27/2013 03:59	0.39357E+01	0.81962E+00	0.39357E+01	0.61430E+00	0.39357E+01	0.71558E+00
LRKSOAS	35.6331	-83.9418	182	102	06/27/2013 04:00	06/27/2013 04:59	0.50487E+01	0.88966E+00	0.50487E+01	0.69586E+00	0.50487E+01	0.82335E+00
LRKSOAS	35.6331	-83.9418	182	102	06/27/2013 05:00	06/27/2013 05:59	0.69756E+01	0.10472E+01	0.69756E+01	0.73745E+00	0.69756E+01	0.96732E+00
LRKSOAS	35.6331	-83.9418	182	102	06/27/2013 06:00	06/27/2013 06:59	0.65497E+01	0.11629E+01	0.65497E+01	0.72524E+00	0.65497E+01	0.10343E+01
LRKSOAS	35.6331	-83.9418	182	102	06/27/2013 07:00	06/27/2013 07:59	0.52542E+01	0.10443E+01	0.52542E+01	0.49892E+00	0.52542E+01	0.83298E+00
LRKSOAS	35.6331	-83.9418	182	102	06/27/2013 08:00	06/27/2013 08:59	0.92541E+00	0.10080E+01	0.92541E+00	0.43955E+00	0.92541E+00	0.71536E+00
LRKSOAS	35.6331	-83.9418	182	102	06/27/2013 09:00	06/27/2013 09:59	0.17278E+01	0.84041E+00	0.17278E+01	0.31471E+00	0.17278E+01	0.54508E+00
LRKSOAS	35.6331	-83.9418	182	102	06/27/2013 10:00	06/27/2013 10:59	0.34576E+01	0.75906E+00	0.34576E+01	0.19812E+00	0.34576E+01	0.44410E+00
LRKSOAS	35.6331	-83.9418	182	102	06/27/2013 11:00	06/27/2013 11:59	0.31684E+01	0.69508E+00	0.31684E+01	0.15458E+00	0.31684E+01	0.46720E+00
LRKSOAS	35.6331	-83.9418	182	102	06/27/2013 12:00	06/27/2013 12:59	0.27603E+01	0.69640E+00	0.27603E+01	0.20386E+00	0.27603E+01	0.56293E+00
LRKSOAS	35.6331	-83.9418	182	102	06/27/2013 13:00	06/27/2013 13:59	0.21930E+01	0.71097E+00	0.21930E+01	0.20344E+00	0.21930E+01	0.59597E+00
LRKSOAS	35.6331	-83.9418	182	102	06/27/2013 14:00	06/27/2013 14:59	0.21491E+01	0.60110E+00	0.21491E+01	0.12841E+00	0.21491E+01	0.48552E+00
LRKSOAS	35.6331	-83.9418	182	102	06/27/2013 15:00	06/27/2013 15:59	0.16622E+01	0.54810E+00	0.16622E+01	0.12378E+00	0.16622E+01	0.43167E+00
LRKSOAS	35.6331	-83.9418	182	102	06/27/2013 16:00	06/27/2013 16:59	0.19136E+01	0.45030E+00	0.19136E+01	0.12386E+00	0.19136E+01	0.35584E+00
LRKSOAS	35.6331	-83.9418	182	102	06/27/2013 17:00	06/27/2013 17:59	0.22603E+01	0.37434E+00	0.22603E+01	0.12530E+00	0.22603E+01	0.30476E+00
LRKSOAS	35.6331	-83.9418	182	102	06/27/2013 18:00	06/27/2013 18:59	-999	0.23200E+00	-999	0.82724E-01	-999	0.19692E+00
LRKSOAS	35.6331	-83.9418	182	102	06/27/2013 19:00	06/27/2013 19:59	0.16716E+01	0.19791E+00	0.16716E+01	0.69180E-01	0.16716E+01	0.16665E+00
LRKSOAS	35.6331	-83.9418	182	102	06/27/2013 20:00	06/27/2013 20:59	0.97829E+00	0.53340E+00	0.97829E+00	0.15983E+00	0.97829E+00	0.36728E+00
LRKSOAS	35.6331	-83.9418	182	102	06/27/2013 21:00	06/27/2013 21:59	0.99493E+00	0.87137E+00	0.99493E+00	0.23418E+00	0.99493E+00	0.58483E+00
LRKSOAS	35.6331	-83.9418	182	102	06/27/2013 22:00	06/27/2013 22:59	0.11305E+01	0.94796E+00	0.11305E+01	0.27486E+00	0.11305E+01	0.65829E+00
LRKSOAS	35.6331	-83.9418	182	102	06/27/2013 23:00	06/27/2013 23:59	0.21238E+00	0.85581E+00	0.21238E+00	0.24529E+00	0.21238E+00	0.59343E+00
LRKSOAS	35.6331	-83.9418	182	102	06/28/2013 00:00	06/28/2013 00:59	0.20815E+00	0.73733E+00	0.20815E+00	0.19303E+00	0.20815E+00	0.52967E+00
LRKSOAS	35.6331	-83.9418	182	102	06/28/2013 01:00	06/28/2013 01:59	0.51994E+00	0.64828E+00	0.51994E+00	0.16952E+00	0.51994E+00	0.50567E+00
LRKSOAS	35.6331	-83.9418	182	102	06/28/2013 02:00	06/28/2013 02:59	0.77947E+00	0.65545E+00	0.77947E+00	0.17647E+00	0.77947E+00	0.52587E+00
LRKSOAS	35.6331	-83.9418	182	102	06/28/2013 03:00	06/28/2013 03:59	0.70131E+00	0.64305E+00	0.70131E+00	0.17730E+00	0.70131E+00	0.53034E+00
LRKSOAS	35.6331	-83.9418	182	102	06/28/2013 04:00	06/28/2013 04:59	0.92857E+00	0.57665E+00	0.92857E+00	0.17638E+00	0.92857E+00	0.50016E+00
LRKSOAS	35.6331	-83.9418	182	102	06/28/2013 05:00	06/28/2013 05:59	0.71246E+00	0.50168E+00	0.71246E+00	0.18117E+00	0.71246E+00	0.47187E+00
LRKSOAS	35.6331	-83.9418	182	102	06/28/2013 06:00	06/28/2013 06:59	0.84185E+00	0.39818E+00	0.84185E+00	0.18236E+00	0.84185E+00	0.40060E+00
LRKSOAS	35.6331	-83.9418	182	102	06/28/2013 07:00	06/28/2013 07:59	0.76388E+00	0.39521E+00	0.76388E+00	0.21851E+00	0.76388E+00	0.42723E+00
LRKSOAS	35.6331	-83.9418	182	102	06/28/2013 08:00	06/28/2013 08:59	0.99334E+00	0.52552E+00	0.99334E+00	0.31630E+00	0.99334E+00	0.58643E+00
LRKSOAS	35.6331	-83.9418	182	102	06/28/2013 09:00	06/28/2013 09:59	0.10776E+01	0.66462E+00	0.10776E+01	0.38468E+00	0.10776E+01	0.75690E+00
LRKSOAS	35.6331	-83.9418	182	102	06/28/2013 10:00	06/28/2013 10:59	0.12339E+01	0.71223E+00	0.12339E+01	0.39249E+00	0.12339E+01	0.81478E+00
LRKSOAS	35.6331	-83.9418	182	102	06/28/2013 11:00	06/28/2013 11:59	0.12672E+01	0.67650E+00	0.12672E+01	0.35848E+00	0.12672E+01	0.78921E+00
LRKSOAS	35.6331	-83.9418	182	102	06/28/2013 12:00	06/28/2013 12:59	0.10765E+01	0.58594E+00	0.10765E+01	0.27729E+00	0.10765E+01	0.69596E+00
LRKSOAS	35.6331	-83.9418	182	102	06/28/2013 13:00	06/28/2013 13:59	-999	0.56390E+00	-999	0.25444E+00	-999	0.67096E+00
LRKSOAS	35.6331	-83.9418	182	102	06/28/2013 14:00	06/28/2013 14:59	0.92274E+00	0.49541E+00	0.92274E+00	0.19466E+00	0.92274E+00	0.56155E+00
LRKSOAS	35.6331	-83.9418	182	102	06/28/2013 15:00	06/28/2013 15:59	0.93341E+00	0.45701E+00	0.93341E+00	0.13025E+00	0.93341E+00	0.43465E+00
LRKSOAS	35.6331	-83.9418	182	102	06/28/2013 16:00	06/28/2013 16:59	0.10219E+01	0.43118E+00	0.10219E+01	0.93837E-01	0.10219E+01	0.33684E+00
LRKSOAS	35.6331	-83.9418	182	102	06/28/2013 17:00	06/28/2013 17:59	0.12034E+01	0.41996E+00	0.12034E+01	0.76329E-01	0.12034E+01	0.28642E+00
LRKSOAS	35.6331	-83.9418	182	102	06/28/2013 18:00	06/28/2013 18:59	0.10692E+01	0.40521E+00	0.10692E+01	0.64335E-01	0.10692E+01	0.24678E+00
LRKSOAS	35.6331	-83.9418	182	102	06/28/2013 19:00	06/28/2013 19:59	0.11869E+01	0.45809E+00	0.11869E+01	0.54754E-01	0.11869E+01	0.22385E+00
LRKSOAS	35.6331	-83.9418	182	102	06/28/2013 20:00	06/28/2013 20:59	0.13516E+01	0.68752E+00	0.13516E+01	0.83315E-01	0.13516E+01	0.30113E+00
LRKSOAS	35.6331	-83.9418	182	102	06/28/2013 21:00	06/28/2013 21:59	0.11912E+01	0.10220E+01	0.11912E+01	0.13856E+00	0.11912E+01	0.63375E+00
LRKSOAS	35.6331	-83.9418	182	102	06/28/2013 22:00	06/28/2013 22:59	0.16253E+01	0.12196E+01	0.16253E+01	0.15701E+00	0.16253E+01	0.79650E+00
LRKSOAS	35.6331	-83.9418	182	102	06/28/2013 23:00	06/28/2013 23:59	0.17225E+01	0.87949E+00	0.17225E+01	0.16415E+00	0.17225E+01	0.59762E+00
LRKSOAS	35.6331	-83.9418	182	102	06/29/2013 00:00	06/29/2013 00:59	0.91368E+00	0.74715E+00	0.91368E+00	0.23408E+00	0.91368E+00	0.59638E+00
LRKSOAS	35.6331	-83.9418	182	102	06/29/2013 01:00	06/29/2013 01:59	0.89293E+00	0.54806E+00	0.89293E+00	0.14532E+00	0.89293E+00	0.46507E+00
LRKSOAS	35.6331	-83.9418	182	102	06/29/2013 02:00	06/29/2013 02:59	0.58278E+00	0.31566E+00	0.58278E+00	0.47563E-01	0.58278E+00	0.28342E+00
LRKSOAS	35.6331	-83.9418	182	102	06/29/2013 03:00	06/29/2013 03:59	0.13303E+01	0.24042E+00	0.13303E+01	0.37968E-01	0.13303E+01	0.24536E+00
LRKSOAS	35.6331	-83.9418	182	102	06/29/2013 04:00	06/29/2013 04:59	0.92629E+00	0.14897E+00	0.92629E+00	0.25963E-01	0.92629E+00	0.18028E+00
LRKSOAS	35.6331	-83.9418	182	102	06/29/2013 05:00	06/29/2013 05:59	0.12279E+01	0.56960E-01	0.12279E+01	0.12942E-01	0.12279E+01	0.76033E-01
LRKSOAS	35.6331	-83.9418	182	102	06/29/2013 06:00	06/29/2013 06:59	0.11594E+01	0.46697E-01	0.11594E+01	0.83286E-02	0.11594E+01	0.54407E-01
LRKSOAS	35.6331	-83.9418	182	102	06/29/2013 07:00	06/29/2013 07:59	0.11080E+01	0.83583E-01	0.11080E+01	0.10002E-01	0.11080E+01	0.10844E+00
LRKSOAS	35.6331	-83.9418	182	102	06/29/2013 08:00	06/29/2013 08:59	0.59678E+00	0.16706E+00	0.59678E+00	0.20692E-01	0.59678E+00	0.21501E+00
LRKSOAS	35.6331	-83.9418	182	102	06/29/2013 09:00	06/29/2013 09:59	0.11128E+01	0.27883E+00	0.11128E+01	0.55371E-01	0.11128E+01	0.31848E+00
LRKSOAS	35.6331	-83.9418	182	102	06/29/2013 10:00	06/29/2013 10:59	0.10202E+01	0.40852E+00	0.10202E+01	0.12766E+00	0.10202E+01	0.43622E+00
LRKSOAS	35.6331	-83.9418	182	102	06/29/2013 11:00	06/29/2013 11:59	0.72578E+00	0.46157E+00	0.72578E+00	0.18142E+00	0.72578E+00	0.48385E+00
LRKSOAS	35.6331	-83.9418	182	102	06/29/2013 12:00	06/29/2013 12:59	0.95976E+00	0.41042E+00	0.95976E+00	0.17310E+00	0.95976E+00	0.44555E+00
LRKSOAS	35.6331	-83.9418	182	102	06/29/2013 13:00	06/29/2013 13:59	0.13499E+01	0.35466E+00	0.13499E+01	0.13156E+00	0.13499E+01	0.39589E+00
LRKSOAS	35.6331	-83.9418	182	102	06/29/2013 14:00	06/29/2013 14:59	0.11646E+01	0.27712E+00	0.11646E+01	0.75392E-01	0.11646E+01	0.31392E+00
LRKSOAS	35.6331	-83.9418	182	102	06/29/2013 15:00	06/29/2013 15:59	0.11913E+01	0.23477E+00	0.11913E+01	0.58386E-01	0.11913E+01	0.24961E+00
LRKSOAS	35.6331	-83.9418	182	102	06/29/2013 16:00	06/29/2013 16:59	0.70258E+00	0.22661E+00	0.70258E+00	0.57576E-01	0.70258E+00	0.20738E+00
LRKSOAS	35.6331	-83.9418	182	102	06/29/2013 17:00	06/29/2013 17:59	0.26842E+00	0.25359E+00	0.26842E+00	0.62610E-01	0.26842E+00	0.20946E+00
LRKSOAS	35.6331	-83.9418	182	102	06/29/2013 18:00	06/29/2013 18:59	0.49121E+00	0.27814E+00	0.49121E+00	0.60712E-01	0.49121E+00	0.20704E+00
LRKSOAS	35.6331	-83.9418	182	102	06/29/2013 19:00	06/29/2013 19:59	0.59142E+00	0.27868E+00	0.59142E+00	0.49421E-01	0.59142E+00	0.17587E+00
LRKSOAS	35.6331	-83.9418	182	102	06/29/2013 20:00	06/29/2013 20:59	0.56319E+00	0.25394E+00	0.56319E+00	0.32948E-01	0.56319E+00	0.13107E+00
LRKSOAS	35.6331	-83.9418	182	102	06/29/2013 21:00	06/29/2013 21:59	0.60101E+00	0.24328E+00	0.60101E+00	0.24649E-01	0.60101E+00	0.99616E-01
LRKSOAS	35.6331	-83.9418	182	102	06/29/2013 22:00	06/29/2013 22:59	0.59650E+00	0.25646E+00	0.59650E+00	0.21302E-01	0.59650E+00	0.89248E-01
LRKSOAS	35.6331	-83.9418	182	102	06/29/2013 23:00	06/29/2013 23:59	0.79142E+00	0.27204E+00	0.79142E+00	0.19763E-01	0.79142E+00	0.89246E-01
LRKSOAS	35.6331	-83.9418	182	102	06/30/2013 00:00	06/30/2013 00:59	0.11465E+01	0.28219E+00	0.11465E+01	0.21500E-01	0.11465E+01	0.97525E-01
LRKSOAS	35.6331	-83.9418	182	102	06/30/2013 01:00	06/30/2013 01:59	0.85673E+00	0.29237E+00	0.85673E+00	0.27950E-01	0.85673E+00	0.11756E+00
LRKSOAS	35.6331	-83.9418	182	102	06/30/2013 02:00	06/30/2013 02:59	0.86983E+00	0.33971E+00	0.86983E+00	0.57497E-01	0.86983E+00	0.17094E+00
LRKSOAS	35.6331	-83.9418	182	102	06/30/2013 03:00	06/30/2013 03:59	0.78726E+00	0.34911E+00	0.78726E+00	0.81326E-01	0.78726E+00	0.20967E+00
LRKSOAS	35.6331	-83.9418	182	102	06/30/2013 04:00	06/30/2013 04:59	0.92130E+00	0.35798E+00	0.92130E+00	0.97517E-01	0.92130E+00	0.23819E+00
LRKSOAS	35.6331	-83.9418	182	102	06/30/2013 05:00	06/30/2013 05:59	0.92614E+00	0.39110E+00	0.92614E+00	0.11347E+00	0.92614E+00	0.27017E+00
LRKSOAS	35.6331	-83.9418	182	102	06/30/2013 06:00	06/30/2013 06:59	0.12552E+01	0.41799E+00	0.12552E+01	0.12919E+00	0.12552E+01	0.31076E+00
LRKSOAS	35.6331	-83.9418	182	102	06/30/2013 07:00	06/30/2013 07:59	0.11152E+01	0.43988E+00	0.11152E+01	0.13830E+00	0.11152E+01	0.34295E+00
LRKSOAS	35.6331	-83.9418	182	102	06/30/2013 08:00	06/30/2013 08:59	0.11052E+01	0.44999E+00	0.11052E+01	0.14645E+00	0.11052E+01	0.37006E+00
LRKSOAS	35.6331	-83.9418	182	102	06/30/2013 09:00	06/30/2013 09:59	0.11069E+01	0.44491E+00	0.11069E+01	0.15055E+00	0.11069E+01	0.39283E+00
LRKSOAS	35.6331	-83.9418	182	102	06/30/2013 10:00	06/30/2013 10:59	0.73286E+00	0.43314E+00	0.73286E+00	0.14902E+00	0.73286E+00	0.40274E+00
LRKSOAS	35.6331	-83.9418	182	102	06/30/2013 11:00	06/30/2013 11:59	0.88298E+00	0.42765E+00	0.88298E+00	0.14626E+00	0.88298E+00	0.39933E+00
LRKSOAS	35.6331	-83.9418	182	102	06/30/2013 12:00	06/30/2013 12:59	0.75549E+00	0.43613E+00	0.75549E+00	0.14426E+00	0.75549E+00	0.38393E+00
LRKSOAS	35.6331	-83.9418	182	102	06/30/2013 13:00	06/30/2013 13:59	0.93779E+00	0.46620E+00	0.93779E+00	0.14328E+00	0.93779E+00	0.36774E+00
LRKSOAS	35.6331	-83.9418	182	102	06/30/2013 14:00	06/30/2013 14:59	0.11044E+01	0.44828E+00	0.11044E+01	0.12055E+00	0.11044E+01	0.30859E+00
LRKSOAS	35.6331	-83.9418	182	102	06/30/2013 15:00	06/30/2013 15:59	0.68790E+00	0.37843E+00	0.68790E+00	0.81950E-01	0.68790E+00	0.22089E+00
LRKSOAS	35.6331	-83.9418	182	102	06/30/2013 16:00	06/30/2013 16:59	0.11240E+01	0.37229E+00	0.11240E+01	0.71540E-01	0.11240E+01	0.18293E+00
LRKSOAS	35.6331	-83.9418	182	102	06/30/2013 17:00	06/30/2013 17:59	0.92366E+00	0.38081E+00	0.92366E+00	0.67156E-01	0.92366E+00	0.16973E+00
LRKSOAS	35.6331	-83.9418	182	102	06/30/2013 18:00	06/30/2013 18:59	0.46905E+00	0.41000E+00	0.46905E+00	0.60669E-01	0.46905E+00	0.16977E+00
LRKSOAS	35.6331	-83.9418	182	102	06/30/2013 19:00	06/30/2013 19:59	0.37996E+00	0.46348E+00	0.37996E+00	0.55641E-01	0.37996E+00	0.18208E+00
LRKSOAS	35.6331	-83.9418	182	102	06/30/2013 20:00	06/30/2013 20:59	0.52511E+00	0.52047E+00	0.52511E+00	0.54206E-01	0.52511E+00	0.19416E+00
LRKSOAS	35.6331	-83.9418	182	102	06/30/2013 21:00	06/30/2013 21:59	0.57155E+00	0.56446E+00	0.57155E+00	0.56250E-01	0.57155E+00	0.21268E+00
LRKSOAS	35.6331	-83.9418	182	102	06/30/2013 22:00	06/30/2013 22:59	0.38911E+00	0.58941E+00	0.38911E+00	0.60390E-01	0.38911E+00	0.23148E+00
LRKSOAS	35.6331	-83.9418	182	102	06/30/2013 23:00	06/30/2013 23:59	0.40634E+00	0.61654E+00	0.40634E+00	0.62717E-01	0.40634E+00	0.25211E+00
LRKSOAS	35.6331	-83.9418	182	102	07/01/2013 00:00	07/01/2013 00:59	0.58809E+00	0.59148E+00	0.58809E+00	0.62254E-01	0.58809E+00	0.25582E+00
