# Supplementary material for: On the implications of aerosol liquid water and phase separation for organic aerosol mass
Source: Atmos Chem Phys. Author manuscript; Available in PMC 2018 Aug 22. (PMC6104851; doi:10.5194/acp-17-343-2017)
Supplement: Supp [file NIHMS982683-supplement-Supp.zip › acpdata/figure6/S-A15-HRAMS-ambient_CTR_20130601_R0.OUT.0531base.csv]

Observed values read from file:/work/MOD3DEV/has/southeast/obs_data/sitecmp_obs/ctr/S-A15-HRAMS-ambient_CTR_20130601_R0.csv
Modeled values read from file:/work/MOD3DEV/has/southeast/soas2013/postprocessing/20160606set/output/CCTM_saprc07tic_0531base_isoprene.aconc.06
SiteId	Latitude	Longitude	Column	Row	Time On	Time Off	AMS.Org	AMS.Org	AMS.SO4	AMS.SO4	AMS.NH4	AMS.NH4	AMS.NO3	AMS.NO3
	(deg)	(deg)			(MM/DD/YYYY hh:mm)	(MM/DD/YYYY hh:mm)	ug/m3	ug/m3	ug/m3	ug/m3	ug/m3	ug/m3	ug/m3	ug/m3
							Observed	Modeled	Observed	Modeled	Observed	Modeled	Observed	Modeled
CTRSOAS	32.9020	-87.2500	160	74	06/01/2013 17:00	06/01/2013 17:59	0.41796E+01	0.48906E+00	0.16629E+01	0.58363E+00	0.40579E+00	0.59442E-01	0.49266E-01	0.27133E-02
CTRSOAS	32.9020	-87.2500	160	74	06/01/2013 18:00	06/01/2013 18:59	0.41490E+01	0.46116E+00	0.14514E+01	0.51897E+00	0.32550E+00	0.58316E-01	0.41680E-01	0.18649E-02
CTRSOAS	32.9020	-87.2500	160	74	06/01/2013 19:00	06/01/2013 19:59	0.45729E+01	0.47216E+00	0.14448E+01	0.48206E+00	0.34178E+00	0.62663E-01	0.44550E-01	0.14994E-02
CTRSOAS	32.9020	-87.2500	160	74	06/01/2013 20:00	06/01/2013 20:59	0.40449E+01	0.48134E+00	0.13085E+01	0.44152E+00	0.29364E+00	0.59301E-01	0.34570E-01	0.12374E-02
CTRSOAS	32.9020	-87.2500	160	74	06/01/2013 21:00	06/01/2013 21:59	0.38891E+01	0.50350E+00	0.12950E+01	0.40413E+00	0.27228E+00	0.49754E-01	0.37096E-01	0.10564E-02
CTRSOAS	32.9020	-87.2500	160	74	06/01/2013 22:00	06/01/2013 22:59	-999	0.56041E+00	-999	0.38351E+00	-999	0.40197E-01	-999	0.94151E-03
CTRSOAS	32.9020	-87.2500	160	74	06/01/2013 23:00	06/01/2013 23:59	-999	0.67002E+00	-999	0.41361E+00	-999	0.46214E-01	-999	0.96246E-03
CTRSOAS	32.9020	-87.2500	160	74	06/02/2013 00:00	06/02/2013 00:59	-999	0.82144E+00	-999	0.48381E+00	-999	0.65046E-01	-999	0.10765E-02
CTRSOAS	32.9020	-87.2500	160	74	06/02/2013 01:00	06/02/2013 01:59	-999	0.88413E+00	-999	0.49671E+00	-999	0.65236E-01	-999	0.11478E-02
CTRSOAS	32.9020	-87.2500	160	74	06/02/2013 02:00	06/02/2013 02:59	-999	0.89920E+00	-999	0.48930E+00	-999	0.65969E-01	-999	0.13443E-02
CTRSOAS	32.9020	-87.2500	160	74	06/02/2013 03:00	06/02/2013 03:59	-999	0.86732E+00	-999	0.45370E+00	-999	0.54708E-01	-999	0.13118E-02
CTRSOAS	32.9020	-87.2500	160	74	06/02/2013 04:00	06/02/2013 04:59	-999	0.83733E+00	-999	0.41144E+00	-999	0.34257E-01	-999	0.11821E-02
CTRSOAS	32.9020	-87.2500	160	74	06/02/2013 05:00	06/02/2013 05:59	-999	0.77864E+00	-999	0.39072E+00	-999	0.19348E-01	-999	0.10708E-02
CTRSOAS	32.9020	-87.2500	160	74	06/02/2013 06:00	06/02/2013 06:59	-999	0.69772E+00	-999	0.41376E+00	-999	0.13618E-01	-999	0.11550E-02
CTRSOAS	32.9020	-87.2500	160	74	06/02/2013 07:00	06/02/2013 07:59	-999	0.65199E+00	-999	0.50856E+00	-999	0.12124E-01	-999	0.20710E-02
CTRSOAS	32.9020	-87.2500	160	74	06/02/2013 08:00	06/02/2013 08:59	-999	0.60179E+00	-999	0.54538E+00	-999	0.17712E-01	-999	0.22461E-02
CTRSOAS	32.9020	-87.2500	160	74	06/02/2013 09:00	06/02/2013 09:59	-999	0.58083E+00	-999	0.53518E+00	-999	0.23697E-01	-999	0.20543E-02
CTRSOAS	32.9020	-87.2500	160	74	06/02/2013 10:00	06/02/2013 10:59	-999	0.61499E+00	-999	0.53550E+00	-999	0.20440E-01	-999	0.18534E-02
CTRSOAS	32.9020	-87.2500	160	74	06/02/2013 11:00	06/02/2013 11:59	-999	0.64652E+00	-999	0.53797E+00	-999	0.17621E-01	-999	0.18856E-02
CTRSOAS	32.9020	-87.2500	160	74	06/02/2013 12:00	06/02/2013 12:59	-999	0.64142E+00	-999	0.53340E+00	-999	0.16172E-01	-999	0.21154E-02
CTRSOAS	32.9020	-87.2500	160	74	06/02/2013 13:00	06/02/2013 13:59	-999	0.58400E+00	-999	0.52217E+00	-999	0.12938E-01	-999	0.25735E-02
CTRSOAS	32.9020	-87.2500	160	74	06/02/2013 14:00	06/02/2013 14:59	-999	0.44389E+00	-999	0.56493E+00	-999	0.37136E-01	-999	0.15570E-02
CTRSOAS	32.9020	-87.2500	160	74	06/02/2013 15:00	06/02/2013 15:59	-999	0.42871E+00	-999	0.83707E+00	-999	0.88006E-01	-999	0.17376E-11
CTRSOAS	32.9020	-87.2500	160	74	06/02/2013 16:00	06/02/2013 16:59	0.18352E+01	0.86418E+00	0.11447E+01	0.14670E+01	0.13263E+00	0.23336E+00	0.54554E-01	0.33534E-11
CTRSOAS	32.9020	-87.2500	160	74	06/02/2013 17:00	06/02/2013 17:59	0.26605E+01	0.14245E+01	0.14611E+01	0.26066E+01	0.17291E+00	0.35667E+00	0.56802E-01	0.30109E-11
CTRSOAS	32.9020	-87.2500	160	74	06/02/2013 18:00	06/02/2013 18:59	0.32535E+01	0.19363E+01	0.13800E+01	0.29863E+01	0.17206E+00	0.50337E+00	0.54322E-01	0.38721E-11
CTRSOAS	32.9020	-87.2500	160	74	06/02/2013 19:00	06/02/2013 19:59	0.32516E+01	0.23389E+01	0.81931E+00	0.30435E+01	0.11883E+00	0.55922E+00	0.48272E-01	0.13188E-10
CTRSOAS	32.9020	-87.2500	160	74	06/02/2013 20:00	06/02/2013 20:59	0.26033E+01	0.21715E+01	0.35698E+00	0.25752E+01	0.39464E-01	0.48076E+00	0.43376E-01	0.25709E-10
CTRSOAS	32.9020	-87.2500	160	74	06/02/2013 21:00	06/02/2013 21:59	0.24414E+01	0.17404E+01	0.32770E+00	0.26883E+01	0.38766E-01	0.35650E+00	0.39478E-01	0.20195E-10
CTRSOAS	32.9020	-87.2500	160	74	06/02/2013 22:00	06/02/2013 22:59	0.27774E+01	0.16445E+01	0.39914E+00	0.26676E+01	0.55226E-01	0.30603E+00	0.44030E-01	0.84849E-11
CTRSOAS	32.9020	-87.2500	160	74	06/02/2013 23:00	06/02/2013 23:59	-999	0.11914E+01	-999	0.21104E+01	-999	0.23641E+00	-999	0.54502E-11
CTRSOAS	32.9020	-87.2500	160	74	06/03/2013 00:00	06/03/2013 00:59	-999	0.84710E+00	-999	0.14242E+01	-999	0.21823E+00	-999	0.39695E-11
CTRSOAS	32.9020	-87.2500	160	74	06/03/2013 01:00	06/03/2013 01:59	0.33214E+01	0.80967E+00	0.32033E+00	0.97024E+00	0.40488E-01	0.24602E+00	0.44112E-01	0.22943E-03
CTRSOAS	32.9020	-87.2500	160	74	06/03/2013 02:00	06/03/2013 02:59	0.34369E+01	0.83790E+00	0.29144E+00	0.76914E+00	0.36708E-01	0.26244E+00	0.42426E-01	0.56002E-02
CTRSOAS	32.9020	-87.2500	160	74	06/03/2013 03:00	06/03/2013 03:59	0.39083E+01	0.90547E+00	0.30085E+00	0.71906E+00	0.42692E-01	0.23913E+00	0.51570E-01	0.66619E-02
CTRSOAS	32.9020	-87.2500	160	74	06/03/2013 04:00	06/03/2013 04:59	0.47930E+01	0.95026E+00	0.30028E+00	0.67625E+00	0.41668E-01	0.22295E+00	0.43974E-01	0.72514E-02
CTRSOAS	32.9020	-87.2500	160	74	06/03/2013 05:00	06/03/2013 05:59	0.42173E+01	0.86905E+00	0.29056E+00	0.57405E+00	0.39514E-01	0.18922E+00	0.53818E-01	0.61294E-02
CTRSOAS	32.9020	-87.2500	160	74	06/03/2013 06:00	06/03/2013 06:59	0.38950E+01	0.67965E+00	0.29417E+00	0.41574E+00	0.37914E-01	0.13636E+00	0.93244E-01	0.41035E-02
CTRSOAS	32.9020	-87.2500	160	74	06/03/2013 07:00	06/03/2013 07:59	0.41506E+01	0.74400E+00	0.29302E+00	0.38275E+00	0.41828E-01	0.12501E+00	0.13486E+00	0.39051E-02
CTRSOAS	32.9020	-87.2500	160	74	06/03/2013 08:00	06/03/2013 08:59	0.40685E+01	0.92152E+00	0.29309E+00	0.43504E+00	0.39848E-01	0.14345E+00	0.11666E+00	0.52568E-02
CTRSOAS	32.9020	-87.2500	160	74	06/03/2013 09:00	06/03/2013 09:59	0.42401E+01	0.11288E+01	0.29631E+00	0.52239E+00	0.40778E-01	0.17416E+00	0.13613E+00	0.74243E-02
CTRSOAS	32.9020	-87.2500	160	74	06/03/2013 10:00	06/03/2013 10:59	0.40851E+01	0.14917E+01	0.30106E+00	0.49122E+00	0.43722E-01	0.15839E+00	0.14642E+00	0.59953E-02
CTRSOAS	32.9020	-87.2500	160	74	06/03/2013 11:00	06/03/2013 11:59	0.39740E+01	0.23202E+01	0.33074E+00	0.52968E+00	0.47834E-01	0.14358E+00	0.14908E+00	0.65204E-02
CTRSOAS	32.9020	-87.2500	160	74	06/03/2013 12:00	06/03/2013 12:59	0.39404E+01	0.38717E+01	0.35440E+00	0.73063E+00	0.48272E-01	0.13791E+00	0.13615E+00	0.16235E-01
CTRSOAS	32.9020	-87.2500	160	74	06/03/2013 13:00	06/03/2013 13:59	0.43682E+01	0.43027E+01	0.45317E+00	0.83730E+00	0.71362E-01	0.13662E+00	0.13685E+00	0.24664E-01
CTRSOAS	32.9020	-87.2500	160	74	06/03/2013 14:00	06/03/2013 14:59	0.38960E+01	0.32972E+01	0.52598E+00	0.77422E+00	0.85706E-01	0.14540E+00	0.10913E+00	0.15983E-01
CTRSOAS	32.9020	-87.2500	160	74	06/03/2013 15:00	06/03/2013 15:59	0.41945E+01	0.30173E+01	0.92080E+00	0.74613E+00	0.16963E+00	0.16687E+00	0.94822E-01	0.11763E-01
CTRSOAS	32.9020	-87.2500	160	74	06/03/2013 16:00	06/03/2013 16:59	-999	0.27599E+01	-999	0.80890E+00	-999	0.22516E+00	-999	0.10312E-01
CTRSOAS	32.9020	-87.2500	160	74	06/03/2013 17:00	06/03/2013 17:59	0.23695E+01	0.22692E+01	0.23204E+00	0.82994E+00	0.21252E-01	0.25979E+00	0.42648E-01	0.85568E-02
CTRSOAS	32.9020	-87.2500	160	74	06/03/2013 18:00	06/03/2013 18:59	-999	0.16841E+01	-999	0.69627E+00	-999	0.22550E+00	-999	0.65827E-02
CTRSOAS	32.9020	-87.2500	160	74	06/03/2013 19:00	06/03/2013 19:59	-999	0.16892E+01	-999	0.72965E+00	-999	0.23733E+00	-999	0.58584E-02
CTRSOAS	32.9020	-87.2500	160	74	06/03/2013 20:00	06/03/2013 20:59	-999	0.15822E+01	-999	0.79926E+00	-999	0.26402E+00	-999	0.51588E-02
CTRSOAS	32.9020	-87.2500	160	74	06/03/2013 21:00	06/03/2013 21:59	-999	0.15463E+01	-999	0.81536E+00	-999	0.27161E+00	-999	0.45701E-02
CTRSOAS	32.9020	-87.2500	160	74	06/03/2013 22:00	06/03/2013 22:59	-999	0.16508E+01	-999	0.82702E+00	-999	0.27629E+00	-999	0.43869E-02
CTRSOAS	32.9020	-87.2500	160	74	06/03/2013 23:00	06/03/2013 23:59	0.13860E+02	0.18118E+01	0.37120E+01	0.85609E+00	0.10577E+01	0.28694E+00	0.12972E+00	0.47317E-02
CTRSOAS	32.9020	-87.2500	160	74	06/04/2013 00:00	06/04/2013 00:59	0.10613E+02	0.20236E+01	0.29335E+01	0.91203E+00	0.70471E+00	0.30714E+00	0.94424E-01	0.55282E-02
CTRSOAS	32.9020	-87.2500	160	74	06/04/2013 01:00	06/04/2013 01:59	-999	0.23281E+01	-999	0.10471E+01	-999	0.35460E+00	-999	0.70043E-02
CTRSOAS	32.9020	-87.2500	160	74	06/04/2013 02:00	06/04/2013 02:59	0.71027E+01	0.28277E+01	0.20266E+01	0.13865E+01	0.46953E+00	0.47484E+00	0.10760E+00	0.11620E-01
CTRSOAS	32.9020	-87.2500	160	74	06/04/2013 03:00	06/04/2013 03:59	0.77711E+01	0.33900E+01	0.20737E+01	0.22650E+01	0.49248E+00	0.79391E+00	0.14159E+00	0.28410E-01
CTRSOAS	32.9020	-87.2500	160	74	06/04/2013 04:00	06/04/2013 04:59	0.90235E+01	0.31431E+01	0.23806E+01	0.29750E+01	0.60954E+00	0.10595E+01	0.23003E+00	0.48562E-01
CTRSOAS	32.9020	-87.2500	160	74	06/04/2013 05:00	06/04/2013 05:59	0.88928E+01	0.22298E+01	0.27044E+01	0.28867E+01	0.70381E+00	0.10197E+01	0.27065E+00	0.40343E-01
CTRSOAS	32.9020	-87.2500	160	74	06/04/2013 06:00	06/04/2013 06:59	0.88082E+01	0.20633E+01	0.29897E+01	0.27831E+01	0.78686E+00	0.95156E+00	0.31109E+00	0.41368E-01
CTRSOAS	32.9020	-87.2500	160	74	06/04/2013 07:00	06/04/2013 07:59	0.87459E+01	0.25471E+01	0.32378E+01	0.30021E+01	0.85115E+00	0.98485E+00	0.36961E+00	0.51072E-01
CTRSOAS	32.9020	-87.2500	160	74	06/04/2013 08:00	06/04/2013 08:59	0.91033E+01	0.31979E+01	0.34232E+01	0.32963E+01	0.91194E+00	0.10427E+01	0.46599E+00	0.50616E-01
CTRSOAS	32.9020	-87.2500	160	74	06/04/2013 09:00	06/04/2013 09:59	0.95072E+01	0.35545E+01	0.35774E+01	0.35634E+01	0.96355E+00	0.11071E+01	0.55248E+00	0.44097E-01
CTRSOAS	32.9020	-87.2500	160	74	06/04/2013 10:00	06/04/2013 10:59	0.10036E+02	0.36359E+01	0.38545E+01	0.37240E+01	0.10416E+01	0.11602E+01	0.67596E+00	0.39246E-01
CTRSOAS	32.9020	-87.2500	160	74	06/04/2013 11:00	06/04/2013 11:59	0.97363E+01	0.34700E+01	0.37362E+01	0.36267E+01	0.98138E+00	0.11334E+01	0.62457E+00	0.33376E-01
CTRSOAS	32.9020	-87.2500	160	74	06/04/2013 12:00	06/04/2013 12:59	0.87428E+01	0.32910E+01	0.40711E+01	0.33913E+01	0.10943E+01	0.10464E+01	0.44929E+00	0.31064E-01
CTRSOAS	32.9020	-87.2500	160	74	06/04/2013 13:00	06/04/2013 13:59	0.84579E+01	0.36238E+01	0.43821E+01	0.31981E+01	0.11796E+01	0.95949E+00	0.32293E+00	0.32731E-01
CTRSOAS	32.9020	-87.2500	160	74	06/04/2013 14:00	06/04/2013 14:59	0.36390E+02	0.46424E+01	0.42454E+01	0.31886E+01	0.13064E+01	0.97350E+00	0.75819E+00	0.36709E-01
CTRSOAS	32.9020	-87.2500	160	74	06/04/2013 15:00	06/04/2013 15:59	0.31532E+02	0.55226E+01	0.40535E+01	0.31632E+01	0.12058E+01	0.98413E+00	0.46558E+00	0.38215E-01
CTRSOAS	32.9020	-87.2500	160	74	06/04/2013 16:00	06/04/2013 16:59	0.27183E+02	0.63079E+01	0.35324E+01	0.29615E+01	0.10038E+01	0.95589E+00	0.23166E+00	0.33705E-01
CTRSOAS	32.9020	-87.2500	160	74	06/04/2013 17:00	06/04/2013 17:59	0.17016E+02	0.63573E+01	0.30608E+01	0.22644E+01	0.77551E+00	0.75359E+00	0.10500E+00	0.17690E-01
CTRSOAS	32.9020	-87.2500	160	74	06/04/2013 18:00	06/04/2013 18:59	-999	0.56141E+01	-999	0.19378E+01	-999	0.65284E+00	-999	0.11270E-01
CTRSOAS	32.9020	-87.2500	160	74	06/04/2013 19:00	06/04/2013 19:59	-999	0.47486E+01	-999	0.18226E+01	-999	0.62303E+00	-999	0.94301E-02
CTRSOAS	32.9020	-87.2500	160	74	06/04/2013 20:00	06/04/2013 20:59	-999	0.47873E+01	-999	0.17588E+01	-999	0.55524E+00	-999	0.26969E-02
CTRSOAS	32.9020	-87.2500	160	74	06/04/2013 21:00	06/04/2013 21:59	-999	0.50701E+01	-999	0.16804E+01	-999	0.48543E+00	-999	0.18283E-10
CTRSOAS	32.9020	-87.2500	160	74	06/04/2013 22:00	06/04/2013 22:59	-999	0.52815E+01	-999	0.16406E+01	-999	0.46351E+00	-999	0.13646E-10
CTRSOAS	32.9020	-87.2500	160	74	06/04/2013 23:00	06/04/2013 23:59	-999	0.55978E+01	-999	0.16062E+01	-999	0.45457E+00	-999	0.16412E-10
CTRSOAS	32.9020	-87.2500	160	74	06/05/2013 00:00	06/05/2013 00:59	-999	0.59601E+01	-999	0.15521E+01	-999	0.45124E+00	-999	0.13505E-10
CTRSOAS	32.9020	-87.2500	160	74	06/05/2013 01:00	06/05/2013 01:59	-999	0.54899E+01	-999	0.14355E+01	-999	0.48809E+00	-999	0.46654E-02
CTRSOAS	32.9020	-87.2500	160	74	06/05/2013 02:00	06/05/2013 02:59	-999	0.40963E+01	-999	0.12375E+01	-999	0.43153E+00	-999	0.54391E-02
CTRSOAS	32.9020	-87.2500	160	74	06/05/2013 03:00	06/05/2013 03:59	-999	0.33424E+01	-999	0.11022E+01	-999	0.38382E+00	-999	0.53785E-02
CTRSOAS	32.9020	-87.2500	160	74	06/05/2013 04:00	06/05/2013 04:59	-999	0.32376E+01	-999	0.97202E+00	-999	0.33704E+00	-999	0.48473E-02
CTRSOAS	32.9020	-87.2500	160	74	06/05/2013 05:00	06/05/2013 05:59	-999	0.22720E+01	-999	0.65235E+00	-999	0.21830E+00	-999	0.37519E-02
CTRSOAS	32.9020	-87.2500	160	74	06/05/2013 06:00	06/05/2013 06:59	-999	0.75808E+00	-999	0.33527E+00	-999	0.10349E+00	-999	0.15628E-02
CTRSOAS	32.9020	-87.2500	160	74	06/05/2013 07:00	06/05/2013 07:59	-999	0.47665E+00	-999	0.30164E+00	-999	0.90909E-01	-999	0.18493E-02
CTRSOAS	32.9020	-87.2500	160	74	06/05/2013 08:00	06/05/2013 08:59	-999	0.64587E+00	-999	0.41127E+00	-999	0.11830E+00	-999	0.43590E-02
CTRSOAS	32.9020	-87.2500	160	74	06/05/2013 09:00	06/05/2013 09:59	-999	0.71151E+00	-999	0.44445E+00	-999	0.91833E-01	-999	0.50407E-02
CTRSOAS	32.9020	-87.2500	160	74	06/05/2013 10:00	06/05/2013 10:59	-999	0.51348E+00	-999	0.33190E+00	-999	0.22462E-01	-999	0.37537E-02
CTRSOAS	32.9020	-87.2500	160	74	06/05/2013 11:00	06/05/2013 11:59	-999	0.36471E+00	-999	0.25696E+00	-999	0.34815E-02	-999	0.35661E-01
CTRSOAS	32.9020	-87.2500	160	74	06/05/2013 12:00	06/05/2013 12:59	-999	0.28019E+00	-999	0.27421E+00	-999	0.12197E-01	-999	0.76752E-01
CTRSOAS	32.9020	-87.2500	160	74	06/05/2013 13:00	06/05/2013 13:59	-999	0.11214E+00	-999	0.61516E+00	-999	0.46345E-01	-999	0.86548E-12
CTRSOAS	32.9020	-87.2500	160	74	06/05/2013 14:00	06/05/2013 14:59	-999	0.15450E+00	-999	0.62410E+00	-999	0.56327E-01	-999	0.14527E-11
CTRSOAS	32.9020	-87.2500	160	74	06/05/2013 15:00	06/05/2013 15:59	0.82435E+00	0.15100E+00	0.82502E+00	0.45762E+00	0.64608E-01	0.53851E-01	0.22716E-01	0.25726E-11
CTRSOAS	32.9020	-87.2500	160	74	06/05/2013 16:00	06/05/2013 16:59	0.10026E+01	0.18268E+00	0.76878E+00	0.44215E+00	0.63474E-01	0.56857E-01	0.20288E-01	0.58288E-11
CTRSOAS	32.9020	-87.2500	160	74	06/05/2013 17:00	06/05/2013 17:59	-999	0.22106E+00	-999	0.52070E+00	-999	0.68198E-01	-999	0.86649E-11
CTRSOAS	32.9020	-87.2500	160	74	06/05/2013 18:00	06/05/2013 18:59	0.12439E+01	0.29444E+00	0.37867E+00	0.55103E+00	0.37990E-01	0.96453E-01	0.15104E-01	0.11582E-10
CTRSOAS	32.9020	-87.2500	160	74	06/05/2013 19:00	06/05/2013 19:59	0.15045E+01	0.37064E+00	0.30975E+00	0.55016E+00	0.31152E-01	0.11172E+00	0.16984E-01	0.15740E-10
CTRSOAS	32.9020	-87.2500	160	74	06/05/2013 20:00	06/05/2013 20:59	0.16927E+01	0.45775E+00	0.23988E+00	0.52976E+00	0.25398E-01	0.11849E+00	0.20786E-01	0.14087E-10
CTRSOAS	32.9020	-87.2500	160	74	06/05/2013 21:00	06/05/2013 21:59	0.18842E+01	0.49994E+00	0.21203E+00	0.49636E+00	0.21980E-01	0.14159E+00	0.24532E-01	0.42513E-03
CTRSOAS	32.9020	-87.2500	160	74	06/05/2013 22:00	06/05/2013 22:59	0.18164E+01	0.41897E+00	0.18364E+00	0.44503E+00	0.18502E-01	0.13369E+00	0.19318E-01	0.57019E-03
CTRSOAS	32.9020	-87.2500	160	74	06/05/2013 23:00	06/05/2013 23:59	0.10535E+01	0.41678E+00	0.18027E+00	0.41902E+00	0.14042E-01	0.12092E+00	0.15770E-01	0.64785E-03
CTRSOAS	32.9020	-87.2500	160	74	06/06/2013 00:00	06/06/2013 00:59	0.47788E+00	0.52899E+00	0.23588E+00	0.43752E+00	0.13862E-01	0.11653E+00	0.70700E-02	0.83585E-03
CTRSOAS	32.9020	-87.2500	160	74	06/06/2013 01:00	06/06/2013 01:59	0.68055E+00	0.61048E+00	0.31028E+00	0.44721E+00	0.27110E-01	0.11158E+00	0.13448E-01	0.97175E-03
CTRSOAS	32.9020	-87.2500	160	74	06/06/2013 02:00	06/06/2013 02:59	0.86927E+00	0.59962E+00	0.25834E+00	0.43026E+00	0.25476E-01	0.10892E+00	0.23650E-01	0.94846E-03
CTRSOAS	32.9020	-87.2500	160	74	06/06/2013 03:00	06/06/2013 03:59	0.79449E+00	0.59432E+00	0.25588E+00	0.41737E+00	0.21994E-01	0.11043E+00	0.24610E-01	0.10314E-02
CTRSOAS	32.9020	-87.2500	160	74	06/06/2013 04:00	06/06/2013 04:59	0.10171E+01	0.68619E+00	0.25746E+00	0.42417E+00	0.23178E-01	0.11219E+00	0.33654E-01	0.12384E-02
CTRSOAS	32.9020	-87.2500	160	74	06/06/2013 05:00	06/06/2013 05:59	0.11605E+01	0.85611E+00	0.22889E+00	0.44353E+00	0.21780E-01	0.11544E+00	0.36346E-01	0.14519E-02
CTRSOAS	32.9020	-87.2500	160	74	06/06/2013 06:00	06/06/2013 06:59	0.12449E+01	0.10810E+01	0.21946E+00	0.47109E+00	0.22046E-01	0.11917E+00	0.43604E-01	0.17069E-02
CTRSOAS	32.9020	-87.2500	160	74	06/06/2013 07:00	06/06/2013 07:59	0.14561E+01	0.13319E+01	0.19067E+00	0.49714E+00	0.18150E-01	0.11803E+00	0.40880E-01	0.18367E-02
CTRSOAS	32.9020	-87.2500	160	74	06/06/2013 08:00	06/06/2013 08:59	0.17001E+01	0.14629E+01	0.21227E+00	0.49016E+00	0.26352E-01	0.10803E+00	0.46986E-01	0.18490E-02
CTRSOAS	32.9020	-87.2500	160	74	06/06/2013 09:00	06/06/2013 09:59	0.16602E+01	0.12378E+01	0.17721E+00	0.40988E+00	0.19694E-01	0.88564E-01	0.44784E-01	0.16123E-02
CTRSOAS	32.9020	-87.2500	160	74	06/06/2013 10:00	06/06/2013 10:59	0.18806E+01	0.75777E+00	0.18912E+00	0.33785E+00	0.23192E-01	0.89545E-01	0.57028E-01	0.13988E-02
CTRSOAS	32.9020	-87.2500	160	74	06/06/2013 11:00	06/06/2013 11:59	0.16872E+01	0.70254E+00	0.12960E+00	0.31542E+00	0.15500E-01	0.93607E-01	0.66274E-01	0.20126E-02
CTRSOAS	32.9020	-87.2500	160	74	06/06/2013 12:00	06/06/2013 12:59	0.28125E+01	0.86210E+00	0.25488E+00	0.35215E+00	0.34224E-01	0.10362E+00	0.16383E+00	0.27952E-02
CTRSOAS	32.9020	-87.2500	160	74	06/06/2013 13:00	06/06/2013 13:59	0.24177E+01	0.10051E+01	0.28952E+00	0.39427E+00	0.30538E-01	0.11193E+00	0.11273E+00	0.29755E-02
CTRSOAS	32.9020	-87.2500	160	74	06/06/2013 14:00	06/06/2013 14:59	-999	0.95093E+00	-999	0.44698E+00	-999	0.13193E+00	-999	0.28752E-02
CTRSOAS	32.9020	-87.2500	160	74	06/06/2013 15:00	06/06/2013 15:59	0.20641E+01	0.89578E+00	0.21243E+00	0.54498E+00	0.21522E-01	0.16697E+00	0.77780E-01	0.29609E-02
CTRSOAS	32.9020	-87.2500	160	74	06/06/2013 16:00	06/06/2013 16:59	0.25280E+01	0.97524E+00	0.24418E+00	0.73541E+00	0.29310E-01	0.19064E+00	0.91372E-01	0.13383E-03
CTRSOAS	32.9020	-87.2500	160	74	06/06/2013 17:00	06/06/2013 17:59	0.21693E+01	0.11065E+01	0.56195E+00	0.93588E+00	0.58698E-01	0.25218E+00	0.63724E-01	0.26327E-10
CTRSOAS	32.9020	-87.2500	160	74	06/06/2013 18:00	06/06/2013 18:59	0.23851E+01	0.12005E+01	0.13149E+01	0.99063E+00	0.15678E+00	0.29216E+00	0.50352E-01	0.47240E-05
CTRSOAS	32.9020	-87.2500	160	74	06/06/2013 19:00	06/06/2013 19:59	0.31856E+01	0.10121E+01	0.14937E+01	0.81089E+00	0.22700E+00	0.25326E+00	0.47088E-01	0.10891E-02
CTRSOAS	32.9020	-87.2500	160	74	06/06/2013 20:00	06/06/2013 20:59	0.37142E+01	0.67630E+00	0.17758E+01	0.54843E+00	0.28032E+00	0.19379E+00	0.39900E-01	0.28364E-02
CTRSOAS	32.9020	-87.2500	160	74	06/06/2013 21:00	06/06/2013 21:59	0.46828E+01	0.44930E+00	0.21060E+01	0.34790E+00	0.36553E+00	0.12304E+00	0.43594E-01	0.18136E-02
CTRSOAS	32.9020	-87.2500	160	74	06/06/2013 22:00	06/06/2013 22:59	0.51473E+01	0.52198E+00	0.20934E+01	0.37215E+00	0.41473E+00	0.13167E+00	0.57468E-01	0.20796E-02
CTRSOAS	32.9020	-87.2500	160	74	06/06/2013 23:00	06/06/2013 23:59	0.50912E+01	0.99272E+00	0.19354E+01	0.65641E+00	0.39886E+00	0.23098E+00	0.63994E-01	0.39428E-02
CTRSOAS	32.9020	-87.2500	160	74	06/07/2013 00:00	06/07/2013 00:59	0.51514E+01	0.13955E+01	0.20824E+01	0.81257E+00	0.42537E+00	0.28202E+00	0.53856E-01	0.49519E-02
CTRSOAS	32.9020	-87.2500	160	74	06/07/2013 01:00	06/07/2013 01:59	0.19395E+01	0.16062E+01	0.78852E+00	0.84032E+00	0.11952E+00	0.28892E+00	0.20644E-01	0.51676E-02
CTRSOAS	32.9020	-87.2500	160	74	06/07/2013 02:00	06/07/2013 02:59	0.14845E+01	0.18034E+01	0.43405E+00	0.83361E+00	0.41436E-01	0.28576E+00	0.29104E-01	0.53894E-02
CTRSOAS	32.9020	-87.2500	160	74	06/07/2013 03:00	06/07/2013 03:59	0.14342E+01	0.22013E+01	0.34927E+00	0.81970E+00	0.34432E-01	0.27784E+00	0.24432E-01	0.61678E-02
CTRSOAS	32.9020	-87.2500	160	74	06/07/2013 04:00	06/07/2013 04:59	0.14924E+01	0.18889E+01	0.28451E+00	0.72747E+00	0.33298E-01	0.23592E+00	0.35750E-01	0.58458E-02
CTRSOAS	32.9020	-87.2500	160	74	06/07/2013 05:00	06/07/2013 05:59	0.18900E+01	0.13419E+01	0.38733E+00	0.57556E+00	0.47058E-01	0.17895E+00	0.39072E-01	0.57292E-02
CTRSOAS	32.9020	-87.2500	160	74	06/07/2013 06:00	06/07/2013 06:59	0.23435E+01	0.69802E+00	0.52816E+00	0.33371E+00	0.73112E-01	0.10554E+00	0.51634E-01	0.35645E-02
CTRSOAS	32.9020	-87.2500	160	74	06/07/2013 07:00	06/07/2013 07:59	0.26567E+01	0.75529E+00	0.61528E+00	0.34566E+00	0.99802E-01	0.11188E+00	0.91934E-01	0.50237E-02
CTRSOAS	32.9020	-87.2500	160	74	06/07/2013 08:00	06/07/2013 08:59	0.27208E+01	0.11227E+01	0.65460E+00	0.47067E+00	0.11576E+00	0.15527E+00	0.96080E-01	0.83319E-02
CTRSOAS	32.9020	-87.2500	160	74	06/07/2013 09:00	06/07/2013 09:59	0.33581E+01	0.15537E+01	0.67070E+00	0.71802E+00	0.12318E+00	0.24407E+00	0.11795E+00	0.14119E-01
CTRSOAS	32.9020	-87.2500	160	74	06/07/2013 10:00	06/07/2013 10:59	0.37362E+01	0.21163E+01	0.70079E+00	0.12722E+01	0.15029E+00	0.45029E+00	0.18326E+00	0.31338E-01
CTRSOAS	32.9020	-87.2500	160	74	06/07/2013 11:00	06/07/2013 11:59	0.21513E+01	0.24607E+01	0.40704E+00	0.14600E+01	0.63042E-01	0.52115E+00	0.10765E+00	0.38256E-01
CTRSOAS	32.9020	-87.2500	160	74	06/07/2013 12:00	06/07/2013 12:59	0.28015E+01	0.26192E+01	0.59301E+00	0.15283E+01	0.11316E+00	0.54801E+00	0.13870E+00	0.42083E-01
CTRSOAS	32.9020	-87.2500	160	74	06/07/2013 13:00	06/07/2013 13:59	0.40327E+01	0.29166E+01	0.89599E+00	0.17220E+01	0.22522E+00	0.56567E+00	0.21561E+00	0.99084E-02
CTRSOAS	32.9020	-87.2500	160	74	06/07/2013 14:00	06/07/2013 14:59	0.53303E+01	0.27467E+01	0.12371E+01	0.17537E+01	0.34718E+00	0.57777E+00	0.27257E+00	0.22183E-01
CTRSOAS	32.9020	-87.2500	160	74	06/07/2013 15:00	06/07/2013 15:59	0.59613E+01	0.19598E+01	0.15629E+01	0.13416E+01	0.44242E+00	0.48172E+00	0.25262E+00	0.48566E-01
CTRSOAS	32.9020	-87.2500	160	74	06/07/2013 16:00	06/07/2013 16:59	0.66842E+01	0.19085E+01	0.16228E+01	0.12355E+01	0.46597E+00	0.44272E+00	0.21401E+00	0.26787E-01
CTRSOAS	32.9020	-87.2500	160	74	06/07/2013 17:00	06/07/2013 17:59	0.12194E+01	0.17098E+01	0.37436E+00	0.13063E+01	0.39168E-01	0.43858E+00	0.24042E-01	0.89101E-02
CTRSOAS	32.9020	-87.2500	160	74	06/07/2013 18:00	06/07/2013 18:59	0.12534E+01	0.15399E+01	0.40694E+00	0.13849E+01	0.41488E-01	0.40679E+00	0.27554E-01	0.89100E-10
CTRSOAS	32.9020	-87.2500	160	74	06/07/2013 19:00	06/07/2013 19:59	0.31184E+01	0.16708E+01	0.23563E+01	0.14505E+01	0.58846E+00	0.39787E+00	0.79034E-01	0.79923E-10
CTRSOAS	32.9020	-87.2500	160	74	06/07/2013 20:00	06/07/2013 20:59	0.35064E+01	0.14905E+01	0.29073E+01	0.12434E+01	0.69234E+00	0.31484E+00	0.66432E-01	0.26704E-09
CTRSOAS	32.9020	-87.2500	160	74	06/07/2013 21:00	06/07/2013 21:59	0.40721E+01	0.13562E+01	0.37951E+01	0.10331E+01	0.94491E+00	0.25057E+00	0.67170E-01	0.33170E-09
CTRSOAS	32.9020	-87.2500	160	74	06/07/2013 22:00	06/07/2013 22:59	-999	0.16560E+01	-999	0.10804E+01	-999	0.26282E+00	-999	0.23658E-09
CTRSOAS	32.9020	-87.2500	160	74	06/07/2013 23:00	06/07/2013 23:59	0.57118E+01	0.20835E+01	0.60833E+01	0.11578E+01	0.15722E+01	0.30345E+00	0.75458E-01	0.50458E-09
CTRSOAS	32.9020	-87.2500	160	74	06/08/2013 00:00	06/08/2013 00:59	0.59438E+01	0.22663E+01	0.53260E+01	0.11413E+01	0.13830E+01	0.37354E+00	0.79826E-01	0.54321E-02
CTRSOAS	32.9020	-87.2500	160	74	06/08/2013 01:00	06/08/2013 01:59	0.59044E+01	0.16358E+01	0.43693E+01	0.10299E+01	0.10994E+01	0.36709E+00	0.74600E-01	0.11534E-01
CTRSOAS	32.9020	-87.2500	160	74	06/08/2013 02:00	06/08/2013 02:59	0.50696E+01	0.16007E+01	0.30123E+01	0.15267E+01	0.74323E+00	0.51857E+00	0.58742E-01	0.12275E-01
CTRSOAS	32.9020	-87.2500	160	74	06/08/2013 03:00	06/08/2013 03:59	0.50508E+01	0.24608E+01	0.27395E+01	0.23501E+01	0.73926E+00	0.72935E+00	0.82664E-01	0.88626E-10
CTRSOAS	32.9020	-87.2500	160	74	06/08/2013 04:00	06/08/2013 04:59	0.35584E+01	0.31322E+01	0.15220E+01	0.27885E+01	0.36377E+00	0.90705E+00	0.55002E-01	0.56043E-10
CTRSOAS	32.9020	-87.2500	160	74	06/08/2013 05:00	06/08/2013 05:59	0.34734E+01	0.36439E+01	0.14034E+01	0.27359E+01	0.32502E+00	0.98008E+00	0.51180E-01	0.62445E-01
CTRSOAS	32.9020	-87.2500	160	74	06/08/2013 06:00	06/08/2013 06:59	0.46493E+01	0.38306E+01	0.22663E+01	0.22963E+01	0.56212E+00	0.82047E+00	0.75830E-01	0.60417E-01
CTRSOAS	32.9020	-87.2500	160	74	06/08/2013 07:00	06/08/2013 07:59	0.29049E+01	0.37290E+01	0.11496E+01	0.22983E+01	0.22798E+00	0.81921E+00	0.39842E-01	0.64260E-01
CTRSOAS	32.9020	-87.2500	160	74	06/08/2013 08:00	06/08/2013 08:59	0.15119E+01	0.35696E+01	0.56005E+00	0.27578E+01	0.65910E-01	0.99117E+00	0.17438E-01	0.91564E-01
CTRSOAS	32.9020	-87.2500	160	74	06/08/2013 09:00	06/08/2013 09:59	0.42272E+01	0.37103E+01	0.28222E+01	0.33610E+01	0.74358E+00	0.12118E+01	0.95754E-01	0.13639E+00
CTRSOAS	32.9020	-87.2500	160	74	06/08/2013 10:00	06/08/2013 10:59	0.23883E+01	0.38102E+01	0.10254E+01	0.35594E+01	0.20115E+00	0.12758E+01	0.38760E-01	0.16220E+00
CTRSOAS	32.9020	-87.2500	160	74	06/08/2013 11:00	06/08/2013 11:59	0.18868E+01	0.37886E+01	0.86217E+00	0.35523E+01	0.14819E+00	0.12823E+01	0.32028E-01	0.19432E+00
CTRSOAS	32.9020	-87.2500	160	74	06/08/2013 12:00	06/08/2013 12:59	0.41202E+01	0.37091E+01	0.23275E+01	0.34635E+01	0.60359E+00	0.12565E+01	0.13446E+00	0.23211E+00
CTRSOAS	32.9020	-87.2500	160	74	06/08/2013 13:00	06/08/2013 13:59	0.74980E+01	0.40720E+01	0.45501E+01	0.48429E+01	0.14252E+01	0.14507E+01	0.47731E+00	0.19428E+00
CTRSOAS	32.9020	-87.2500	160	74	06/08/2013 14:00	06/08/2013 14:59	0.78402E+01	0.59513E+01	0.51936E+01	0.79207E+01	0.14585E+01	0.19954E+01	0.24387E+00	0.10295E+00
CTRSOAS	32.9020	-87.2500	160	74	06/08/2013 15:00	06/08/2013 15:59	0.10127E+02	0.67965E+01	0.71459E+01	0.91574E+01	0.18904E+01	0.21078E+01	0.21273E+00	0.28832E-01
CTRSOAS	32.9020	-87.2500	160	74	06/08/2013 16:00	06/08/2013 16:59	0.10531E+02	0.56279E+01	0.79193E+01	0.76624E+01	0.20365E+01	0.15569E+01	0.17809E+00	0.27555E-02
CTRSOAS	32.9020	-87.2500	160	74	06/08/2013 17:00	06/08/2013 17:59	0.10439E+02	0.35369E+01	0.77510E+01	0.51381E+01	0.19326E+01	0.92905E+00	0.14660E+00	0.47434E-10
CTRSOAS	32.9020	-87.2500	160	74	06/08/2013 18:00	06/08/2013 18:59	0.10838E+02	0.28289E+01	0.79043E+01	0.44207E+01	0.19797E+01	0.72668E+00	0.13477E+00	0.65128E-10
CTRSOAS	32.9020	-87.2500	160	74	06/08/2013 19:00	06/08/2013 19:59	0.96614E+01	0.28289E+01	0.70889E+01	0.41767E+01	0.17636E+01	0.68495E+00	0.10656E+00	0.81573E-10
CTRSOAS	32.9020	-87.2500	160	74	06/08/2013 20:00	06/08/2013 20:59	0.83899E+01	0.31977E+01	0.66397E+01	0.40418E+01	0.16111E+01	0.68403E+00	0.83002E-01	0.76624E-10
CTRSOAS	32.9020	-87.2500	160	74	06/08/2013 21:00	06/08/2013 21:59	0.80880E+01	0.36691E+01	0.75185E+01	0.40231E+01	0.17010E+01	0.74326E+00	0.70250E-01	0.51755E-10
CTRSOAS	32.9020	-87.2500	160	74	06/08/2013 22:00	06/08/2013 22:59	-999	0.40865E+01	-999	0.40453E+01	-999	0.81506E+00	-999	0.39411E-10
CTRSOAS	32.9020	-87.2500	160	74	06/08/2013 23:00	06/08/2013 23:59	0.88993E+01	0.45236E+01	0.71740E+01	0.38890E+01	0.16854E+01	0.82293E+00	0.73953E-01	0.33968E-10
CTRSOAS	32.9020	-87.2500	160	74	06/09/2013 00:00	06/09/2013 00:59	0.92853E+01	0.45964E+01	0.66588E+01	0.28361E+01	0.15368E+01	0.81306E+00	0.71284E-01	0.69806E-03
CTRSOAS	32.9020	-87.2500	160	74	06/09/2013 01:00	06/09/2013 01:59	0.10694E+02	0.42180E+01	0.69440E+01	0.22424E+01	0.17352E+01	0.79936E+00	0.94234E-01	0.16307E-01
CTRSOAS	32.9020	-87.2500	160	74	06/09/2013 02:00	06/09/2013 02:59	0.10468E+02	0.40950E+01	0.64992E+01	0.21826E+01	0.15178E+01	0.77716E+00	0.86016E-01	0.16987E-01
CTRSOAS	32.9020	-87.2500	160	74	06/09/2013 03:00	06/09/2013 03:59	0.99144E+01	0.42990E+01	0.56220E+01	0.22009E+01	0.12677E+01	0.78503E+00	0.72086E-01	0.17707E-01
CTRSOAS	32.9020	-87.2500	160	74	06/09/2013 04:00	06/09/2013 04:59	0.90441E+01	0.46373E+01	0.44597E+01	0.22872E+01	0.11268E+01	0.81619E+00	0.14710E+00	0.19526E-01
CTRSOAS	32.9020	-87.2500	160	74	06/09/2013 05:00	06/09/2013 05:59	0.57078E+01	0.50246E+01	0.27470E+01	0.23754E+01	0.57172E+00	0.83864E+00	0.82658E-01	0.22609E-01
CTRSOAS	32.9020	-87.2500	160	74	06/09/2013 06:00	06/09/2013 06:59	0.50272E+01	0.53441E+01	0.22359E+01	0.23746E+01	0.45146E+00	0.79448E+00	0.88708E-01	0.25480E-01
CTRSOAS	32.9020	-87.2500	160	74	06/09/2013 07:00	06/09/2013 07:59	0.47457E+01	0.37470E+01	0.20734E+01	0.19775E+01	0.39129E+00	0.52132E+00	0.93852E-01	0.11539E-02
CTRSOAS	32.9020	-87.2500	160	74	06/09/2013 08:00	06/09/2013 08:59	0.48466E+01	0.19331E+01	0.19140E+01	0.14672E+01	0.38659E+00	0.34805E+00	0.87734E-01	0.27330E-11
CTRSOAS	32.9020	-87.2500	160	74	06/09/2013 09:00	06/09/2013 09:59	0.38386E+01	0.15416E+01	0.15685E+01	0.11406E+01	0.29486E+00	0.31880E+00	0.64642E-01	0.35917E-02
CTRSOAS	32.9020	-87.2500	160	74	06/09/2013 10:00	06/09/2013 10:59	0.31313E+01	0.13702E+01	0.13926E+01	0.99005E+00	0.26596E+00	0.28905E+00	0.58066E-01	0.93522E-02
CTRSOAS	32.9020	-87.2500	160	74	06/09/2013 11:00	06/09/2013 11:59	0.32371E+01	0.13070E+01	0.13089E+01	0.94581E+00	0.25018E+00	0.26666E+00	0.54162E-01	0.94184E-02
CTRSOAS	32.9020	-87.2500	160	74	06/09/2013 12:00	06/09/2013 12:59	0.28589E+01	0.12620E+01	0.11529E+01	0.92767E+00	0.19779E+00	0.25240E+00	0.44786E-01	0.84064E-02
CTRSOAS	32.9020	-87.2500	160	74	06/09/2013 13:00	06/09/2013 13:59	0.21750E+01	0.11285E+01	0.80034E+00	0.91983E+00	0.11240E+00	0.21680E+00	0.32556E-01	0.23716E-02
CTRSOAS	32.9020	-87.2500	160	74	06/09/2013 14:00	06/09/2013 14:59	0.12546E+01	0.60936E+00	0.39786E+00	0.89437E+00	0.34322E-01	0.14021E+00	0.13654E-01	0.14731E-11
CTRSOAS	32.9020	-87.2500	160	74	06/09/2013 15:00	06/09/2013 15:59	-999	0.40458E+00	-999	0.75887E+00	-999	0.11306E+00	-999	0.17659E-11
CTRSOAS	32.9020	-87.2500	160	74	06/09/2013 16:00	06/09/2013 16:59	0.95564E+00	0.32342E+00	0.22825E+00	0.47523E+00	0.18164E-01	0.92037E-01	0.88840E-02	0.10007E-02
CTRSOAS	32.9020	-87.2500	160	74	06/09/2013 17:00	06/09/2013 17:59	0.96274E+00	0.28859E+00	0.23666E+00	0.36370E+00	0.18124E-01	0.72979E-01	0.93680E-02	0.10663E-02
CTRSOAS	32.9020	-87.2500	160	74	06/09/2013 18:00	06/09/2013 18:59	0.91276E+00	0.31155E+00	0.24865E+00	0.39561E+00	0.19148E-01	0.65666E-01	0.92880E-02	0.10127E-02
CTRSOAS	32.9020	-87.2500	160	74	06/09/2013 19:00	06/09/2013 19:59	0.11436E+01	0.23552E+00	0.28044E+00	0.36380E+00	0.19898E-01	0.49413E-01	0.13638E-01	0.80924E-03
CTRSOAS	32.9020	-87.2500	160	74	06/09/2013 20:00	06/09/2013 20:59	0.86479E+00	0.19720E+00	0.25702E+00	0.30974E+00	0.17040E-01	0.26752E-01	0.10530E-01	0.55493E-03
CTRSOAS	32.9020	-87.2500	160	74	06/09/2013 21:00	06/09/2013 21:59	0.89288E+00	0.14862E+00	0.27397E+00	0.23487E+00	0.20745E-01	0.14816E-02	0.11010E-01	0.33416E-02
CTRSOAS	32.9020	-87.2500	160	74	06/09/2013 22:00	06/09/2013 22:59	-999	0.91778E-01	-999	0.13396E+00	-999	0.79304E-02	-999	0.73322E-02
CTRSOAS	32.9020	-87.2500	160	74	06/09/2013 23:00	06/09/2013 23:59	-999	0.74329E-01	-999	0.17883E+00	-999	0.39015E-01	-999	0.11177E-02
CTRSOAS	32.9020	-87.2500	160	74	06/10/2013 00:00	06/10/2013 00:59	0.59504E+00	0.85453E-01	0.26010E+00	0.19399E+00	0.22990E-01	0.49923E-01	0.12394E-01	0.84251E-03
CTRSOAS	32.9020	-87.2500	160	74	06/10/2013 01:00	06/10/2013 01:59	0.64984E+00	0.83242E-01	0.20059E+00	0.20379E+00	0.16293E-01	0.41417E-01	0.99900E-02	0.56776E-03
CTRSOAS	32.9020	-87.2500	160	74	06/10/2013 02:00	06/10/2013 02:59	0.57107E+00	0.88556E-01	0.10307E+00	0.24969E+00	0.60300E-02	0.35843E-01	0.14760E-01	0.76397E-03
CTRSOAS	32.9020	-87.2500	160	74	06/10/2013 03:00	06/10/2013 03:59	0.61337E+00	0.11426E+00	0.16251E+00	0.35793E+00	0.10830E-01	0.44755E-01	0.15574E-01	0.10324E-11
CTRSOAS	32.9020	-87.2500	160	74	06/10/2013 04:00	06/10/2013 04:59	0.64728E+00	0.23709E+00	0.30812E+00	0.70714E+00	0.25882E-01	0.53010E-01	0.20066E-01	0.19884E-11
CTRSOAS	32.9020	-87.2500	160	74	06/10/2013 05:00	06/10/2013 05:59	0.70337E+00	0.39376E+00	0.36133E+00	0.11924E+01	0.33008E-01	0.92441E-01	0.23598E-01	0.34165E-11
CTRSOAS	32.9020	-87.2500	160	74	06/10/2013 06:00	06/10/2013 06:59	0.67396E+00	0.45135E+00	0.34215E+00	0.12755E+01	0.29822E-01	0.16828E+00	0.22776E-01	0.12422E-03
CTRSOAS	32.9020	-87.2500	160	74	06/10/2013 07:00	06/10/2013 07:59	0.66421E+00	0.58262E+00	0.39947E+00	0.12042E+01	0.33810E-01	0.29225E+00	0.23202E-01	0.89695E-10
CTRSOAS	32.9020	-87.2500	160	74	06/10/2013 08:00	06/10/2013 08:59	0.64782E+00	0.40531E+00	0.50241E+00	0.95074E+00	0.43250E-01	0.24895E+00	0.26534E-01	0.19476E-11
CTRSOAS	32.9020	-87.2500	160	74	06/10/2013 09:00	06/10/2013 09:59	0.73488E+00	0.37451E+00	0.69190E+00	0.10070E+01	0.88840E-01	0.20426E+00	0.36038E-01	0.10377E-10
CTRSOAS	32.9020	-87.2500	160	74	06/10/2013 10:00	06/10/2013 10:59	0.82223E+00	0.63127E+00	0.85197E+00	0.12882E+01	0.12249E+00	0.35255E+00	0.43822E-01	0.13692E-01
CTRSOAS	32.9020	-87.2500	160	74	06/10/2013 11:00	06/10/2013 11:59	0.94898E+00	0.39834E+00	0.11960E+01	0.83379E+00	0.18908E+00	0.24969E+00	0.54234E-01	0.18696E-01
CTRSOAS	32.9020	-87.2500	160	74	06/10/2013 12:00	06/10/2013 12:59	0.11418E+01	0.11155E+00	0.15388E+01	0.29732E+00	0.27570E+00	0.68769E-01	0.69950E-01	0.14251E-02
CTRSOAS	32.9020	-87.2500	160	74	06/10/2013 13:00	06/10/2013 13:59	0.14492E+01	0.50838E+00	0.16665E+01	0.13208E+01	0.30544E+00	0.16479E+00	0.80662E-01	0.28967E-03
CTRSOAS	32.9020	-87.2500	160	74	06/10/2013 14:00	06/10/2013 14:59	0.17315E+01	0.87749E+00	0.22409E+01	0.18562E+01	0.36181E+00	0.26749E+00	0.87230E-01	0.80994E-03
CTRSOAS	32.9020	-87.2500	160	74	06/10/2013 15:00	06/10/2013 15:59	0.25826E+01	0.10962E+01	0.24909E+01	0.18603E+01	0.44536E+00	0.31681E+00	0.90015E-01	0.72237E-04
CTRSOAS	32.9020	-87.2500	160	74	06/10/2013 16:00	06/10/2013 16:59	0.27034E+01	0.12754E+01	0.24366E+01	0.18952E+01	0.46625E+00	0.38890E+00	0.80849E-01	0.44661E-11
CTRSOAS	32.9020	-87.2500	160	74	06/10/2013 17:00	06/10/2013 17:59	0.25008E+01	0.14905E+01	0.20664E+01	0.16464E+01	0.38426E+00	0.41359E+00	0.66227E-01	0.66064E-11
CTRSOAS	32.9020	-87.2500	160	74	06/10/2013 18:00	06/10/2013 18:59	0.25336E+01	0.17236E+01	0.21691E+01	0.15846E+01	0.40956E+00	0.39733E+00	0.58806E-01	0.10005E-10
CTRSOAS	32.9020	-87.2500	160	74	06/10/2013 19:00	06/10/2013 19:59	0.25060E+01	0.16630E+01	0.19584E+01	0.18436E+01	0.37081E+00	0.36022E+00	0.47623E-01	0.22135E-10
CTRSOAS	32.9020	-87.2500	160	74	06/10/2013 20:00	06/10/2013 20:59	0.21600E+01	0.14624E+01	0.15313E+01	0.21653E+01	0.29772E+00	0.30848E+00	0.32730E-01	0.18203E-10
CTRSOAS	32.9020	-87.2500	160	74	06/10/2013 21:00	06/10/2013 21:59	0.28128E+01	0.13221E+01	0.20722E+01	0.20768E+01	0.40852E+00	0.22463E+00	0.38694E-01	0.28349E-10
CTRSOAS	32.9020	-87.2500	160	74	06/10/2013 22:00	06/10/2013 22:59	0.32003E+01	0.11970E+01	0.29098E+01	0.18266E+01	0.58782E+00	0.18303E+00	0.46133E-01	0.10072E-10
CTRSOAS	32.9020	-87.2500	160	74	06/10/2013 23:00	06/10/2013 23:59	0.28638E+01	0.18569E+01	0.15677E+01	0.18598E+01	0.30955E+00	0.26483E+00	0.37870E-01	0.34994E-11
CTRSOAS	32.9020	-87.2500	160	74	06/11/2013 00:00	06/11/2013 00:59	0.30942E+01	0.25322E+01	0.14167E+01	0.16820E+01	0.28092E+00	0.40291E+00	0.36213E-01	0.53998E-11
CTRSOAS	32.9020	-87.2500	160	74	06/11/2013 01:00	06/11/2013 01:59	0.32264E+01	0.20958E+01	0.12423E+01	0.12974E+01	0.23204E+00	0.40522E+00	0.33881E-01	0.90750E-02
CTRSOAS	32.9020	-87.2500	160	74	06/11/2013 02:00	06/11/2013 02:59	0.34025E+01	0.17165E+01	0.13385E+01	0.99785E+00	0.25978E+00	0.28875E+00	0.34554E-01	0.89701E-02
CTRSOAS	32.9020	-87.2500	160	74	06/11/2013 03:00	06/11/2013 03:59	0.32493E+01	0.17378E+01	0.12976E+01	0.94502E+00	0.24161E+00	0.25738E+00	0.40491E-01	0.90058E-02
CTRSOAS	32.9020	-87.2500	160	74	06/11/2013 04:00	06/11/2013 04:59	0.33033E+01	0.17118E+01	0.17855E+01	0.10049E+01	0.32626E+00	0.26812E+00	0.69681E-01	0.10252E-01
CTRSOAS	32.9020	-87.2500	160	74	06/11/2013 05:00	06/11/2013 05:59	0.35047E+01	0.15979E+01	0.20348E+01	0.98442E+00	0.39095E+00	0.24715E+00	0.96247E-01	0.98376E-02
CTRSOAS	32.9020	-87.2500	160	74	06/11/2013 06:00	06/11/2013 06:59	0.35445E+01	0.16462E+01	0.18291E+01	0.94613E+00	0.39264E+00	0.22691E+00	0.97937E-01	0.95718E-02
CTRSOAS	32.9020	-87.2500	160	74	06/11/2013 07:00	06/11/2013 07:59	0.33593E+01	0.19391E+01	0.17547E+01	0.10034E+01	0.38968E+00	0.22317E+00	0.86961E-01	0.10581E-01
CTRSOAS	32.9020	-87.2500	160	74	06/11/2013 08:00	06/11/2013 08:59	0.29169E+01	0.22445E+01	0.21201E+01	0.10940E+01	0.44974E+00	0.19959E+00	0.93740E-01	0.13345E-01
CTRSOAS	32.9020	-87.2500	160	74	06/11/2013 09:00	06/11/2013 09:59	0.25525E+01	0.24127E+01	0.27072E+01	0.11705E+01	0.50789E+00	0.16343E+00	0.11043E+00	0.24521E-01
CTRSOAS	32.9020	-87.2500	160	74	06/11/2013 10:00	06/11/2013 10:59	0.28487E+01	0.25581E+01	0.32864E+01	0.12387E+01	0.65741E+00	0.12559E+00	0.13161E+00	0.76634E-01
CTRSOAS	32.9020	-87.2500	160	74	06/11/2013 11:00	06/11/2013 11:59	0.34202E+01	0.28554E+01	0.39391E+01	0.12867E+01	0.87556E+00	0.98698E-01	0.13799E+00	0.17770E+00
CTRSOAS	32.9020	-87.2500	160	74	06/11/2013 12:00	06/11/2013 12:59	0.39706E+01	0.32413E+01	0.35575E+01	0.12849E+01	0.85842E+00	0.61194E-01	0.13392E+00	0.17406E+00
CTRSOAS	32.9020	-87.2500	160	74	06/11/2013 13:00	06/11/2013 13:59	0.40384E+01	0.35838E+01	0.28631E+01	0.12698E+01	0.69501E+00	0.39687E-01	0.11217E+00	0.11904E+00
CTRSOAS	32.9020	-87.2500	160	74	06/11/2013 14:00	06/11/2013 14:59	0.39616E+01	0.39015E+01	0.23660E+01	0.12671E+01	0.54630E+00	0.39427E-01	0.90770E-01	0.74557E-01
CTRSOAS	32.9020	-87.2500	160	74	06/11/2013 15:00	06/11/2013 15:59	0.45120E+01	0.35922E+01	0.19223E+01	0.11552E+01	0.41378E+00	0.99696E-01	0.71206E-01	0.11963E-01
CTRSOAS	32.9020	-87.2500	160	74	06/11/2013 16:00	06/11/2013 16:59	0.54217E+01	0.31796E+01	0.18266E+01	0.10802E+01	0.38969E+00	0.16639E+00	0.71031E-01	0.66899E-02
CTRSOAS	32.9020	-87.2500	160	74	06/11/2013 17:00	06/11/2013 17:59	0.56615E+01	0.30710E+01	0.18507E+01	0.10784E+01	0.39074E+00	0.21556E+00	0.70220E-01	0.58359E-02
CTRSOAS	32.9020	-87.2500	160	74	06/11/2013 18:00	06/11/2013 18:59	0.54793E+01	0.31178E+01	0.17582E+01	0.11223E+01	0.39175E+00	0.27642E+00	0.58833E-01	0.52738E-02
CTRSOAS	32.9020	-87.2500	160	74	06/11/2013 19:00	06/11/2013 19:59	0.52026E+01	0.32092E+01	0.17167E+01	0.11785E+01	0.37566E+00	0.32732E+00	0.50394E-01	0.48807E-02
CTRSOAS	32.9020	-87.2500	160	74	06/11/2013 20:00	06/11/2013 20:59	0.51978E+01	0.31191E+01	0.17306E+01	0.11594E+01	0.36532E+00	0.33427E+00	0.43220E-01	0.43638E-02
CTRSOAS	32.9020	-87.2500	160	74	06/11/2013 21:00	06/11/2013 21:59	-999	0.30594E+01	-999	0.11152E+01	-999	0.32431E+00	-999	0.38223E-02
CTRSOAS	32.9020	-87.2500	160	74	06/11/2013 22:00	06/11/2013 22:59	-999	0.31783E+01	-999	0.11009E+01	-999	0.32095E+00	-999	0.35354E-02
CTRSOAS	32.9020	-87.2500	160	74	06/11/2013 23:00	06/11/2013 23:59	-999	0.33043E+01	-999	0.10910E+01	-999	0.31675E+00	-999	0.35592E-02
CTRSOAS	32.9020	-87.2500	160	74	06/12/2013 00:00	06/12/2013 00:59	0.53714E+01	0.33611E+01	0.14599E+01	0.10715E+01	0.29324E+00	0.30673E+00	0.39610E-01	0.36639E-02
CTRSOAS	32.9020	-87.2500	160	74	06/12/2013 01:00	06/12/2013 01:59	-999	0.34656E+01	-999	0.10603E+01	-999	0.29924E+00	-999	0.38739E-02
CTRSOAS	32.9020	-87.2500	160	74	06/12/2013 02:00	06/12/2013 02:59	0.61146E+01	0.37329E+01	0.16289E+01	0.10592E+01	0.34246E+00	0.29480E+00	0.47027E-01	0.43041E-02
CTRSOAS	32.9020	-87.2500	160	74	06/12/2013 03:00	06/12/2013 03:59	0.60142E+01	0.42530E+01	0.18092E+01	0.10737E+01	0.38180E+00	0.29629E+00	0.53094E-01	0.51123E-02
CTRSOAS	32.9020	-87.2500	160	74	06/12/2013 04:00	06/12/2013 04:59	0.60640E+01	0.49310E+01	0.17343E+01	0.11609E+01	0.36132E+00	0.32460E+00	0.53331E-01	0.68996E-02
CTRSOAS	32.9020	-87.2500	160	74	06/12/2013 05:00	06/12/2013 05:59	0.59436E+01	0.41219E+01	0.16417E+01	0.10350E+01	0.35302E+00	0.27171E+00	0.54269E-01	0.12425E-01
CTRSOAS	32.9020	-87.2500	160	74	06/12/2013 06:00	06/12/2013 06:59	0.59826E+01	0.36031E+01	0.16437E+01	0.85934E+00	0.34855E+00	0.19414E+00	0.60710E-01	0.10079E-01
CTRSOAS	32.9020	-87.2500	160	74	06/12/2013 07:00	06/12/2013 07:59	0.63879E+01	0.38976E+01	0.17270E+01	0.84091E+00	0.39151E+00	0.17282E+00	0.70786E-01	0.87742E-02
CTRSOAS	32.9020	-87.2500	160	74	06/12/2013 08:00	06/12/2013 08:59	0.65032E+01	0.42788E+01	0.17643E+01	0.84231E+00	0.42134E+00	0.15512E+00	0.83116E-01	0.79684E-02
CTRSOAS	32.9020	-87.2500	160	74	06/12/2013 09:00	06/12/2013 09:59	0.61514E+01	0.49565E+01	0.19124E+01	0.84311E+00	0.46985E+00	0.13022E+00	0.88291E-01	0.75874E-02
CTRSOAS	32.9020	-87.2500	160	74	06/12/2013 10:00	06/12/2013 10:59	0.53709E+01	0.57983E+01	0.16789E+01	0.83312E+00	0.38753E+00	0.10161E+00	0.72329E-01	0.78852E-02
CTRSOAS	32.9020	-87.2500	160	74	06/12/2013 11:00	06/12/2013 11:59	0.61402E+01	0.61254E+01	0.18776E+01	0.80312E+00	0.45047E+00	0.68139E-01	0.91457E-01	0.94268E-02
CTRSOAS	32.9020	-87.2500	160	74	06/12/2013 12:00	06/12/2013 12:59	0.46634E+01	0.59955E+01	0.19118E+01	0.76260E+00	0.44448E+00	0.32937E-01	0.69779E-01	0.95423E-02
CTRSOAS	32.9020	-87.2500	160	74	06/12/2013 13:00	06/12/2013 13:59	0.39129E+01	0.52981E+01	0.18284E+01	0.72484E+00	0.40367E+00	0.11979E-01	0.52484E-01	0.13192E-01
CTRSOAS	32.9020	-87.2500	160	74	06/12/2013 14:00	06/12/2013 14:59	0.31725E+01	0.42856E+01	0.19036E+01	0.71143E+00	0.42357E+00	0.16906E-01	0.50847E-01	0.75503E-02
CTRSOAS	32.9020	-87.2500	160	74	06/12/2013 15:00	06/12/2013 15:59	0.36615E+01	0.31347E+01	0.20220E+01	0.70475E+00	0.46294E+00	0.41939E-01	0.50279E-01	0.18156E-02
CTRSOAS	32.9020	-87.2500	160	74	06/12/2013 16:00	06/12/2013 16:59	0.40919E+01	0.23757E+01	0.19105E+01	0.64814E+00	0.42994E+00	0.52060E-01	0.57494E-01	0.11981E-02
CTRSOAS	32.9020	-87.2500	160	74	06/12/2013 17:00	06/12/2013 17:59	0.53146E+01	0.21018E+01	0.19998E+01	0.69314E+00	0.46025E+00	0.10119E+00	0.66376E-01	0.13911E-02
CTRSOAS	32.9020	-87.2500	160	74	06/12/2013 18:00	06/12/2013 18:59	0.47505E+01	0.19583E+01	0.20099E+01	0.75606E+00	0.44885E+00	0.14907E+00	0.50186E-01	0.16272E-02
CTRSOAS	32.9020	-87.2500	160	74	06/12/2013 19:00	06/12/2013 19:59	0.44277E+01	0.19636E+01	0.19403E+01	0.77010E+00	0.43203E+00	0.16096E+00	0.49179E-01	0.15830E-02
CTRSOAS	32.9020	-87.2500	160	74	06/12/2013 20:00	06/12/2013 20:59	0.40920E+01	0.20512E+01	0.18245E+01	0.71657E+00	0.38746E+00	0.11170E+00	0.45480E-01	0.11628E-02
CTRSOAS	32.9020	-87.2500	160	74	06/12/2013 21:00	06/12/2013 21:59	0.42192E+01	0.24402E+01	0.20275E+01	0.74403E+00	0.42745E+00	0.60427E-01	0.37717E-01	0.91979E-03
CTRSOAS	32.9020	-87.2500	160	74	06/12/2013 22:00	06/12/2013 22:59	0.40237E+01	0.33955E+01	0.20451E+01	0.93259E+00	0.43599E+00	0.80439E-01	0.34711E-01	0.12623E-02
CTRSOAS	32.9020	-87.2500	160	74	06/12/2013 23:00	06/12/2013 23:59	0.39857E+01	0.42409E+01	0.19924E+01	0.10591E+01	0.41942E+00	0.96850E-01	0.33754E-01	0.17910E-02
CTRSOAS	32.9020	-87.2500	160	74	06/13/2013 00:00	06/13/2013 00:59	0.44905E+01	0.44188E+01	0.19224E+01	0.10973E+01	0.40476E+00	0.94013E-01	0.32370E-01	0.23533E-02
CTRSOAS	32.9020	-87.2500	160	74	06/13/2013 01:00	06/13/2013 01:59	0.46742E+01	0.44080E+01	0.19404E+01	0.10872E+01	0.43126E+00	0.84665E-01	0.28936E-01	0.28616E-02
CTRSOAS	32.9020	-87.2500	160	74	06/13/2013 02:00	06/13/2013 02:59	-999	0.43356E+01	-999	0.10167E+01	-999	0.92953E-01	-999	0.30456E-02
CTRSOAS	32.9020	-87.2500	160	74	06/13/2013 03:00	06/13/2013 03:59	0.51274E+01	0.37763E+01	0.24841E+01	0.90308E+00	0.57064E+00	0.12945E+00	0.40761E-01	0.31032E-02
CTRSOAS	32.9020	-87.2500	160	74	06/13/2013 04:00	06/13/2013 04:59	0.53972E+01	0.34060E+01	0.24229E+01	0.80684E+00	0.55227E+00	0.13408E+00	0.35504E-01	0.25942E-02
CTRSOAS	32.9020	-87.2500	160	74	06/13/2013 05:00	06/13/2013 05:59	0.53986E+01	0.37326E+01	0.27232E+01	0.76196E+00	0.61502E+00	0.12663E+00	0.42197E-01	0.25057E-02
CTRSOAS	32.9020	-87.2500	160	74	06/13/2013 06:00	06/13/2013 06:59	0.58240E+01	0.49090E+01	0.29782E+01	0.79261E+00	0.68728E+00	0.12722E+00	0.51209E-01	0.31786E-02
CTRSOAS	32.9020	-87.2500	160	74	06/13/2013 07:00	06/13/2013 07:59	0.61838E+01	0.69188E+01	0.29402E+01	0.87889E+00	0.69167E+00	0.13203E+00	0.62356E-01	0.50099E-02
CTRSOAS	32.9020	-87.2500	160	74	06/13/2013 08:00	06/13/2013 08:59	0.65843E+01	0.92374E+01	0.30834E+01	0.97474E+00	0.73865E+00	0.13494E+00	0.79341E-01	0.12023E-01
CTRSOAS	32.9020	-87.2500	160	74	06/13/2013 09:00	06/13/2013 09:59	0.68915E+01	0.11149E+02	0.32617E+01	0.10349E+01	0.80946E+00	0.13769E+00	0.96700E-01	0.27564E-01
CTRSOAS	32.9020	-87.2500	160	74	06/13/2013 10:00	06/13/2013 10:59	0.70842E+01	0.11751E+02	0.33646E+01	0.10885E+01	0.85270E+00	0.13982E+00	0.12464E+00	0.46951E-01
CTRSOAS	32.9020	-87.2500	160	74	06/13/2013 11:00	06/13/2013 11:59	0.74144E+01	0.10540E+02	0.34191E+01	0.12098E+01	0.84920E+00	0.13179E+00	0.12819E+00	0.59002E-01
CTRSOAS	32.9020	-87.2500	160	74	06/13/2013 12:00	06/13/2013 12:59	0.63205E+01	0.95766E+01	0.30079E+01	0.13357E+01	0.72293E+00	0.11028E+00	0.11038E+00	0.39018E-01
CTRSOAS	32.9020	-87.2500	160	74	06/13/2013 13:00	06/13/2013 13:59	0.46283E+01	0.88603E+01	0.24667E+01	0.12540E+01	0.56436E+00	0.80198E-01	0.12655E+00	0.17088E-01
CTRSOAS	32.9020	-87.2500	160	74	06/13/2013 14:00	06/13/2013 14:59	-999	0.58665E+01	-999	0.10685E+01	-999	0.11024E+00	-999	0.53138E-02
CTRSOAS	32.9020	-87.2500	160	74	06/13/2013 15:00	06/13/2013 15:59	0.43655E+01	0.38533E+01	0.23337E+01	0.97228E+00	0.52951E+00	0.13749E+00	0.11907E+00	0.33292E-02
CTRSOAS	32.9020	-87.2500	160	74	06/13/2013 16:00	06/13/2013 16:59	0.55828E+01	0.36090E+01	0.24284E+01	0.81565E+00	0.53231E+00	0.87193E-01	0.57749E-01	0.23787E-02
CTRSOAS	32.9020	-87.2500	160	74	06/13/2013 17:00	06/13/2013 17:59	0.46574E+01	0.40534E+01	0.21636E+01	0.84863E+00	0.47143E+00	0.11228E+00	0.46016E-01	0.26937E-02
CTRSOAS	32.9020	-87.2500	160	74	06/13/2013 18:00	06/13/2013 18:59	0.35946E+01	0.35279E+01	0.19720E+01	0.10844E+01	0.41091E+00	0.23442E+00	0.29141E-01	0.36153E-02
CTRSOAS	32.9020	-87.2500	160	74	06/13/2013 19:00	06/13/2013 19:59	0.37598E+01	0.27568E+01	0.22323E+01	0.11061E+01	0.47939E+00	0.27200E+00	0.35700E-01	0.30429E-02
CTRSOAS	32.9020	-87.2500	160	74	06/13/2013 20:00	06/13/2013 20:59	0.42420E+01	0.24264E+01	0.26976E+01	0.10403E+01	0.58593E+00	0.26280E+00	0.34609E-01	0.23917E-02
CTRSOAS	32.9020	-87.2500	160	74	06/13/2013 21:00	06/13/2013 21:59	0.47216E+01	0.22089E+01	0.28788E+01	0.98473E+00	0.62871E+00	0.25442E+00	0.38461E-01	0.20063E-02
CTRSOAS	32.9020	-87.2500	160	74	06/13/2013 22:00	06/13/2013 22:59	0.49552E+01	0.22774E+01	0.27464E+01	0.88610E+00	0.60458E+00	0.21418E+00	0.42741E-01	0.16291E-02
CTRSOAS	32.9020	-87.2500	160	74	06/13/2013 23:00	06/13/2013 23:59	0.49974E+01	0.26193E+01	0.27518E+01	0.76338E+00	0.60049E+00	0.15618E+00	0.39734E-01	0.14034E-02
CTRSOAS	32.9020	-87.2500	160	74	06/14/2013 00:00	06/14/2013 00:59	0.54496E+01	0.29863E+01	0.28812E+01	0.70910E+00	0.64848E+00	0.12523E+00	0.38405E-01	0.13371E-02
CTRSOAS	32.9020	-87.2500	160	74	06/14/2013 01:00	06/14/2013 01:59	0.59540E+01	0.29901E+01	0.31522E+01	0.76054E+00	0.71923E+00	0.14776E+00	0.45717E-01	0.17771E-02
CTRSOAS	32.9020	-87.2500	160	74	06/14/2013 02:00	06/14/2013 02:59	0.64086E+01	0.31609E+01	0.31438E+01	0.87729E+00	0.75701E+00	0.18703E+00	0.45793E-01	0.28674E-02
CTRSOAS	32.9020	-87.2500	160	74	06/14/2013 03:00	06/14/2013 03:59	0.16865E+01	0.34025E+01	0.59844E+00	0.10195E+01	0.80579E-01	0.22595E+00	0.23014E-01	0.42764E-02
CTRSOAS	32.9020	-87.2500	160	74	06/14/2013 04:00	06/14/2013 04:59	0.16908E+01	0.38966E+01	0.36418E+00	0.11677E+01	0.38650E-01	0.25229E+00	0.35759E-01	0.64251E-02
CTRSOAS	32.9020	-87.2500	160	74	06/14/2013 05:00	06/14/2013 05:59	0.56148E+01	0.42669E+01	0.22666E+01	0.14861E+01	0.56508E+00	0.34951E+00	0.14393E+00	0.11947E-01
CTRSOAS	32.9020	-87.2500	160	74	06/14/2013 06:00	06/14/2013 06:59	0.64750E+01	0.43681E+01	0.30114E+01	0.21376E+01	0.76907E+00	0.60431E+00	0.19277E+00	0.26173E-01
CTRSOAS	32.9020	-87.2500	160	74	06/14/2013 07:00	06/14/2013 07:59	0.63291E+01	0.42354E+01	0.33576E+01	0.29652E+01	0.88722E+00	0.98270E+00	0.23661E+00	0.35377E-01
CTRSOAS	32.9020	-87.2500	160	74	06/14/2013 08:00	06/14/2013 08:59	0.61887E+01	0.31858E+01	0.35060E+01	0.28821E+01	0.93810E+00	0.99999E+00	0.29249E+00	0.33972E-01
CTRSOAS	32.9020	-87.2500	160	74	06/14/2013 09:00	06/14/2013 09:59	0.62004E+01	0.21420E+01	0.34212E+01	0.21439E+01	0.92237E+00	0.73178E+00	0.33835E+00	0.24092E-01
CTRSOAS	32.9020	-87.2500	160	74	06/14/2013 10:00	06/14/2013 10:59	0.58935E+01	0.15284E+01	0.31593E+01	0.17566E+01	0.87274E+00	0.58785E+00	0.33892E+00	0.25887E-01
CTRSOAS	32.9020	-87.2500	160	74	06/14/2013 11:00	06/14/2013 11:59	0.57733E+01	0.12883E+01	0.30941E+01	0.15939E+01	0.86151E+00	0.53104E+00	0.36411E+00	0.28944E-01
CTRSOAS	32.9020	-87.2500	160	74	06/14/2013 12:00	06/14/2013 12:59	0.53220E+01	0.13215E+01	0.29642E+01	0.16796E+01	0.83280E+00	0.56465E+00	0.29577E+00	0.27854E-01
CTRSOAS	32.9020	-87.2500	160	74	06/14/2013 13:00	06/14/2013 13:59	0.51434E+01	0.15163E+01	0.34376E+01	0.19962E+01	0.96561E+00	0.67996E+00	0.25872E+00	0.35186E-01
CTRSOAS	32.9020	-87.2500	160	74	06/14/2013 14:00	06/14/2013 14:59	0.51689E+01	0.16613E+01	0.31480E+01	0.17897E+01	0.85125E+00	0.59191E+00	0.19541E+00	0.31861E-01
CTRSOAS	32.9020	-87.2500	160	74	06/14/2013 15:00	06/14/2013 15:59	-999	0.17209E+01	-999	0.17060E+01	-999	0.56132E+00	-999	0.28586E-01
CTRSOAS	32.9020	-87.2500	160	74	06/14/2013 16:00	06/14/2013 16:59	0.52232E+01	0.19314E+01	0.29283E+01	0.17782E+01	0.77639E+00	0.60049E+00	0.12999E+00	0.25204E-01
CTRSOAS	32.9020	-87.2500	160	74	06/14/2013 17:00	06/14/2013 17:59	0.54980E+01	0.21796E+01	0.25796E+01	0.18188E+01	0.67244E+00	0.62528E+00	0.12076E+00	0.21666E-01
CTRSOAS	32.9020	-87.2500	160	74	06/14/2013 18:00	06/14/2013 18:59	0.59654E+01	0.25411E+01	0.31032E+01	0.17366E+01	0.81308E+00	0.59922E+00	0.15291E+00	0.16638E-01
CTRSOAS	32.9020	-87.2500	160	74	06/14/2013 19:00	06/14/2013 19:59	0.50402E+01	0.25946E+01	0.23300E+01	0.14777E+01	0.58261E+00	0.50806E+00	0.84227E-01	0.92445E-02
CTRSOAS	32.9020	-87.2500	160	74	06/14/2013 20:00	06/14/2013 20:59	0.57939E+01	0.25319E+01	0.22578E+01	0.14049E+01	0.55144E+00	0.48611E+00	0.11247E+00	0.67379E-02
CTRSOAS	32.9020	-87.2500	160	74	06/14/2013 21:00	06/14/2013 21:59	-999	0.27394E+01	-999	0.15804E+01	-999	0.54953E+00	-999	0.79079E-02
CTRSOAS	32.9020	-87.2500	160	74	06/14/2013 22:00	06/14/2013 22:59	0.64010E+01	0.31944E+01	0.21898E+01	0.18647E+01	0.55057E+00	0.64654E+00	0.10525E+00	0.11234E-01
CTRSOAS	32.9020	-87.2500	160	74	06/14/2013 23:00	06/14/2013 23:59	0.67857E+01	0.35577E+01	0.22701E+01	0.19061E+01	0.56927E+00	0.65312E+00	0.12924E+00	0.15491E-01
CTRSOAS	32.9020	-87.2500	160	74	06/15/2013 00:00	06/15/2013 00:59	0.64173E+01	0.37624E+01	0.20421E+01	0.18544E+01	0.50955E+00	0.62681E+00	0.10985E+00	0.19220E-01
CTRSOAS	32.9020	-87.2500	160	74	06/15/2013 01:00	06/15/2013 01:59	0.66739E+01	0.40570E+01	0.19396E+01	0.17928E+01	0.48681E+00	0.59601E+00	0.11730E+00	0.23875E-01
CTRSOAS	32.9020	-87.2500	160	74	06/15/2013 02:00	06/15/2013 02:59	0.75986E+01	0.42544E+01	0.18959E+01	0.16704E+01	0.47965E+00	0.55306E+00	0.16539E+00	0.53108E-01
CTRSOAS	32.9020	-87.2500	160	74	06/15/2013 03:00	06/15/2013 03:59	0.81749E+01	0.45560E+01	0.17350E+01	0.16086E+01	0.43455E+00	0.52653E+00	0.22837E+00	0.51284E-01
CTRSOAS	32.9020	-87.2500	160	74	06/15/2013 04:00	06/15/2013 04:59	0.82540E+01	0.51685E+01	0.16021E+01	0.16022E+01	0.40900E+00	0.51701E+00	0.24007E+00	0.39764E-01
CTRSOAS	32.9020	-87.2500	160	74	06/15/2013 05:00	06/15/2013 05:59	0.84511E+01	0.62099E+01	0.15400E+01	0.16090E+01	0.40115E+00	0.50909E+00	0.27151E+00	0.39490E-01
CTRSOAS	32.9020	-87.2500	160	74	06/15/2013 06:00	06/15/2013 06:59	0.85328E+01	0.78317E+01	0.15244E+01	0.16569E+01	0.40380E+00	0.50594E+00	0.30423E+00	0.48530E-01
CTRSOAS	32.9020	-87.2500	160	74	06/15/2013 07:00	06/15/2013 07:59	0.89081E+01	0.97778E+01	0.15343E+01	0.17796E+01	0.41434E+00	0.52270E+00	0.38955E+00	0.73297E-01
CTRSOAS	32.9020	-87.2500	160	74	06/15/2013 08:00	06/15/2013 08:59	0.87715E+01	0.11543E+02	0.16246E+01	0.20148E+01	0.43453E+00	0.58192E+00	0.37490E+00	0.12201E+00
CTRSOAS	32.9020	-87.2500	160	74	06/15/2013 09:00	06/15/2013 09:59	0.94718E+01	0.12335E+02	0.14584E+01	0.23775E+01	0.40325E+00	0.69791E+00	0.51377E+00	0.17680E+00
CTRSOAS	32.9020	-87.2500	160	74	06/15/2013 10:00	06/15/2013 10:59	0.95368E+01	0.12129E+02	0.13809E+01	0.26579E+01	0.38005E+00	0.79067E+00	0.48472E+00	0.19585E+00
CTRSOAS	32.9020	-87.2500	160	74	06/15/2013 11:00	06/15/2013 11:59	0.91009E+01	0.12000E+02	0.15198E+01	0.26803E+01	0.41694E+00	0.79226E+00	0.47422E+00	0.18034E+00
CTRSOAS	32.9020	-87.2500	160	74	06/15/2013 12:00	06/15/2013 12:59	0.83934E+01	0.12064E+02	0.16580E+01	0.25010E+01	0.42194E+00	0.71407E+00	0.35484E+00	0.96842E-01
CTRSOAS	32.9020	-87.2500	160	74	06/15/2013 13:00	06/15/2013 13:59	-999	0.11282E+02	-999	0.22574E+01	-999	0.69407E+00	-999	0.45692E-01
CTRSOAS	32.9020	-87.2500	160	74	06/15/2013 14:00	06/15/2013 14:59	0.88494E+01	0.99069E+01	0.21130E+01	0.23441E+01	0.51434E+00	0.78732E+00	0.23692E+00	0.26239E-01
CTRSOAS	32.9020	-87.2500	160	74	06/15/2013 15:00	06/15/2013 15:59	0.91773E+01	0.81070E+01	0.31015E+01	0.22848E+01	0.71677E+00	0.77321E+00	0.18211E+00	0.17994E-01
CTRSOAS	32.9020	-87.2500	160	74	06/15/2013 16:00	06/15/2013 16:59	0.94158E+01	0.70035E+01	0.32346E+01	0.22645E+01	0.73322E+00	0.76018E+00	0.17175E+00	0.13976E-01
CTRSOAS	32.9020	-87.2500	160	74	06/15/2013 17:00	06/15/2013 17:59	0.89660E+01	0.71838E+01	0.34860E+01	0.24395E+01	0.78167E+00	0.81873E+00	0.13460E+00	0.13183E-01
CTRSOAS	32.9020	-87.2500	160	74	06/15/2013 18:00	06/15/2013 18:59	0.83924E+01	0.74336E+01	0.32755E+01	0.25515E+01	0.72611E+00	0.86704E+00	0.10980E+00	0.13663E-01
CTRSOAS	32.9020	-87.2500	160	74	06/15/2013 19:00	06/15/2013 19:59	0.85629E+01	0.71993E+01	0.33907E+01	0.25081E+01	0.76374E+00	0.86155E+00	0.10466E+00	0.13465E-01
CTRSOAS	32.9020	-87.2500	160	74	06/15/2013 20:00	06/15/2013 20:59	0.87392E+01	0.67677E+01	0.33692E+01	0.24698E+01	0.75706E+00	0.85250E+00	0.96031E-01	0.13323E-01
CTRSOAS	32.9020	-87.2500	160	74	06/15/2013 21:00	06/15/2013 21:59	0.85485E+01	0.65951E+01	0.30280E+01	0.25560E+01	0.67383E+00	0.88600E+00	0.82713E-01	0.12310E-01
CTRSOAS	32.9020	-87.2500	160	74	06/15/2013 22:00	06/15/2013 22:59	0.82153E+01	0.64411E+01	0.28393E+01	0.26440E+01	0.63088E+00	0.92021E+00	0.71703E-01	0.11884E-01
CTRSOAS	32.9020	-87.2500	160	74	06/15/2013 23:00	06/15/2013 23:59	0.87268E+01	0.63896E+01	0.29571E+01	0.27305E+01	0.66679E+00	0.95292E+00	0.76366E-01	0.12325E-01
CTRSOAS	32.9020	-87.2500	160	74	06/16/2013 00:00	06/16/2013 00:59	0.91647E+01	0.65579E+01	0.28721E+01	0.28041E+01	0.66084E+00	0.97785E+00	0.81877E-01	0.13504E-01
CTRSOAS	32.9020	-87.2500	160	74	06/16/2013 01:00	06/16/2013 01:59	0.95736E+01	0.69499E+01	0.28081E+01	0.28128E+01	0.64916E+00	0.97623E+00	0.93427E-01	0.14545E-01
CTRSOAS	32.9020	-87.2500	160	74	06/16/2013 02:00	06/16/2013 02:59	0.97734E+01	0.77542E+01	0.27338E+01	0.27853E+01	0.65304E+00	0.96103E+00	0.10036E+00	0.15782E-01
CTRSOAS	32.9020	-87.2500	160	74	06/16/2013 03:00	06/16/2013 03:59	0.99512E+01	0.87759E+01	0.27001E+01	0.27462E+01	0.64095E+00	0.94137E+00	0.10376E+00	0.16840E-01
CTRSOAS	32.9020	-87.2500	160	74	06/16/2013 04:00	06/16/2013 04:59	0.98901E+01	0.89315E+01	0.26245E+01	0.24955E+01	0.62094E+00	0.84044E+00	0.11169E+00	0.15309E-01
CTRSOAS	32.9020	-87.2500	160	74	06/16/2013 05:00	06/16/2013 05:59	0.98787E+01	0.89372E+01	0.25585E+01	0.20053E+01	0.59643E+00	0.63782E+00	0.12361E+00	0.11859E-01
CTRSOAS	32.9020	-87.2500	160	74	06/16/2013 06:00	06/16/2013 06:59	0.10539E+02	0.10087E+02	0.25906E+01	0.18907E+01	0.60614E+00	0.57131E+00	0.15252E+00	0.10936E-01
CTRSOAS	32.9020	-87.2500	160	74	06/16/2013 07:00	06/16/2013 07:59	0.10638E+02	0.11722E+02	0.24770E+01	0.18701E+01	0.57618E+00	0.54315E+00	0.17050E+00	0.11695E-01
CTRSOAS	32.9020	-87.2500	160	74	06/16/2013 08:00	06/16/2013 08:59	0.10499E+02	0.13145E+02	0.24909E+01	0.18652E+01	0.58547E+00	0.52185E+00	0.17096E+00	0.13631E-01
CTRSOAS	32.9020	-87.2500	160	74	06/16/2013 09:00	06/16/2013 09:59	0.10442E+02	0.13879E+02	0.24764E+01	0.18685E+01	0.58475E+00	0.51186E+00	0.18362E+00	0.16013E-01
CTRSOAS	32.9020	-87.2500	160	74	06/16/2013 10:00	06/16/2013 10:59	0.10425E+02	0.14062E+02	0.25103E+01	0.19277E+01	0.60232E+00	0.53181E+00	0.21133E+00	0.16969E-01
CTRSOAS	32.9020	-87.2500	160	74	06/16/2013 11:00	06/16/2013 11:59	0.10549E+02	0.14074E+02	0.25820E+01	0.19516E+01	0.62554E+00	0.53782E+00	0.21402E+00	0.17420E-01
CTRSOAS	32.9020	-87.2500	160	74	06/16/2013 12:00	06/16/2013 12:59	0.10575E+02	0.13568E+02	0.26297E+01	0.19150E+01	0.64005E+00	0.52031E+00	0.20037E+00	0.17491E-01
CTRSOAS	32.9020	-87.2500	160	74	06/16/2013 13:00	06/16/2013 13:59	0.10717E+02	0.10669E+02	0.27881E+01	0.18647E+01	0.67521E+00	0.50835E+00	0.20748E+00	0.17324E-01
CTRSOAS	32.9020	-87.2500	160	74	06/16/2013 14:00	06/16/2013 14:59	0.88904E+01	0.59559E+01	0.28529E+01	0.16409E+01	0.65281E+00	0.46197E+00	0.16036E+00	0.12964E-01
CTRSOAS	32.9020	-87.2500	160	74	06/16/2013 15:00	06/16/2013 15:59	0.70502E+01	0.36655E+01	0.34206E+01	0.13698E+01	0.78220E+00	0.40348E+00	0.11131E+00	0.70547E-02
CTRSOAS	32.9020	-87.2500	160	74	06/16/2013 16:00	06/16/2013 16:59	0.70164E+01	0.29230E+01	0.39084E+01	0.13106E+01	0.92051E+00	0.39300E+00	0.72363E-01	0.47881E-02
CTRSOAS	32.9020	-87.2500	160	74	06/16/2013 17:00	06/16/2013 17:59	0.73641E+01	0.26581E+01	0.36521E+01	0.13374E+01	0.87575E+00	0.41476E+00	0.70854E-01	0.44896E-02
CTRSOAS	32.9020	-87.2500	160	74	06/16/2013 18:00	06/16/2013 18:59	0.72572E+01	0.26603E+01	0.33534E+01	0.14135E+01	0.78799E+00	0.44826E+00	0.52028E-01	0.44179E-02
CTRSOAS	32.9020	-87.2500	160	74	06/16/2013 19:00	06/16/2013 19:59	-999	0.27593E+01	-999	0.14394E+01	-999	0.45956E+00	-999	0.41147E-02
CTRSOAS	32.9020	-87.2500	160	74	06/16/2013 20:00	06/16/2013 20:59	-999	0.27637E+01	-999	0.14123E+01	-999	0.44888E+00	-999	0.37687E-02
CTRSOAS	32.9020	-87.2500	160	74	06/16/2013 21:00	06/16/2013 21:59	0.55721E+01	0.27310E+01	0.30577E+01	0.13672E+01	0.66572E+00	0.43246E+00	0.37329E-01	0.34168E-02
CTRSOAS	32.9020	-87.2500	160	74	06/16/2013 22:00	06/16/2013 22:59	0.58896E+01	0.27117E+01	0.30908E+01	0.13305E+01	0.69602E+00	0.41895E+00	0.45257E-01	0.31484E-02
CTRSOAS	32.9020	-87.2500	160	74	06/16/2013 23:00	06/16/2013 23:59	0.62351E+01	0.27473E+01	0.31143E+01	0.13268E+01	0.70467E+00	0.41465E+00	0.35224E-01	0.31825E-02
CTRSOAS	32.9020	-87.2500	160	74	06/17/2013 00:00	06/17/2013 00:59	0.73490E+01	0.29644E+01	0.31249E+01	0.13850E+01	0.72960E+00	0.42865E+00	0.38753E-01	0.36192E-02
CTRSOAS	32.9020	-87.2500	160	74	06/17/2013 01:00	06/17/2013 01:59	-999	0.33499E+01	-999	0.14691E+01	-999	0.45234E+00	-999	0.43634E-02
CTRSOAS	32.9020	-87.2500	160	74	06/17/2013 02:00	06/17/2013 02:59	0.69142E+01	0.40198E+01	0.31611E+01	0.15105E+01	0.72174E+00	0.46281E+00	0.34631E-01	0.51480E-02
CTRSOAS	32.9020	-87.2500	160	74	06/17/2013 03:00	06/17/2013 03:59	0.77777E+01	0.53641E+01	0.28562E+01	0.15501E+01	0.61988E+00	0.47108E+00	0.37291E-01	0.61254E-02
CTRSOAS	32.9020	-87.2500	160	74	06/17/2013 04:00	06/17/2013 04:59	0.86002E+01	0.66839E+01	0.31465E+01	0.16779E+01	0.76695E+00	0.51696E+00	0.68546E-01	0.68408E-02
CTRSOAS	32.9020	-87.2500	160	74	06/17/2013 05:00	06/17/2013 05:59	0.79115E+01	0.71035E+01	0.32057E+01	0.22546E+01	0.75578E+00	0.72218E+00	0.46196E-01	0.91372E-02
CTRSOAS	32.9020	-87.2500	160	74	06/17/2013 06:00	06/17/2013 06:59	0.76201E+01	0.69111E+01	0.28345E+01	0.28147E+01	0.61104E+00	0.78933E+00	0.47733E-01	0.94387E-11
CTRSOAS	32.9020	-87.2500	160	74	06/17/2013 07:00	06/17/2013 07:59	0.75643E+01	0.80099E+01	0.29738E+01	0.25983E+01	0.67705E+00	0.71719E+00	0.48436E-01	0.37424E-05
CTRSOAS	32.9020	-87.2500	160	74	06/17/2013 08:00	06/17/2013 08:59	0.77295E+01	0.75589E+01	0.30899E+01	0.22339E+01	0.74258E+00	0.66417E+00	0.61136E-01	0.23531E-01
CTRSOAS	32.9020	-87.2500	160	74	06/17/2013 09:00	06/17/2013 09:59	0.77996E+01	0.66757E+01	0.29787E+01	0.19964E+01	0.72167E+00	0.58348E+00	0.72780E-01	0.28478E-01
CTRSOAS	32.9020	-87.2500	160	74	06/17/2013 10:00	06/17/2013 10:59	0.74477E+01	0.58756E+01	0.31486E+01	0.19097E+01	0.81416E+00	0.54981E+00	0.11531E+00	0.29387E-01
CTRSOAS	32.9020	-87.2500	160	74	06/17/2013 11:00	06/17/2013 11:59	0.61220E+01	0.50476E+01	0.30046E+01	0.20110E+01	0.70792E+00	0.55442E+00	0.11627E+00	0.23845E-01
CTRSOAS	32.9020	-87.2500	160	74	06/17/2013 12:00	06/17/2013 12:59	0.39392E+01	0.47384E+01	0.21366E+01	0.22207E+01	0.36975E+00	0.56939E+00	0.83446E-01	0.40875E-02
CTRSOAS	32.9020	-87.2500	160	74	06/17/2013 13:00	06/17/2013 13:59	0.65250E+01	0.53301E+01	0.52636E+01	0.22594E+01	0.77467E+00	0.64649E+00	0.15039E+00	0.77524E-02
CTRSOAS	32.9020	-87.2500	160	74	06/17/2013 14:00	06/17/2013 14:59	0.67574E+01	0.63533E+01	0.62392E+01	0.24336E+01	0.82308E+00	0.78573E+00	0.13387E+00	0.26078E-01
CTRSOAS	32.9020	-87.2500	160	74	06/17/2013 15:00	06/17/2013 15:59	0.73053E+01	0.76607E+01	0.51343E+01	0.31653E+01	0.86853E+00	0.10618E+01	0.10768E+00	0.30643E-01
CTRSOAS	32.9020	-87.2500	160	74	06/17/2013 16:00	06/17/2013 16:59	0.73145E+01	0.80074E+01	0.58026E+01	0.42085E+01	0.10112E+01	0.13338E+01	0.91053E-01	0.10594E-01
CTRSOAS	32.9020	-87.2500	160	74	06/17/2013 17:00	06/17/2013 17:59	0.75068E+01	0.79556E+01	0.64481E+01	0.45168E+01	0.10782E+01	0.12938E+01	0.78237E-01	0.23329E-10
CTRSOAS	32.9020	-87.2500	160	74	06/17/2013 18:00	06/17/2013 18:59	0.83377E+01	0.72882E+01	0.63358E+01	0.40730E+01	0.11832E+01	0.11923E+01	0.67129E-01	0.31421E-10
CTRSOAS	32.9020	-87.2500	160	74	06/17/2013 19:00	06/17/2013 19:59	0.58687E+01	0.69777E+01	0.52002E+01	0.33905E+01	0.88629E+00	0.10760E+01	0.47283E-01	0.44901E-04
CTRSOAS	32.9020	-87.2500	160	74	06/17/2013 20:00	06/17/2013 20:59	0.12555E+01	0.75338E+01	0.61524E+00	0.34424E+01	0.61880E-01	0.10883E+01	0.27289E-01	0.19781E-04
CTRSOAS	32.9020	-87.2500	160	74	06/17/2013 21:00	06/17/2013 21:59	-999	0.74449E+01	-999	0.32485E+01	-999	0.10109E+01	-999	0.29271E-04
CTRSOAS	32.9020	-87.2500	160	74	06/17/2013 22:00	06/17/2013 22:59	-999	0.41426E+01	-999	0.21845E+01	-999	0.65308E+00	-999	0.37119E-03
CTRSOAS	32.9020	-87.2500	160	74	06/17/2013 23:00	06/17/2013 23:59	-999	0.13932E+01	-999	0.94279E+00	-999	0.32849E+00	-999	0.55702E-02
CTRSOAS	32.9020	-87.2500	160	74	06/18/2013 00:00	06/18/2013 00:59	-999	0.11128E+01	-999	0.87599E+00	-999	0.30913E+00	-999	0.60578E-02
CTRSOAS	32.9020	-87.2500	160	74	06/18/2013 01:00	06/18/2013 01:59	0.11049E+01	0.25850E+01	0.19386E+00	0.16666E+01	0.22770E-01	0.58050E+00	0.37382E-01	0.14722E-01
CTRSOAS	32.9020	-87.2500	160	74	06/18/2013 02:00	06/18/2013 02:59	0.46487E+01	0.35673E+01	0.14314E+00	0.19395E+01	0.27122E-01	0.66524E+00	0.65200E-01	0.20378E-01
CTRSOAS	32.9020	-87.2500	160	74	06/18/2013 03:00	06/18/2013 03:59	0.23261E+01	0.40380E+01	0.40279E+00	0.18356E+01	0.54555E-01	0.61063E+00	0.49998E-01	0.21888E-01
CTRSOAS	32.9020	-87.2500	160	74	06/18/2013 04:00	06/18/2013 04:59	0.28761E+01	0.39346E+01	0.74514E+00	0.15972E+01	0.12258E+00	0.51855E+00	0.77198E-01	0.19355E-01
CTRSOAS	32.9020	-87.2500	160	74	06/18/2013 05:00	06/18/2013 05:59	0.33305E+01	0.36176E+01	0.95603E+00	0.14860E+01	0.18772E+00	0.47871E+00	0.11611E+00	0.16513E-01
CTRSOAS	32.9020	-87.2500	160	74	06/18/2013 06:00	06/18/2013 06:59	0.32870E+01	0.42256E+01	0.10154E+01	0.18835E+01	0.21066E+00	0.60585E+00	0.12234E+00	0.27096E-01
CTRSOAS	32.9020	-87.2500	160	74	06/18/2013 07:00	06/18/2013 07:59	0.35989E+01	0.39505E+01	0.13409E+01	0.18608E+01	0.30651E+00	0.56847E+00	0.13951E+00	0.34726E-01
CTRSOAS	32.9020	-87.2500	160	74	06/18/2013 08:00	06/18/2013 08:59	0.36074E+01	0.32798E+01	0.15946E+01	0.15584E+01	0.37995E+00	0.45446E+00	0.15767E+00	0.22237E-01
CTRSOAS	32.9020	-87.2500	160	74	06/18/2013 09:00	06/18/2013 09:59	0.18524E+01	0.28524E+01	0.11152E+01	0.15432E+01	0.20098E+00	0.45109E+00	0.51835E-01	0.15109E-01
CTRSOAS	32.9020	-87.2500	160	74	06/18/2013 10:00	06/18/2013 10:59	0.26482E+01	0.31851E+01	0.16273E+01	0.16011E+01	0.35127E+00	0.43107E+00	0.84847E-01	0.43390E-02
CTRSOAS	32.9020	-87.2500	160	74	06/18/2013 11:00	06/18/2013 11:59	0.36101E+01	0.33983E+01	0.22752E+01	0.14220E+01	0.56180E+00	0.38997E+00	0.15123E+00	0.19448E-01
CTRSOAS	32.9020	-87.2500	160	74	06/18/2013 12:00	06/18/2013 12:59	0.43113E+01	0.33830E+01	0.26072E+01	0.14074E+01	0.64705E+00	0.36918E+00	0.16861E+00	0.20306E-01
CTRSOAS	32.9020	-87.2500	160	74	06/18/2013 13:00	06/18/2013 13:59	0.37057E+01	0.17780E+01	0.19869E+01	0.10431E+01	0.43172E+00	0.26436E+00	0.10375E+00	0.11824E-01
CTRSOAS	32.9020	-87.2500	160	74	06/18/2013 14:00	06/18/2013 14:59	0.29131E+01	0.62962E+00	0.14316E+01	0.11127E+01	0.27978E+00	0.18964E+00	0.65358E-01	0.69706E-11
CTRSOAS	32.9020	-87.2500	160	74	06/18/2013 15:00	06/18/2013 15:59	0.22234E+01	0.68490E+00	0.10860E+01	0.77277E+00	0.19108E+00	0.17376E+00	0.56880E-01	0.13251E-10
CTRSOAS	32.9020	-87.2500	160	74	06/18/2013 16:00	06/18/2013 16:59	0.20312E+01	0.90598E+00	0.95625E+00	0.11949E+01	0.16112E+00	0.24303E+00	0.40803E-01	0.12497E-10
CTRSOAS	32.9020	-87.2500	160	74	06/18/2013 17:00	06/18/2013 17:59	0.22547E+01	0.72410E+00	0.13335E+01	0.16796E+01	0.23261E+00	0.23707E+00	0.55420E-01	0.15100E-10
CTRSOAS	32.9020	-87.2500	160	74	06/18/2013 18:00	06/18/2013 18:59	0.26123E+01	0.63932E+00	0.11104E+01	0.17891E+01	0.19912E+00	0.18416E+00	0.51270E-01	0.11347E-10
CTRSOAS	32.9020	-87.2500	160	74	06/18/2013 19:00	06/18/2013 19:59	-999	0.39807E+00	-999	0.14451E+01	-999	0.12196E+00	-999	0.40617E-11
CTRSOAS	32.9020	-87.2500	160	74	06/18/2013 20:00	06/18/2013 20:59	0.36322E+01	0.10123E+01	0.14955E+01	0.16073E+01	0.32046E+00	0.24151E+00	0.62132E-01	0.53249E-11
CTRSOAS	32.9020	-87.2500	160	74	06/18/2013 21:00	06/18/2013 21:59	0.10067E+01	0.21990E+01	0.30795E+00	0.14693E+01	0.24110E-01	0.36101E+00	0.17218E-01	0.14866E-05
CTRSOAS	32.9020	-87.2500	160	74	06/18/2013 22:00	06/18/2013 22:59	0.25473E+01	0.21842E+01	0.71378E+00	0.13734E+01	0.12679E+00	0.34760E+00	0.38355E-01	0.13912E-05
CTRSOAS	32.9020	-87.2500	160	74	06/18/2013 23:00	06/18/2013 23:59	0.34777E+01	0.13030E+01	0.97327E+00	0.10288E+01	0.20751E+00	0.26823E+00	0.53158E-01	0.78676E-03
CTRSOAS	32.9020	-87.2500	160	74	06/19/2013 00:00	06/19/2013 00:59	0.33700E+01	0.65465E+00	0.10734E+01	0.53136E+00	0.21305E+00	0.17065E+00	0.50723E-01	0.27131E-02
CTRSOAS	32.9020	-87.2500	160	74	06/19/2013 01:00	06/19/2013 01:59	0.34459E+01	0.38747E+00	0.83303E+00	0.31555E+00	0.17561E+00	0.10654E+00	0.49792E-01	0.19849E-02
CTRSOAS	32.9020	-87.2500	160	74	06/19/2013 02:00	06/19/2013 02:59	0.35158E+01	0.53393E+00	0.64699E+00	0.42366E+00	0.12297E+00	0.14976E+00	0.54818E-01	0.53632E-02
CTRSOAS	32.9020	-87.2500	160	74	06/19/2013 03:00	06/19/2013 03:59	0.23503E+01	0.81921E+00	0.39512E+00	0.60121E+00	0.51795E-01	0.21427E+00	0.35388E-01	0.10566E-01
CTRSOAS	32.9020	-87.2500	160	74	06/19/2013 04:00	06/19/2013 04:59	0.43069E+01	0.10634E+01	0.89104E+00	0.70714E+00	0.19192E+00	0.25063E+00	0.66908E-01	0.14982E-01
CTRSOAS	32.9020	-87.2500	160	74	06/19/2013 05:00	06/19/2013 05:59	0.41282E+01	0.11346E+01	0.78341E+00	0.70039E+00	0.16534E+00	0.24234E+00	0.69978E-01	0.14279E-01
CTRSOAS	32.9020	-87.2500	160	74	06/19/2013 06:00	06/19/2013 06:59	0.31082E+01	0.11751E+01	0.43541E+00	0.63691E+00	0.77155E-01	0.21417E+00	0.61650E-01	0.10733E-01
CTRSOAS	32.9020	-87.2500	160	74	06/19/2013 07:00	06/19/2013 07:59	0.17986E+01	0.13744E+01	0.22900E+00	0.65903E+00	0.22225E-01	0.22030E+00	0.30625E-01	0.11077E-01
CTRSOAS	32.9020	-87.2500	160	74	06/19/2013 08:00	06/19/2013 08:59	0.17401E+01	0.17298E+01	0.26291E+00	0.75723E+00	0.23652E-01	0.25363E+00	0.34762E-01	0.15096E-01
CTRSOAS	32.9020	-87.2500	160	74	06/19/2013 09:00	06/19/2013 09:59	0.17224E+01	0.21587E+01	0.25135E+00	0.81287E+00	0.23503E-01	0.27123E+00	0.32517E-01	0.21042E-01
CTRSOAS	32.9020	-87.2500	160	74	06/19/2013 10:00	06/19/2013 10:59	0.16454E+01	0.25985E+01	0.24672E+00	0.15442E+01	0.24600E-01	0.51383E+00	0.29360E-01	0.42379E-01
CTRSOAS	32.9020	-87.2500	160	74	06/19/2013 11:00	06/19/2013 11:59	0.18460E+01	0.25419E+01	0.29590E+00	0.35172E+01	0.33042E-01	0.98776E+00	0.42505E-01	0.72947E-01
CTRSOAS	32.9020	-87.2500	160	74	06/19/2013 12:00	06/19/2013 12:59	0.16898E+01	0.24887E+01	0.30084E+00	0.30608E+01	0.31868E-01	0.92091E+00	0.72160E-01	0.49237E-01
CTRSOAS	32.9020	-87.2500	160	74	06/19/2013 13:00	06/19/2013 13:59	0.39226E+01	0.28426E+01	0.83071E+00	0.20258E+01	0.20208E+00	0.70403E+00	0.24133E+00	0.63031E-01
CTRSOAS	32.9020	-87.2500	160	74	06/19/2013 14:00	06/19/2013 14:59	0.44223E+01	0.32125E+01	0.12598E+01	0.14618E+01	0.30370E+00	0.44671E+00	0.22256E+00	0.30962E-01
CTRSOAS	32.9020	-87.2500	160	74	06/19/2013 15:00	06/19/2013 15:59	0.44907E+01	0.31020E+01	0.14805E+01	0.14619E+01	0.35877E+00	0.43410E+00	0.18164E+00	0.24150E-01
CTRSOAS	32.9020	-87.2500	160	74	06/19/2013 16:00	06/19/2013 16:59	-999	0.28189E+01	-999	0.16820E+01	-999	0.51757E+00	-999	0.18950E-01
CTRSOAS	32.9020	-87.2500	160	74	06/19/2013 17:00	06/19/2013 17:59	-999	0.24396E+01	-999	0.21833E+01	-999	0.56456E+00	-999	0.87308E-10
CTRSOAS	32.9020	-87.2500	160	74	06/19/2013 18:00	06/19/2013 18:59	-999	0.22626E+01	-999	0.25452E+01	-999	0.63200E+00	-999	0.94115E-10
CTRSOAS	32.9020	-87.2500	160	74	06/19/2013 19:00	06/19/2013 19:59	-999	0.25868E+01	-999	0.27252E+01	-999	0.81629E+00	-999	0.30879E-05
CTRSOAS	32.9020	-87.2500	160	74	06/19/2013 20:00	06/19/2013 20:59	-999	0.30316E+01	-999	0.27443E+01	-999	0.97384E+00	-999	0.23092E-01
CTRSOAS	32.9020	-87.2500	160	74	06/19/2013 21:00	06/19/2013 21:59	-999	0.30303E+01	-999	0.27606E+01	-999	0.97495E+00	-999	0.24105E-01
CTRSOAS	32.9020	-87.2500	160	74	06/19/2013 22:00	06/19/2013 22:59	-999	0.30363E+01	-999	0.27943E+01	-999	0.98159E+00	-999	0.23841E-01
CTRSOAS	32.9020	-87.2500	160	74	06/19/2013 23:00	06/19/2013 23:59	-999	0.29738E+01	-999	0.26734E+01	-999	0.93467E+00	-999	0.21897E-01
CTRSOAS	32.9020	-87.2500	160	74	06/20/2013 00:00	06/20/2013 00:59	-999	0.27104E+01	-999	0.24518E+01	-999	0.85381E+00	-999	0.19933E-01
CTRSOAS	32.9020	-87.2500	160	74	06/20/2013 01:00	06/20/2013 01:59	-999	0.26735E+01	-999	0.23425E+01	-999	0.81274E+00	-999	0.19920E-01
CTRSOAS	32.9020	-87.2500	160	74	06/20/2013 02:00	06/20/2013 02:59	0.13716E+01	0.31897E+01	0.53361E+00	0.22982E+01	0.93760E-01	0.79273E+00	0.22118E-01	0.21197E-01
CTRSOAS	32.9020	-87.2500	160	74	06/20/2013 03:00	06/20/2013 03:59	0.11993E+02	0.41711E+01	0.36010E+01	0.22442E+01	0.10155E+01	0.77440E+00	0.20862E+00	0.31108E-01
CTRSOAS	32.9020	-87.2500	160	74	06/20/2013 04:00	06/20/2013 04:59	0.10080E+02	0.58850E+01	0.29333E+01	0.21885E+01	0.78191E+00	0.76268E+00	0.16415E+00	0.58642E-01
CTRSOAS	32.9020	-87.2500	160	74	06/20/2013 05:00	06/20/2013 05:59	0.10748E+02	0.87374E+01	0.31769E+01	0.22290E+01	0.85088E+00	0.77944E+00	0.17179E+00	0.62646E-01
CTRSOAS	32.9020	-87.2500	160	74	06/20/2013 06:00	06/20/2013 06:59	0.10630E+02	0.10962E+02	0.28698E+01	0.26412E+01	0.75725E+00	0.90835E+00	0.19158E+00	0.34829E-01
CTRSOAS	32.9020	-87.2500	160	74	06/20/2013 07:00	06/20/2013 07:59	0.91323E+01	0.12191E+02	0.25736E+01	0.34006E+01	0.55550E+00	0.93622E+00	0.13681E+00	0.13506E-10
CTRSOAS	32.9020	-87.2500	160	74	06/20/2013 08:00	06/20/2013 08:59	0.89134E+01	0.12019E+02	0.28262E+01	0.32273E+01	0.59475E+00	0.79763E+00	0.15694E+00	0.17667E-10
CTRSOAS	32.9020	-87.2500	160	74	06/20/2013 09:00	06/20/2013 09:59	0.94888E+01	0.11320E+02	0.33082E+01	0.26171E+01	0.80335E+00	0.65097E+00	0.30253E+00	0.52679E-02
CTRSOAS	32.9020	-87.2500	160	74	06/20/2013 10:00	06/20/2013 10:59	0.85743E+01	0.10759E+02	0.27818E+01	0.21924E+01	0.62328E+00	0.56889E+00	0.25216E+00	0.49270E-01
CTRSOAS	32.9020	-87.2500	160	74	06/20/2013 11:00	06/20/2013 11:59	0.81964E+01	0.10871E+02	0.23740E+01	0.19905E+01	0.55744E+00	0.51674E+00	0.24388E+00	0.63073E-01
CTRSOAS	32.9020	-87.2500	160	74	06/20/2013 12:00	06/20/2013 12:59	0.74516E+01	0.13011E+02	0.21172E+01	0.20420E+01	0.47975E+00	0.58518E+00	0.23600E+00	0.10282E+00
CTRSOAS	32.9020	-87.2500	160	74	06/20/2013 13:00	06/20/2013 13:59	0.63155E+01	0.18831E+02	0.16533E+01	0.24242E+01	0.35011E+00	0.74144E+00	0.18036E+00	0.10654E+00
CTRSOAS	32.9020	-87.2500	160	74	06/20/2013 14:00	06/20/2013 14:59	-999	0.16694E+02	-999	0.29234E+01	-999	0.93060E+00	-999	0.51745E-01
CTRSOAS	32.9020	-87.2500	160	74	06/20/2013 15:00	06/20/2013 15:59	-999	0.96306E+01	-999	0.31686E+01	-999	0.94909E+00	-999	0.61657E-02
CTRSOAS	32.9020	-87.2500	160	74	06/20/2013 16:00	06/20/2013 16:59	-999	0.48281E+01	-999	0.29554E+01	-999	0.72344E+00	-999	0.25808E-10
CTRSOAS	32.9020	-87.2500	160	74	06/20/2013 17:00	06/20/2013 17:59	-999	0.24882E+01	-999	0.21302E+01	-999	0.49448E+00	-999	0.25475E-10
CTRSOAS	32.9020	-87.2500	160	74	06/20/2013 18:00	06/20/2013 18:59	0.55258E+01	0.19364E+01	0.14772E+01	0.16494E+01	0.34562E+00	0.42017E+00	0.77955E-01	0.56381E-10
CTRSOAS	32.9020	-87.2500	160	74	06/20/2013 19:00	06/20/2013 19:59	0.50112E+01	0.21181E+01	0.15997E+01	0.15629E+01	0.34141E+00	0.42153E+00	0.68485E-01	0.99327E-10
CTRSOAS	32.9020	-87.2500	160	74	06/20/2013 20:00	06/20/2013 20:59	0.51437E+01	0.25900E+01	0.20866E+01	0.16326E+01	0.42481E+00	0.45202E+00	0.61405E-01	0.11244E-09
CTRSOAS	32.9020	-87.2500	160	74	06/20/2013 21:00	06/20/2013 21:59	0.58038E+01	0.33425E+01	0.29289E+01	0.20107E+01	0.62548E+00	0.52407E+00	0.81120E-01	0.11514E-09
CTRSOAS	32.9020	-87.2500	160	74	06/20/2013 22:00	06/20/2013 22:59	0.53654E+01	0.39422E+01	0.19714E+01	0.22797E+01	0.43094E+00	0.58599E+00	0.66458E-01	0.11291E-09
CTRSOAS	32.9020	-87.2500	160	74	06/20/2013 23:00	06/20/2013 23:59	0.50949E+01	0.44315E+01	0.16699E+01	0.22899E+01	0.36035E+00	0.62127E+00	0.54778E-01	0.10457E-09
CTRSOAS	32.9020	-87.2500	160	74	06/21/2013 00:00	06/21/2013 00:59	0.59320E+01	0.47085E+01	0.16628E+01	0.22325E+01	0.37300E+00	0.64390E+00	0.56085E-01	0.82024E-10
CTRSOAS	32.9020	-87.2500	160	74	06/21/2013 01:00	06/21/2013 01:59	0.66916E+01	0.47150E+01	0.17183E+01	0.20810E+01	0.39443E+00	0.71482E+00	0.76525E-01	0.73707E-02
CTRSOAS	32.9020	-87.2500	160	74	06/21/2013 02:00	06/21/2013 02:59	0.69653E+01	0.48137E+01	0.17480E+01	0.19649E+01	0.39500E+00	0.71171E+00	0.79100E-01	0.13414E-01
CTRSOAS	32.9020	-87.2500	160	74	06/21/2013 03:00	06/21/2013 03:59	0.71661E+01	0.53088E+01	0.17561E+01	0.18925E+01	0.40385E+00	0.68156E+00	0.75960E-01	0.14579E-01
CTRSOAS	32.9020	-87.2500	160	74	06/21/2013 04:00	06/21/2013 04:59	0.79257E+01	0.59816E+01	0.18041E+01	0.18460E+01	0.41895E+00	0.65944E+00	0.10572E+00	0.16399E-01
CTRSOAS	32.9020	-87.2500	160	74	06/21/2013 05:00	06/21/2013 05:59	0.80511E+01	0.62305E+01	0.19366E+01	0.18849E+01	0.44411E+00	0.66713E+00	0.10976E+00	0.17703E-01
CTRSOAS	32.9020	-87.2500	160	74	06/21/2013 06:00	06/21/2013 06:59	0.84399E+01	0.60144E+01	0.20608E+01	0.21441E+01	0.48912E+00	0.75788E+00	0.11851E+00	0.22693E-01
CTRSOAS	32.9020	-87.2500	160	74	06/21/2013 07:00	06/21/2013 07:59	0.86511E+01	0.50548E+01	0.21425E+01	0.20425E+01	0.50356E+00	0.71127E+00	0.12319E+00	0.25288E-01
CTRSOAS	32.9020	-87.2500	160	74	06/21/2013 08:00	06/21/2013 08:59	0.86162E+01	0.34742E+01	0.22121E+01	0.16866E+01	0.50573E+00	0.57681E+00	0.13167E+00	0.19919E-01
CTRSOAS	32.9020	-87.2500	160	74	06/21/2013 09:00	06/21/2013 09:59	0.89236E+01	0.31260E+01	0.21777E+01	0.16047E+01	0.49444E+00	0.54460E+00	0.14789E+00	0.17092E-01
CTRSOAS	32.9020	-87.2500	160	74	06/21/2013 10:00	06/21/2013 10:59	0.87152E+01	0.35263E+01	0.25255E+01	0.16214E+01	0.57555E+00	0.54371E+00	0.16006E+00	0.17737E-01
CTRSOAS	32.9020	-87.2500	160	74	06/21/2013 11:00	06/21/2013 11:59	0.89834E+01	0.42074E+01	0.25773E+01	0.16330E+01	0.58662E+00	0.54041E+00	0.17003E+00	0.18320E-01
CTRSOAS	32.9020	-87.2500	160	74	06/21/2013 12:00	06/21/2013 12:59	0.77152E+01	0.50843E+01	0.26052E+01	0.16364E+01	0.59574E+00	0.52995E+00	0.16369E+00	0.18132E-01
CTRSOAS	32.9020	-87.2500	160	74	06/21/2013 13:00	06/21/2013 13:59	0.58113E+01	0.59135E+01	0.22791E+01	0.15218E+01	0.50599E+00	0.47855E+00	0.12395E+00	0.16957E-01
CTRSOAS	32.9020	-87.2500	160	74	06/21/2013 14:00	06/21/2013 14:59	0.34117E+01	0.40855E+01	0.16217E+01	0.10635E+01	0.31743E+00	0.32565E+00	0.75148E-01	0.92922E-02
CTRSOAS	32.9020	-87.2500	160	74	06/21/2013 15:00	06/21/2013 15:59	0.32852E+01	0.22282E+01	0.15747E+01	0.75788E+00	0.30684E+00	0.22796E+00	0.71725E-01	0.47815E-02
CTRSOAS	32.9020	-87.2500	160	74	06/21/2013 16:00	06/21/2013 16:59	-999	0.14803E+01	-999	0.72918E+00	-999	0.22903E+00	-999	0.42959E-02
CTRSOAS	32.9020	-87.2500	160	74	06/21/2013 17:00	06/21/2013 17:59	0.39089E+01	0.13750E+01	0.17825E+01	0.78252E+00	0.36717E+00	0.25250E+00	0.54280E-01	0.49263E-02
CTRSOAS	32.9020	-87.2500	160	74	06/21/2013 18:00	06/21/2013 18:59	0.40946E+01	0.15106E+01	0.16316E+01	0.84425E+00	0.33457E+00	0.27338E+00	0.52705E-01	0.50757E-02
CTRSOAS	32.9020	-87.2500	160	74	06/21/2013 19:00	06/21/2013 19:59	0.41921E+01	0.15778E+01	0.15801E+01	0.88507E+00	0.31993E+00	0.28899E+00	0.43055E-01	0.46135E-02
CTRSOAS	32.9020	-87.2500	160	74	06/21/2013 20:00	06/21/2013 20:59	0.52336E+01	0.15088E+01	0.18921E+01	0.88383E+00	0.38889E+00	0.29081E+00	0.53775E-01	0.38763E-02
CTRSOAS	32.9020	-87.2500	160	74	06/21/2013 21:00	06/21/2013 21:59	0.57116E+01	0.13742E+01	0.18945E+01	0.86778E+00	0.38398E+00	0.28768E+00	0.52338E-01	0.33135E-02
CTRSOAS	32.9020	-87.2500	160	74	06/21/2013 22:00	06/21/2013 22:59	0.53198E+01	0.13725E+01	0.17075E+01	0.83860E+00	0.33532E+00	0.27732E+00	0.47720E-01	0.28621E-02
CTRSOAS	32.9020	-87.2500	160	74	06/21/2013 23:00	06/21/2013 23:59	0.51999E+01	0.15170E+01	0.16664E+01	0.84951E+00	0.32819E+00	0.27935E+00	0.46788E-01	0.27830E-02
CTRSOAS	32.9020	-87.2500	160	74	06/22/2013 00:00	06/22/2013 00:59	0.63574E+01	0.18078E+01	0.16785E+01	0.93217E+00	0.34830E+00	0.30680E+00	0.10229E+00	0.32086E-02
CTRSOAS	32.9020	-87.2500	160	74	06/22/2013 01:00	06/22/2013 01:59	0.66373E+01	0.21398E+01	0.16508E+01	0.10382E+01	0.34245E+00	0.34062E+00	0.71258E-01	0.38504E-02
CTRSOAS	32.9020	-87.2500	160	74	06/22/2013 02:00	06/22/2013 02:59	0.66302E+01	0.25114E+01	0.16306E+01	0.10533E+01	0.33860E+00	0.34048E+00	0.59745E-01	0.42085E-02
CTRSOAS	32.9020	-87.2500	160	74	06/22/2013 03:00	06/22/2013 03:59	0.72843E+01	0.32709E+01	0.17820E+01	0.11596E+01	0.39551E+00	0.37293E+00	0.78538E-01	0.51215E-02
CTRSOAS	32.9020	-87.2500	160	74	06/22/2013 04:00	06/22/2013 04:59	0.77122E+01	0.44412E+01	0.18986E+01	0.15051E+01	0.42948E+00	0.48972E+00	0.81202E-01	0.85624E-02
CTRSOAS	32.9020	-87.2500	160	74	06/22/2013 05:00	06/22/2013 05:59	0.11414E+02	0.56362E+01	0.18910E+01	0.18528E+01	0.46621E+00	0.60827E+00	0.14818E+00	0.11810E-01
CTRSOAS	32.9020	-87.2500	160	74	06/22/2013 06:00	06/22/2013 06:59	0.10018E+02	0.70416E+01	0.22701E+01	0.20428E+01	0.51413E+00	0.66079E+00	0.13305E+00	0.14265E-01
CTRSOAS	32.9020	-87.2500	160	74	06/22/2013 07:00	06/22/2013 07:59	0.99639E+01	0.86729E+01	0.25302E+01	0.22645E+01	0.56905E+00	0.70772E+00	0.13325E+00	0.23581E-01
CTRSOAS	32.9020	-87.2500	160	74	06/22/2013 08:00	06/22/2013 08:59	0.11210E+02	0.10708E+02	0.30209E+01	0.23801E+01	0.72009E+00	0.73531E+00	0.17069E+00	0.36961E-01
CTRSOAS	32.9020	-87.2500	160	74	06/22/2013 09:00	06/22/2013 09:59	0.10120E+02	0.12891E+02	0.28078E+01	0.26568E+01	0.61789E+00	0.84977E+00	0.13696E+00	0.41504E-01
CTRSOAS	32.9020	-87.2500	160	74	06/22/2013 10:00	06/22/2013 10:59	0.97732E+01	0.13357E+02	0.37150E+01	0.27502E+01	0.82873E+00	0.89096E+00	0.16044E+00	0.39878E-01
CTRSOAS	32.9020	-87.2500	160	74	06/22/2013 11:00	06/22/2013 11:59	0.96578E+01	0.13103E+02	0.35627E+01	0.26600E+01	0.76345E+00	0.86497E+00	0.18256E+00	0.38325E-01
CTRSOAS	32.9020	-87.2500	160	74	06/22/2013 12:00	06/22/2013 12:59	0.10790E+02	0.12308E+02	0.44838E+01	0.25026E+01	0.10904E+01	0.82070E+00	0.21574E+00	0.28980E-01
CTRSOAS	32.9020	-87.2500	160	74	06/22/2013 13:00	06/22/2013 13:59	0.11730E+02	0.10414E+02	0.38253E+01	0.22364E+01	0.98492E+00	0.73457E+00	0.21313E+00	0.23230E-01
CTRSOAS	32.9020	-87.2500	160	74	06/22/2013 14:00	06/22/2013 14:59	0.93501E+01	0.72445E+01	0.26732E+01	0.16862E+01	0.66975E+00	0.53883E+00	0.16199E+00	0.13845E-01
CTRSOAS	32.9020	-87.2500	160	74	06/22/2013 15:00	06/22/2013 15:59	0.69745E+01	0.63477E+01	0.17553E+01	0.13135E+01	0.41518E+00	0.40725E+00	0.95390E-01	0.74811E-02
CTRSOAS	32.9020	-87.2500	160	74	06/22/2013 16:00	06/22/2013 16:59	0.75402E+01	0.63043E+01	0.20038E+01	0.11453E+01	0.47898E+00	0.34459E+00	0.90840E-01	0.56151E-02
CTRSOAS	32.9020	-87.2500	160	74	06/22/2013 17:00	06/22/2013 17:59	0.85150E+01	0.58980E+01	0.23487E+01	0.10511E+01	0.57266E+00	0.31132E+00	0.10504E+00	0.46025E-02
CTRSOAS	32.9020	-87.2500	160	74	06/22/2013 18:00	06/22/2013 18:59	0.81807E+01	0.60877E+01	0.22042E+01	0.10935E+01	0.53040E+00	0.32503E+00	0.83628E-01	0.45515E-02
CTRSOAS	32.9020	-87.2500	160	74	06/22/2013 19:00	06/22/2013 19:59	0.81462E+01	0.61185E+01	0.21816E+01	0.11849E+01	0.51900E+00	0.36001E+00	0.82673E-01	0.47675E-02
CTRSOAS	32.9020	-87.2500	160	74	06/22/2013 20:00	06/22/2013 20:59	0.84306E+01	0.59860E+01	0.21177E+01	0.12602E+01	0.50007E+00	0.39027E+00	0.81370E-01	0.47416E-02
CTRSOAS	32.9020	-87.2500	160	74	06/22/2013 21:00	06/22/2013 21:59	0.87396E+01	0.58976E+01	0.21712E+01	0.13136E+01	0.51302E+00	0.41211E+00	0.74765E-01	0.47399E-02
CTRSOAS	32.9020	-87.2500	160	74	06/22/2013 22:00	06/22/2013 22:59	0.93371E+01	0.60909E+01	0.28119E+01	0.13332E+01	0.64857E+00	0.41791E+00	0.83935E-01	0.47912E-02
CTRSOAS	32.9020	-87.2500	160	74	06/22/2013 23:00	06/22/2013 23:59	0.94237E+01	0.65233E+01	0.27200E+01	0.13194E+01	0.61595E+00	0.40778E+00	0.82638E-01	0.49571E-02
CTRSOAS	32.9020	-87.2500	160	74	06/23/2013 00:00	06/23/2013 00:59	0.95060E+01	0.69420E+01	0.22287E+01	0.13022E+01	0.50901E+00	0.39365E+00	0.76460E-01	0.55242E-02
CTRSOAS	32.9020	-87.2500	160	74	06/23/2013 01:00	06/23/2013 01:59	0.10402E+02	0.74325E+01	0.24661E+01	0.12875E+01	0.55846E+00	0.37663E+00	0.94140E-01	0.61875E-02
CTRSOAS	32.9020	-87.2500	160	74	06/23/2013 02:00	06/23/2013 02:59	0.10522E+02	0.82527E+01	0.21335E+01	0.12741E+01	0.50687E+00	0.36151E+00	0.98958E-01	0.68753E-02
CTRSOAS	32.9020	-87.2500	160	74	06/23/2013 03:00	06/23/2013 03:59	0.10002E+02	0.94228E+01	0.19755E+01	0.12555E+01	0.44672E+00	0.34842E+00	0.85700E-01	0.76411E-02
CTRSOAS	32.9020	-87.2500	160	74	06/23/2013 04:00	06/23/2013 04:59	0.10233E+02	0.10279E+02	0.19844E+01	0.12016E+01	0.44554E+00	0.32469E+00	0.99390E-01	0.82744E-02
CTRSOAS	32.9020	-87.2500	160	74	06/23/2013 05:00	06/23/2013 05:59	0.11213E+02	0.88290E+01	0.20394E+01	0.11069E+01	0.45724E+00	0.28979E+00	0.14375E+00	0.82820E-02
CTRSOAS	32.9020	-87.2500	160	74	06/23/2013 06:00	06/23/2013 06:59	0.11239E+02	0.77135E+01	0.19975E+01	0.11599E+01	0.44688E+00	0.30741E+00	0.15126E+00	0.96148E-02
CTRSOAS	32.9020	-87.2500	160	74	06/23/2013 07:00	06/23/2013 07:59	0.12405E+02	0.77245E+01	0.21071E+01	0.13379E+01	0.50874E+00	0.35797E+00	0.16762E+00	0.11283E-01
CTRSOAS	32.9020	-87.2500	160	74	06/23/2013 08:00	06/23/2013 08:59	0.10345E+02	0.74520E+01	0.19802E+01	0.13188E+01	0.44943E+00	0.32408E+00	0.16379E+00	0.96838E-02
CTRSOAS	32.9020	-87.2500	160	74	06/23/2013 09:00	06/23/2013 09:59	0.99987E+01	0.59935E+01	0.19667E+01	0.10931E+01	0.44112E+00	0.23058E+00	0.16861E+00	0.74913E-02
CTRSOAS	32.9020	-87.2500	160	74	06/23/2013 10:00	06/23/2013 10:59	0.11121E+02	0.43507E+01	0.20448E+01	0.91541E+00	0.49262E+00	0.15909E+00	0.19989E+00	0.69606E-02
CTRSOAS	32.9020	-87.2500	160	74	06/23/2013 11:00	06/23/2013 11:59	0.91446E+01	0.32103E+01	0.18419E+01	0.94990E+00	0.42148E+00	0.17351E+00	0.16813E+00	0.84657E-02
CTRSOAS	32.9020	-87.2500	160	74	06/23/2013 12:00	06/23/2013 12:59	0.76056E+01	0.30040E+01	0.16609E+01	0.10417E+01	0.35969E+00	0.21137E+00	0.15945E+00	0.90405E-02
CTRSOAS	32.9020	-87.2500	160	74	06/23/2013 13:00	06/23/2013 13:59	0.71125E+01	0.30925E+01	0.15751E+01	0.10053E+01	0.35526E+00	0.21671E+00	0.14001E+00	0.76862E-02
CTRSOAS	32.9020	-87.2500	160	74	06/23/2013 14:00	06/23/2013 14:59	0.66410E+01	0.28719E+01	0.17548E+01	0.99730E+00	0.38795E+00	0.24181E+00	0.13757E+00	0.72523E-02
CTRSOAS	32.9020	-87.2500	160	74	06/23/2013 15:00	06/23/2013 15:59	0.56054E+01	0.23160E+01	0.23904E+01	0.10429E+01	0.47645E+00	0.29080E+00	0.11965E+00	0.72939E-02
CTRSOAS	32.9020	-87.2500	160	74	06/23/2013 16:00	06/23/2013 16:59	0.51124E+01	0.15167E+01	0.23160E+01	0.89526E+00	0.48611E+00	0.27028E+00	0.10375E+00	0.48129E-02
CTRSOAS	32.9020	-87.2500	160	74	06/23/2013 17:00	06/23/2013 17:59	0.54738E+01	0.12339E+01	0.23750E+01	0.75797E+00	0.50372E+00	0.20374E+00	0.85535E-01	0.11458E-04
CTRSOAS	32.9020	-87.2500	160	74	06/23/2013 18:00	06/23/2013 18:59	0.63209E+01	0.11609E+01	0.24444E+01	0.67440E+00	0.53864E+00	0.18136E+00	0.77365E-01	0.85806E-05
CTRSOAS	32.9020	-87.2500	160	74	06/23/2013 19:00	06/23/2013 19:59	0.68568E+01	0.10804E+01	0.22229E+01	0.63466E+00	0.49939E+00	0.16922E+00	0.69720E-01	0.15915E-05
CTRSOAS	32.9020	-87.2500	160	74	06/23/2013 20:00	06/23/2013 20:59	0.64047E+01	0.11255E+01	0.20265E+01	0.64934E+00	0.44227E+00	0.17145E+00	0.51612E-01	0.15753E-05
CTRSOAS	32.9020	-87.2500	160	74	06/23/2013 21:00	06/23/2013 21:59	0.62730E+01	0.15527E+01	0.20380E+01	0.74100E+00	0.44524E+00	0.18769E+00	0.49340E-01	0.15821E-10
CTRSOAS	32.9020	-87.2500	160	74	06/23/2013 22:00	06/23/2013 22:59	0.61424E+01	0.21999E+01	0.19066E+01	0.80653E+00	0.41701E+00	0.20325E+00	0.45925E-01	0.20916E-05
CTRSOAS	32.9020	-87.2500	160	74	06/23/2013 23:00	06/23/2013 23:59	0.61545E+01	0.27801E+01	0.18840E+01	0.82279E+00	0.41503E+00	0.23659E+00	0.46080E-01	0.19052E-02
CTRSOAS	32.9020	-87.2500	160	74	06/24/2013 00:00	06/24/2013 00:59	0.86075E+01	0.28630E+01	0.18318E+01	0.81331E+00	0.41857E+00	0.24140E+00	0.46420E-01	0.24878E-02
CTRSOAS	32.9020	-87.2500	160	74	06/24/2013 01:00	06/24/2013 01:59	0.38444E+01	0.26450E+01	0.21511E+01	0.79276E+00	0.45616E+00	0.23107E+00	0.34532E-01	0.24295E-02
CTRSOAS	32.9020	-87.2500	160	74	06/24/2013 02:00	06/24/2013 02:59	0.20393E+01	0.23218E+01	0.11719E+01	0.77862E+00	0.22682E+00	0.22299E+00	0.23510E-01	0.26177E-02
CTRSOAS	32.9020	-87.2500	160	74	06/24/2013 03:00	06/24/2013 03:59	-999	0.20793E+01	-999	0.77464E+00	-999	0.21808E+00	-999	0.29013E-02
CTRSOAS	32.9020	-87.2500	160	74	06/24/2013 04:00	06/24/2013 04:59	-999	0.17759E+01	-999	0.75464E+00	-999	0.20718E+00	-999	0.31435E-02
CTRSOAS	32.9020	-87.2500	160	74	06/24/2013 05:00	06/24/2013 05:59	-999	0.15596E+01	-999	0.71668E+00	-999	0.19305E+00	-999	0.31545E-02
CTRSOAS	32.9020	-87.2500	160	74	06/24/2013 06:00	06/24/2013 06:59	-999	0.17290E+01	-999	0.72716E+00	-999	0.19486E+00	-999	0.42119E-02
CTRSOAS	32.9020	-87.2500	160	74	06/24/2013 07:00	06/24/2013 07:59	-999	0.23699E+01	-999	0.93858E+00	-999	0.26357E+00	-999	0.90921E-02
CTRSOAS	32.9020	-87.2500	160	74	06/24/2013 08:00	06/24/2013 08:59	-999	0.28068E+01	-999	0.11067E+01	-999	0.32487E+00	-999	0.13387E-01
CTRSOAS	32.9020	-87.2500	160	74	06/24/2013 09:00	06/24/2013 09:59	-999	0.24622E+01	-999	0.11407E+01	-999	0.24958E+00	-999	0.96379E-02
CTRSOAS	32.9020	-87.2500	160	74	06/24/2013 10:00	06/24/2013 10:59	-999	0.17264E+01	-999	0.11788E+01	-999	0.13217E-01	-999	0.30358E+00
CTRSOAS	32.9020	-87.2500	160	74	06/24/2013 11:00	06/24/2013 11:59	-999	0.14578E+01	-999	0.11659E+01	-999	0.44624E-02	-999	0.84481E+00
CTRSOAS	32.9020	-87.2500	160	74	06/24/2013 12:00	06/24/2013 12:59	-999	0.13117E+01	-999	0.10941E+01	-999	0.40771E-02	-999	0.91000E+00
CTRSOAS	32.9020	-87.2500	160	74	06/24/2013 13:00	06/24/2013 13:59	-999	0.11747E+01	-999	0.10681E+01	-999	0.33931E-02	-999	0.10770E+01
CTRSOAS	32.9020	-87.2500	160	74	06/24/2013 14:00	06/24/2013 14:59	-999	0.12485E+01	-999	0.11243E+01	-999	0.13213E-01	-999	0.12333E+01
CTRSOAS	32.9020	-87.2500	160	74	06/24/2013 15:00	06/24/2013 15:59	-999	0.12372E+01	-999	0.11743E+01	-999	0.45056E-02	-999	0.10533E+01
CTRSOAS	32.9020	-87.2500	160	74	06/24/2013 16:00	06/24/2013 16:59	-999	0.12128E+01	-999	0.11714E+01	-999	0.30067E-02	-999	0.10407E+01
CTRSOAS	32.9020	-87.2500	160	74	06/24/2013 17:00	06/24/2013 17:59	0.78865E+00	0.13518E+01	0.13059E+01	0.12452E+01	0.16162E+00	0.20334E-02	0.21018E-01	0.71127E+00
CTRSOAS	32.9020	-87.2500	160	74	06/24/2013 18:00	06/24/2013 18:59	0.10157E+01	0.14302E+01	0.13072E+01	0.12711E+01	0.19081E+00	0.34650E-01	0.33812E-01	0.52908E-02
CTRSOAS	32.9020	-87.2500	160	74	06/24/2013 19:00	06/24/2013 19:59	0.10009E+01	0.13388E+01	0.19012E+01	0.11582E+01	0.28556E+00	0.10121E+00	0.24615E-01	0.22612E-02
CTRSOAS	32.9020	-87.2500	160	74	06/24/2013 20:00	06/24/2013 20:59	0.13017E+01	0.11559E+01	0.17283E+01	0.10357E+01	0.29388E+00	0.11308E+00	0.26100E-01	0.20012E-02
CTRSOAS	32.9020	-87.2500	160	74	06/24/2013 21:00	06/24/2013 21:59	0.14764E+01	0.10473E+01	0.17060E+01	0.97577E+00	0.30750E+00	0.11809E+00	0.27485E-01	0.19384E-02
CTRSOAS	32.9020	-87.2500	160	74	06/24/2013 22:00	06/24/2013 22:59	0.11993E+01	0.70489E+00	0.14841E+01	0.75778E+00	0.27495E+00	0.12376E+00	0.22790E-01	0.16819E-02
CTRSOAS	32.9020	-87.2500	160	74	06/24/2013 23:00	06/24/2013 23:59	0.13095E+01	0.26720E+00	0.16087E+01	0.37685E+00	0.32455E+00	0.89594E-01	0.28725E-01	0.96626E-03
CTRSOAS	32.9020	-87.2500	160	74	06/25/2013 00:00	06/25/2013 00:59	0.11629E+01	0.18645E+00	0.15820E+01	0.27056E+00	0.32255E+00	0.70354E-01	0.32138E-01	0.76816E-03
CTRSOAS	32.9020	-87.2500	160	74	06/25/2013 01:00	06/25/2013 01:59	0.12571E+01	0.29597E+00	0.14395E+01	0.38917E+00	0.28718E+00	0.87960E-01	0.19632E-01	0.10734E-02
CTRSOAS	32.9020	-87.2500	160	74	06/25/2013 02:00	06/25/2013 02:59	0.13956E+01	0.67639E+00	0.14855E+01	0.66940E+00	0.29470E+00	0.46412E-01	0.19600E-01	0.18706E-02
CTRSOAS	32.9020	-87.2500	160	74	06/25/2013 03:00	06/25/2013 03:59	0.13955E+01	0.11563E+01	0.14313E+01	0.85179E+00	0.26917E+00	0.22283E-02	0.22955E-01	0.62631E-02
CTRSOAS	32.9020	-87.2500	160	74	06/25/2013 04:00	06/25/2013 04:59	0.16404E+01	0.13542E+01	0.14397E+01	0.85317E+00	0.27816E+00	0.11311E-01	0.22977E-01	0.64706E-02
CTRSOAS	32.9020	-87.2500	160	74	06/25/2013 05:00	06/25/2013 05:59	0.16725E+01	0.10671E+01	0.12923E+01	0.74405E+00	0.27256E+00	0.12791E+00	0.27785E-01	0.23601E-02
CTRSOAS	32.9020	-87.2500	160	74	06/25/2013 06:00	06/25/2013 06:59	0.20349E+01	0.88253E+00	0.11907E+01	0.66147E+00	0.26099E+00	0.16638E+00	0.40522E-01	0.23454E-02
CTRSOAS	32.9020	-87.2500	160	74	06/25/2013 07:00	06/25/2013 07:59	0.26751E+01	0.85853E+00	0.11681E+01	0.61447E+00	0.26351E+00	0.15347E+00	0.11727E+00	0.20711E-02
CTRSOAS	32.9020	-87.2500	160	74	06/25/2013 08:00	06/25/2013 08:59	-999	0.91749E+00	-999	0.58942E+00	-999	0.14161E+00	-999	0.19322E-02
CTRSOAS	32.9020	-87.2500	160	74	06/25/2013 09:00	06/25/2013 09:59	-999	0.10559E+01	-999	0.57593E+00	-999	0.13284E+00	-999	0.19204E-02
CTRSOAS	32.9020	-87.2500	160	74	06/25/2013 10:00	06/25/2013 10:59	-999	0.12916E+01	-999	0.56786E+00	-999	0.12610E+00	-999	0.19032E-02
CTRSOAS	32.9020	-87.2500	160	74	06/25/2013 11:00	06/25/2013 11:59	-999	0.16033E+01	-999	0.56360E+00	-999	0.12007E+00	-999	0.18589E-02
CTRSOAS	32.9020	-87.2500	160	74	06/25/2013 12:00	06/25/2013 12:59	-999	0.18937E+01	-999	0.59129E+00	-999	0.10280E+00	-999	0.22479E-02
CTRSOAS	32.9020	-87.2500	160	74	06/25/2013 13:00	06/25/2013 13:59	-999	0.30045E+01	-999	0.76186E+00	-999	0.24099E-01	-999	0.12843E-01
CTRSOAS	32.9020	-87.2500	160	74	06/25/2013 14:00	06/25/2013 14:59	-999	0.30054E+01	-999	0.10111E+01	-999	0.52526E-02	-999	0.16693E-01
CTRSOAS	32.9020	-87.2500	160	74	06/25/2013 15:00	06/25/2013 15:59	0.29766E+01	0.17626E+01	0.35923E+01	0.12815E+01	0.90837E+00	0.10346E+00	0.12285E+00	0.35284E-02
CTRSOAS	32.9020	-87.2500	160	74	06/25/2013 16:00	06/25/2013 16:59	-999	0.14746E+01	-999	0.14764E+01	-999	0.19298E+00	-999	0.12474E-10
CTRSOAS	32.9020	-87.2500	160	74	06/25/2013 17:00	06/25/2013 17:59	0.21285E+01	0.14891E+01	0.34698E+01	0.17672E+01	0.61209E+00	0.21419E+00	0.66805E-01	0.21167E-10
CTRSOAS	32.9020	-87.2500	160	74	06/25/2013 18:00	06/25/2013 18:59	0.16978E+01	0.15066E+01	0.25655E+01	0.15154E+01	0.45881E+00	0.20264E+00	0.48695E-01	0.16925E-05
CTRSOAS	32.9020	-87.2500	160	74	06/25/2013 19:00	06/25/2013 19:59	0.11144E+01	0.13543E+01	0.15333E+01	0.97351E+00	0.33550E+00	0.74629E-01	0.34198E-01	0.18499E-02
CTRSOAS	32.9020	-87.2500	160	74	06/25/2013 20:00	06/25/2013 20:59	0.12515E+01	0.95741E+00	0.17946E+01	0.69770E+00	0.39582E+00	0.11184E-02	0.34715E-01	0.37515E-02
CTRSOAS	32.9020	-87.2500	160	74	06/25/2013 21:00	06/25/2013 21:59	-999	0.70582E+00	-999	0.57815E+00	-999	0.48954E-02	-999	0.12495E-02
CTRSOAS	32.9020	-87.2500	160	74	06/25/2013 22:00	06/25/2013 22:59	0.10497E+01	0.59450E+00	0.16428E+01	0.50458E+00	0.35365E+00	0.55178E-03	0.24262E-01	0.17438E-02
CTRSOAS	32.9020	-87.2500	160	74	06/25/2013 23:00	06/25/2013 23:59	0.12813E+01	0.63059E+00	0.17577E+01	0.48264E+00	0.39032E+00	0.53178E-03	0.25430E-01	0.16499E-02
CTRSOAS	32.9020	-87.2500	160	74	06/26/2013 00:00	06/26/2013 00:59	-999	0.73904E+00	-999	0.48145E+00	-999	0.49014E-03	-999	0.14597E+00
CTRSOAS	32.9020	-87.2500	160	74	06/26/2013 01:00	06/26/2013 01:59	0.16836E+01	0.96608E+00	0.14863E+01	0.55162E+00	0.30518E+00	0.10259E-02	0.30540E-01	0.37282E+00
CTRSOAS	32.9020	-87.2500	160	74	06/26/2013 02:00	06/26/2013 02:59	0.16354E+01	0.15586E+01	0.13626E+01	0.85603E+00	0.29732E+00	0.30145E-02	0.24715E-01	0.13243E+00
CTRSOAS	32.9020	-87.2500	160	74	06/26/2013 03:00	06/26/2013 03:59	0.32429E+01	0.18852E+01	0.20376E+01	0.92486E+00	0.43543E+00	0.10583E+00	0.31545E-01	0.28917E-02
CTRSOAS	32.9020	-87.2500	160	74	06/26/2013 04:00	06/26/2013 04:59	0.54138E+01	0.15820E+01	0.18163E+01	0.80069E+00	0.36909E+00	0.17758E+00	0.48418E-01	0.36810E-02
CTRSOAS	32.9020	-87.2500	160	74	06/26/2013 05:00	06/26/2013 05:59	0.59966E+01	0.15302E+01	0.18478E+01	0.84152E+00	0.36916E+00	0.16225E+00	0.56802E-01	0.17217E-02
CTRSOAS	32.9020	-87.2500	160	74	06/26/2013 06:00	06/26/2013 06:59	0.64922E+01	0.10852E+01	0.18498E+01	0.10466E+01	0.38763E+00	0.10847E+00	0.63100E-01	0.48569E-04
CTRSOAS	32.9020	-87.2500	160	74	06/26/2013 07:00	06/26/2013 07:59	0.66687E+01	0.97485E+00	0.18734E+01	0.11056E+01	0.40154E+00	0.99906E-01	0.70220E-01	0.38515E-11
CTRSOAS	32.9020	-87.2500	160	74	06/26/2013 08:00	06/26/2013 08:59	0.70296E+01	0.54128E-01	0.19770E+01	0.95474E-01	0.45804E+00	0.53599E-02	0.84062E-01	0.62766E-11
CTRSOAS	32.9020	-87.2500	160	74	06/26/2013 09:00	06/26/2013 09:59	0.71885E+01	0.71750E-01	0.19974E+01	0.26133E+00	0.49493E+00	0.13206E-01	0.99252E-01	0.83862E-10
CTRSOAS	32.9020	-87.2500	160	74	06/26/2013 10:00	06/26/2013 10:59	0.68929E+01	0.51688E+00	0.18624E+01	0.67379E+00	0.46880E+00	0.20815E-01	0.11819E+00	0.12869E-01
CTRSOAS	32.9020	-87.2500	160	74	06/26/2013 11:00	06/26/2013 11:59	0.49479E+01	0.62848E+00	0.12565E+01	0.73483E+00	0.26959E+00	0.11862E-01	0.71172E-01	0.45713E-01
CTRSOAS	32.9020	-87.2500	160	74	06/26/2013 12:00	06/26/2013 12:59	0.59562E+01	0.48889E+00	0.22297E+01	0.49834E+00	0.52431E+00	0.82392E-02	0.13748E+00	0.29670E+00
CTRSOAS	32.9020	-87.2500	160	74	06/26/2013 13:00	06/26/2013 13:59	0.34240E+01	0.45922E+00	0.19703E+01	0.51406E+00	0.39976E+00	0.68845E-02	0.11543E+00	0.12850E+00
CTRSOAS	32.9020	-87.2500	160	74	06/26/2013 14:00	06/26/2013 14:59	0.26490E+01	0.61622E+00	0.19134E+01	0.80181E+00	0.42265E+00	0.42463E-01	0.11103E+00	0.17696E-01
CTRSOAS	32.9020	-87.2500	160	74	06/26/2013 15:00	06/26/2013 15:59	0.26587E+01	0.81235E+00	0.19152E+01	0.12096E+01	0.42104E+00	0.12205E+00	0.88038E-01	0.78087E-02
CTRSOAS	32.9020	-87.2500	160	74	06/26/2013 16:00	06/26/2013 16:59	0.25871E+01	0.68715E+00	0.25436E+01	0.16824E+01	0.54856E+00	0.17829E+00	0.72378E-01	0.11102E-02
CTRSOAS	32.9020	-87.2500	160	74	06/26/2013 17:00	06/26/2013 17:59	0.31611E+01	0.51854E+00	0.41112E+01	0.15402E+01	0.69143E+00	0.13899E+00	0.91122E-01	0.51605E-03
CTRSOAS	32.9020	-87.2500	160	74	06/26/2013 18:00	06/26/2013 18:59	0.30578E+01	0.49091E+00	0.35650E+01	0.13855E+01	0.63735E+00	0.11173E+00	0.57652E-01	0.26365E-03
CTRSOAS	32.9020	-87.2500	160	74	06/26/2013 19:00	06/26/2013 19:59	0.57270E+01	0.59065E+00	0.10375E+02	0.14740E+01	0.10191E+01	0.11615E+00	0.86595E-01	0.41634E-11
CTRSOAS	32.9020	-87.2500	160	74	06/26/2013 20:00	06/26/2013 20:59	0.65358E+01	0.10521E+01	0.10919E+02	0.17397E+01	0.10490E+01	0.17571E+00	0.89495E-01	0.48093E-11
CTRSOAS	32.9020	-87.2500	160	74	06/26/2013 21:00	06/26/2013 21:59	0.48149E+01	0.18162E+01	0.64698E+01	0.20223E+01	0.75963E+00	0.25712E+00	0.64215E-01	0.65168E-11
CTRSOAS	32.9020	-87.2500	160	74	06/26/2013 22:00	06/26/2013 22:59	0.47653E+01	0.22085E+01	0.53839E+01	0.18053E+01	0.68703E+00	0.27789E+00	0.58523E-01	0.43744E-03
CTRSOAS	32.9020	-87.2500	160	74	06/26/2013 23:00	06/26/2013 23:59	0.42148E+01	0.20638E+01	0.35136E+01	0.11443E+01	0.49440E+00	0.13019E+00	0.49077E-01	0.76352E-02
CTRSOAS	32.9020	-87.2500	160	74	06/27/2013 00:00	06/27/2013 00:59	0.44140E+01	0.16543E+01	0.31344E+01	0.96472E+00	0.54074E+00	0.61090E-01	0.57322E-01	0.55966E-02
CTRSOAS	32.9020	-87.2500	160	74	06/27/2013 01:00	06/27/2013 01:59	0.46259E+01	0.15766E+01	0.29755E+01	0.91007E+00	0.49854E+00	0.59815E-01	0.64980E-01	0.54837E-02
CTRSOAS	32.9020	-87.2500	160	74	06/27/2013 02:00	06/27/2013 02:59	0.42882E+01	0.19070E+01	0.22678E+01	0.86132E+00	0.46720E+00	0.63312E-01	0.44802E-01	0.54356E-02
CTRSOAS	32.9020	-87.2500	160	74	06/27/2013 03:00	06/27/2013 03:59	-999	0.25012E+01	-999	0.82799E+00	-999	0.55144E-01	-999	0.50885E-02
CTRSOAS	32.9020	-87.2500	160	74	06/27/2013 04:00	06/27/2013 04:59	0.42105E+01	0.24485E+01	0.16611E+01	0.74602E+00	0.37332E+00	0.57484E-01	0.50875E-01	0.33254E-02
CTRSOAS	32.9020	-87.2500	160	74	06/27/2013 05:00	06/27/2013 05:59	0.41182E+01	0.24041E+01	0.19606E+01	0.12388E+01	0.41752E+00	0.26537E+00	0.72415E-01	0.34522E-02
CTRSOAS	32.9020	-87.2500	160	74	06/27/2013 06:00	06/27/2013 06:59	0.42626E+01	0.13872E+01	0.23682E+01	0.14979E+01	0.50744E+00	0.30521E+00	0.10670E+00	0.17388E-03
CTRSOAS	32.9020	-87.2500	160	74	06/27/2013 07:00	06/27/2013 07:59	0.40550E+01	0.24687E+01	0.28858E+01	0.32711E+01	0.65051E+00	0.56100E+00	0.14091E+00	0.12288E-10
CTRSOAS	32.9020	-87.2500	160	74	06/27/2013 08:00	06/27/2013 08:59	0.35246E+01	0.21419E+01	0.28007E+01	0.27285E+01	0.65740E+00	0.55348E+00	0.13363E+00	0.34974E-02
CTRSOAS	32.9020	-87.2500	160	74	06/27/2013 09:00	06/27/2013 09:59	0.29606E+01	0.16156E+01	0.23307E+01	0.26791E+01	0.49636E+00	0.50963E+00	0.11835E+00	0.12403E-01
CTRSOAS	32.9020	-87.2500	160	74	06/27/2013 10:00	06/27/2013 10:59	0.31512E+01	0.11835E+01	0.23616E+01	0.10506E+01	0.51802E+00	0.11484E+00	0.13932E+00	0.32227E-01
CTRSOAS	32.9020	-87.2500	160	74	06/27/2013 11:00	06/27/2013 11:59	0.34031E+01	0.16962E+01	0.23581E+01	0.83366E+00	0.54037E+00	0.38650E-01	0.14523E+00	0.56087E-01
CTRSOAS	32.9020	-87.2500	160	74	06/27/2013 12:00	06/27/2013 12:59	-999	0.30272E+01	-999	0.94786E+00	-999	0.61633E-01	-999	0.46881E-01
CTRSOAS	32.9020	-87.2500	160	74	06/27/2013 13:00	06/27/2013 13:59	0.37337E+01	0.49295E+01	0.20271E+01	0.10852E+01	0.44411E+00	0.66170E-01	0.11493E+00	0.37708E-01
CTRSOAS	32.9020	-87.2500	160	74	06/27/2013 14:00	06/27/2013 14:59	0.37530E+01	0.41240E+01	0.18916E+01	0.97336E+00	0.41210E+00	0.16283E-01	0.95715E-01	0.44245E-01
CTRSOAS	32.9020	-87.2500	160	74	06/27/2013 15:00	06/27/2013 15:59	0.27764E+01	0.25448E+01	0.16083E+01	0.78798E+00	0.33916E+00	0.52081E-02	0.59987E-01	0.41406E+00
CTRSOAS	32.9020	-87.2500	160	74	06/27/2013 16:00	06/27/2013 16:59	0.39497E+01	0.17516E+01	0.18722E+01	0.74756E+00	0.39057E+00	0.34679E-02	0.60730E-01	0.42652E+00
CTRSOAS	32.9020	-87.2500	160	74	06/27/2013 17:00	06/27/2013 17:59	0.46780E+01	0.18263E+01	0.20550E+01	0.82421E+00	0.44758E+00	0.41862E-02	0.62948E-01	0.25578E-01
CTRSOAS	32.9020	-87.2500	160	74	06/27/2013 18:00	06/27/2013 18:59	0.53829E+01	0.21700E+01	0.26716E+01	0.90733E+00	0.60788E+00	0.21058E-01	0.66208E-01	0.66822E-02
CTRSOAS	32.9020	-87.2500	160	74	06/27/2013 19:00	06/27/2013 19:59	-999	0.24658E+01	-999	0.96507E+00	-999	0.39104E-01	-999	0.20339E-02
CTRSOAS	32.9020	-87.2500	160	74	06/27/2013 20:00	06/27/2013 20:59	0.66049E+01	0.27925E+01	0.31672E+01	0.99779E+00	0.73540E+00	0.24939E-01	0.55158E-01	0.33676E-02
CTRSOAS	32.9020	-87.2500	160	74	06/27/2013 21:00	06/27/2013 21:59	0.62085E+01	0.30047E+01	0.29336E+01	0.99864E+00	0.67061E+00	0.22575E-01	0.65007E-01	0.38718E-02
CTRSOAS	32.9020	-87.2500	160	74	06/27/2013 22:00	06/27/2013 22:59	0.63094E+01	0.31017E+01	0.30662E+01	0.10116E+01	0.70614E+00	0.36447E-01	0.57648E-01	0.29059E-02
CTRSOAS	32.9020	-87.2500	160	74	06/27/2013 23:00	06/27/2013 23:59	0.66033E+01	0.31765E+01	0.32559E+01	0.10265E+01	0.75246E+00	0.47061E-01	0.62820E-01	0.24355E-02
CTRSOAS	32.9020	-87.2500	160	74	06/28/2013 00:00	06/28/2013 00:59	0.67393E+01	0.33335E+01	0.37089E+01	0.10144E+01	0.84945E+00	0.49080E-01	0.59242E-01	0.23828E-02
CTRSOAS	32.9020	-87.2500	160	74	06/28/2013 01:00	06/28/2013 01:59	0.73047E+01	0.36629E+01	0.41708E+01	0.96603E+00	0.94311E+00	0.34449E-01	0.59040E-01	0.32196E-02
CTRSOAS	32.9020	-87.2500	160	74	06/28/2013 02:00	06/28/2013 02:59	0.78502E+01	0.43415E+01	0.43217E+01	0.92134E+00	0.96374E+00	0.20393E-01	0.60702E-01	0.53248E-02
CTRSOAS	32.9020	-87.2500	160	74	06/28/2013 03:00	06/28/2013 03:59	0.74607E+01	0.35494E+01	0.38908E+01	0.12277E+01	0.87889E+00	0.16555E+00	0.62805E-01	0.46434E-02
CTRSOAS	32.9020	-87.2500	160	74	06/28/2013 04:00	06/28/2013 04:59	0.76149E+01	0.34243E+01	0.37585E+01	0.15091E+01	0.87770E+00	0.26435E+00	0.74785E-01	0.75300E-02
CTRSOAS	32.9020	-87.2500	160	74	06/28/2013 05:00	06/28/2013 05:59	0.66104E+01	0.42835E+01	0.30588E+01	0.13231E+01	0.68880E+00	0.16963E+00	0.62620E-01	0.89779E-02
CTRSOAS	32.9020	-87.2500	160	74	06/28/2013 06:00	06/28/2013 06:59	0.74473E+01	0.53019E+01	0.32589E+01	0.10606E+01	0.75894E+00	0.39114E-01	0.74558E-01	0.33458E-01
CTRSOAS	32.9020	-87.2500	160	74	06/28/2013 07:00	06/28/2013 07:59	0.73190E+01	0.64280E+01	0.32055E+01	0.10642E+01	0.76776E+00	0.23631E-01	0.97672E-01	0.51968E-01
CTRSOAS	32.9020	-87.2500	160	74	06/28/2013 08:00	06/28/2013 08:59	0.69879E+01	0.70065E+01	0.28301E+01	0.11466E+01	0.65873E+00	0.39619E-01	0.10009E+00	0.39707E-01
CTRSOAS	32.9020	-87.2500	160	74	06/28/2013 09:00	06/28/2013 09:59	0.72591E+01	0.73709E+01	0.26078E+01	0.11853E+01	0.62255E+00	0.45432E-01	0.10746E+00	0.34155E-01
CTRSOAS	32.9020	-87.2500	160	74	06/28/2013 10:00	06/28/2013 10:59	0.72795E+01	0.78022E+01	0.23228E+01	0.11854E+01	0.56432E+00	0.44487E-01	0.11208E+00	0.37615E-01
CTRSOAS	32.9020	-87.2500	160	74	06/28/2013 11:00	06/28/2013 11:59	0.74837E+01	0.81529E+01	0.22983E+01	0.11560E+01	0.54860E+00	0.38525E-01	0.11537E+00	0.46262E-01
CTRSOAS	32.9020	-87.2500	160	74	06/28/2013 12:00	06/28/2013 12:59	0.77127E+01	0.81441E+01	0.22144E+01	0.10869E+01	0.53262E+00	0.25163E-01	0.12054E+00	0.52912E-01
CTRSOAS	32.9020	-87.2500	160	74	06/28/2013 13:00	06/28/2013 13:59	0.75877E+01	0.78792E+01	0.20683E+01	0.98592E+00	0.47317E+00	0.16971E-01	0.12383E+00	0.52902E-01
CTRSOAS	32.9020	-87.2500	160	74	06/28/2013 14:00	06/28/2013 14:59	0.69398E+01	0.77369E+01	0.21955E+01	0.94100E+00	0.48837E+00	0.12896E-01	0.10849E+00	0.40696E-01
CTRSOAS	32.9020	-87.2500	160	74	06/28/2013 15:00	06/28/2013 15:59	0.71220E+01	0.69679E+01	0.23942E+01	0.94752E+00	0.53833E+00	0.97422E-02	0.10521E+00	0.31073E-01
CTRSOAS	32.9020	-87.2500	160	74	06/28/2013 16:00	06/28/2013 16:59	0.78802E+01	0.58070E+01	0.32955E+01	0.94180E+00	0.80606E+00	0.67314E-02	0.12592E+00	0.21501E-01
CTRSOAS	32.9020	-87.2500	160	74	06/28/2013 17:00	06/28/2013 17:59	0.60429E+01	0.53340E+01	0.24101E+01	0.11205E+01	0.55804E+00	0.16120E-01	0.11624E+00	0.19630E-01
CTRSOAS	32.9020	-87.2500	160	74	06/28/2013 18:00	06/28/2013 18:59	-999	0.56467E+01	-999	0.12124E+01	-999	0.13820E-01	-999	0.24135E-01
CTRSOAS	32.9020	-87.2500	160	74	06/28/2013 19:00	06/28/2013 19:59	-999	0.56442E+01	-999	0.10944E+01	-999	0.22244E-01	-999	0.11705E-01
CTRSOAS	32.9020	-87.2500	160	74	06/28/2013 20:00	06/28/2013 20:59	0.70603E+01	0.50768E+01	0.26848E+01	0.10235E+01	0.62828E+00	0.40189E-01	0.11802E+00	0.30462E-02
CTRSOAS	32.9020	-87.2500	160	74	06/28/2013 21:00	06/28/2013 21:59	0.69116E+01	0.55555E+01	0.23598E+01	0.11241E+01	0.53189E+00	0.35862E-01	0.10821E+00	0.39360E-02
CTRSOAS	32.9020	-87.2500	160	74	06/28/2013 22:00	06/28/2013 22:59	0.60206E+01	0.61781E+01	0.19299E+01	0.12651E+01	0.41379E+00	0.70529E-01	0.90098E-01	0.30172E-02
CTRSOAS	32.9020	-87.2500	160	74	06/28/2013 23:00	06/28/2013 23:59	0.47739E+01	0.65139E+01	0.16056E+01	0.13219E+01	0.32916E+00	0.10395E+00	0.66888E-01	0.26026E-02
CTRSOAS	32.9020	-87.2500	160	74	06/29/2013 00:00	06/29/2013 00:59	0.51377E+01	0.66797E+01	0.16416E+01	0.13585E+01	0.35814E+00	0.12931E+00	0.75290E-01	0.29375E-02
CTRSOAS	32.9020	-87.2500	160	74	06/29/2013 01:00	06/29/2013 01:59	0.16660E+01	0.21318E+01	0.85522E+00	0.86987E+00	0.12321E+00	0.20568E+00	0.30002E-01	0.26224E-02
CTRSOAS	32.9020	-87.2500	160	74	06/29/2013 02:00	06/29/2013 02:59	0.12930E+01	0.11012E+01	0.38631E+00	0.58115E+00	0.34468E-01	0.15718E+00	0.38875E-01	0.44914E-02
CTRSOAS	32.9020	-87.2500	160	74	06/29/2013 03:00	06/29/2013 03:59	0.18318E+01	0.19130E+01	0.45249E+00	0.10416E+01	0.46165E-01	0.27975E+00	0.62630E-01	0.14296E-01
CTRSOAS	32.9020	-87.2500	160	74	06/29/2013 04:00	06/29/2013 04:59	0.26433E+01	0.23045E+01	0.69494E+00	0.13554E+01	0.10799E+00	0.37645E+00	0.87790E-01	0.16646E-01
CTRSOAS	32.9020	-87.2500	160	74	06/29/2013 05:00	06/29/2013 05:59	0.31570E+01	0.24318E+01	0.83453E+00	0.17737E+01	0.14614E+00	0.51958E+00	0.10765E+00	0.17575E-01
CTRSOAS	32.9020	-87.2500	160	74	06/29/2013 06:00	06/29/2013 06:59	0.34053E+01	0.31034E+01	0.81181E+00	0.26819E+01	0.15512E+00	0.81100E+00	0.12307E+00	0.35397E-01
CTRSOAS	32.9020	-87.2500	160	74	06/29/2013 07:00	06/29/2013 07:59	0.36388E+01	0.32194E+01	0.72901E+00	0.25109E+01	0.13534E+00	0.74010E+00	0.13411E+00	0.42076E-01
CTRSOAS	32.9020	-87.2500	160	74	06/29/2013 08:00	06/29/2013 08:59	0.37005E+01	0.31932E+01	0.59840E+00	0.21862E+01	0.11150E+00	0.62592E+00	0.15948E+00	0.43433E-01
CTRSOAS	32.9020	-87.2500	160	74	06/29/2013 09:00	06/29/2013 09:59	0.34377E+01	0.35339E+01	0.56743E+00	0.21260E+01	0.10165E+00	0.60342E+00	0.13837E+00	0.43790E-01
CTRSOAS	32.9020	-87.2500	160	74	06/29/2013 10:00	06/29/2013 10:59	0.35739E+01	0.37161E+01	0.57646E+00	0.20162E+01	0.10075E+00	0.56838E+00	0.13350E+00	0.33425E-01
CTRSOAS	32.9020	-87.2500	160	74	06/29/2013 11:00	06/29/2013 11:59	0.34593E+01	0.36395E+01	0.58349E+00	0.18469E+01	0.97237E-01	0.51511E+00	0.13018E+00	0.29229E-01
CTRSOAS	32.9020	-87.2500	160	74	06/29/2013 12:00	06/29/2013 12:59	0.66249E+01	0.43591E+01	0.14742E+01	0.19432E+01	0.40904E+00	0.52758E+00	0.29334E+00	0.32597E-01
CTRSOAS	32.9020	-87.2500	160	74	06/29/2013 13:00	06/29/2013 13:59	0.79696E+01	0.42012E+01	0.20195E+01	0.15054E+01	0.59311E+00	0.39815E+00	0.31996E+00	0.27059E-01
CTRSOAS	32.9020	-87.2500	160	74	06/29/2013 14:00	06/29/2013 14:59	0.86536E+01	0.25326E+01	0.22308E+01	0.73733E+00	0.63494E+00	0.18161E+00	0.26790E+00	0.69394E-02
CTRSOAS	32.9020	-87.2500	160	74	06/29/2013 15:00	06/29/2013 15:59	0.88670E+01	0.21710E+01	0.19480E+01	0.56627E+00	0.52244E+00	0.13458E+00	0.20771E+00	0.31746E-02
CTRSOAS	32.9020	-87.2500	160	74	06/29/2013 16:00	06/29/2013 16:59	0.84803E+01	0.22912E+01	0.16718E+01	0.52997E+00	0.42084E+00	0.11880E+00	0.17018E+00	0.24955E-02
CTRSOAS	32.9020	-87.2500	160	74	06/29/2013 17:00	06/29/2013 17:59	0.80484E+01	0.27136E+01	0.15440E+01	0.59185E+00	0.38911E+00	0.13138E+00	0.14306E+00	0.28100E-02
CTRSOAS	32.9020	-87.2500	160	74	06/29/2013 18:00	06/29/2013 18:59	0.77548E+01	0.32633E+01	0.11959E+01	0.74641E+00	0.28177E+00	0.17955E+00	0.10163E+00	0.36902E-02
CTRSOAS	32.9020	-87.2500	160	74	06/29/2013 19:00	06/29/2013 19:59	0.72605E+01	0.35014E+01	0.17070E+01	0.94319E+00	0.40627E+00	0.24746E+00	0.99090E-01	0.45669E-02
CTRSOAS	32.9020	-87.2500	160	74	06/29/2013 20:00	06/29/2013 20:59	0.61138E+01	0.39134E+01	0.17122E+01	0.10810E+01	0.39226E+00	0.29050E+00	0.73572E-01	0.49487E-02
CTRSOAS	32.9020	-87.2500	160	74	06/29/2013 21:00	06/29/2013 21:59	0.53550E+01	0.40079E+01	0.13982E+01	0.11490E+01	0.31177E+00	0.31776E+00	0.56325E-01	0.49655E-02
CTRSOAS	32.9020	-87.2500	160	74	06/29/2013 22:00	06/29/2013 22:59	0.55155E+01	0.33628E+01	0.13487E+01	0.10292E+01	0.30173E+00	0.28875E+00	0.57617E-01	0.40698E-02
CTRSOAS	32.9020	-87.2500	160	74	06/29/2013 23:00	06/29/2013 23:59	-999	0.24278E+01	-999	0.89090E+00	-999	0.25609E+00	-999	0.34808E-02
CTRSOAS	32.9020	-87.2500	160	74	06/30/2013 00:00	06/30/2013 00:59	0.50125E+01	0.22671E+01	0.18905E+01	0.87776E+00	0.43296E+00	0.25598E+00	0.66195E-01	0.35847E-02
CTRSOAS	32.9020	-87.2500	160	74	06/30/2013 01:00	06/30/2013 01:59	0.55588E+01	0.22821E+01	0.19394E+01	0.91065E+00	0.43383E+00	0.26699E+00	0.66175E-01	0.36711E-02
CTRSOAS	32.9020	-87.2500	160	74	06/30/2013 02:00	06/30/2013 02:59	0.64390E+01	0.23887E+01	0.21066E+01	0.88194E+00	0.48748E+00	0.24941E+00	0.69888E-01	0.31738E-02
CTRSOAS	32.9020	-87.2500	160	74	06/30/2013 03:00	06/30/2013 03:59	0.73207E+01	0.25761E+01	0.21082E+01	0.79936E+00	0.52356E+00	0.21105E+00	0.96292E-01	0.27330E-02
CTRSOAS	32.9020	-87.2500	160	74	06/30/2013 04:00	06/30/2013 04:59	0.73860E+01	0.28029E+01	0.21585E+01	0.75913E+00	0.53244E+00	0.19487E+00	0.11901E+00	0.29106E-02
CTRSOAS	32.9020	-87.2500	160	74	06/30/2013 05:00	06/30/2013 05:59	0.74760E+01	0.27760E+01	0.20225E+01	0.68781E+00	0.49551E+00	0.17569E+00	0.13567E+00	0.29367E-02
CTRSOAS	32.9020	-87.2500	160	74	06/30/2013 06:00	06/30/2013 06:59	0.77407E+01	0.28296E+01	0.18924E+01	0.61167E+00	0.47201E+00	0.15219E+00	0.15990E+00	0.41423E-02
CTRSOAS	32.9020	-87.2500	160	74	06/30/2013 07:00	06/30/2013 07:59	0.77773E+01	0.30122E+01	0.18477E+01	0.57260E+00	0.45627E+00	0.13773E+00	0.18747E+00	0.65289E-02
CTRSOAS	32.9020	-87.2500	160	74	06/30/2013 08:00	06/30/2013 08:59	0.62246E+01	0.31438E+01	0.14066E+01	0.55527E+00	0.32910E+00	0.12975E+00	0.19291E+00	0.86134E-02
CTRSOAS	32.9020	-87.2500	160	74	06/30/2013 09:00	06/30/2013 09:59	0.62529E+01	0.32672E+01	0.14364E+01	0.54676E+00	0.35252E+00	0.12400E+00	0.16330E+00	0.10577E-01
CTRSOAS	32.9020	-87.2500	160	74	06/30/2013 10:00	06/30/2013 10:59	0.75552E+01	0.34914E+01	0.16950E+01	0.54441E+00	0.46323E+00	0.11748E+00	0.27087E+00	0.10593E-01
CTRSOAS	32.9020	-87.2500	160	74	06/30/2013 11:00	06/30/2013 11:59	0.68146E+01	0.39753E+01	0.15741E+01	0.57107E+00	0.37161E+00	0.11264E+00	0.20387E+00	0.11891E-01
CTRSOAS	32.9020	-87.2500	160	74	06/30/2013 12:00	06/30/2013 12:59	0.59191E+01	0.43956E+01	0.13792E+01	0.71344E+00	0.28870E+00	0.15027E+00	0.13364E+00	0.10371E-01
CTRSOAS	32.9020	-87.2500	160	74	06/30/2013 13:00	06/30/2013 13:59	0.60914E+01	0.47817E+01	0.13813E+01	0.93089E+00	0.28420E+00	0.22708E+00	0.13113E+00	0.11136E-01
CTRSOAS	32.9020	-87.2500	160	74	06/30/2013 14:00	06/30/2013 14:59	0.68699E+01	0.46900E+01	0.16656E+01	0.10027E+01	0.38782E+00	0.26440E+00	0.14691E+00	0.12665E-01
CTRSOAS	32.9020	-87.2500	160	74	06/30/2013 15:00	06/30/2013 15:59	0.43482E+01	0.40570E+01	0.95604E+00	0.71228E+00	0.20259E+00	0.18429E+00	0.68438E-01	0.43203E-02
CTRSOAS	32.9020	-87.2500	160	74	06/30/2013 16:00	06/30/2013 16:59	0.38645E+01	0.25246E+01	0.77715E+00	0.38244E+00	0.16068E+00	0.91050E-01	0.49865E-01	0.86446E-03
CTRSOAS	32.9020	-87.2500	160	74	06/30/2013 17:00	06/30/2013 17:59	0.47510E+01	0.16446E+01	0.88116E+00	0.33107E+00	0.17915E+00	0.88386E-01	0.49752E-01	0.49558E-03
CTRSOAS	32.9020	-87.2500	160	74	06/30/2013 18:00	06/30/2013 18:59	0.53324E+01	0.17334E+01	0.11571E+01	0.52376E+00	0.25774E+00	0.16134E+00	0.54085E-01	0.91257E-03
CTRSOAS	32.9020	-87.2500	160	74	06/30/2013 19:00	06/30/2013 19:59	0.51141E+01	0.21512E+01	0.14280E+01	0.62847E+00	0.32726E+00	0.19729E+00	0.54402E-01	0.11541E-02
CTRSOAS	32.9020	-87.2500	160	74	06/30/2013 20:00	06/30/2013 20:59	0.47510E+01	0.26194E+01	0.13571E+01	0.71258E+00	0.30769E+00	0.22658E+00	0.47841E-01	0.14309E-02
CTRSOAS	32.9020	-87.2500	160	74	06/30/2013 21:00	06/30/2013 21:59	-999	0.32950E+01	-999	0.91189E+00	-999	0.29781E+00	-999	0.19800E-02
CTRSOAS	32.9020	-87.2500	160	74	06/30/2013 22:00	06/30/2013 22:59	-999	0.39690E+01	-999	0.10996E+01	-999	0.36254E+00	-999	0.25974E-02
CTRSOAS	32.9020	-87.2500	160	74	06/30/2013 23:00	06/30/2013 23:59	0.49703E+01	0.44000E+01	0.14775E+01	0.10289E+01	0.35484E+00	0.32515E+00	0.48525E-01	0.30947E-02
CTRSOAS	32.9020	-87.2500	160	74	07/01/2013 00:00	07/01/2013 00:59	0.48483E+01	0.44826E+01	0.14656E+01	0.84562E+00	0.35963E+00	0.23953E+00	0.51808E-01	0.31656E-02
