# Supplementary material for: On the implications of aerosol liquid water and phase separation for organic aerosol mass
Source: Atmos Chem Phys. Author manuscript; Available in PMC 2018 Aug 22. (PMC6104851; doi:10.5194/acp-17-343-2017)
Supplement: Supp [file NIHMS982683-supplement-Supp.zip › acpdata/figure6/S-A15-HRAMS-ambientPMF_CTR_20130601_R0.OUT.0531base.csv]

Observed values read from file:/work/MOD3DEV/has/southeast/obs_data/sitecmp_obs/ctr/S-A15-HRAMS-ambientPMF_CTR_20130601_R0.csv
Modeled values read from file:/work/MOD3DEV/has/southeast/soas2013/postprocessing/20160606set/output/CCTM_saprc07tic_0531base_isoprene.aconc.06
IsopOA	IEPOXONLYOA	IEPOXGLYOA: observed values are AMS Isoprene-OA PMF factor from Xu et al. (2015)
IsopOA modeled: IEPOX SOA+semivolatile isoprene OA
IEPOXONLYOA modeled: IEPOX SOA
IEPOXGLYOA modeled: IEPOX+glyoxal SOA
SiteId	Latitude	Longitude	Column	Row	Time On	Time Off	IsopOA	IsopOA	IEPOXONLYOA	IEPOXONLYOA	LOOOA	LOOOA	PBBOA	PBBOA	IEPOXGLYOA	IEPOXGLYOA	kappa.oa
	(deg)	(deg)			(MM/DD/YYYY hh:mm)	(MM/DD/YYYY hh:mm)	ug/m3	ug/m3	ug/m3	ug/m3	ug/m3	ug/m3	ug/m3	ug/m3	ug/m3	ug/m3	ug/m3
							Observed	Modeled	Observed	Modeled	Observed	Modeled	Observed	Modeled	Observed	Modeled	Modeled
CTRSOAS	32.902	-87.25	160	74	6/1/2013 17:00	6/1/2013 17:59	2.76E-01	9.69E-02	2.76E-01	4.04E-02	1.30E+00	3.54E-02	2.84E-01	2.48E-01	2.76E-01	7.22E-02	1.16E-01
CTRSOAS	32.902	-87.25	160	74	6/1/2013 18:00	6/1/2013 18:59	2.69E-01	1.12E-01	2.69E-01	4.79E-02	1.44E+00	3.47E-02	2.71E-01	2.04E-01	2.69E-01	7.78E-02	1.19E-01
CTRSOAS	32.902	-87.25	160	74	6/1/2013 19:00	6/1/2013 19:59	3.29E-01	1.34E-01	3.29E-01	5.81E-02	1.52E+00	3.61E-02	2.99E-01	1.81E-01	3.29E-01	8.77E-02	1.21E-01
CTRSOAS	32.902	-87.25	160	74	6/1/2013 20:00	6/1/2013 20:59	3.19E-01	1.50E-01	3.19E-01	6.06E-02	1.15E+00	3.50E-02	2.77E-01	1.65E-01	3.19E-01	9.08E-02	1.23E-01
CTRSOAS	32.902	-87.25	160	74	6/1/2013 21:00	6/1/2013 21:59	3.19E-01	1.71E-01	3.19E-01	6.15E-02	1.13E+00	3.38E-02	3.03E-01	1.52E-01	3.19E-01	9.41E-02	1.26E-01
CTRSOAS	32.902	-87.25	160	74	6/1/2013 22:00	6/1/2013 22:59	-999	2.08E-01	-999	6.16E-02	-999	3.75E-02	-999	1.46E-01	-999	9.81E-02	1.27E-01
CTRSOAS	32.902	-87.25	160	74	6/1/2013 23:00	6/1/2013 23:59	-999	2.75E-01	-999	8.75E-02	-999	4.75E-02	-999	1.52E-01	-999	1.29E-01	1.27E-01
CTRSOAS	32.902	-87.25	160	74	6/2/2013 0:00	6/2/2013 0:59	-999	3.62E-01	-999	1.44E-01	-999	6.38E-02	-999	1.70E-01	-999	1.91E-01	1.28E-01
CTRSOAS	32.902	-87.25	160	74	6/2/2013 1:00	6/2/2013 1:59	-999	3.60E-01	-999	1.32E-01	-999	8.01E-02	-999	1.98E-01	-999	1.84E-01	1.24E-01
CTRSOAS	32.902	-87.25	160	74	6/2/2013 2:00	6/2/2013 2:59	-999	3.36E-01	-999	1.10E-01	-999	8.82E-02	-999	2.12E-01	-999	1.65E-01	1.21E-01
CTRSOAS	32.902	-87.25	160	74	6/2/2013 3:00	6/2/2013 3:59	-999	3.13E-01	-999	1.10E-01	-999	8.05E-02	-999	2.06E-01	-999	1.66E-01	1.21E-01
CTRSOAS	32.902	-87.25	160	74	6/2/2013 4:00	6/2/2013 4:59	-999	2.78E-01	-999	9.63E-02	-999	7.55E-02	-999	2.04E-01	-999	1.53E-01	1.20E-01
CTRSOAS	32.902	-87.25	160	74	6/2/2013 5:00	6/2/2013 5:59	-999	2.16E-01	-999	7.76E-02	-999	7.35E-02	-999	2.06E-01	-999	1.30E-01	1.17E-01
CTRSOAS	32.902	-87.25	160	74	6/2/2013 6:00	6/2/2013 6:59	-999	1.42E-01	-999	6.21E-02	-999	8.21E-02	-999	2.21E-01	-999	1.08E-01	1.12E-01
CTRSOAS	32.902	-87.25	160	74	6/2/2013 7:00	6/2/2013 7:59	-999	8.42E-02	-999	4.51E-02	-999	1.18E-01	-999	2.56E-01	-999	8.47E-02	1.01E-01
CTRSOAS	32.902	-87.25	160	74	6/2/2013 8:00	6/2/2013 8:59	-999	6.27E-02	-999	4.00E-02	-999	1.35E-01	-999	2.56E-01	-999	7.55E-02	9.77E-02
CTRSOAS	32.902	-87.25	160	74	6/2/2013 9:00	6/2/2013 9:59	-999	4.99E-02	-999	3.67E-02	-999	1.52E-01	-999	2.48E-01	-999	6.60E-02	9.50E-02
CTRSOAS	32.902	-87.25	160	74	6/2/2013 10:00	6/2/2013 10:59	-999	4.44E-02	-999	3.66E-02	-999	1.93E-01	-999	2.45E-01	-999	6.14E-02	9.25E-02
CTRSOAS	32.902	-87.25	160	74	6/2/2013 11:00	6/2/2013 11:59	-999	4.19E-02	-999	3.68E-02	-999	2.29E-01	-999	2.42E-01	-999	5.64E-02	9.13E-02
CTRSOAS	32.902	-87.25	160	74	6/2/2013 12:00	6/2/2013 12:59	-999	4.01E-02	-999	3.60E-02	-999	2.43E-01	-999	2.29E-01	-999	4.90E-02	9.11E-02
CTRSOAS	32.902	-87.25	160	74	6/2/2013 13:00	6/2/2013 13:59	-999	3.92E-02	-999	3.19E-02	-999	2.22E-01	-999	2.06E-01	-999	4.14E-02	9.13E-02
CTRSOAS	32.902	-87.25	160	74	6/2/2013 14:00	6/2/2013 14:59	-999	4.09E-02	-999	2.34E-02	-999	1.59E-01	-999	1.66E-01	-999	3.04E-02	9.20E-02
CTRSOAS	32.902	-87.25	160	74	6/2/2013 15:00	6/2/2013 15:59	-999	8.78E-02	-999	5.37E-02	-999	1.29E-01	-999	1.48E-01	-999	6.34E-02	9.99E-02
CTRSOAS	32.902	-87.25	160	74	6/2/2013 16:00	6/2/2013 16:59	2.94E-01	4.09E-01	2.94E-01	3.26E-01	5.80E-01	1.48E-01	1.40E-02	1.82E-01	2.94E-01	3.57E-01	1.23E-01
CTRSOAS	32.902	-87.25	160	74	6/2/2013 17:00	6/2/2013 17:59	6.04E-01	8.05E-01	6.04E-01	6.51E-01	8.94E-01	1.84E-01	1.89E-02	2.15E-01	6.04E-01	7.00E-01	1.30E-01
CTRSOAS	32.902	-87.25	160	74	6/2/2013 18:00	6/2/2013 18:59	8.87E-01	1.21E+00	8.87E-01	9.72E-01	1.07E+00	1.86E-01	5.96E-02	2.54E-01	8.87E-01	1.04E+00	1.38E-01
CTRSOAS	32.902	-87.25	160	74	6/2/2013 19:00	6/2/2013 19:59	5.76E-01	1.59E+00	5.76E-01	1.33E+00	1.25E+00	1.44E-01	5.38E-02	2.86E-01	5.76E-01	1.40E+00	1.48E-01
CTRSOAS	32.902	-87.25	160	74	6/2/2013 20:00	6/2/2013 20:59	1.90E-01	1.54E+00	1.90E-01	1.33E+00	1.07E+00	7.96E-02	7.60E-02	2.73E-01	1.90E-01	1.39E+00	1.52E-01
CTRSOAS	32.902	-87.25	160	74	6/2/2013 21:00	6/2/2013 21:59	1.79E-01	1.29E+00	1.79E-01	1.16E+00	9.13E-01	4.30E-02	4.15E-02	1.96E-01	1.79E-01	1.20E+00	1.51E-01
CTRSOAS	32.902	-87.25	160	74	6/2/2013 22:00	6/2/2013 22:59	2.01E-01	1.26E+00	2.01E-01	1.14E+00	9.97E-01	3.19E-02	7.15E-02	1.59E-01	2.01E-01	1.18E+00	1.49E-01
CTRSOAS	32.902	-87.25	160	74	6/2/2013 23:00	6/2/2013 23:59	-999	9.01E-01	-999	8.19E-01	-999	2.39E-02	-999	1.10E-01	-999	8.44E-01	1.48E-01
CTRSOAS	32.902	-87.25	160	74	6/3/2013 0:00	6/3/2013 0:59	-999	5.83E-01	-999	5.18E-01	-999	2.44E-02	-999	9.64E-02	-999	5.38E-01	1.48E-01
CTRSOAS	32.902	-87.25	160	74	6/3/2013 1:00	6/3/2013 1:59	2.36E-01	5.12E-01	2.36E-01	4.45E-01	1.36E+00	3.16E-02	1.49E-01	1.10E-01	2.36E-01	4.69E-01	1.52E-01
CTRSOAS	32.902	-87.25	160	74	6/3/2013 2:00	6/3/2013 2:59	2.88E-01	4.56E-01	2.88E-01	3.81E-01	1.46E+00	4.86E-02	6.15E-02	1.42E-01	2.88E-01	4.16E-01	1.47E-01
CTRSOAS	32.902	-87.25	160	74	6/3/2013 3:00	6/3/2013 3:59	2.62E-01	4.14E-01	2.62E-01	3.32E-01	1.82E+00	6.96E-02	2.29E-01	1.79E-01	2.62E-01	3.76E-01	1.36E-01
CTRSOAS	32.902	-87.25	160	74	6/3/2013 4:00	6/3/2013 4:59	3.23E-01	4.10E-01	3.23E-01	3.32E-01	2.48E+00	7.97E-02	1.48E-01	1.93E-01	3.23E-01	3.76E-01	1.33E-01
CTRSOAS	32.902	-87.25	160	74	6/3/2013 5:00	6/3/2013 5:59	2.80E-01	3.72E-01	2.80E-01	3.14E-01	2.20E+00	7.43E-02	1.56E-01	1.72E-01	2.80E-01	3.52E-01	1.33E-01
CTRSOAS	32.902	-87.25	160	74	6/3/2013 6:00	6/3/2013 6:59	2.05E-01	2.65E-01	2.05E-01	2.27E-01	2.19E+00	6.53E-02	2.26E-01	1.34E-01	2.05E-01	2.61E-01	1.29E-01
CTRSOAS	32.902	-87.25	160	74	6/3/2013 7:00	6/3/2013 7:59	1.60E-01	2.38E-01	1.60E-01	1.96E-01	2.69E+00	8.88E-02	2.47E-01	1.50E-01	1.60E-01	2.32E-01	1.22E-01
CTRSOAS	32.902	-87.25	160	74	6/3/2013 8:00	6/3/2013 8:59	1.65E-01	2.53E-01	1.65E-01	1.97E-01	2.49E+00	1.26E-01	1.87E-01	1.86E-01	1.65E-01	2.37E-01	1.18E-01
CTRSOAS	32.902	-87.25	160	74	6/3/2013 9:00	6/3/2013 9:59	1.21E-01	2.92E-01	1.21E-01	2.14E-01	2.80E+00	1.83E-01	2.66E-01	2.46E-01	1.21E-01	2.57E-01	1.16E-01
CTRSOAS	32.902	-87.25	160	74	6/3/2013 10:00	6/3/2013 10:59	8.70E-02	2.98E-01	8.70E-02	2.08E-01	2.90E+00	3.42E-01	1.98E-01	3.36E-01	8.70E-02	2.52E-01	1.10E-01
CTRSOAS	32.902	-87.25	160	74	6/3/2013 11:00	6/3/2013 11:59	9.94E-02	3.12E-01	9.94E-02	2.15E-01	2.66E+00	7.80E-01	2.01E-01	5.57E-01	9.94E-02	2.67E-01	9.97E-02
CTRSOAS	32.902	-87.25	160	74	6/3/2013 12:00	6/3/2013 12:59	1.24E-01	3.16E-01	1.24E-01	2.06E-01	2.50E+00	1.72E+00	1.79E-01	9.33E-01	1.24E-01	2.89E-01	9.19E-02
CTRSOAS	32.902	-87.25	160	74	6/3/2013 13:00	6/3/2013 13:59	1.99E-01	3.07E-01	1.99E-01	1.81E-01	2.31E+00	2.05E+00	2.40E-01	1.08E+00	1.99E-01	2.83E-01	8.97E-02
CTRSOAS	32.902	-87.25	160	74	6/3/2013 14:00	6/3/2013 14:59	2.31E-01	2.98E-01	2.31E-01	1.63E-01	1.77E+00	1.45E+00	1.68E-01	9.29E-01	2.31E-01	2.61E-01	9.04E-02
CTRSOAS	32.902	-87.25	160	74	6/3/2013 15:00	6/3/2013 15:59	5.14E-01	3.82E-01	5.14E-01	1.71E-01	1.52E+00	1.23E+00	1.78E-01	8.10E-01	5.14E-01	2.71E-01	9.41E-02
CTRSOAS	32.902	-87.25	160	74	6/3/2013 16:00	6/3/2013 16:59	-999	6.27E-01	-999	3.10E-01	-999	9.31E-01	-999	6.50E-01	-999	4.21E-01	1.03E-01
CTRSOAS	32.902	-87.25	160	74	6/3/2013 17:00	6/3/2013 17:59	8.62E-02	7.56E-01	8.62E-02	4.10E-01	5.74E-01	5.80E-01	1.16E-01	4.62E-01	8.62E-02	5.13E-01	1.13E-01
CTRSOAS	32.902	-87.25	160	74	6/3/2013 18:00	6/3/2013 18:59	-999	5.88E-01	-999	3.08E-01	-999	3.26E-01	-999	4.00E-01	-999	3.90E-01	1.17E-01
CTRSOAS	32.902	-87.25	160	74	6/3/2013 19:00	6/3/2013 19:59	-999	6.05E-01	-999	3.21E-01	-999	2.46E-01	-999	4.72E-01	-999	4.21E-01	1.24E-01
CTRSOAS	32.902	-87.25	160	74	6/3/2013 20:00	6/3/2013 20:59	-999	6.26E-01	-999	3.65E-01	-999	1.54E-01	-999	4.67E-01	-999	4.62E-01	1.33E-01
CTRSOAS	32.902	-87.25	160	74	6/3/2013 21:00	6/3/2013 21:59	-999	6.55E-01	-999	4.00E-01	-999	1.17E-01	-999	4.51E-01	-999	4.88E-01	1.37E-01
CTRSOAS	32.902	-87.25	160	74	6/3/2013 22:00	6/3/2013 22:59	-999	7.16E-01	-999	4.35E-01	-999	1.22E-01	-999	4.64E-01	-999	5.27E-01	1.38E-01
CTRSOAS	32.902	-87.25	160	74	6/3/2013 23:00	6/3/2013 23:59	2.07E+00	7.98E-01	2.07E+00	4.80E-01	2.21E+00	1.39E-01	5.06E-01	4.82E-01	2.07E+00	5.84E-01	1.37E-01
CTRSOAS	32.902	-87.25	160	74	6/4/2013 0:00	6/4/2013 0:59	1.64E+00	8.92E-01	1.64E+00	5.43E-01	1.77E+00	1.68E-01	4.93E-01	5.12E-01	1.64E+00	6.65E-01	1.36E-01
CTRSOAS	32.902	-87.25	160	74	6/4/2013 1:00	6/4/2013 1:59	-999	9.67E-01	-999	6.19E-01	-999	2.20E-01	-999	5.89E-01	-999	7.70E-01	1.34E-01
CTRSOAS	32.902	-87.25	160	74	6/4/2013 2:00	6/4/2013 2:59	1.12E+00	9.93E-01	1.12E+00	6.85E-01	2.13E+00	3.37E-01	7.04E-02	7.17E-01	1.12E+00	8.83E-01	1.28E-01
CTRSOAS	32.902	-87.25	160	74	6/4/2013 3:00	6/4/2013 3:59	1.05E+00	9.82E-01	1.05E+00	7.05E-01	3.15E+00	5.87E-01	4.17E-01	8.42E-01	1.05E+00	9.71E-01	1.22E-01
CTRSOAS	32.902	-87.25	160	74	6/4/2013 4:00	6/4/2013 4:59	8.78E-01	8.12E-01	8.78E-01	5.99E-01	4.69E+00	7.11E-01	9.45E-01	7.78E-01	8.78E-01	8.81E-01	1.20E-01
CTRSOAS	32.902	-87.25	160	74	6/4/2013 5:00	6/4/2013 5:59	8.57E-01	5.30E-01	8.57E-01	4.04E-01	4.79E+00	4.69E-01	7.56E-01	6.78E-01	8.57E-01	6.04E-01	1.18E-01
CTRSOAS	32.902	-87.25	160	74	6/4/2013 6:00	6/4/2013 6:59	8.63E-01	4.15E-01	8.63E-01	3.19E-01	4.80E+00	4.19E-01	6.87E-01	7.80E-01	8.63E-01	4.70E-01	1.10E-01
CTRSOAS	32.902	-87.25	160	74	6/4/2013 7:00	6/4/2013 7:59	8.54E-01	4.19E-01	8.54E-01	3.26E-01	5.12E+00	6.37E-01	3.88E-01	1.01E+00	8.54E-01	4.81E-01	1.01E-01
CTRSOAS	32.902	-87.25	160	74	6/4/2013 8:00	6/4/2013 8:59	7.84E-01	4.61E-01	7.84E-01	3.70E-01	5.69E+00	9.80E-01	3.60E-01	1.24E+00	7.84E-01	5.40E-01	9.65E-02
CTRSOAS	32.902	-87.25	160	74	6/4/2013 9:00	6/4/2013 9:59	6.85E-01	5.26E-01	6.85E-01	4.43E-01	6.48E+00	1.18E+00	3.94E-01	1.32E+00	6.85E-01	6.27E-01	9.60E-02
CTRSOAS	32.902	-87.25	160	74	6/4/2013 10:00	6/4/2013 10:59	5.66E-01	5.97E-01	5.66E-01	5.15E-01	7.38E+00	1.23E+00	4.53E-01	1.28E+00	5.66E-01	7.08E-01	9.81E-02
CTRSOAS	32.902	-87.25	160	74	6/4/2013 11:00	6/4/2013 11:59	5.83E-01	6.53E-01	5.83E-01	5.70E-01	6.95E+00	1.13E+00	4.10E-01	1.15E+00	5.83E-01	7.70E-01	1.02E-01
CTRSOAS	32.902	-87.25	160	74	6/4/2013 12:00	6/4/2013 12:59	6.43E-01	6.94E-01	6.43E-01	6.04E-01	4.92E+00	1.06E+00	4.77E-01	9.74E-01	6.43E-01	8.22E-01	1.07E-01
CTRSOAS	32.902	-87.25	160	74	6/4/2013 13:00	6/4/2013 13:59	7.20E-01	8.10E-01	7.20E-01	6.88E-01	3.51E+00	1.22E+00	9.19E-01	9.09E-01	7.20E-01	9.57E-01	1.07E-01
CTRSOAS	32.902	-87.25	160	74	6/4/2013 14:00	6/4/2013 14:59	4.15E-01	1.11E+00	4.15E-01	8.96E-01	2.26E+00	1.67E+00	2.80E+01	9.09E-01	4.15E-01	1.26E+00	1.08E-01
CTRSOAS	32.902	-87.25	160	74	6/4/2013 15:00	6/4/2013 15:59	6.66E-01	1.33E+00	6.66E-01	1.01E+00	1.55E+00	2.03E+00	2.25E+01	9.41E-01	6.66E-01	1.45E+00	1.07E-01
CTRSOAS	32.902	-87.25	160	74	6/4/2013 16:00	6/4/2013 16:59	1.22E+00	1.63E+00	1.22E+00	1.15E+00	6.71E-01	2.26E+00	1.53E+01	9.16E-01	1.22E+00	1.62E+00	1.08E-01
CTRSOAS	32.902	-87.25	160	74	6/4/2013 17:00	6/4/2013 17:59	1.44E+00	2.39E+00	1.44E+00	1.77E+00	9.53E-01	1.89E+00	6.40E+00	7.10E-01	1.44E+00	2.18E+00	1.16E-01
CTRSOAS	32.902	-87.25	160	74	6/4/2013 18:00	6/4/2013 18:59	-999	2.49E+00	-999	1.80E+00	-999	1.45E+00	-999	5.52E-01	-999	2.15E+00	1.22E-01
CTRSOAS	32.902	-87.25	160	74	6/4/2013 19:00	6/4/2013 19:59	-999	2.30E+00	-999	1.65E+00	-999	1.09E+00	-999	4.47E-01	-999	1.94E+00	1.26E-01
CTRSOAS	32.902	-87.25	160	74	6/4/2013 20:00	6/4/2013 20:59	-999	2.62E+00	-999	1.93E+00	-999	9.30E-01	-999	3.93E-01	-999	2.19E+00	1.33E-01
CTRSOAS	32.902	-87.25	160	74	6/4/2013 21:00	6/4/2013 21:59	-999	3.11E+00	-999	2.40E+00	-999	8.10E-01	-999	3.49E-01	-999	2.64E+00	1.40E-01
CTRSOAS	32.902	-87.25	160	74	6/4/2013 22:00	6/4/2013 22:59	-999	3.44E+00	-999	2.73E+00	-999	7.43E-01	-999	3.23E-01	-999	2.96E+00	1.44E-01
CTRSOAS	32.902	-87.25	160	74	6/4/2013 23:00	6/4/2013 23:59	-999	3.77E+00	-999	3.07E+00	-999	7.20E-01	-999	3.08E-01	-999	3.30E+00	1.48E-01
CTRSOAS	32.902	-87.25	160	74	6/5/2013 0:00	6/5/2013 0:59	-999	4.11E+00	-999	3.41E+00	-999	7.11E-01	-999	2.98E-01	-999	3.64E+00	1.50E-01
CTRSOAS	32.902	-87.25	160	74	6/5/2013 1:00	6/5/2013 1:59	-999	3.73E+00	-999	3.13E+00	-999	6.52E-01	-999	2.96E-01	-999	3.35E+00	1.49E-01
CTRSOAS	32.902	-87.25	160	74	6/5/2013 2:00	6/5/2013 2:59	-999	2.52E+00	-999	2.11E+00	-999	5.18E-01	-999	3.04E-01	-999	2.28E+00	1.40E-01
CTRSOAS	32.902	-87.25	160	74	6/5/2013 3:00	6/5/2013 3:59	-999	1.98E+00	-999	1.68E+00	-999	3.89E-01	-999	3.12E-01	-999	1.82E+00	1.36E-01
CTRSOAS	32.902	-87.25	160	74	6/5/2013 4:00	6/5/2013 4:59	-999	1.92E+00	-999	1.59E+00	-999	3.92E-01	-999	3.04E-01	-999	1.73E+00	1.36E-01
CTRSOAS	32.902	-87.25	160	74	6/5/2013 5:00	6/5/2013 5:59	-999	1.17E+00	-999	9.02E-01	-999	3.76E-01	-999	2.41E-01	-999	1.00E+00	1.28E-01
CTRSOAS	32.902	-87.25	160	74	6/5/2013 6:00	6/5/2013 6:59	-999	3.13E-01	-999	2.49E-01	-999	1.32E-01	-999	1.43E-01	-999	2.84E-01	1.19E-01
CTRSOAS	32.902	-87.25	160	74	6/5/2013 7:00	6/5/2013 7:59	-999	1.64E-01	-999	1.20E-01	-999	8.14E-02	-999	1.22E-01	-999	1.41E-01	1.17E-01
CTRSOAS	32.902	-87.25	160	74	6/5/2013 8:00	6/5/2013 8:59	-999	1.92E-01	-999	1.26E-01	-999	1.24E-01	-999	1.70E-01	-999	1.55E-01	1.13E-01
CTRSOAS	32.902	-87.25	160	74	6/5/2013 9:00	6/5/2013 9:59	-999	1.48E-01	-999	9.56E-02	-999	1.66E-01	-999	2.18E-01	-999	1.26E-01	1.03E-01
CTRSOAS	32.902	-87.25	160	74	6/5/2013 10:00	6/5/2013 10:59	-999	5.55E-02	-999	3.67E-02	-999	1.33E-01	-999	2.07E-01	-999	5.68E-02	8.97E-02
CTRSOAS	32.902	-87.25	160	74	6/5/2013 11:00	6/5/2013 11:59	-999	1.44E-02	-999	9.10E-03	-999	9.47E-02	-999	1.87E-01	-999	2.15E-02	7.87E-02
CTRSOAS	32.902	-87.25	160	74	6/5/2013 12:00	6/5/2013 12:59	-999	4.85E-03	-999	2.71E-03	-999	7.27E-02	-999	1.59E-01	-999	8.63E-03	7.38E-02
CTRSOAS	32.902	-87.25	160	74	6/5/2013 13:00	6/5/2013 13:59	-999	2.53E-02	-999	2.30E-02	-999	1.46E-02	-999	5.51E-02	-999	2.51E-02	9.23E-02
CTRSOAS	32.902	-87.25	160	74	6/5/2013 14:00	6/5/2013 14:59	-999	7.03E-02	-999	6.38E-02	-999	1.24E-02	-999	4.89E-02	-999	6.65E-02	1.19E-01
CTRSOAS	32.902	-87.25	160	74	6/5/2013 15:00	6/5/2013 15:59	6.74E-02	7.04E-02	6.74E-02	6.31E-02	3.07E-01	8.90E-03	1.04E-02	5.12E-02	6.74E-02	6.53E-02	1.22E-01
CTRSOAS	32.902	-87.25	160	74	6/5/2013 16:00	6/5/2013 16:59	9.61E-02	8.93E-02	9.61E-02	7.96E-02	4.68E-01	8.13E-03	2.61E-02	6.25E-02	9.61E-02	8.24E-02	1.28E-01
CTRSOAS	32.902	-87.25	160	74	6/5/2013 17:00	6/5/2013 17:59	-999	1.13E-01	-999	9.90E-02	-999	8.53E-03	-999	7.01E-02	-999	1.03E-01	1.34E-01
CTRSOAS	32.902	-87.25	160	74	6/5/2013 18:00	6/5/2013 18:59	9.80E-02	1.63E-01	9.80E-02	1.39E-01	4.82E-01	1.13E-02	2.15E-02	8.11E-02	9.80E-02	1.44E-01	1.44E-01
CTRSOAS	32.902	-87.25	160	74	6/5/2013 19:00	6/5/2013 19:59	1.04E-01	2.27E-01	1.04E-01	1.97E-01	5.66E-01	1.23E-02	6.05E-02	8.55E-02	1.04E-01	2.03E-01	1.58E-01
CTRSOAS	32.902	-87.25	160	74	6/5/2013 20:00	6/5/2013 20:59	1.48E-01	3.09E-01	1.48E-01	2.72E-01	4.18E-01	1.25E-02	4.13E-02	8.47E-02	1.48E-01	2.79E-01	1.73E-01
CTRSOAS	32.902	-87.25	160	74	6/5/2013 21:00	6/5/2013 21:59	1.50E-01	3.43E-01	1.50E-01	3.01E-01	4.47E-01	1.34E-02	7.70E-02	8.49E-02	1.50E-01	3.10E-01	1.79E-01
CTRSOAS	32.902	-87.25	160	74	6/5/2013 22:00	6/5/2013 22:59	1.49E-01	2.46E-01	1.49E-01	1.95E-01	5.66E-01	1.53E-02	4.06E-02	8.93E-02	1.49E-01	2.05E-01	1.61E-01
CTRSOAS	32.902	-87.25	160	74	6/5/2013 23:00	6/5/2013 23:59	9.74E-02	1.95E-01	9.74E-02	1.18E-01	3.04E-01	2.04E-02	1.46E-02	1.11E-01	9.74E-02	1.34E-01	1.41E-01
CTRSOAS	32.902	-87.25	160	74	6/6/2013 0:00	6/6/2013 0:59	7.48E-02	2.27E-01	7.48E-02	1.14E-01	1.07E-01	2.94E-02	1.57E-02	1.50E-01	7.48E-02	1.39E-01	1.33E-01
CTRSOAS	32.902	-87.25	160	74	6/6/2013 1:00	6/6/2013 1:59	1.17E-01	2.53E-01	1.17E-01	1.24E-01	1.07E-01	3.68E-02	5.14E-03	1.78E-01	1.17E-01	1.55E-01	1.29E-01
CTRSOAS	32.902	-87.25	160	74	6/6/2013 2:00	6/6/2013 2:59	9.50E-02	2.51E-01	9.50E-02	1.31E-01	3.52E-01	3.70E-02	4.07E-02	1.72E-01	9.50E-02	1.62E-01	1.31E-01
CTRSOAS	32.902	-87.25	160	74	6/6/2013 3:00	6/6/2013 3:59	9.95E-02	2.46E-01	9.95E-02	1.33E-01	2.75E-01	4.24E-02	2.30E-02	1.60E-01	9.95E-02	1.64E-01	1.32E-01
CTRSOAS	32.902	-87.25	160	74	6/6/2013 4:00	6/6/2013 4:59	8.86E-02	2.73E-01	8.86E-02	1.42E-01	5.04E-01	6.24E-02	1.97E-02	1.69E-01	8.86E-02	1.80E-01	1.30E-01
CTRSOAS	32.902	-87.25	160	74	6/6/2013 5:00	6/6/2013 5:59	9.13E-02	3.36E-01	9.13E-02	1.60E-01	5.99E-01	9.95E-02	7.70E-03	1.86E-01	9.13E-02	2.08E-01	1.27E-01
CTRSOAS	32.902	-87.25	160	74	6/6/2013 6:00	6/6/2013 6:59	8.62E-02	4.16E-01	8.62E-02	1.85E-01	6.93E-01	1.53E-01	9.71E-03	2.07E-01	8.62E-02	2.47E-01	1.24E-01
CTRSOAS	32.902	-87.25	160	74	6/6/2013 7:00	6/6/2013 7:59	8.54E-02	4.98E-01	8.54E-02	2.06E-01	8.66E-01	2.24E-01	3.78E-03	2.25E-01	8.54E-02	2.83E-01	1.20E-01
CTRSOAS	32.902	-87.25	160	74	6/6/2013 8:00	6/6/2013 8:59	8.51E-02	5.17E-01	8.51E-02	1.96E-01	1.08E+00	2.75E-01	1.59E-03	2.22E-01	8.51E-02	2.82E-01	1.17E-01
CTRSOAS	32.902	-87.25	160	74	6/6/2013 9:00	6/6/2013 9:59	9.48E-02	4.08E-01	9.48E-02	1.42E-01	1.09E+00	2.28E-01	2.44E-03	1.97E-01	9.48E-02	2.18E-01	1.14E-01
CTRSOAS	32.902	-87.25	160	74	6/6/2013 10:00	6/6/2013 10:59	8.20E-02	2.26E-01	8.20E-02	9.36E-02	1.31E+00	1.14E-01	5.25E-03	1.69E-01	8.20E-02	1.38E-01	1.14E-01
CTRSOAS	32.902	-87.25	160	74	6/6/2013 11:00	6/6/2013 11:59	2.37E-02	1.80E-01	2.37E-02	9.52E-02	1.36E+00	8.68E-02	4.44E-03	2.21E-01	2.37E-02	1.34E-01	1.14E-01
CTRSOAS	32.902	-87.25	160	74	6/6/2013 12:00	6/6/2013 12:59	5.23E-02	1.80E-01	5.23E-02	9.51E-02	2.33E+00	1.07E-01	3.00E-02	3.53E-01	5.23E-02	1.32E-01	1.09E-01
CTRSOAS	32.902	-87.25	160	74	6/6/2013 13:00	6/6/2013 13:59	8.07E-02	2.12E-01	8.07E-02	9.97E-02	1.81E+00	1.35E-01	2.43E-02	4.45E-01	8.07E-02	1.34E-01	1.06E-01
CTRSOAS	32.902	-87.25	160	74	6/6/2013 14:00	6/6/2013 14:59	-999	2.67E-01	-999	1.45E-01	-999	1.18E-01	-999	3.87E-01	-999	1.80E-01	1.10E-01
CTRSOAS	32.902	-87.25	160	74	6/6/2013 15:00	6/6/2013 15:59	1.07E-01	3.51E-01	1.07E-01	2.42E-01	1.13E+00	9.45E-02	1.88E-02	2.96E-01	1.07E-01	2.75E-01	1.21E-01
CTRSOAS	32.902	-87.25	160	74	6/6/2013 16:00	6/6/2013 16:59	1.43E-01	5.00E-01	1.43E-01	3.83E-01	1.32E+00	8.51E-02	6.54E-02	2.25E-01	1.43E-01	4.17E-01	1.33E-01
CTRSOAS	32.902	-87.25	160	74	6/6/2013 17:00	6/6/2013 17:59	1.78E-01	6.37E-01	1.78E-01	4.93E-01	1.01E+00	8.33E-02	4.41E-02	1.86E-01	1.78E-01	5.32E-01	1.41E-01
CTRSOAS	32.902	-87.25	160	74	6/6/2013 18:00	6/6/2013 18:59	4.53E-01	7.03E-01	4.53E-01	5.28E-01	6.74E-01	8.43E-02	5.14E-02	1.82E-01	4.53E-01	5.75E-01	1.43E-01
CTRSOAS	32.902	-87.25	160	74	6/6/2013 19:00	6/6/2013 19:59	6.97E-01	5.87E-01	6.97E-01	4.34E-01	7.93E-01	6.66E-02	8.40E-02	1.54E-01	6.97E-01	4.76E-01	1.44E-01
CTRSOAS	32.902	-87.25	160	74	6/6/2013 20:00	6/6/2013 20:59	1.03E+00	3.71E-01	1.03E+00	2.67E-01	8.58E-01	4.31E-02	9.34E-02	1.10E-01	1.03E+00	2.96E-01	1.43E-01
CTRSOAS	32.902	-87.25	160	74	6/6/2013 21:00	6/6/2013 21:59	1.46E+00	2.21E-01	1.46E+00	1.57E-01	7.49E-01	2.78E-02	1.37E-01	8.03E-02	1.46E+00	1.75E-01	1.41E-01
CTRSOAS	32.902	-87.25	160	74	6/6/2013 22:00	6/6/2013 22:59	1.38E+00	2.70E-01	1.38E+00	1.92E-01	1.11E+00	3.21E-02	2.28E-01	8.87E-02	1.38E+00	2.11E-01	1.44E-01
CTRSOAS	32.902	-87.25	160	74	6/6/2013 23:00	6/6/2013 23:59	1.30E+00	5.62E-01	1.30E+00	3.64E-01	8.77E-01	6.76E-02	1.99E-01	1.56E-01	1.30E+00	4.05E-01	1.44E-01
CTRSOAS	32.902	-87.25	160	74	6/7/2013 0:00	6/7/2013 0:59	1.58E+00	7.78E-01	1.58E+00	4.45E-01	8.74E-01	1.05E-01	2.09E-01	2.18E-01	1.58E+00	5.13E-01	1.41E-01
CTRSOAS	32.902	-87.25	160	74	6/7/2013 1:00	6/7/2013 1:59	3.51E-01	8.69E-01	3.51E-01	4.71E-01	2.32E-01	1.30E-01	7.00E-02	2.44E-01	3.51E-01	5.58E-01	1.38E-01
CTRSOAS	32.902	-87.25	160	74	6/7/2013 2:00	6/7/2013 2:59	1.88E-01	8.93E-01	1.88E-01	4.81E-01	5.03E-01	1.64E-01	4.20E-02	2.64E-01	1.88E-01	5.77E-01	1.33E-01
CTRSOAS	32.902	-87.25	160	74	6/7/2013 3:00	6/7/2013 3:59	1.72E-01	9.12E-01	1.72E-01	4.83E-01	5.03E-01	2.39E-01	2.03E-02	2.82E-01	1.72E-01	5.89E-01	1.26E-01
CTRSOAS	32.902	-87.25	160	74	6/7/2013 4:00	6/7/2013 4:59	1.36E-01	7.87E-01	1.36E-01	4.20E-01	6.33E-01	2.07E-01	2.09E-02	2.82E-01	1.36E-01	5.26E-01	1.27E-01
CTRSOAS	32.902	-87.25	160	74	6/7/2013 5:00	6/7/2013 5:59	1.91E-01	5.79E-01	1.91E-01	3.04E-01	8.20E-01	1.43E-01	1.49E-02	2.91E-01	1.91E-01	3.80E-01	1.29E-01
CTRSOAS	32.902	-87.25	160	74	6/7/2013 6:00	6/7/2013 6:59	2.98E-01	2.14E-01	2.98E-01	1.46E-01	9.08E-01	7.74E-02	6.57E-02	2.60E-01	2.98E-01	1.74E-01	1.16E-01
CTRSOAS	32.902	-87.25	160	74	6/7/2013 7:00	6/7/2013 7:59	2.44E-01	1.67E-01	2.44E-01	1.38E-01	1.42E+00	1.02E-01	4.43E-02	3.47E-01	2.44E-01	1.60E-01	1.06E-01
CTRSOAS	32.902	-87.25	160	74	6/7/2013 8:00	6/7/2013 8:59	2.29E-01	2.33E-01	2.29E-01	1.96E-01	1.43E+00	2.11E-01	4.91E-02	4.68E-01	2.29E-01	2.30E-01	1.04E-01
CTRSOAS	32.902	-87.25	160	74	6/7/2013 9:00	6/7/2013 9:59	2.24E-01	3.21E-01	2.24E-01	2.59E-01	2.12E+00	3.85E-01	6.09E-02	5.27E-01	2.24E-01	3.11E-01	1.04E-01
CTRSOAS	32.902	-87.25	160	74	6/7/2013 10:00	6/7/2013 10:59	2.04E-01	5.73E-01	2.04E-01	4.27E-01	2.52E+00	5.37E-01	7.29E-02	4.88E-01	2.04E-01	5.25E-01	1.10E-01
CTRSOAS	32.902	-87.25	160	74	6/7/2013 11:00	6/7/2013 11:59	1.07E-01	8.05E-01	1.07E-01	5.93E-01	1.39E+00	5.82E-01	4.52E-02	4.27E-01	1.07E-01	7.30E-01	1.16E-01
CTRSOAS	32.902	-87.25	160	74	6/7/2013 12:00	6/7/2013 12:59	1.62E-01	9.14E-01	1.62E-01	6.80E-01	1.66E+00	6.20E-01	1.07E-01	3.90E-01	1.62E-01	8.30E-01	1.19E-01
CTRSOAS	32.902	-87.25	160	74	6/7/2013 13:00	6/7/2013 13:59	2.63E-01	1.14E+00	2.63E-01	8.90E-01	2.27E+00	6.35E-01	1.02E-01	3.72E-01	2.63E-01	1.04E+00	1.23E-01
CTRSOAS	32.902	-87.25	160	74	6/7/2013 14:00	6/7/2013 14:59	3.97E-01	1.27E+00	3.97E-01	1.01E+00	2.64E+00	4.43E-01	2.38E-01	3.35E-01	3.97E-01	1.17E+00	1.31E-01
CTRSOAS	32.902	-87.25	160	74	6/7/2013 15:00	6/7/2013 15:59	5.60E-01	9.53E-01	5.60E-01	7.35E-01	2.55E+00	2.25E-01	2.81E-01	2.94E-01	5.60E-01	8.53E-01	1.38E-01
CTRSOAS	32.902	-87.25	160	74	6/7/2013 16:00	6/7/2013 16:59	7.01E-01	9.63E-01	7.01E-01	7.21E-01	2.18E+00	1.86E-01	2.45E-01	2.96E-01	7.01E-01	8.41E-01	1.40E-01
CTRSOAS	32.902	-87.25	160	74	6/7/2013 17:00	6/7/2013 17:59	1.10E-01	9.16E-01	1.10E-01	7.06E-01	4.25E-01	1.43E-01	2.99E-02	2.75E-01	1.10E-01	8.06E-01	1.45E-01
CTRSOAS	32.902	-87.25	160	74	6/7/2013 18:00	6/7/2013 18:59	1.24E-01	8.83E-01	1.24E-01	7.03E-01	4.37E-01	1.11E-01	2.12E-02	2.49E-01	1.24E-01	7.78E-01	1.51E-01
CTRSOAS	32.902	-87.25	160	74	6/7/2013 19:00	6/7/2013 19:59	4.38E-01	1.01E+00	4.38E-01	8.00E-01	5.90E-01	1.09E-01	8.88E-02	2.50E-01	4.38E-01	8.72E-01	1.53E-01
CTRSOAS	32.902	-87.25	160	74	6/7/2013 20:00	6/7/2013 20:59	5.14E-01	9.28E-01	5.14E-01	7.43E-01	5.43E-01	8.89E-02	1.11E-01	2.02E-01	5.14E-01	8.00E-01	1.53E-01
CTRSOAS	32.902	-87.25	160	74	6/7/2013 21:00	6/7/2013 21:59	7.25E-01	8.71E-01	7.25E-01	6.90E-01	1.57E-01	7.56E-02	1.35E-01	1.63E-01	7.25E-01	7.37E-01	1.53E-01
CTRSOAS	32.902	-87.25	160	74	6/7/2013 22:00	6/7/2013 22:59	-999	1.10E+00	-999	8.67E-01	-999	8.67E-02	-999	1.76E-01	-999	9.23E-01	1.53E-01
CTRSOAS	32.902	-87.25	160	74	6/7/2013 23:00	6/7/2013 23:59	1.18E+00	1.39E+00	1.18E+00	1.10E+00	1.40E-01	1.05E-01	1.19E-01	2.34E-01	1.18E+00	1.17E+00	1.53E-01
CTRSOAS	32.902	-87.25	160	74	6/8/2013 0:00	6/8/2013 0:59	1.15E+00	1.44E+00	1.15E+00	1.12E+00	5.71E-01	1.20E-01	1.46E-01	3.09E-01	1.15E+00	1.21E+00	1.51E-01
CTRSOAS	32.902	-87.25	160	74	6/8/2013 1:00	6/8/2013 1:59	1.02E+00	9.19E-01	1.02E+00	7.11E-01	1.17E+00	1.03E-01	1.24E-01	2.74E-01	1.02E+00	7.86E-01	1.43E-01
CTRSOAS	32.902	-87.25	160	74	6/8/2013 2:00	6/8/2013 2:59	8.93E-01	1.06E+00	8.93E-01	9.55E-01	1.10E+00	7.81E-02	8.53E-02	2.07E-01	8.93E-01	1.02E+00	1.52E-01
CTRSOAS	32.902	-87.25	160	74	6/8/2013 3:00	6/8/2013 3:59	8.45E-01	1.79E+00	8.45E-01	1.67E+00	1.14E+00	1.17E-01	7.00E-02	2.32E-01	8.45E-01	1.78E+00	1.57E-01
CTRSOAS	32.902	-87.25	160	74	6/8/2013 4:00	6/8/2013 4:59	4.80E-01	2.14E+00	4.80E-01	2.01E+00	1.08E+00	2.13E-01	4.48E-02	3.34E-01	4.80E-01	2.15E+00	1.52E-01
CTRSOAS	32.902	-87.25	160	74	6/8/2013 5:00	6/8/2013 5:59	4.63E-01	2.14E+00	4.63E-01	1.99E+00	1.19E+00	4.05E-01	5.26E-02	5.28E-01	4.63E-01	2.16E+00	1.40E-01
CTRSOAS	32.902	-87.25	160	74	6/8/2013 6:00	6/8/2013 6:59	7.00E-01	1.77E+00	7.00E-01	1.61E+00	1.49E+00	6.50E-01	5.90E-02	7.53E-01	7.00E-01	1.81E+00	1.28E-01
CTRSOAS	32.902	-87.25	160	74	6/8/2013 7:00	6/8/2013 7:59	3.20E-01	1.68E+00	3.20E-01	1.49E+00	1.16E+00	5.71E-01	5.20E-02	7.97E-01	3.20E-01	1.75E+00	1.28E-01
CTRSOAS	32.902	-87.25	160	74	6/8/2013 8:00	6/8/2013 8:59	1.48E-01	1.88E+00	1.48E-01	1.68E+00	6.64E-01	3.44E-01	2.14E-02	6.46E-01	1.48E-01	1.98E+00	1.39E-01
CTRSOAS	32.902	-87.25	160	74	6/8/2013 9:00	6/8/2013 9:59	6.92E-01	2.09E+00	6.92E-01	1.89E+00	1.02E+00	3.27E-01	6.69E-02	5.47E-01	6.92E-01	2.23E+00	1.46E-01
CTRSOAS	32.902	-87.25	160	74	6/8/2013 10:00	6/8/2013 10:59	2.31E-01	2.16E+00	2.31E-01	1.98E+00	9.94E-01	3.57E-01	5.07E-02	5.08E-01	2.31E-01	2.33E+00	1.47E-01
CTRSOAS	32.902	-87.25	160	74	6/8/2013 11:00	6/8/2013 11:59	1.90E-01	2.07E+00	1.90E-01	1.90E+00	8.54E-01	4.09E-01	2.60E-02	4.90E-01	1.90E-01	2.26E+00	1.45E-01
CTRSOAS	32.902	-87.25	160	74	6/8/2013 12:00	6/8/2013 12:59	4.95E-01	1.96E+00	4.95E-01	1.80E+00	1.67E+00	4.56E-01	1.13E-01	4.78E-01	4.95E-01	2.15E+00	1.43E-01
CTRSOAS	32.902	-87.25	160	74	6/8/2013 13:00	6/8/2013 13:59	9.40E-01	2.39E+00	9.40E-01	2.19E+00	2.52E+00	3.77E-01	3.68E-01	4.98E-01	9.40E-01	2.57E+00	1.51E-01
CTRSOAS	32.902	-87.25	160	74	6/8/2013 14:00	6/8/2013 14:59	1.15E+00	3.85E+00	1.15E+00	3.50E+00	1.70E+00	3.26E-01	5.19E-01	7.39E-01	1.15E+00	4.03E+00	1.60E-01
CTRSOAS	32.902	-87.25	160	74	6/8/2013 15:00	6/8/2013 15:59	1.67E+00	4.52E+00	1.67E+00	4.06E+00	1.33E+00	2.92E-01	1.13E+00	8.98E-01	1.67E+00	4.64E+00	1.62E-01
CTRSOAS	32.902	-87.25	160	74	6/8/2013 16:00	6/8/2013 16:59	1.87E+00	3.93E+00	1.87E+00	3.52E+00	1.30E+00	2.04E-01	1.01E+00	6.86E-01	1.87E+00	3.94E+00	1.62E-01
CTRSOAS	32.902	-87.25	160	74	6/8/2013 17:00	6/8/2013 17:59	2.01E+00	2.51E+00	2.01E+00	2.23E+00	1.14E+00	1.12E-01	9.13E-01	4.44E-01	2.01E+00	2.45E+00	1.61E-01
CTRSOAS	32.902	-87.25	160	74	6/8/2013 18:00	6/8/2013 18:59	2.29E+00	1.96E+00	2.29E+00	1.71E+00	9.39E-01	8.58E-02	9.68E-01	4.29E-01	2.29E+00	1.87E+00	1.58E-01
CTRSOAS	32.902	-87.25	160	74	6/8/2013 19:00	6/8/2013 19:59	2.44E+00	1.96E+00	2.44E+00	1.69E+00	4.00E-01	8.71E-02	6.49E-01	4.46E-01	2.44E+00	1.84E+00	1.56E-01
CTRSOAS	32.902	-87.25	160	74	6/8/2013 20:00	6/8/2013 20:59	2.41E+00	2.25E+00	2.41E+00	1.93E+00	2.90E-02	1.07E-01	4.07E-01	4.58E-01	2.41E+00	2.09E+00	1.55E-01
CTRSOAS	32.902	-87.25	160	74	6/8/2013 21:00	6/8/2013 21:59	2.93E+00	2.60E+00	2.93E+00	2.20E+00	0.00E+00	1.35E-01	3.14E-01	4.78E-01	2.93E+00	2.39E+00	1.53E-01
CTRSOAS	32.902	-87.25	160	74	6/8/2013 22:00	6/8/2013 22:59	-999	2.89E+00	-999	2.44E+00	-999	1.56E-01	-999	5.03E-01	-999	2.66E+00	1.53E-01
CTRSOAS	32.902	-87.25	160	74	6/8/2013 23:00	6/8/2013 23:59	3.50E+00	3.29E+00	3.50E+00	2.81E+00	0.00E+00	1.61E-01	4.38E-01	5.00E-01	3.50E+00	3.04E+00	1.57E-01
CTRSOAS	32.902	-87.25	160	74	6/9/2013 0:00	6/9/2013 0:59	2.93E+00	3.39E+00	2.93E+00	2.97E+00	8.36E-01	1.70E-01	6.02E-01	4.77E-01	2.93E+00	3.17E+00	1.66E-01
CTRSOAS	32.902	-87.25	160	74	6/9/2013 1:00	6/9/2013 1:59	3.24E+00	2.98E+00	3.24E+00	2.68E+00	1.51E+00	1.91E-01	7.80E-01	4.71E-01	3.24E+00	2.86E+00	1.69E-01
CTRSOAS	32.902	-87.25	160	74	6/9/2013 2:00	6/9/2013 2:59	3.05E+00	2.76E+00	3.05E+00	2.53E+00	1.65E+00	2.16E-01	7.24E-01	4.54E-01	3.05E+00	2.70E+00	1.63E-01
CTRSOAS	32.902	-87.25	160	74	6/9/2013 3:00	6/9/2013 3:59	2.86E+00	2.82E+00	2.86E+00	2.60E+00	1.61E+00	2.60E-01	5.97E-01	4.39E-01	2.86E+00	2.78E+00	1.59E-01
CTRSOAS	32.902	-87.25	160	74	6/9/2013 4:00	6/9/2013 4:59	2.25E+00	2.96E+00	2.25E+00	2.74E+00	2.47E+00	3.20E-01	5.64E-01	4.51E-01	2.25E+00	2.93E+00	1.55E-01
CTRSOAS	32.902	-87.25	160	74	6/9/2013 5:00	6/9/2013 5:59	1.35E+00	3.10E+00	1.35E+00	2.87E+00	1.24E+00	4.12E-01	3.79E-01	4.91E-01	1.35E+00	3.07E+00	1.51E-01
CTRSOAS	32.902	-87.25	160	74	6/9/2013 6:00	6/9/2013 6:59	1.12E+00	3.28E+00	1.12E+00	3.04E+00	1.29E+00	5.30E-01	2.97E-01	5.43E-01	1.12E+00	3.25E+00	1.49E-01
CTRSOAS	32.902	-87.25	160	74	6/9/2013 7:00	6/9/2013 7:59	9.89E-01	2.14E+00	9.89E-01	1.96E+00	1.28E+00	3.94E-01	3.18E-01	5.34E-01	9.89E-01	2.13E+00	1.42E-01
CTRSOAS	32.902	-87.25	160	74	6/9/2013 8:00	6/9/2013 8:59	8.25E-01	7.21E-01	8.25E-01	6.26E-01	1.47E+00	2.00E-01	4.56E-01	6.23E-01	8.25E-01	6.95E-01	1.31E-01
CTRSOAS	32.902	-87.25	160	74	6/9/2013 9:00	6/9/2013 9:59	5.53E-01	3.91E-01	5.53E-01	3.45E-01	1.20E+00	1.85E-01	2.69E-01	6.03E-01	5.53E-01	3.79E-01	1.26E-01
CTRSOAS	32.902	-87.25	160	74	6/9/2013 10:00	6/9/2013 10:59	2.99E-01	2.88E-01	2.99E-01	2.64E-01	1.17E+00	1.89E-01	1.93E-01	5.57E-01	2.99E-01	2.90E-01	1.22E-01
CTRSOAS	32.902	-87.25	160	74	6/9/2013 11:00	6/9/2013 11:59	2.62E-01	2.34E-01	2.62E-01	2.19E-01	1.23E+00	2.04E-01	2.25E-01	5.47E-01	2.62E-01	2.42E-01	1.17E-01
CTRSOAS	32.902	-87.25	160	74	6/9/2013 12:00	6/9/2013 12:59	2.13E-01	1.85E-01	2.13E-01	1.75E-01	1.08E+00	2.20E-01	1.93E-01	5.58E-01	2.13E-01	1.94E-01	1.12E-01
CTRSOAS	32.902	-87.25	160	74	6/9/2013 13:00	6/9/2013 13:59	1.46E-01	1.43E-01	1.46E-01	1.28E-01	7.67E-01	2.03E-01	1.21E-01	5.42E-01	1.46E-01	1.42E-01	1.07E-01
CTRSOAS	32.902	-87.25	160	74	6/9/2013 14:00	6/9/2013 14:59	5.89E-02	7.53E-02	5.89E-02	5.22E-02	3.75E-01	8.98E-02	5.13E-02	3.60E-01	5.89E-02	5.87E-02	1.04E-01
CTRSOAS	32.902	-87.25	160	74	6/9/2013 15:00	6/9/2013 15:59	-999	5.68E-02	-999	3.15E-02	-999	5.67E-02	-999	2.50E-01	-999	3.68E-02	1.03E-01
CTRSOAS	32.902	-87.25	160	74	6/9/2013 16:00	6/9/2013 16:59	3.64E-02	5.02E-02	3.64E-02	2.46E-02	2.50E-01	6.25E-02	2.35E-02	1.78E-01	3.64E-02	2.95E-02	9.91E-02
CTRSOAS	32.902	-87.25	160	74	6/9/2013 17:00	6/9/2013 17:59	4.09E-02	4.44E-02	4.09E-02	1.28E-02	2.70E-01	6.03E-02	2.38E-02	1.49E-01	4.09E-02	1.85E-02	9.53E-02
CTRSOAS	32.902	-87.25	160	74	6/9/2013 18:00	6/9/2013 18:59	4.05E-02	5.18E-02	4.05E-02	1.12E-02	2.44E-01	5.99E-02	1.36E-02	1.56E-01	4.05E-02	1.98E-02	9.58E-02
CTRSOAS	32.902	-87.25	160	74	6/9/2013 19:00	6/9/2013 19:59	5.54E-02	4.56E-02	5.54E-02	1.12E-02	3.17E-01	2.29E-02	6.23E-02	1.22E-01	5.54E-02	2.02E-02	1.02E-01
CTRSOAS	32.902	-87.25	160	74	6/9/2013 20:00	6/9/2013 20:59	4.29E-02	4.31E-02	4.29E-02	1.13E-02	2.20E-01	8.22E-03	2.29E-02	9.65E-02	4.29E-02	1.89E-02	1.07E-01
CTRSOAS	32.902	-87.25	160	74	6/9/2013 21:00	6/9/2013 21:59	3.74E-02	2.51E-02	3.74E-02	5.21E-03	2.51E-01	4.68E-03	4.06E-02	7.92E-02	3.74E-02	1.08E-02	1.01E-01
CTRSOAS	32.902	-87.25	160	74	6/9/2013 22:00	6/9/2013 22:59	-999	1.21E-02	-999	4.20E-03	-999	2.12E-03	-999	4.82E-02	-999	6.99E-03	1.00E-01
CTRSOAS	32.902	-87.25	160	74	6/9/2013 23:00	6/9/2013 23:59	-999	2.35E-02	-999	2.13E-02	-999	4.86E-04	-999	2.86E-02	-999	2.18E-02	1.20E-01
CTRSOAS	32.902	-87.25	160	74	6/10/2013 0:00	6/10/2013 0:59	5.21E-02	2.35E-02	5.21E-02	2.09E-02	2.33E-01	8.04E-04	7.36E-03	3.45E-02	5.21E-02	2.13E-02	1.11E-01
CTRSOAS	32.902	-87.25	160	74	6/10/2013 1:00	6/10/2013 1:59	4.98E-02	1.87E-02	4.98E-02	1.64E-02	2.70E-01	1.00E-03	5.73E-03	3.89E-02	4.98E-02	1.69E-02	1.05E-01
CTRSOAS	32.902	-87.25	160	74	6/10/2013 2:00	6/10/2013 2:59	3.23E-02	2.19E-02	3.23E-02	1.99E-02	2.91E-01	1.16E-03	1.61E-02	4.23E-02	3.23E-02	2.08E-02	1.08E-01
CTRSOAS	32.902	-87.25	160	74	6/10/2013 3:00	6/10/2013 3:59	4.02E-02	4.21E-02	4.02E-02	3.86E-02	3.06E-01	1.73E-03	2.33E-03	4.35E-02	4.02E-02	3.99E-02	1.21E-01
CTRSOAS	32.902	-87.25	160	74	6/10/2013 4:00	6/10/2013 4:59	3.91E-02	1.47E-01	3.91E-02	1.37E-01	3.33E-01	3.56E-03	4.65E-03	5.27E-02	3.91E-02	1.40E-01	1.39E-01
CTRSOAS	32.902	-87.25	160	74	6/10/2013 5:00	6/10/2013 5:59	4.01E-02	2.49E-01	4.01E-02	2.31E-01	4.09E-01	8.77E-03	1.26E-03	8.78E-02	4.01E-02	2.37E-01	1.40E-01
CTRSOAS	32.902	-87.25	160	74	6/10/2013 6:00	6/10/2013 6:59	3.09E-02	2.54E-01	3.09E-02	2.28E-01	4.31E-01	1.49E-02	5.73E-03	1.24E-01	3.09E-02	2.36E-01	1.38E-01
CTRSOAS	32.902	-87.25	160	74	6/10/2013 7:00	6/10/2013 7:59	1.91E-02	2.63E-01	1.91E-02	2.14E-01	4.73E-01	3.09E-02	7.73E-03	1.93E-01	1.91E-02	2.34E-01	1.34E-01
CTRSOAS	32.902	-87.25	160	74	6/10/2013 8:00	6/10/2013 8:59	1.82E-02	1.36E-01	1.82E-02	1.04E-01	4.97E-01	2.46E-02	5.16E-03	1.68E-01	1.82E-02	1.19E-01	1.30E-01
CTRSOAS	32.902	-87.25	160	74	6/10/2013 9:00	6/10/2013 9:59	1.30E-02	1.03E-01	1.30E-02	7.88E-02	6.20E-01	2.75E-02	4.41E-03	1.72E-01	1.30E-02	9.30E-02	1.24E-01
CTRSOAS	32.902	-87.25	160	74	6/10/2013 10:00	6/10/2013 10:59	7.93E-03	1.99E-01	7.93E-03	1.36E-01	6.87E-01	5.76E-02	2.39E-03	2.55E-01	7.93E-03	1.67E-01	1.26E-01
CTRSOAS	32.902	-87.25	160	74	6/10/2013 11:00	6/10/2013 11:59	1.18E-02	9.68E-02	1.18E-02	5.75E-02	7.97E-01	4.03E-02	1.20E-02	1.87E-01	1.18E-02	7.68E-02	1.16E-01
CTRSOAS	32.902	-87.25	160	74	6/10/2013 12:00	6/10/2013 12:59	2.02E-02	3.17E-02	2.02E-02	2.63E-02	9.09E-01	6.88E-03	2.19E-02	5.11E-02	2.02E-02	3.02E-02	1.27E-01
CTRSOAS	32.902	-87.25	160	74	6/10/2013 13:00	6/10/2013 13:59	6.27E-02	2.08E-01	6.27E-02	1.60E-01	9.55E-01	3.11E-02	2.89E-02	1.89E-01	6.27E-02	1.79E-01	1.44E-01
CTRSOAS	32.902	-87.25	160	74	6/10/2013 14:00	6/10/2013 14:59	1.63E-01	3.20E-01	1.63E-01	2.31E-01	8.56E-01	7.11E-02	4.82E-02	3.53E-01	1.63E-01	2.55E-01	1.41E-01
CTRSOAS	32.902	-87.25	160	74	6/10/2013 15:00	6/10/2013 15:59	4.27E-01	4.05E-01	4.27E-01	2.75E-01	8.28E-01	1.04E-01	5.46E-02	4.28E-01	4.27E-01	3.01E-01	1.39E-01
CTRSOAS	32.902	-87.25	160	74	6/10/2013 16:00	6/10/2013 16:59	4.64E-01	4.91E-01	4.64E-01	3.18E-01	8.33E-01	1.37E-01	7.68E-02	4.74E-01	4.64E-01	3.48E-01	1.38E-01
CTRSOAS	32.902	-87.25	160	74	6/10/2013 17:00	6/10/2013 17:59	5.06E-01	6.68E-01	5.06E-01	4.48E-01	7.99E-01	1.48E-01	6.74E-02	4.90E-01	5.06E-01	4.87E-01	1.43E-01
CTRSOAS	32.902	-87.25	160	74	6/10/2013 18:00	6/10/2013 18:59	5.13E-01	8.95E-01	5.13E-01	6.40E-01	6.67E-01	1.41E-01	3.80E-02	4.85E-01	5.13E-01	6.87E-01	1.50E-01
CTRSOAS	32.902	-87.25	160	74	6/10/2013 19:00	6/10/2013 19:59	5.82E-01	9.36E-01	5.82E-01	6.95E-01	5.83E-01	1.17E-01	4.28E-02	4.09E-01	5.82E-01	7.40E-01	1.51E-01
CTRSOAS	32.902	-87.25	160	74	6/10/2013 20:00	6/10/2013 20:59	6.13E-01	8.91E-01	6.13E-01	6.94E-01	4.08E-01	8.33E-02	3.16E-02	3.17E-01	6.13E-01	7.30E-01	1.50E-01
CTRSOAS	32.902	-87.25	160	74	6/10/2013 21:00	6/10/2013 21:59	1.01E+00	8.96E-01	1.01E+00	7.34E-01	4.52E-01	5.47E-02	2.73E-02	2.26E-01	1.01E+00	7.61E-01	1.50E-01
CTRSOAS	32.902	-87.25	160	74	6/10/2013 22:00	6/10/2013 22:59	1.47E+00	8.69E-01	1.47E+00	7.40E-01	4.57E-01	4.28E-02	5.66E-02	1.46E-01	1.47E+00	7.65E-01	1.49E-01
CTRSOAS	32.902	-87.25	160	74	6/10/2013 23:00	6/10/2013 23:59	7.59E-01	1.37E+00	7.59E-01	1.15E+00	7.59E-01	7.12E-02	9.06E-02	2.05E-01	7.59E-01	1.20E+00	1.50E-01
CTRSOAS	32.902	-87.25	160	74	6/11/2013 0:00	6/11/2013 0:59	7.48E-01	1.76E+00	7.48E-01	1.40E+00	8.86E-01	1.24E-01	4.38E-02	3.51E-01	7.48E-01	1.48E+00	1.53E-01
CTRSOAS	32.902	-87.25	160	74	6/11/2013 1:00	6/11/2013 1:59	6.94E-01	1.20E+00	6.94E-01	8.17E-01	1.07E+00	1.43E-01	5.25E-02	4.24E-01	6.94E-01	9.19E-01	1.47E-01
CTRSOAS	32.902	-87.25	160	74	6/11/2013 2:00	6/11/2013 2:59	7.82E-01	7.36E-01	7.82E-01	3.70E-01	1.15E+00	1.44E-01	6.30E-02	4.77E-01	7.82E-01	4.80E-01	1.36E-01
CTRSOAS	32.902	-87.25	160	74	6/11/2013 3:00	6/11/2013 3:59	7.25E-01	6.58E-01	7.25E-01	3.17E-01	1.23E+00	1.58E-01	9.02E-02	5.34E-01	7.25E-01	4.41E-01	1.33E-01
CTRSOAS	32.902	-87.25	160	74	6/11/2013 4:00	6/11/2013 4:59	7.22E-01	5.83E-01	7.22E-01	2.86E-01	1.39E+00	1.96E-01	9.97E-02	5.33E-01	7.22E-01	4.17E-01	1.30E-01
CTRSOAS	32.902	-87.25	160	74	6/11/2013 5:00	6/11/2013 5:59	6.82E-01	4.82E-01	6.82E-01	2.35E-01	1.78E+00	2.29E-01	1.15E-01	5.00E-01	6.82E-01	3.68E-01	1.24E-01
CTRSOAS	32.902	-87.25	160	74	6/11/2013 6:00	6/11/2013 6:59	5.90E-01	4.74E-01	5.90E-01	2.41E-01	1.89E+00	2.75E-01	1.13E-01	4.91E-01	5.90E-01	3.90E-01	1.21E-01
CTRSOAS	32.902	-87.25	160	74	6/11/2013 7:00	6/11/2013 7:59	4.87E-01	5.29E-01	4.87E-01	2.75E-01	1.89E+00	3.92E-01	1.12E-01	5.39E-01	4.87E-01	4.63E-01	1.19E-01
CTRSOAS	32.902	-87.25	160	74	6/11/2013 8:00	6/11/2013 8:59	3.51E-01	5.07E-01	3.51E-01	2.51E-01	1.84E+00	5.55E-01	1.01E-01	6.19E-01	3.51E-01	4.73E-01	1.13E-01
CTRSOAS	32.902	-87.25	160	74	6/11/2013 9:00	6/11/2013 9:59	2.53E-01	3.86E-01	2.53E-01	1.70E-01	1.93E+00	6.92E-01	1.01E-01	7.25E-01	2.53E-01	3.99E-01	1.07E-01
CTRSOAS	32.902	-87.25	160	74	6/11/2013 10:00	6/11/2013 10:59	3.32E-01	2.62E-01	3.32E-01	1.01E-01	2.11E+00	8.34E-01	1.04E-01	8.35E-01	3.32E-01	3.30E-01	1.02E-01
CTRSOAS	32.902	-87.25	160	74	6/11/2013 11:00	6/11/2013 11:59	5.01E-01	1.87E-01	5.01E-01	6.15E-02	2.28E+00	1.09E+00	1.09E-01	9.20E-01	5.01E-01	2.95E-01	9.72E-02
CTRSOAS	32.902	-87.25	160	74	6/11/2013 12:00	6/11/2013 12:59	5.67E-01	1.42E-01	5.67E-01	3.79E-02	2.18E+00	1.43E+00	1.67E-01	9.56E-01	5.67E-01	2.71E-01	9.37E-02
CTRSOAS	32.902	-87.25	160	74	6/11/2013 13:00	6/11/2013 13:59	5.01E-01	1.51E-01	5.01E-01	2.56E-02	1.86E+00	1.67E+00	2.28E-01	9.46E-01	5.01E-01	2.73E-01	9.21E-02
CTRSOAS	32.902	-87.25	160	74	6/11/2013 14:00	6/11/2013 14:59	6.31E-01	3.01E-01	6.31E-01	5.90E-02	1.54E+00	1.76E+00	1.70E-01	8.99E-01	6.31E-01	3.70E-01	9.40E-02
CTRSOAS	32.902	-87.25	160	74	6/11/2013 15:00	6/11/2013 15:59	1.10E+00	4.98E-01	1.10E+00	1.49E-01	1.26E+00	1.44E+00	1.78E-01	8.11E-01	1.10E+00	4.54E-01	9.88E-02
CTRSOAS	32.902	-87.25	160	74	6/11/2013 16:00	6/11/2013 16:59	1.33E+00	6.92E-01	1.33E+00	2.49E-01	1.44E+00	1.07E+00	2.18E-01	7.34E-01	1.33E+00	5.17E-01	1.06E-01
CTRSOAS	32.902	-87.25	160	74	6/11/2013 17:00	6/11/2013 17:59	1.32E+00	9.36E-01	1.32E+00	3.70E-01	1.52E+00	8.18E-01	1.09E-01	6.92E-01	1.32E+00	6.25E-01	1.14E-01
CTRSOAS	32.902	-87.25	160	74	6/11/2013 18:00	6/11/2013 18:59	1.17E+00	1.27E+00	1.17E+00	5.88E-01	1.38E+00	5.65E-01	2.12E-01	6.50E-01	1.17E+00	8.37E-01	1.26E-01
CTRSOAS	32.902	-87.25	160	74	6/11/2013 19:00	6/11/2013 19:59	1.10E+00	1.53E+00	1.10E+00	7.68E-01	1.26E+00	3.91E-01	1.97E-01	6.11E-01	1.10E+00	1.01E+00	1.36E-01
CTRSOAS	32.902	-87.25	160	74	6/11/2013 20:00	6/11/2013 20:59	1.19E+00	1.55E+00	1.19E+00	7.58E-01	1.10E+00	3.12E-01	2.46E-01	6.16E-01	1.19E+00	9.86E-01	1.39E-01
CTRSOAS	32.902	-87.25	160	74	6/11/2013 21:00	6/11/2013 21:59	-999	1.57E+00	-999	7.42E-01	-999	2.71E-01	-999	6.00E-01	-999	9.53E-01	1.41E-01
CTRSOAS	32.902	-87.25	160	74	6/11/2013 22:00	6/11/2013 22:59	-999	1.67E+00	-999	7.69E-01	-999	2.68E-01	-999	5.61E-01	-999	9.95E-01	1.41E-01
CTRSOAS	32.902	-87.25	160	74	6/11/2013 23:00	6/11/2013 23:59	-999	1.72E+00	-999	7.81E-01	-999	2.80E-01	-999	5.47E-01	-999	1.02E+00	1.40E-01
CTRSOAS	32.902	-87.25	160	74	6/12/2013 0:00	6/12/2013 0:59	1.18E+00	1.70E+00	1.18E+00	7.73E-01	1.59E+00	2.90E-01	2.50E-01	5.49E-01	1.18E+00	1.03E+00	1.39E-01
CTRSOAS	32.902	-87.25	160	74	6/12/2013 1:00	6/12/2013 1:59	-999	1.64E+00	-999	7.59E-01	-999	3.07E-01	-999	5.65E-01	-999	1.02E+00	1.36E-01
CTRSOAS	32.902	-87.25	160	74	6/12/2013 2:00	6/12/2013 2:59	1.34E+00	1.59E+00	1.34E+00	7.39E-01	2.02E+00	3.39E-01	2.53E-01	6.00E-01	1.34E+00	1.02E+00	1.32E-01
CTRSOAS	32.902	-87.25	160	74	6/12/2013 3:00	6/12/2013 3:59	1.36E+00	1.62E+00	1.36E+00	7.68E-01	2.09E+00	4.21E-01	2.65E-01	6.39E-01	1.36E+00	1.07E+00	1.27E-01
CTRSOAS	32.902	-87.25	160	74	6/12/2013 4:00	6/12/2013 4:59	1.26E+00	1.77E+00	1.26E+00	8.98E-01	2.23E+00	5.91E-01	2.51E-01	6.53E-01	1.26E+00	1.23E+00	1.24E-01
CTRSOAS	32.902	-87.25	160	74	6/12/2013 5:00	6/12/2013 5:59	1.21E+00	1.38E+00	1.21E+00	6.40E-01	2.09E+00	6.48E-01	2.41E-01	5.82E-01	1.21E+00	9.03E-01	1.21E-01
CTRSOAS	32.902	-87.25	160	74	6/12/2013 6:00	6/12/2013 6:59	1.19E+00	1.06E+00	1.19E+00	4.06E-01	2.21E+00	6.71E-01	2.33E-01	5.56E-01	1.19E+00	6.36E-01	1.17E-01
CTRSOAS	32.902	-87.25	160	74	6/12/2013 7:00	6/12/2013 7:59	1.19E+00	1.15E+00	1.19E+00	4.66E-01	2.44E+00	7.72E-01	2.54E-01	5.65E-01	1.19E+00	7.24E-01	1.17E-01
CTRSOAS	32.902	-87.25	160	74	6/12/2013 8:00	6/12/2013 8:59	1.19E+00	1.31E+00	1.19E+00	5.83E-01	2.58E+00	8.54E-01	2.64E-01	5.92E-01	1.19E+00	8.90E-01	1.18E-01
CTRSOAS	32.902	-87.25	160	74	6/12/2013 9:00	6/12/2013 9:59	1.18E+00	1.44E+00	1.18E+00	6.40E-01	2.36E+00	1.08E+00	2.38E-01	6.31E-01	1.18E+00	1.01E+00	1.16E-01
CTRSOAS	32.902	-87.25	160	74	6/12/2013 10:00	6/12/2013 10:59	1.07E+00	1.51E+00	1.07E+00	6.39E-01	2.09E+00	1.40E+00	1.84E-01	6.65E-01	1.07E+00	1.08E+00	1.13E-01
CTRSOAS	32.902	-87.25	160	74	6/12/2013 11:00	6/12/2013 11:59	1.16E+00	1.48E+00	1.16E+00	5.72E-01	2.52E+00	1.57E+00	2.38E-01	6.73E-01	1.16E+00	1.08E+00	1.11E-01
CTRSOAS	32.902	-87.25	160	74	6/12/2013 12:00	6/12/2013 12:59	1.07E+00	1.37E+00	1.07E+00	4.64E-01	1.71E+00	1.60E+00	2.53E-01	6.70E-01	1.07E+00	1.03E+00	1.09E-01
CTRSOAS	32.902	-87.25	160	74	6/12/2013 13:00	6/12/2013 13:59	1.06E+00	1.24E+00	1.06E+00	3.41E-01	1.29E+00	1.36E+00	1.62E-01	6.29E-01	1.06E+00	9.26E-01	1.09E-01
CTRSOAS	32.902	-87.25	160	74	6/12/2013 14:00	6/12/2013 14:59	1.13E+00	1.15E+00	1.13E+00	2.75E-01	6.59E-01	9.52E-01	1.10E-01	5.62E-01	1.13E+00	8.22E-01	1.12E-01
CTRSOAS	32.902	-87.25	160	74	6/12/2013 15:00	6/12/2013 15:59	1.18E+00	1.03E+00	1.18E+00	2.41E-01	5.65E-01	5.45E-01	1.96E-01	4.72E-01	1.18E+00	6.67E-01	1.18E-01
CTRSOAS	32.902	-87.25	160	74	6/12/2013 16:00	6/12/2013 16:59	1.05E+00	8.88E-01	1.05E+00	2.02E-01	7.46E-01	3.37E-01	2.07E-01	3.83E-01	1.05E+00	5.09E-01	1.22E-01
CTRSOAS	32.902	-87.25	160	74	6/12/2013 17:00	6/12/2013 17:59	1.07E+00	8.40E-01	1.07E+00	2.37E-01	1.05E+00	2.58E-01	3.10E-01	3.94E-01	1.07E+00	4.69E-01	1.26E-01
CTRSOAS	32.902	-87.25	160	74	6/12/2013 18:00	6/12/2013 18:59	1.07E+00	8.35E-01	1.07E+00	2.74E-01	5.52E-01	1.97E-01	2.97E-01	4.23E-01	1.07E+00	4.58E-01	1.32E-01
CTRSOAS	32.902	-87.25	160	74	6/12/2013 19:00	6/12/2013 19:59	9.53E-01	8.74E-01	9.53E-01	2.66E-01	5.01E-01	1.67E-01	2.03E-01	4.36E-01	9.53E-01	4.42E-01	1.34E-01
CTRSOAS	32.902	-87.25	160	74	6/12/2013 20:00	6/12/2013 20:59	8.99E-01	9.28E-01	8.99E-01	1.97E-01	4.44E-01	1.68E-01	2.08E-01	4.22E-01	8.99E-01	3.92E-01	1.30E-01
CTRSOAS	32.902	-87.25	160	74	6/12/2013 21:00	6/12/2013 21:59	1.08E+00	1.08E+00	1.08E+00	1.84E-01	3.90E-01	2.24E-01	2.07E-01	4.42E-01	1.08E+00	4.59E-01	1.27E-01
CTRSOAS	32.902	-87.25	160	74	6/12/2013 22:00	6/12/2013 22:59	1.12E+00	1.38E+00	1.12E+00	2.68E-01	3.63E-01	4.55E-01	1.52E-01	5.89E-01	1.12E+00	6.78E-01	1.22E-01
CTRSOAS	32.902	-87.25	160	74	6/12/2013 23:00	6/12/2013 23:59	1.18E+00	1.61E+00	1.18E+00	3.44E-01	3.55E-01	6.70E-01	2.26E-01	7.62E-01	1.18E+00	8.61E-01	1.21E-01
CTRSOAS	32.902	-87.25	160	74	6/13/2013 0:00	6/13/2013 0:59	1.31E+00	1.62E+00	1.31E+00	3.32E-01	6.14E-01	7.19E-01	1.83E-01	7.79E-01	1.31E+00	8.80E-01	1.20E-01
CTRSOAS	32.902	-87.25	160	74	6/13/2013 1:00	6/13/2013 1:59	1.37E+00	1.44E+00	1.37E+00	2.64E-01	7.55E-01	7.43E-01	1.74E-01	7.58E-01	1.37E+00	8.16E-01	1.17E-01
CTRSOAS	32.902	-87.25	160	74	6/13/2013 2:00	6/13/2013 2:59	-999	1.20E+00	-999	2.14E-01	-999	6.90E-01	-999	7.24E-01	-999	7.02E-01	1.15E-01
CTRSOAS	32.902	-87.25	160	74	6/13/2013 3:00	6/13/2013 3:59	1.89E+00	1.07E+00	1.89E+00	2.39E-01	1.04E+00	5.14E-01	1.72E-01	6.47E-01	1.89E+00	5.98E-01	1.16E-01
CTRSOAS	32.902	-87.25	160	74	6/13/2013 4:00	6/13/2013 4:59	1.93E+00	9.70E-01	1.93E+00	2.45E-01	1.22E+00	4.85E-01	2.06E-01	5.91E-01	1.93E+00	5.48E-01	1.16E-01
CTRSOAS	32.902	-87.25	160	74	6/13/2013 5:00	6/13/2013 5:59	2.18E+00	9.25E-01	2.18E+00	2.21E-01	1.17E+00	7.00E-01	1.88E-01	5.81E-01	2.18E+00	5.15E-01	1.12E-01
CTRSOAS	32.902	-87.25	160	74	6/13/2013 6:00	6/13/2013 6:59	2.30E+00	9.79E-01	2.30E+00	2.22E-01	1.36E+00	1.23E+00	2.17E-01	6.08E-01	2.30E+00	5.61E-01	1.08E-01
CTRSOAS	32.902	-87.25	160	74	6/13/2013 7:00	6/13/2013 7:59	2.14E+00	1.09E+00	2.14E+00	2.41E-01	1.71E+00	2.08E+00	2.22E-01	6.52E-01	2.14E+00	6.59E-01	1.03E-01
CTRSOAS	32.902	-87.25	160	74	6/13/2013 8:00	6/13/2013 8:59	2.15E+00	1.20E+00	2.15E+00	2.64E-01	2.04E+00	3.00E+00	2.74E-01	7.07E-01	2.15E+00	7.82E-01	1.00E-01
CTRSOAS	32.902	-87.25	160	74	6/13/2013 9:00	6/13/2013 9:59	2.17E+00	1.30E+00	2.17E+00	2.77E-01	2.23E+00	3.61E+00	3.01E-01	8.09E-01	2.17E+00	8.96E-01	9.88E-02
CTRSOAS	32.902	-87.25	160	74	6/13/2013 10:00	6/13/2013 10:59	2.15E+00	1.42E+00	2.15E+00	2.87E-01	2.53E+00	3.52E+00	3.46E-01	8.87E-01	2.15E+00	1.00E+00	9.95E-02
CTRSOAS	32.902	-87.25	160	74	6/13/2013 11:00	6/13/2013 11:59	2.13E+00	1.53E+00	2.13E+00	3.54E-01	2.80E+00	2.87E+00	3.45E-01	8.92E-01	2.13E+00	1.16E+00	1.02E-01
CTRSOAS	32.902	-87.25	160	74	6/13/2013 12:00	6/13/2013 12:59	1.73E+00	1.53E+00	1.73E+00	4.12E-01	2.27E+00	2.64E+00	3.69E-01	9.55E-01	1.73E+00	1.29E+00	1.04E-01
CTRSOAS	32.902	-87.25	160	74	6/13/2013 13:00	6/13/2013 13:59	1.27E+00	1.31E+00	1.27E+00	3.65E-01	1.16E+00	2.50E+00	3.38E-01	1.31E+00	1.27E+00	1.21E+00	1.03E-01
CTRSOAS	32.902	-87.25	160	74	6/13/2013 14:00	6/13/2013 14:59	-999	1.03E+00	-999	3.46E-01	-999	1.52E+00	-999	1.26E+00	-999	9.32E-01	1.06E-01
CTRSOAS	32.902	-87.25	160	74	6/13/2013 15:00	6/13/2013 15:59	1.16E+00	9.20E-01	1.16E+00	3.51E-01	4.41E-01	8.36E-01	4.66E-01	9.69E-01	1.16E+00	7.52E-01	1.12E-01
CTRSOAS	32.902	-87.25	160	74	6/13/2013 16:00	6/13/2013 16:59	1.18E+00	8.36E-01	1.18E+00	1.97E-01	5.42E-01	6.46E-01	7.75E-01	1.22E+00	1.18E+00	5.88E-01	1.11E-01
CTRSOAS	32.902	-87.25	160	74	6/13/2013 17:00	6/13/2013 17:59	1.14E+00	9.38E-01	1.14E+00	2.18E-01	4.76E-01	7.44E-01	4.96E-01	1.42E+00	1.14E+00	6.33E-01	1.09E-01
CTRSOAS	32.902	-87.25	160	74	6/13/2013 18:00	6/13/2013 18:59	1.20E+00	1.03E+00	1.20E+00	4.07E-01	4.22E-01	5.57E-01	2.39E-01	1.22E+00	1.20E+00	7.13E-01	1.16E-01
CTRSOAS	32.902	-87.25	160	74	6/13/2013 19:00	6/13/2013 19:59	1.22E+00	9.58E-01	1.22E+00	3.95E-01	6.71E-01	3.34E-01	2.47E-01	9.30E-01	1.22E+00	6.26E-01	1.23E-01
CTRSOAS	32.902	-87.25	160	74	6/13/2013 20:00	6/13/2013 20:59	1.54E+00	9.17E-01	1.54E+00	3.42E-01	8.15E-01	2.82E-01	2.13E-01	7.45E-01	1.54E+00	5.52E-01	1.25E-01
CTRSOAS	32.902	-87.25	160	74	6/13/2013 21:00	6/13/2013 21:59	1.83E+00	9.19E-01	1.83E+00	3.25E-01	9.23E-01	2.51E-01	2.34E-01	5.77E-01	1.83E+00	5.20E-01	1.28E-01
CTRSOAS	32.902	-87.25	160	74	6/13/2013 22:00	6/13/2013 22:59	1.78E+00	9.42E-01	1.78E+00	2.67E-01	9.05E-01	2.54E-01	2.90E-01	5.67E-01	1.78E+00	4.72E-01	1.26E-01
CTRSOAS	32.902	-87.25	160	74	6/13/2013 23:00	6/13/2013 23:59	1.87E+00	1.01E+00	1.87E+00	1.86E-01	9.59E-01	2.74E-01	2.74E-01	6.83E-01	1.87E+00	4.28E-01	1.22E-01
CTRSOAS	32.902	-87.25	160	74	6/14/2013 0:00	6/14/2013 0:59	2.04E+00	1.09E+00	2.04E+00	1.73E-01	1.16E+00	2.94E-01	2.06E-01	8.21E-01	2.04E+00	4.61E-01	1.20E-01
CTRSOAS	32.902	-87.25	160	74	6/14/2013 1:00	6/14/2013 1:59	2.21E+00	9.53E-01	2.21E+00	1.71E-01	1.21E+00	2.79E-01	3.34E-01	1.03E+00	2.21E+00	4.71E-01	1.18E-01
CTRSOAS	32.902	-87.25	160	74	6/14/2013 2:00	6/14/2013 2:59	2.16E+00	8.55E-01	2.16E+00	2.04E-01	1.46E+00	2.89E-01	3.80E-01	1.31E+00	2.16E+00	5.10E-01	1.16E-01
CTRSOAS	32.902	-87.25	160	74	6/14/2013 3:00	6/14/2013 3:59	2.76E-01	8.04E-01	2.76E-01	2.30E-01	5.83E-01	3.41E-01	3.01E-02	1.48E+00	2.76E-01	5.59E-01	1.15E-01
CTRSOAS	32.902	-87.25	160	74	6/14/2013 4:00	6/14/2013 4:59	1.55E-01	7.87E-01	1.55E-01	2.50E-01	9.00E-01	4.65E-01	1.99E-02	1.69E+00	1.55E-01	6.41E-01	1.13E-01
CTRSOAS	32.902	-87.25	160	74	6/14/2013 5:00	6/14/2013 5:59	8.80E-01	7.97E-01	8.80E-01	2.87E-01	2.11E+00	6.73E-01	3.01E-01	1.71E+00	8.80E-01	7.17E-01	1.11E-01
CTRSOAS	32.902	-87.25	160	74	6/14/2013 6:00	6/14/2013 6:59	9.47E-01	9.01E-01	9.47E-01	3.77E-01	2.49E+00	8.55E-01	3.03E-01	1.52E+00	9.47E-01	8.05E-01	1.11E-01
CTRSOAS	32.902	-87.25	160	74	6/14/2013 7:00	6/14/2013 7:59	8.44E-01	1.11E+00	8.44E-01	7.01E-01	2.45E+00	7.27E-01	3.66E-01	1.54E+00	8.44E-01	1.05E+00	1.18E-01
CTRSOAS	32.902	-87.25	160	74	6/14/2013 8:00	6/14/2013 8:59	6.83E-01	1.25E+00	6.83E-01	1.01E+00	2.75E+00	3.84E-01	2.93E-01	1.01E+00	6.83E-01	1.25E+00	1.29E-01
CTRSOAS	32.902	-87.25	160	74	6/14/2013 9:00	6/14/2013 9:59	5.51E-01	7.69E-01	5.51E-01	6.24E-01	3.06E+00	2.84E-01	2.44E-01	6.71E-01	5.51E-01	8.13E-01	1.24E-01
CTRSOAS	32.902	-87.25	160	74	6/14/2013 10:00	6/14/2013 10:59	4.45E-01	4.32E-01	4.45E-01	3.40E-01	2.83E+00	2.23E-01	2.69E-01	5.29E-01	4.45E-01	5.03E-01	1.16E-01
CTRSOAS	32.902	-87.25	160	74	6/14/2013 11:00	6/14/2013 11:59	3.27E-01	2.63E-01	3.27E-01	1.85E-01	2.92E+00	2.16E-01	2.72E-01	4.94E-01	3.27E-01	3.31E-01	1.08E-01
CTRSOAS	32.902	-87.25	160	74	6/14/2013 12:00	6/14/2013 12:59	3.46E-01	2.39E-01	3.46E-01	1.60E-01	1.99E+00	2.40E-01	3.03E-01	5.23E-01	3.46E-01	2.94E-01	1.04E-01
CTRSOAS	32.902	-87.25	160	74	6/14/2013 13:00	6/14/2013 13:59	3.45E-01	2.74E-01	3.45E-01	1.85E-01	1.48E+00	2.32E-01	3.35E-01	6.81E-01	3.45E-01	2.96E-01	1.02E-01
CTRSOAS	32.902	-87.25	160	74	6/14/2013 14:00	6/14/2013 14:59	3.36E-01	2.60E-01	3.36E-01	1.46E-01	1.36E+00	2.37E-01	3.92E-01	8.40E-01	3.36E-01	2.45E-01	1.00E-01
CTRSOAS	32.902	-87.25	160	74	6/14/2013 15:00	6/14/2013 15:59	-999	3.23E-01	-999	1.62E-01	-999	2.27E-01	-999	8.61E-01	-999	2.53E-01	1.06E-01
CTRSOAS	32.902	-87.25	160	74	6/14/2013 16:00	6/14/2013 16:59	4.00E-01	4.51E-01	4.00E-01	2.32E-01	1.01E+00	2.00E-01	2.92E-01	9.69E-01	4.00E-01	3.18E-01	1.17E-01
CTRSOAS	32.902	-87.25	160	74	6/14/2013 17:00	6/14/2013 17:59	4.21E-01	5.60E-01	4.21E-01	2.85E-01	1.12E+00	1.82E-01	3.21E-01	1.11E+00	4.21E-01	3.76E-01	1.24E-01
CTRSOAS	32.902	-87.25	160	74	6/14/2013 18:00	6/14/2013 18:59	4.62E-01	6.41E-01	4.62E-01	3.08E-01	1.17E+00	1.72E-01	4.38E-01	1.36E+00	4.62E-01	4.07E-01	1.27E-01
CTRSOAS	32.902	-87.25	160	74	6/14/2013 19:00	6/14/2013 19:59	4.90E-01	6.57E-01	4.90E-01	2.94E-01	9.25E-01	1.47E-01	2.70E-01	1.44E+00	4.90E-01	3.83E-01	1.30E-01
CTRSOAS	32.902	-87.25	160	74	6/14/2013 20:00	6/14/2013 20:59	5.63E-01	7.21E-01	5.63E-01	3.25E-01	1.08E+00	1.34E-01	4.26E-01	1.34E+00	5.63E-01	4.13E-01	1.36E-01
CTRSOAS	32.902	-87.25	160	74	6/14/2013 21:00	6/14/2013 21:59	-999	9.04E-01	-999	4.52E-01	-999	1.47E-01	-999	1.30E+00	-999	5.62E-01	1.42E-01
CTRSOAS	32.902	-87.25	160	74	6/14/2013 22:00	6/14/2013 22:59	5.96E-01	1.13E+00	5.96E-01	6.15E-01	1.22E+00	1.99E-01	4.85E-01	1.35E+00	5.96E-01	7.87E-01	1.44E-01
CTRSOAS	32.902	-87.25	160	74	6/14/2013 23:00	6/14/2013 23:59	6.16E-01	1.21E+00	6.16E-01	6.58E-01	1.38E+00	2.85E-01	5.68E-01	1.44E+00	6.16E-01	8.80E-01	1.42E-01
CTRSOAS	32.902	-87.25	160	74	6/15/2013 0:00	6/15/2013 0:59	5.73E-01	1.21E+00	5.73E-01	6.64E-01	1.45E+00	3.42E-01	5.52E-01	1.52E+00	5.73E-01	9.06E-01	1.39E-01
CTRSOAS	32.902	-87.25	160	74	6/15/2013 1:00	6/15/2013 1:59	5.96E-01	1.17E+00	5.96E-01	6.65E-01	1.78E+00	4.44E-01	5.73E-01	1.60E+00	5.96E-01	9.24E-01	1.36E-01
CTRSOAS	32.902	-87.25	160	74	6/15/2013 2:00	6/15/2013 2:59	6.33E-01	1.16E+00	6.33E-01	6.59E-01	2.51E+00	5.52E-01	5.86E-01	1.67E+00	6.33E-01	9.21E-01	1.33E-01
CTRSOAS	32.902	-87.25	160	74	6/15/2013 3:00	6/15/2013 3:59	5.52E-01	1.17E+00	5.52E-01	6.52E-01	3.26E+00	7.52E-01	9.40E-01	1.72E+00	5.52E-01	9.19E-01	1.29E-01
CTRSOAS	32.902	-87.25	160	74	6/15/2013 4:00	6/15/2013 4:59	5.06E-01	1.15E+00	5.06E-01	6.37E-01	3.58E+00	1.15E+00	1.00E+00	1.76E+00	5.06E-01	9.17E-01	1.23E-01
CTRSOAS	32.902	-87.25	160	74	6/15/2013 5:00	6/15/2013 5:59	4.04E-01	1.16E+00	4.04E-01	6.27E-01	4.05E+00	1.80E+00	1.20E+00	1.82E+00	4.04E-01	9.28E-01	1.16E-01
CTRSOAS	32.902	-87.25	160	74	6/15/2013 6:00	6/15/2013 6:59	4.11E-01	1.21E+00	4.11E-01	6.41E-01	4.42E+00	2.75E+00	9.85E-01	1.93E+00	4.11E-01	9.83E-01	1.10E-01
CTRSOAS	32.902	-87.25	160	74	6/15/2013 7:00	6/15/2013 7:59	3.60E-01	1.32E+00	3.60E-01	6.89E-01	5.13E+00	3.83E+00	1.07E+00	2.05E+00	3.60E-01	1.10E+00	1.06E-01
CTRSOAS	32.902	-87.25	160	74	6/15/2013 8:00	6/15/2013 8:59	4.68E-01	1.51E+00	4.68E-01	8.03E-01	5.26E+00	4.73E+00	7.59E-01	2.12E+00	4.68E-01	1.29E+00	1.04E-01
CTRSOAS	32.902	-87.25	160	74	6/15/2013 9:00	6/15/2013 9:59	2.94E-01	1.73E+00	2.94E-01	9.78E-01	6.23E+00	5.10E+00	1.09E+00	2.06E+00	2.94E-01	1.53E+00	1.04E-01
CTRSOAS	32.902	-87.25	160	74	6/15/2013 10:00	6/15/2013 10:59	1.45E-01	1.73E+00	1.45E-01	1.05E+00	5.93E+00	5.12E+00	1.72E+00	1.92E+00	1.45E-01	1.60E+00	1.04E-01
CTRSOAS	32.902	-87.25	160	74	6/15/2013 11:00	6/15/2013 11:59	2.67E-01	1.55E+00	2.67E-01	9.62E-01	6.04E+00	5.32E+00	1.09E+00	1.83E+00	2.67E-01	1.50E+00	1.03E-01
CTRSOAS	32.902	-87.25	160	74	6/15/2013 12:00	6/15/2013 12:59	3.32E-01	1.40E+00	3.32E-01	8.84E-01	4.84E+00	5.61E+00	9.97E-01	1.76E+00	3.32E-01	1.40E+00	1.02E-01
CTRSOAS	32.902	-87.25	160	74	6/15/2013 13:00	6/15/2013 13:59	-999	1.31E+00	-999	8.40E-01	-999	5.04E+00	-999	1.64E+00	-999	1.31E+00	1.02E-01
CTRSOAS	32.902	-87.25	160	74	6/15/2013 14:00	6/15/2013 14:59	8.18E-01	1.60E+00	8.18E-01	1.09E+00	3.58E+00	3.68E+00	7.32E-01	1.85E+00	8.18E-01	1.57E+00	1.06E-01
CTRSOAS	32.902	-87.25	160	74	6/15/2013 15:00	6/15/2013 15:59	1.89E+00	1.73E+00	1.89E+00	1.17E+00	2.41E+00	2.26E+00	6.27E-01	2.20E+00	1.89E+00	1.62E+00	1.12E-01
CTRSOAS	32.902	-87.25	160	74	6/15/2013 16:00	6/15/2013 16:59	2.16E+00	1.77E+00	2.16E+00	1.16E+00	2.33E+00	1.49E+00	6.65E-01	2.32E+00	2.16E+00	1.55E+00	1.16E-01
CTRSOAS	32.902	-87.25	160	74	6/15/2013 17:00	6/15/2013 17:59	2.50E+00	1.95E+00	2.50E+00	1.25E+00	1.57E+00	1.35E+00	5.70E-01	2.46E+00	2.50E+00	1.65E+00	1.19E-01
CTRSOAS	32.902	-87.25	160	74	6/15/2013 18:00	6/15/2013 18:59	2.33E+00	2.01E+00	2.33E+00	1.26E+00	1.19E+00	1.32E+00	4.92E-01	2.60E+00	2.33E+00	1.67E+00	1.19E-01
CTRSOAS	32.902	-87.25	160	74	6/15/2013 19:00	6/15/2013 19:59	2.38E+00	2.04E+00	2.38E+00	1.25E+00	1.12E+00	1.11E+00	5.20E-01	2.64E+00	2.38E+00	1.64E+00	1.21E-01
CTRSOAS	32.902	-87.25	160	74	6/15/2013 20:00	6/15/2013 20:59	2.39E+00	2.18E+00	2.39E+00	1.34E+00	1.10E+00	8.01E-01	4.79E-01	2.52E+00	2.39E+00	1.71E+00	1.26E-01
CTRSOAS	32.902	-87.25	160	74	6/15/2013 21:00	6/15/2013 21:59	2.16E+00	2.29E+00	2.16E+00	1.40E+00	1.10E+00	6.80E-01	5.44E-01	2.38E+00	2.16E+00	1.77E+00	1.30E-01
CTRSOAS	32.902	-87.25	160	74	6/15/2013 22:00	6/15/2013 22:59	2.01E+00	2.32E+00	2.01E+00	1.43E+00	1.14E+00	5.92E-01	5.32E-01	2.26E+00	2.01E+00	1.79E+00	1.32E-01
CTRSOAS	32.902	-87.25	160	74	6/15/2013 23:00	6/15/2013 23:59	2.20E+00	2.37E+00	2.20E+00	1.46E+00	1.25E+00	5.36E-01	6.17E-01	2.19E+00	2.20E+00	1.83E+00	1.34E-01
CTRSOAS	32.902	-87.25	160	74	6/16/2013 0:00	6/16/2013 0:59	2.17E+00	2.44E+00	2.17E+00	1.52E+00	1.52E+00	5.43E-01	6.75E-01	2.20E+00	2.17E+00	1.90E+00	1.35E-01
CTRSOAS	32.902	-87.25	160	74	6/16/2013 1:00	6/16/2013 1:59	2.15E+00	2.42E+00	2.15E+00	1.55E+00	1.85E+00	5.99E-01	7.50E-01	2.28E+00	2.15E+00	1.96E+00	1.33E-01
CTRSOAS	32.902	-87.25	160	74	6/16/2013 2:00	6/16/2013 2:59	2.13E+00	2.34E+00	2.13E+00	1.57E+00	1.87E+00	7.12E-01	7.13E-01	2.37E+00	2.13E+00	2.00E+00	1.29E-01
CTRSOAS	32.902	-87.25	160	74	6/16/2013 3:00	6/16/2013 3:59	2.20E+00	2.35E+00	2.20E+00	1.60E+00	1.91E+00	8.68E-01	7.18E-01	2.37E+00	2.20E+00	2.06E+00	1.24E-01
CTRSOAS	32.902	-87.25	160	74	6/16/2013 4:00	6/16/2013 4:59	2.23E+00	2.33E+00	2.23E+00	1.54E+00	1.98E+00	1.01E+00	7.52E-01	2.36E+00	2.23E+00	2.03E+00	1.22E-01
CTRSOAS	32.902	-87.25	160	74	6/16/2013 5:00	6/16/2013 5:59	2.27E+00	2.07E+00	2.27E+00	1.20E+00	2.08E+00	1.39E+00	6.96E-01	2.78E+00	2.27E+00	1.72E+00	1.20E-01
CTRSOAS	32.902	-87.25	160	74	6/16/2013 6:00	6/16/2013 6:59	2.21E+00	1.90E+00	2.21E+00	1.02E+00	2.54E+00	2.10E+00	8.81E-01	3.33E+00	2.21E+00	1.57E+00	1.15E-01
CTRSOAS	32.902	-87.25	160	74	6/16/2013 7:00	6/16/2013 7:59	2.08E+00	1.79E+00	2.08E+00	9.27E-01	2.86E+00	2.98E+00	8.90E-01	3.85E+00	2.08E+00	1.51E+00	1.10E-01
CTRSOAS	32.902	-87.25	160	74	6/16/2013 8:00	6/16/2013 8:59	2.01E+00	1.71E+00	2.01E+00	8.69E-01	2.84E+00	3.72E+00	9.14E-01	4.34E+00	2.01E+00	1.49E+00	1.07E-01
CTRSOAS	32.902	-87.25	160	74	6/16/2013 9:00	6/16/2013 9:59	1.90E+00	1.64E+00	1.90E+00	8.52E-01	3.00E+00	3.94E+00	8.49E-01	4.73E+00	1.90E+00	1.53E+00	1.06E-01
CTRSOAS	32.902	-87.25	160	74	6/16/2013 10:00	6/16/2013 10:59	1.73E+00	1.54E+00	1.73E+00	8.36E-01	3.30E+00	3.96E+00	9.12E-01	4.87E+00	1.73E+00	1.55E+00	1.04E-01
CTRSOAS	32.902	-87.25	160	74	6/16/2013 11:00	6/16/2013 11:59	1.70E+00	1.43E+00	1.70E+00	8.13E-01	3.47E+00	4.00E+00	9.63E-01	4.77E+00	1.70E+00	1.53E+00	1.03E-01
CTRSOAS	32.902	-87.25	160	74	6/16/2013 12:00	6/16/2013 12:59	1.69E+00	1.31E+00	1.69E+00	7.96E-01	3.45E+00	3.95E+00	8.86E-01	4.26E+00	1.69E+00	1.51E+00	1.03E-01
CTRSOAS	32.902	-87.25	160	74	6/16/2013 13:00	6/16/2013 13:59	1.60E+00	1.08E+00	1.60E+00	7.36E-01	3.56E+00	3.26E+00	9.23E-01	2.79E+00	1.60E+00	1.33E+00	1.04E-01
CTRSOAS	32.902	-87.25	160	74	6/16/2013 14:00	6/16/2013 14:59	1.31E+00	9.21E-01	1.31E+00	6.16E-01	2.70E+00	1.66E+00	6.60E-01	1.50E+00	1.31E+00	1.01E+00	1.11E-01
CTRSOAS	32.902	-87.25	160	74	6/16/2013 15:00	6/16/2013 15:59	1.22E+00	1.04E+00	1.22E+00	6.35E-01	1.13E+00	7.37E-01	4.15E-01	8.95E-01	1.22E+00	9.16E-01	1.22E-01
CTRSOAS	32.902	-87.25	160	74	6/16/2013 16:00	6/16/2013 16:59	1.37E+00	1.07E+00	1.37E+00	6.34E-01	1.34E-01	4.16E-01	4.31E-01	7.08E-01	1.37E+00	8.80E-01	1.32E-01
CTRSOAS	32.902	-87.25	160	74	6/16/2013 17:00	6/16/2013 17:59	1.52E+00	1.00E+00	1.52E+00	5.28E-01	1.83E-01	3.02E-01	4.71E-01	7.09E-01	1.52E+00	7.63E-01	1.35E-01
CTRSOAS	32.902	-87.25	160	74	6/16/2013 18:00	6/16/2013 18:59	1.52E+00	1.00E+00	1.52E+00	4.73E-01	6.57E-02	2.80E-01	4.13E-01	7.39E-01	1.52E+00	7.05E-01	1.35E-01
CTRSOAS	32.902	-87.25	160	74	6/16/2013 19:00	6/16/2013 19:59	-999	1.11E+00	-999	5.20E-01	-999	2.79E-01	-999	7.26E-01	-999	7.48E-01	1.36E-01
CTRSOAS	32.902	-87.25	160	74	6/16/2013 20:00	6/16/2013 20:59	-999	1.15E+00	-999	5.18E-01	-999	2.69E-01	-999	7.06E-01	-999	7.38E-01	1.37E-01
CTRSOAS	32.902	-87.25	160	74	6/16/2013 21:00	6/16/2013 21:59	1.72E+00	1.16E+00	1.72E+00	5.14E-01	7.04E-02	2.55E-01	2.46E-01	6.83E-01	1.72E+00	7.26E-01	1.37E-01
CTRSOAS	32.902	-87.25	160	74	6/16/2013 22:00	6/16/2013 22:59	1.95E+00	1.18E+00	1.95E+00	5.27E-01	3.23E-01	2.48E-01	2.81E-01	6.60E-01	1.95E+00	7.36E-01	1.38E-01
CTRSOAS	32.902	-87.25	160	74	6/16/2013 23:00	6/16/2013 23:59	2.03E+00	1.23E+00	2.03E+00	5.78E-01	5.39E-01	2.47E-01	3.15E-01	6.44E-01	2.03E+00	7.87E-01	1.38E-01
CTRSOAS	32.902	-87.25	160	74	6/17/2013 0:00	6/17/2013 0:59	1.83E+00	1.38E+00	1.83E+00	7.44E-01	2.25E+00	2.66E-01	6.12E-01	6.43E-01	1.83E+00	9.64E-01	1.40E-01
CTRSOAS	32.902	-87.25	160	74	6/17/2013 1:00	6/17/2013 1:59	-999	1.54E+00	-999	9.35E-01	-999	3.08E-01	-999	6.66E-01	-999	1.18E+00	1.39E-01
CTRSOAS	32.902	-87.25	160	74	6/17/2013 2:00	6/17/2013 2:59	1.93E+00	1.60E+00	1.93E+00	1.04E+00	1.15E+00	3.80E-01	3.32E-01	7.02E-01	1.93E+00	1.30E+00	1.33E-01
CTRSOAS	32.902	-87.25	160	74	6/17/2013 3:00	6/17/2013 3:59	1.64E+00	1.67E+00	1.64E+00	1.11E+00	2.61E+00	5.35E-01	6.10E-01	8.09E-01	1.64E+00	1.40E+00	1.23E-01
CTRSOAS	32.902	-87.25	160	74	6/17/2013 4:00	6/17/2013 4:59	2.16E+00	1.86E+00	2.16E+00	1.28E+00	2.55E+00	7.14E-01	5.22E-01	9.76E-01	2.16E+00	1.62E+00	1.19E-01
CTRSOAS	32.902	-87.25	160	74	6/17/2013 5:00	6/17/2013 5:59	2.57E+00	2.38E+00	2.57E+00	1.83E+00	1.72E+00	8.47E-01	3.19E-01	1.12E+00	2.57E+00	2.23E+00	1.28E-01
CTRSOAS	32.902	-87.25	160	74	6/17/2013 6:00	6/17/2013 6:59	2.07E+00	2.57E+00	2.07E+00	2.04E+00	2.14E+00	1.18E+00	3.49E-01	1.39E+00	2.07E+00	2.49E+00	1.36E-01
CTRSOAS	32.902	-87.25	160	74	6/17/2013 7:00	6/17/2013 7:59	2.17E+00	2.18E+00	2.17E+00	1.63E+00	2.07E+00	2.05E+00	3.20E-01	1.69E+00	2.17E+00	2.19E+00	1.25E-01
CTRSOAS	32.902	-87.25	160	74	6/17/2013 8:00	6/17/2013 8:59	2.09E+00	1.55E+00	2.09E+00	1.07E+00	2.31E+00	2.29E+00	2.81E-01	1.77E+00	2.09E+00	1.64E+00	1.19E-01
CTRSOAS	32.902	-87.25	160	74	6/17/2013 9:00	6/17/2013 9:59	1.97E+00	1.14E+00	1.97E+00	7.87E-01	2.43E+00	2.12E+00	3.75E-01	1.66E+00	1.97E+00	1.29E+00	1.17E-01
CTRSOAS	32.902	-87.25	160	74	6/17/2013 10:00	6/17/2013 10:59	1.60E+00	9.98E-01	1.60E+00	7.33E-01	2.69E+00	1.82E+00	3.91E-01	1.51E+00	1.60E+00	1.14E+00	1.17E-01
CTRSOAS	32.902	-87.25	160	74	6/17/2013 11:00	6/17/2013 11:59	1.01E+00	9.38E-01	1.01E+00	7.69E-01	2.63E+00	1.45E+00	2.82E-01	1.34E+00	1.01E+00	1.10E+00	1.19E-01
CTRSOAS	32.902	-87.25	160	74	6/17/2013 12:00	6/17/2013 12:59	4.44E-01	1.15E+00	4.44E-01	9.93E-01	2.02E+00	1.24E+00	1.82E-01	1.17E+00	4.44E-01	1.28E+00	1.22E-01
CTRSOAS	32.902	-87.25	160	74	6/17/2013 13:00	6/17/2013 13:59	9.13E-01	1.74E+00	9.13E-01	1.49E+00	2.52E+00	1.30E+00	9.50E-01	1.06E+00	9.13E-01	1.78E+00	1.26E-01
CTRSOAS	32.902	-87.25	160	74	6/17/2013 14:00	6/17/2013 14:59	1.39E+00	2.51E+00	1.39E+00	2.04E+00	1.99E+00	1.35E+00	8.55E-01	1.04E+00	1.39E+00	2.43E+00	1.30E-01
CTRSOAS	32.902	-87.25	160	74	6/17/2013 15:00	6/17/2013 15:59	2.08E+00	3.25E+00	2.08E+00	2.53E+00	1.43E+00	1.46E+00	6.41E-01	1.09E+00	2.08E+00	3.11E+00	1.31E-01
CTRSOAS	32.902	-87.25	160	74	6/17/2013 16:00	6/17/2013 16:59	2.73E+00	3.76E+00	2.73E+00	2.89E+00	7.28E-01	1.28E+00	4.52E-01	1.06E+00	2.73E+00	3.52E+00	1.35E-01
CTRSOAS	32.902	-87.25	160	74	6/17/2013 17:00	6/17/2013 17:59	3.03E+00	4.06E+00	3.03E+00	3.11E+00	4.51E-01	1.16E+00	4.52E-01	1.00E+00	3.03E+00	3.68E+00	1.37E-01
CTRSOAS	32.902	-87.25	160	74	6/17/2013 18:00	6/17/2013 18:59	3.61E+00	3.73E+00	3.61E+00	2.64E+00	3.08E-01	1.06E+00	4.08E-01	9.68E-01	3.61E+00	3.15E+00	1.37E-01
CTRSOAS	32.902	-87.25	160	74	6/17/2013 19:00	6/17/2013 19:59	2.45E+00	3.60E+00	2.45E+00	2.42E+00	2.76E-01	1.03E+00	3.03E-01	9.33E-01	2.45E+00	2.89E+00	1.38E-01
CTRSOAS	32.902	-87.25	160	74	6/17/2013 20:00	6/17/2013 20:59	2.00E-01	4.12E+00	2.00E-01	2.88E+00	5.06E-01	1.06E+00	1.21E-02	9.01E-01	2.00E-01	3.35E+00	1.41E-01
CTRSOAS	32.902	-87.25	160	74	6/17/2013 21:00	6/17/2013 21:59	-999	4.19E+00	-999	3.02E+00	-999	1.04E+00	-999	8.40E-01	-999	3.46E+00	1.43E-01
CTRSOAS	32.902	-87.25	160	74	6/17/2013 22:00	6/17/2013 22:59	-999	2.35E+00	-999	1.75E+00	-999	5.33E-01	-999	5.03E-01	-999	1.98E+00	1.41E-01
CTRSOAS	32.902	-87.25	160	74	6/17/2013 23:00	6/17/2013 23:59	-999	7.50E-01	-999	5.61E-01	-999	1.32E-01	-999	2.23E-01	-999	6.47E-01	1.42E-01
CTRSOAS	32.902	-87.25	160	74	6/18/2013 0:00	6/18/2013 0:59	-999	6.11E-01	-999	4.73E-01	-999	9.36E-02	-999	1.68E-01	-999	5.38E-01	1.44E-01
CTRSOAS	32.902	-87.25	160	74	6/18/2013 1:00	6/18/2013 1:59	9.16E-02	1.47E+00	9.16E-02	1.10E+00	5.98E-01	2.26E-01	9.36E-03	3.35E-01	9.16E-02	1.24E+00	1.43E-01
CTRSOAS	32.902	-87.25	160	74	6/18/2013 2:00	6/18/2013 2:59	1.71E-01	1.83E+00	1.71E-01	1.32E+00	1.10E+00	3.49E-01	2.73E+00	4.58E-01	1.71E-01	1.54E+00	1.38E-01
CTRSOAS	32.902	-87.25	160	74	6/18/2013 3:00	6/18/2013 3:59	2.06E-01	1.82E+00	2.06E-01	1.23E+00	1.12E+00	4.42E-01	2.26E-01	5.65E-01	2.06E-01	1.50E+00	1.33E-01
CTRSOAS	32.902	-87.25	160	74	6/18/2013 4:00	6/18/2013 4:59	2.61E-01	1.63E+00	2.61E-01	1.05E+00	1.77E+00	4.43E-01	4.24E-02	5.78E-01	2.61E-01	1.33E+00	1.31E-01
CTRSOAS	32.902	-87.25	160	74	6/18/2013 5:00	6/18/2013 5:59	3.16E-01	1.48E+00	3.16E-01	9.64E-01	2.31E+00	4.12E-01	2.01E-02	5.56E-01	3.16E-01	1.23E+00	1.33E-01
CTRSOAS	32.902	-87.25	160	74	6/18/2013 6:00	6/18/2013 6:59	3.37E-01	1.69E+00	3.37E-01	1.25E+00	2.20E+00	6.88E-01	2.56E-02	6.50E-01	3.37E-01	1.54E+00	1.36E-01
CTRSOAS	32.902	-87.25	160	74	6/18/2013 7:00	6/18/2013 7:59	4.39E-01	9.75E-01	4.39E-01	6.69E-01	2.37E+00	1.03E+00	8.32E-02	8.88E-01	4.39E-01	9.33E-01	1.25E-01
CTRSOAS	32.902	-87.25	160	74	6/18/2013 8:00	6/18/2013 8:59	3.68E-01	3.89E-01	3.68E-01	1.98E-01	2.51E+00	9.39E-01	9.86E-02	9.85E-01	3.68E-01	4.02E-01	1.18E-01
CTRSOAS	32.902	-87.25	160	74	6/18/2013 9:00	6/18/2013 9:59	3.28E-01	3.03E-01	3.28E-01	1.72E-01	8.92E-01	7.76E-01	4.86E-02	8.96E-01	3.28E-01	3.44E-01	1.18E-01
CTRSOAS	32.902	-87.25	160	74	6/18/2013 10:00	6/18/2013 10:59	3.40E-01	2.99E-01	3.40E-01	1.88E-01	1.54E+00	8.84E-01	4.19E-02	1.02E+00	3.40E-01	3.71E-01	1.18E-01
CTRSOAS	32.902	-87.25	160	74	6/18/2013 11:00	6/18/2013 11:59	4.10E-01	3.13E-01	4.10E-01	2.12E-01	2.29E+00	1.00E+00	1.75E-01	1.06E+00	4.10E-01	4.06E-01	1.18E-01
CTRSOAS	32.902	-87.25	160	74	6/18/2013 12:00	6/18/2013 12:59	4.83E-01	3.26E-01	4.83E-01	2.27E-01	2.64E+00	1.08E+00	2.36E-01	1.02E+00	4.83E-01	4.15E-01	1.16E-01
CTRSOAS	32.902	-87.25	160	74	6/18/2013 13:00	6/18/2013 13:59	4.12E-01	2.04E-01	4.12E-01	1.35E-01	1.97E+00	5.83E-01	2.26E-01	5.37E-01	4.12E-01	2.32E-01	1.13E-01
CTRSOAS	32.902	-87.25	160	74	6/18/2013 14:00	6/18/2013 14:59	3.95E-01	8.45E-02	3.95E-01	5.41E-02	1.30E+00	2.12E-01	1.45E-01	2.06E-01	3.95E-01	8.54E-02	1.07E-01
CTRSOAS	32.902	-87.25	160	74	6/18/2013 15:00	6/18/2013 15:59	2.73E-01	1.37E-01	2.73E-01	5.65E-02	8.87E-01	2.40E-01	4.40E-02	2.05E-01	2.73E-01	8.78E-02	1.05E-01
CTRSOAS	32.902	-87.25	160	74	6/18/2013 16:00	6/18/2013 16:59	2.62E-01	2.48E-01	2.62E-01	1.06E-01	7.04E-01	2.62E-01	5.61E-02	2.62E-01	2.62E-01	1.44E-01	1.11E-01
CTRSOAS	32.902	-87.25	160	74	6/18/2013 17:00	6/18/2013 17:59	3.38E-01	3.24E-01	3.38E-01	2.11E-01	7.49E-01	7.98E-02	6.88E-02	2.22E-01	3.38E-01	2.35E-01	1.28E-01
CTRSOAS	32.902	-87.25	160	74	6/18/2013 18:00	6/18/2013 18:59	3.66E-01	2.91E-01	3.66E-01	2.07E-01	8.15E-01	7.42E-02	6.06E-02	1.66E-01	3.66E-01	2.31E-01	1.26E-01
CTRSOAS	32.902	-87.25	160	74	6/18/2013 19:00	6/18/2013 19:59	-999	1.87E-01	-999	1.33E-01	-999	4.32E-02	-999	7.76E-02	-999	1.52E-01	1.28E-01
CTRSOAS	32.902	-87.25	160	74	6/18/2013 20:00	6/18/2013 20:59	6.08E-01	5.85E-01	6.08E-01	4.46E-01	1.06E+00	8.26E-02	6.44E-02	1.76E-01	6.08E-01	5.03E-01	1.41E-01
CTRSOAS	32.902	-87.25	160	74	6/18/2013 21:00	6/18/2013 21:59	1.32E-01	1.29E+00	1.32E-01	9.50E-01	2.18E-01	1.85E-01	1.97E-02	3.85E-01	1.32E-01	1.08E+00	1.45E-01
CTRSOAS	32.902	-87.25	160	74	6/18/2013 22:00	6/18/2013 22:59	3.26E-01	1.28E+00	3.26E-01	9.22E-01	5.07E-01	1.66E-01	1.00E-01	3.73E-01	3.26E-01	1.06E+00	1.47E-01
CTRSOAS	32.902	-87.25	160	74	6/18/2013 23:00	6/18/2013 23:59	4.48E-01	7.67E-01	4.48E-01	5.92E-01	8.13E-01	7.22E-02	1.16E-01	2.16E-01	4.48E-01	6.64E-01	1.50E-01
CTRSOAS	32.902	-87.25	160	74	6/19/2013 0:00	6/19/2013 0:59	4.87E-01	3.32E-01	4.87E-01	2.56E-01	7.86E-01	3.41E-02	8.85E-02	1.18E-01	4.87E-01	2.92E-01	1.43E-01
CTRSOAS	32.902	-87.25	160	74	6/19/2013 1:00	6/19/2013 1:59	4.03E-01	1.59E-01	4.03E-01	1.26E-01	1.24E+00	1.94E-02	7.25E-02	9.03E-02	4.03E-01	1.40E-01	1.34E-01
CTRSOAS	32.902	-87.25	160	74	6/19/2013 2:00	6/19/2013 2:59	3.76E-01	1.85E-01	3.76E-01	1.33E-01	1.40E+00	2.74E-02	6.84E-02	1.49E-01	3.76E-01	1.49E-01	1.34E-01
CTRSOAS	32.902	-87.25	160	74	6/19/2013 3:00	6/19/2013 3:59	2.41E-01	3.11E-01	2.41E-01	2.04E-01	1.04E+00	4.34E-02	5.66E-02	2.12E-01	2.41E-01	2.34E-01	1.35E-01
CTRSOAS	32.902	-87.25	160	74	6/19/2013 4:00	6/19/2013 4:59	6.18E-01	4.62E-01	6.18E-01	2.96E-01	1.35E+00	6.17E-02	6.63E-02	2.30E-01	6.18E-01	3.37E-01	1.35E-01
CTRSOAS	32.902	-87.25	160	74	6/19/2013 5:00	6/19/2013 5:59	5.32E-01	4.64E-01	5.32E-01	3.06E-01	1.47E+00	8.65E-02	5.79E-02	2.57E-01	5.32E-01	3.55E-01	1.31E-01
CTRSOAS	32.902	-87.25	160	74	6/19/2013 6:00	6/19/2013 6:59	3.14E-01	3.77E-01	3.14E-01	2.53E-01	1.43E+00	1.29E-01	2.88E-02	3.12E-01	3.14E-01	3.13E-01	1.21E-01
CTRSOAS	32.902	-87.25	160	74	6/19/2013 7:00	6/19/2013 7:59	1.56E-01	4.02E-01	1.56E-01	2.73E-01	9.27E-01	1.87E-01	2.18E-02	3.59E-01	1.56E-01	3.52E-01	1.17E-01
CTRSOAS	32.902	-87.25	160	74	6/19/2013 8:00	6/19/2013 8:59	1.39E-01	5.33E-01	1.39E-01	3.70E-01	9.18E-01	2.75E-01	4.68E-02	3.90E-01	1.39E-01	4.79E-01	1.17E-01
CTRSOAS	32.902	-87.25	160	74	6/19/2013 9:00	6/19/2013 9:59	1.47E-01	6.17E-01	1.47E-01	4.35E-01	8.34E-01	4.19E-01	3.56E-02	4.69E-01	1.47E-01	5.73E-01	1.13E-01
CTRSOAS	32.902	-87.25	160	74	6/19/2013 10:00	6/19/2013 10:59	1.40E-01	8.39E-01	1.40E-01	6.36E-01	8.06E-01	5.31E-01	2.56E-02	5.05E-01	1.40E-01	8.00E-01	1.16E-01
CTRSOAS	32.902	-87.25	160	74	6/19/2013 11:00	6/19/2013 11:59	1.24E-01	1.10E+00	1.24E-01	8.56E-01	1.07E+00	4.36E-01	4.91E-02	4.24E-01	1.24E-01	1.02E+00	1.27E-01
CTRSOAS	32.902	-87.25	160	74	6/19/2013 12:00	6/19/2013 12:59	9.89E-02	1.02E+00	9.89E-02	7.77E-01	1.07E+00	4.97E-01	4.95E-02	4.16E-01	9.89E-02	9.25E-01	1.24E-01
CTRSOAS	32.902	-87.25	160	74	6/19/2013 13:00	6/19/2013 13:59	2.28E-01	7.89E-01	2.28E-01	5.64E-01	2.37E+00	8.50E-01	1.55E-01	5.62E-01	2.28E-01	7.26E-01	1.10E-01
CTRSOAS	32.902	-87.25	160	74	6/19/2013 14:00	6/19/2013 14:59	2.68E-01	6.47E-01	2.68E-01	4.07E-01	2.43E+00	1.10E+00	2.45E-01	7.47E-01	2.68E-01	5.94E-01	1.01E-01
CTRSOAS	32.902	-87.25	160	74	6/19/2013 15:00	6/19/2013 15:59	3.53E-01	7.56E-01	3.53E-01	4.42E-01	2.12E+00	9.50E-01	1.66E-01	7.24E-01	3.53E-01	6.36E-01	1.05E-01
CTRSOAS	32.902	-87.25	160	74	6/19/2013 16:00	6/19/2013 16:59	-999	9.46E-01	-999	5.77E-01	-999	6.73E-01	-999	6.20E-01	-999	7.69E-01	1.15E-01
CTRSOAS	32.902	-87.25	160	74	6/19/2013 17:00	6/19/2013 17:59	-999	1.13E+00	-999	7.83E-01	-999	3.53E-01	-999	4.94E-01	-999	9.52E-01	1.30E-01
CTRSOAS	32.902	-87.25	160	74	6/19/2013 18:00	6/19/2013 18:59	-999	1.26E+00	-999	9.25E-01	-999	1.91E-01	-999	4.12E-01	-999	1.08E+00	1.42E-01
CTRSOAS	32.902	-87.25	160	74	6/19/2013 19:00	6/19/2013 19:59	-999	1.57E+00	-999	1.18E+00	-999	1.62E-01	-999	4.30E-01	-999	1.35E+00	1.52E-01
CTRSOAS	32.902	-87.25	160	74	6/19/2013 20:00	6/19/2013 20:59	-999	1.70E+00	-999	1.19E+00	-999	1.73E-01	-999	5.86E-01	-999	1.42E+00	1.49E-01
CTRSOAS	32.902	-87.25	160	74	6/19/2013 21:00	6/19/2013 21:59	-999	1.44E+00	-999	8.46E-01	-999	1.96E-01	-999	6.93E-01	-999	1.13E+00	1.42E-01
CTRSOAS	32.902	-87.25	160	74	6/19/2013 22:00	6/19/2013 22:59	-999	1.36E+00	-999	7.42E-01	-999	2.09E-01	-999	7.05E-01	-999	1.04E+00	1.40E-01
CTRSOAS	32.902	-87.25	160	74	6/19/2013 23:00	6/19/2013 23:59	-999	1.29E+00	-999	6.73E-01	-999	2.11E-01	-999	6.98E-01	-999	9.81E-01	1.40E-01
CTRSOAS	32.902	-87.25	160	74	6/20/2013 0:00	6/20/2013 0:59	-999	1.11E+00	-999	5.37E-01	-999	2.04E-01	-999	6.59E-01	-999	8.26E-01	1.38E-01
CTRSOAS	32.902	-87.25	160	74	6/20/2013 1:00	6/20/2013 1:59	-999	9.64E-01	-999	4.66E-01	-999	2.42E-01	-999	6.54E-01	-999	7.34E-01	1.33E-01
CTRSOAS	32.902	-87.25	160	74	6/20/2013 2:00	6/20/2013 2:59	2.14E-01	9.02E-01	2.14E-01	4.54E-01	1.98E-01	3.83E-01	1.46E-02	6.85E-01	2.14E-01	7.18E-01	1.25E-01
CTRSOAS	32.902	-87.25	160	74	6/20/2013 3:00	6/20/2013 3:59	1.39E+00	9.16E-01	1.39E+00	4.53E-01	5.02E+00	6.52E-01	6.62E-01	7.07E-01	1.39E+00	7.24E-01	1.16E-01
CTRSOAS	32.902	-87.25	160	74	6/20/2013 4:00	6/20/2013 4:59	1.34E+00	9.76E-01	1.34E+00	4.64E-01	3.17E+00	1.07E+00	6.25E-01	7.14E-01	1.34E+00	7.54E-01	1.10E-01
CTRSOAS	32.902	-87.25	160	74	6/20/2013 5:00	6/20/2013 5:59	1.38E+00	1.13E+00	1.38E+00	5.57E-01	4.01E+00	1.60E+00	5.92E-01	7.19E-01	1.38E+00	8.88E-01	1.05E-01
CTRSOAS	32.902	-87.25	160	74	6/20/2013 6:00	6/20/2013 6:59	1.24E+00	2.53E+00	1.24E+00	1.88E+00	4.65E+00	2.11E+00	6.70E-01	7.05E-01	1.24E+00	2.29E+00	1.12E-01
CTRSOAS	32.902	-87.25	160	74	6/20/2013 7:00	6/20/2013 7:59	1.06E+00	5.55E+00	1.06E+00	4.73E+00	4.07E+00	2.72E+00	4.81E-01	6.66E-01	1.06E+00	5.27E+00	1.27E-01
CTRSOAS	32.902	-87.25	160	74	6/20/2013 8:00	6/20/2013 8:59	1.16E+00	5.70E+00	1.16E+00	4.84E+00	4.07E+00	3.21E+00	5.32E-01	6.48E-01	1.16E+00	5.44E+00	1.28E-01
CTRSOAS	32.902	-87.25	160	74	6/20/2013 9:00	6/20/2013 9:59	1.09E+00	4.44E+00	1.09E+00	3.64E+00	5.17E+00	3.67E+00	8.24E-01	6.48E-01	1.09E+00	4.28E+00	1.22E-01
CTRSOAS	32.902	-87.25	160	74	6/20/2013 10:00	6/20/2013 10:59	9.41E-01	3.38E+00	9.41E-01	2.68E+00	4.73E+00	3.89E+00	7.04E-01	6.42E-01	9.41E-01	3.31E+00	1.15E-01
CTRSOAS	32.902	-87.25	160	74	6/20/2013 11:00	6/20/2013 11:59	8.31E-01	2.92E+00	8.31E-01	2.28E+00	4.57E+00	4.00E+00	6.41E-01	6.49E-01	8.31E-01	2.88E+00	1.11E-01
CTRSOAS	32.902	-87.25	160	74	6/20/2013 12:00	6/20/2013 12:59	7.55E-01	3.01E+00	7.55E-01	2.33E+00	3.62E+00	4.84E+00	5.97E-01	6.93E-01	7.55E-01	2.96E+00	1.07E-01
CTRSOAS	32.902	-87.25	160	74	6/20/2013 13:00	6/20/2013 13:59	6.89E-01	3.48E+00	6.89E-01	2.63E+00	2.65E+00	7.29E+00	3.78E-01	8.40E-01	6.89E-01	3.36E+00	1.03E-01
CTRSOAS	32.902	-87.25	160	74	6/20/2013 14:00	6/20/2013 14:59	-999	4.33E+00	-999	3.55E+00	-999	5.56E+00	-999	8.07E-01	-999	4.24E+00	1.09E-01
CTRSOAS	32.902	-87.25	160	74	6/20/2013 15:00	6/20/2013 15:59	-999	4.00E+00	-999	3.41E+00	-999	2.50E+00	-999	5.94E-01	-999	3.90E+00	1.21E-01
CTRSOAS	32.902	-87.25	160	74	6/20/2013 16:00	6/20/2013 16:59	-999	2.64E+00	-999	2.25E+00	-999	9.06E-01	-999	4.09E-01	-999	2.51E+00	1.32E-01
CTRSOAS	32.902	-87.25	160	74	6/20/2013 17:00	6/20/2013 17:59	-999	1.34E+00	-999	1.06E+00	-999	4.28E-01	-999	2.84E-01	-999	1.18E+00	1.32E-01
CTRSOAS	32.902	-87.25	160	74	6/20/2013 18:00	6/20/2013 18:59	8.12E-01	1.10E+00	8.12E-01	8.27E-01	1.10E+00	2.73E-01	4.29E-01	2.31E-01	8.12E-01	9.07E-01	1.38E-01
CTRSOAS	32.902	-87.25	160	74	6/20/2013 19:00	6/20/2013 19:59	1.01E+00	1.36E+00	1.01E+00	1.06E+00	1.01E+00	2.07E-01	2.09E-01	2.18E-01	1.01E+00	1.13E+00	1.48E-01
CTRSOAS	32.902	-87.25	160	74	6/20/2013 20:00	6/20/2013 20:59	1.34E+00	1.82E+00	1.34E+00	1.48E+00	9.54E-01	1.96E-01	2.84E-01	2.20E-01	1.34E+00	1.56E+00	1.55E-01
CTRSOAS	32.902	-87.25	160	74	6/20/2013 21:00	6/20/2013 21:59	1.57E+00	2.41E+00	1.57E+00	2.01E+00	1.04E+00	2.48E-01	2.83E-01	2.44E-01	1.57E+00	2.12E+00	1.51E-01
CTRSOAS	32.902	-87.25	160	74	6/20/2013 22:00	6/20/2013 22:59	9.94E-01	2.77E+00	9.94E-01	2.33E+00	9.69E-01	3.64E-01	2.64E-01	2.70E-01	9.94E-01	2.47E+00	1.45E-01
CTRSOAS	32.902	-87.25	160	74	6/20/2013 23:00	6/20/2013 23:59	8.75E-01	3.16E+00	8.75E-01	2.71E+00	1.07E+00	3.94E-01	3.02E-01	2.83E-01	8.75E-01	2.85E+00	1.47E-01
CTRSOAS	32.902	-87.25	160	74	6/21/2013 0:00	6/21/2013 0:59	8.50E-01	3.41E+00	8.50E-01	2.96E+00	1.49E+00	3.98E-01	5.68E-01	2.91E-01	8.50E-01	3.10E+00	1.52E-01
CTRSOAS	32.902	-87.25	160	74	6/21/2013 1:00	6/21/2013 1:59	9.02E-01	3.37E+00	9.02E-01	2.97E+00	1.95E+00	3.95E-01	7.30E-01	3.08E-01	9.02E-01	3.10E+00	1.54E-01
CTRSOAS	32.902	-87.25	160	74	6/21/2013 2:00	6/21/2013 2:59	9.79E-01	3.18E+00	9.79E-01	2.83E+00	2.18E+00	4.30E-01	7.13E-01	3.44E-01	9.79E-01	2.96E+00	1.49E-01
CTRSOAS	32.902	-87.25	160	74	6/21/2013 3:00	6/21/2013 3:59	1.03E+00	3.09E+00	1.03E+00	2.77E+00	2.42E+00	5.17E-01	4.06E-01	3.75E-01	1.03E+00	2.90E+00	1.41E-01
CTRSOAS	32.902	-87.25	160	74	6/21/2013 4:00	6/21/2013 4:59	1.01E+00	3.01E+00	1.01E+00	2.70E+00	3.19E+00	6.21E-01	5.80E-01	4.29E-01	1.01E+00	2.83E+00	1.32E-01
CTRSOAS	32.902	-87.25	160	74	6/21/2013 5:00	6/21/2013 5:59	1.14E+00	2.88E+00	1.14E+00	2.61E+00	3.14E+00	7.02E-01	4.93E-01	5.08E-01	1.14E+00	2.74E+00	1.27E-01
CTRSOAS	32.902	-87.25	160	74	6/21/2013 6:00	6/21/2013 6:59	1.10E+00	2.76E+00	1.10E+00	2.50E+00	3.22E+00	8.33E-01	8.17E-01	5.57E-01	1.10E+00	2.65E+00	1.25E-01
CTRSOAS	32.902	-87.25	160	74	6/21/2013 7:00	6/21/2013 7:59	1.19E+00	2.20E+00	1.19E+00	1.95E+00	3.37E+00	1.01E+00	5.97E-01	6.01E-01	1.19E+00	2.10E+00	1.25E-01
CTRSOAS	32.902	-87.25	160	74	6/21/2013 8:00	6/21/2013 8:59	1.21E+00	1.35E+00	1.21E+00	1.12E+00	3.51E+00	7.76E-01	5.92E-01	5.85E-01	1.21E+00	1.26E+00	1.23E-01
CTRSOAS	32.902	-87.25	160	74	6/21/2013 9:00	6/21/2013 9:59	1.14E+00	1.22E+00	1.14E+00	9.74E-01	3.95E+00	6.18E-01	6.14E-01	5.67E-01	1.14E+00	1.13E+00	1.25E-01
CTRSOAS	32.902	-87.25	160	74	6/21/2013 10:00	6/21/2013 10:59	1.31E+00	1.29E+00	1.31E+00	1.01E+00	3.60E+00	7.36E-01	5.84E-01	6.29E-01	1.31E+00	1.21E+00	1.23E-01
CTRSOAS	32.902	-87.25	160	74	6/21/2013 11:00	6/21/2013 11:59	1.28E+00	1.30E+00	1.28E+00	1.02E+00	3.74E+00	1.12E+00	6.59E-01	7.22E-01	1.28E+00	1.25E+00	1.17E-01
CTRSOAS	32.902	-87.25	160	74	6/21/2013 12:00	6/21/2013 12:59	1.26E+00	1.26E+00	1.26E+00	9.91E-01	2.71E+00	1.71E+00	5.46E-01	8.59E-01	1.26E+00	1.25E+00	1.10E-01
CTRSOAS	32.902	-87.25	160	74	6/21/2013 13:00	6/21/2013 13:59	9.37E-01	1.12E+00	9.37E-01	8.66E-01	1.79E+00	2.31E+00	2.93E-01	1.05E+00	9.37E-01	1.13E+00	1.04E-01
CTRSOAS	32.902	-87.25	160	74	6/21/2013 14:00	6/21/2013 14:59	5.03E-01	7.46E-01	5.03E-01	5.25E-01	9.00E-01	1.58E+00	1.13E-01	8.60E-01	5.03E-01	6.96E-01	1.01E-01
CTRSOAS	32.902	-87.25	160	74	6/21/2013 15:00	6/21/2013 15:59	5.14E-01	4.43E-01	5.14E-01	2.81E-01	7.56E-01	7.72E-01	1.05E-01	5.93E-01	5.14E-01	3.62E-01	1.02E-01
CTRSOAS	32.902	-87.25	160	74	6/21/2013 16:00	6/21/2013 16:59	-999	3.44E-01	-999	2.06E-01	-999	3.93E-01	-999	4.88E-01	-999	2.51E-01	1.06E-01
CTRSOAS	32.902	-87.25	160	74	6/21/2013 17:00	6/21/2013 17:59	8.97E-01	3.97E-01	8.97E-01	2.35E-01	6.71E-01	2.85E-01	9.06E-02	4.55E-01	8.97E-01	2.74E-01	1.12E-01
CTRSOAS	32.902	-87.25	160	74	6/21/2013 18:00	6/21/2013 18:59	9.34E-01	5.08E-01	9.34E-01	2.92E-01	6.58E-01	2.68E-01	1.08E-01	4.63E-01	9.34E-01	3.38E-01	1.18E-01
CTRSOAS	32.902	-87.25	160	74	6/21/2013 19:00	6/21/2013 19:59	9.40E-01	5.90E-01	9.40E-01	3.34E-01	7.93E-01	2.51E-01	1.50E-01	4.44E-01	9.40E-01	3.83E-01	1.22E-01
CTRSOAS	32.902	-87.25	160	74	6/21/2013 20:00	6/21/2013 20:59	1.31E+00	6.10E-01	1.31E+00	3.38E-01	1.08E+00	2.14E-01	2.52E-01	3.95E-01	1.31E+00	3.86E-01	1.26E-01
CTRSOAS	32.902	-87.25	160	74	6/21/2013 21:00	6/21/2013 21:59	1.40E+00	5.90E-01	1.40E+00	3.12E-01	1.31E+00	1.65E-01	3.41E-01	3.39E-01	1.40E+00	3.62E-01	1.30E-01
CTRSOAS	32.902	-87.25	160	74	6/21/2013 22:00	6/21/2013 22:59	1.35E+00	6.03E-01	1.35E+00	2.92E-01	1.09E+00	1.54E-01	2.29E-01	3.30E-01	1.35E+00	3.48E-01	1.32E-01
CTRSOAS	32.902	-87.25	160	74	6/21/2013 23:00	6/21/2013 23:59	1.39E+00	6.84E-01	1.39E+00	3.16E-01	1.07E+00	1.64E-01	2.52E-01	3.52E-01	1.39E+00	3.81E-01	1.32E-01
CTRSOAS	32.902	-87.25	160	74	6/22/2013 0:00	6/22/2013 0:59	1.41E+00	8.02E-01	1.41E+00	3.70E-01	1.38E+00	1.77E-01	8.39E-01	4.57E-01	1.41E+00	4.58E-01	1.34E-01
CTRSOAS	32.902	-87.25	160	74	6/22/2013 1:00	6/22/2013 1:59	1.46E+00	8.69E-01	1.46E+00	4.20E-01	1.74E+00	2.04E-01	6.86E-01	5.83E-01	1.46E+00	5.33E-01	1.32E-01
CTRSOAS	32.902	-87.25	160	74	6/22/2013 2:00	6/22/2013 2:59	1.48E+00	8.54E-01	1.48E+00	4.26E-01	1.89E+00	2.61E-01	4.64E-01	6.75E-01	1.48E+00	5.56E-01	1.26E-01
CTRSOAS	32.902	-87.25	160	74	6/22/2013 3:00	6/22/2013 3:59	1.58E+00	9.21E-01	1.58E+00	4.66E-01	2.21E+00	3.88E-01	4.59E-01	8.65E-01	1.58E+00	6.35E-01	1.22E-01
CTRSOAS	32.902	-87.25	160	74	6/22/2013 4:00	6/22/2013 4:59	1.66E+00	1.16E+00	1.66E+00	6.47E-01	2.50E+00	5.90E-01	4.89E-01	1.18E+00	1.66E+00	8.85E-01	1.22E-01
CTRSOAS	32.902	-87.25	160	74	6/22/2013 5:00	6/22/2013 5:59	9.09E-01	1.38E+00	9.09E-01	8.31E-01	6.31E+00	8.54E-01	2.81E+00	1.40E+00	9.09E-01	1.13E+00	1.20E-01
CTRSOAS	32.902	-87.25	160	74	6/22/2013 6:00	6/22/2013 6:59	1.66E+00	1.46E+00	1.66E+00	9.10E-01	4.62E+00	1.24E+00	1.41E+00	1.57E+00	1.66E+00	1.26E+00	1.16E-01
CTRSOAS	32.902	-87.25	160	74	6/22/2013 7:00	6/22/2013 7:59	1.87E+00	1.46E+00	1.87E+00	8.77E-01	4.41E+00	1.88E+00	1.01E+00	2.13E+00	1.87E+00	1.31E+00	1.12E-01
CTRSOAS	32.902	-87.25	160	74	6/22/2013 8:00	6/22/2013 8:59	1.95E+00	1.46E+00	1.95E+00	8.35E-01	5.40E+00	2.97E+00	1.50E+00	2.64E+00	1.95E+00	1.37E+00	1.08E-01
CTRSOAS	32.902	-87.25	160	74	6/22/2013 9:00	6/22/2013 9:59	1.97E+00	1.52E+00	1.97E+00	8.65E-01	4.52E+00	4.19E+00	9.49E-01	2.72E+00	1.97E+00	1.46E+00	1.05E-01
CTRSOAS	32.902	-87.25	160	74	6/22/2013 10:00	6/22/2013 10:59	2.45E+00	1.53E+00	2.45E+00	8.82E-01	3.45E+00	4.63E+00	7.19E-01	2.62E+00	2.45E+00	1.51E+00	1.03E-01
CTRSOAS	32.902	-87.25	160	74	6/22/2013 11:00	6/22/2013 11:59	2.14E+00	1.49E+00	2.14E+00	8.59E-01	3.74E+00	4.84E+00	8.45E-01	2.50E+00	2.14E+00	1.49E+00	1.02E-01
CTRSOAS	32.902	-87.25	160	74	6/22/2013 12:00	6/22/2013 12:59	2.51E+00	1.40E+00	2.51E+00	8.25E-01	3.43E+00	4.73E+00	9.12E-01	2.26E+00	2.51E+00	1.42E+00	1.02E-01
CTRSOAS	32.902	-87.25	160	74	6/22/2013 13:00	6/22/2013 13:59	2.08E+00	1.37E+00	2.08E+00	8.12E-01	3.33E+00	3.76E+00	1.70E+00	2.02E+00	2.08E+00	1.37E+00	1.04E-01
CTRSOAS	32.902	-87.25	160	74	6/22/2013 14:00	6/22/2013 14:59	1.34E+00	1.24E+00	1.34E+00	6.85E-01	2.59E+00	2.14E+00	1.17E+00	1.82E+00	1.34E+00	1.14E+00	1.09E-01
CTRSOAS	32.902	-87.25	160	74	6/22/2013 15:00	6/22/2013 15:59	9.45E-01	1.09E+00	9.45E-01	5.24E-01	1.78E+00	1.55E+00	6.36E-01	2.10E+00	9.45E-01	9.26E-01	1.09E-01
CTRSOAS	32.902	-87.25	160	74	6/22/2013 16:00	6/22/2013 16:59	1.13E+00	9.54E-01	1.13E+00	3.95E-01	1.76E+00	1.40E+00	5.89E-01	2.56E+00	1.13E+00	7.65E-01	1.09E-01
CTRSOAS	32.902	-87.25	160	74	6/22/2013 17:00	6/22/2013 17:59	1.32E+00	8.90E-01	1.32E+00	3.26E-01	1.64E+00	1.13E+00	6.25E-01	2.72E+00	1.32E+00	6.56E-01	1.11E-01
CTRSOAS	32.902	-87.25	160	74	6/22/2013 18:00	6/22/2013 18:59	1.31E+00	1.04E+00	1.31E+00	3.70E-01	1.33E+00	1.02E+00	6.02E-01	2.84E+00	1.31E+00	7.28E-01	1.14E-01
CTRSOAS	32.902	-87.25	160	74	6/22/2013 19:00	6/22/2013 19:59	1.33E+00	1.21E+00	1.33E+00	4.31E-01	1.28E+00	9.41E-01	6.36E-01	2.77E+00	1.33E+00	8.15E-01	1.16E-01
CTRSOAS	32.902	-87.25	160	74	6/22/2013 20:00	6/22/2013 20:59	1.40E+00	1.28E+00	1.40E+00	4.54E-01	1.35E+00	8.44E-01	7.23E-01	2.70E+00	1.40E+00	8.35E-01	1.18E-01
CTRSOAS	32.902	-87.25	160	74	6/22/2013 21:00	6/22/2013 21:59	1.53E+00	1.33E+00	1.53E+00	4.78E-01	1.44E+00	7.72E-01	6.98E-01	2.66E+00	1.53E+00	8.54E-01	1.20E-01
CTRSOAS	32.902	-87.25	160	74	6/22/2013 22:00	6/22/2013 22:59	2.05E+00	1.39E+00	2.05E+00	4.97E-01	1.70E+00	7.57E-01	8.07E-01	2.76E+00	2.05E+00	8.92E-01	1.21E-01
CTRSOAS	32.902	-87.25	160	74	6/22/2013 23:00	6/22/2013 23:59	2.16E+00	1.44E+00	2.16E+00	4.95E-01	1.75E+00	7.73E-01	8.01E-01	3.02E+00	2.16E+00	9.36E-01	1.21E-01
CTRSOAS	32.902	-87.25	160	74	6/23/2013 0:00	6/23/2013 0:59	1.95E+00	1.44E+00	1.95E+00	4.65E-01	2.06E+00	8.15E-01	7.98E-01	3.24E+00	1.95E+00	9.62E-01	1.21E-01
CTRSOAS	32.902	-87.25	160	74	6/23/2013 1:00	6/23/2013 1:59	2.12E+00	1.36E+00	2.12E+00	4.38E-01	2.68E+00	9.26E-01	7.73E-01	3.36E+00	2.12E+00	9.84E-01	1.20E-01
CTRSOAS	32.902	-87.25	160	74	6/23/2013 2:00	6/23/2013 2:59	1.90E+00	1.25E+00	1.90E+00	4.24E-01	2.78E+00	1.11E+00	9.14E-01	3.39E+00	1.90E+00	9.99E-01	1.16E-01
CTRSOAS	32.902	-87.25	160	74	6/23/2013 3:00	6/23/2013 3:59	1.89E+00	1.18E+00	1.89E+00	4.10E-01	2.68E+00	1.35E+00	7.15E-01	3.38E+00	1.89E+00	1.00E+00	1.13E-01
CTRSOAS	32.902	-87.25	160	74	6/23/2013 4:00	6/23/2013 4:59	1.96E+00	1.12E+00	1.96E+00	3.77E-01	2.93E+00	1.59E+00	7.24E-01	3.26E+00	1.96E+00	9.76E-01	1.10E-01
CTRSOAS	32.902	-87.25	160	74	6/23/2013 5:00	6/23/2013 5:59	1.91E+00	1.10E+00	1.91E+00	3.42E-01	3.94E+00	1.70E+00	9.45E-01	2.64E+00	1.91E+00	8.95E-01	1.09E-01
CTRSOAS	32.902	-87.25	160	74	6/23/2013 6:00	6/23/2013 6:59	1.92E+00	1.20E+00	1.92E+00	3.87E-01	3.90E+00	1.77E+00	1.04E+00	2.23E+00	1.92E+00	9.44E-01	1.10E-01
CTRSOAS	32.902	-87.25	160	74	6/23/2013 7:00	6/23/2013 7:59	1.96E+00	1.26E+00	1.96E+00	4.90E-01	3.76E+00	1.97E+00	2.58E+00	2.20E+00	1.96E+00	1.05E+00	1.09E-01
CTRSOAS	32.902	-87.25	160	74	6/23/2013 8:00	6/23/2013 8:59	1.89E+00	1.01E+00	1.89E+00	4.50E-01	3.30E+00	2.41E+00	1.01E+00	1.95E+00	1.89E+00	8.92E-01	1.04E-01
CTRSOAS	32.902	-87.25	160	74	6/23/2013 9:00	6/23/2013 9:59	1.76E+00	6.98E-01	1.76E+00	3.18E-01	3.41E+00	2.18E+00	1.01E+00	1.41E+00	1.76E+00	6.13E-01	1.01E-01
CTRSOAS	32.902	-87.25	160	74	6/23/2013 10:00	6/23/2013 10:59	1.77E+00	5.05E-01	1.77E+00	2.65E-01	4.09E+00	1.57E+00	1.18E+00	9.91E-01	1.77E+00	4.44E-01	1.01E-01
CTRSOAS	32.902	-87.25	160	74	6/23/2013 11:00	6/23/2013 11:59	1.30E+00	5.12E-01	1.30E+00	3.48E-01	3.66E+00	9.96E-01	9.22E-01	7.43E-01	1.30E+00	4.75E-01	1.05E-01
CTRSOAS	32.902	-87.25	160	74	6/23/2013 12:00	6/23/2013 12:59	1.04E+00	5.85E-01	1.04E+00	4.46E-01	2.87E+00	8.69E-01	6.69E-01	6.61E-01	1.04E+00	5.72E-01	1.09E-01
CTRSOAS	32.902	-87.25	160	74	6/23/2013 13:00	6/23/2013 13:59	8.48E-01	5.89E-01	8.48E-01	4.63E-01	2.58E+00	9.64E-01	8.27E-01	5.89E-01	8.48E-01	5.88E-01	1.08E-01
CTRSOAS	32.902	-87.25	160	74	6/23/2013 14:00	6/23/2013 14:59	6.55E-01	5.89E-01	6.55E-01	4.69E-01	2.53E+00	9.35E-01	9.52E-01	4.91E-01	6.55E-01	5.75E-01	1.08E-01
CTRSOAS	32.902	-87.25	160	74	6/23/2013 15:00	6/23/2013 15:59	7.14E-01	6.33E-01	7.14E-01	4.92E-01	2.05E+00	6.78E-01	4.30E-01	3.97E-01	7.14E-01	5.82E-01	1.13E-01
CTRSOAS	32.902	-87.25	160	74	6/23/2013 16:00	6/23/2013 16:59	7.44E-01	6.29E-01	7.44E-01	4.96E-01	1.65E+00	3.01E-01	3.12E-01	2.57E-01	7.44E-01	5.58E-01	1.27E-01
CTRSOAS	32.902	-87.25	160	74	6/23/2013 17:00	6/23/2013 17:59	9.71E-01	6.40E-01	9.71E-01	5.05E-01	1.58E+00	1.51E-01	3.64E-01	2.01E-01	9.71E-01	5.49E-01	1.39E-01
CTRSOAS	32.902	-87.25	160	74	6/23/2013 18:00	6/23/2013 18:59	1.40E+00	6.55E-01	1.40E+00	5.18E-01	1.26E+00	1.04E-01	2.81E-01	1.82E-01	1.40E+00	5.58E-01	1.44E-01
CTRSOAS	32.902	-87.25	160	74	6/23/2013 19:00	6/23/2013 19:59	1.55E+00	6.44E-01	1.55E+00	5.17E-01	9.86E-01	7.54E-02	3.82E-01	1.63E-01	1.55E+00	5.52E-01	1.49E-01
CTRSOAS	32.902	-87.25	160	74	6/23/2013 20:00	6/23/2013 20:59	1.55E+00	7.17E-01	1.55E+00	5.85E-01	7.36E-01	6.30E-02	3.01E-01	1.54E-01	1.55E+00	6.17E-01	1.54E-01
CTRSOAS	32.902	-87.25	160	74	6/23/2013 21:00	6/23/2013 21:59	1.52E+00	1.08E+00	1.52E+00	8.87E-01	8.49E-01	7.08E-02	2.97E-01	1.76E-01	1.52E+00	9.24E-01	1.61E-01
CTRSOAS	32.902	-87.25	160	74	6/23/2013 22:00	6/23/2013 22:59	1.48E+00	1.62E+00	1.48E+00	1.35E+00	9.35E-01	9.35E-02	2.56E-01	2.06E-01	1.48E+00	1.40E+00	1.68E-01
CTRSOAS	32.902	-87.25	160	74	6/23/2013 23:00	6/23/2013 23:59	1.51E+00	2.12E+00	1.51E+00	1.80E+00	9.06E-01	1.17E-01	3.07E-01	2.21E-01	1.51E+00	1.87E+00	1.75E-01
CTRSOAS	32.902	-87.25	160	74	6/24/2013 0:00	6/24/2013 0:59	1.49E+00	2.15E+00	1.49E+00	1.83E+00	1.75E+00	1.34E-01	2.08E+00	2.38E-01	1.49E+00	1.91E+00	1.74E-01
CTRSOAS	32.902	-87.25	160	74	6/24/2013 1:00	6/24/2013 1:59	1.15E+00	1.83E+00	1.15E+00	1.51E+00	7.81E-01	1.59E-01	1.48E-01	2.64E-01	1.15E+00	1.60E+00	1.67E-01
CTRSOAS	32.902	-87.25	160	74	6/24/2013 2:00	6/24/2013 2:59	5.12E-01	1.39E+00	5.12E-01	1.05E+00	5.38E-01	1.85E-01	5.23E-02	2.74E-01	5.12E-01	1.15E+00	1.53E-01
CTRSOAS	32.902	-87.25	160	74	6/24/2013 3:00	6/24/2013 3:59	-999	1.03E+00	-999	7.02E-01	-999	2.09E-01	-999	2.87E-01	-999	8.04E-01	1.39E-01
CTRSOAS	32.902	-87.25	160	74	6/24/2013 4:00	6/24/2013 4:59	-999	7.58E-01	-999	4.90E-01	-999	1.96E-01	-999	2.89E-01	-999	5.85E-01	1.31E-01
CTRSOAS	32.902	-87.25	160	74	6/24/2013 5:00	6/24/2013 5:59	-999	6.14E-01	-999	3.92E-01	-999	1.71E-01	-999	2.81E-01	-999	4.75E-01	1.28E-01
CTRSOAS	32.902	-87.25	160	74	6/24/2013 6:00	6/24/2013 6:59	-999	6.84E-01	-999	4.72E-01	-999	2.04E-01	-999	2.89E-01	-999	5.57E-01	1.29E-01
CTRSOAS	32.902	-87.25	160	74	6/24/2013 7:00	6/24/2013 7:59	-999	9.93E-01	-999	7.83E-01	-999	3.31E-01	-999	3.26E-01	-999	8.87E-01	1.33E-01
CTRSOAS	32.902	-87.25	160	74	6/24/2013 8:00	6/24/2013 8:59	-999	1.22E+00	-999	1.04E+00	-999	4.32E-01	-999	3.67E-01	-999	1.16E+00	1.36E-01
CTRSOAS	32.902	-87.25	160	74	6/24/2013 9:00	6/24/2013 9:59	-999	9.88E-01	-999	8.80E-01	-999	4.28E-01	-999	4.17E-01	-999	9.87E-01	1.33E-01
CTRSOAS	32.902	-87.25	160	74	6/24/2013 10:00	6/24/2013 10:59	-999	4.06E-01	-999	3.74E-01	-999	3.78E-01	-999	5.43E-01	-999	4.47E-01	1.19E-01
CTRSOAS	32.902	-87.25	160	74	6/24/2013 11:00	6/24/2013 11:59	-999	2.00E-01	-999	1.89E-01	-999	3.48E-01	-999	6.13E-01	-999	2.43E-01	1.11E-01
CTRSOAS	32.902	-87.25	160	74	6/24/2013 12:00	6/24/2013 12:59	-999	1.57E-01	-999	1.49E-01	-999	2.94E-01	-999	5.99E-01	-999	1.88E-01	1.14E-01
CTRSOAS	32.902	-87.25	160	74	6/24/2013 13:00	6/24/2013 13:59	-999	1.31E-01	-999	1.17E-01	-999	2.24E-01	-999	5.96E-01	-999	1.42E-01	1.19E-01
CTRSOAS	32.902	-87.25	160	74	6/24/2013 14:00	6/24/2013 14:59	-999	1.60E-01	-999	1.22E-01	-999	2.42E-01	-999	6.30E-01	-999	1.47E-01	1.21E-01
CTRSOAS	32.902	-87.25	160	74	6/24/2013 15:00	6/24/2013 15:59	-999	2.24E-01	-999	1.45E-01	-999	1.80E-01	-999	6.48E-01	-999	1.72E-01	1.30E-01
CTRSOAS	32.902	-87.25	160	74	6/24/2013 16:00	6/24/2013 16:59	-999	2.81E-01	-999	1.70E-01	-999	1.34E-01	-999	6.28E-01	-999	2.02E-01	1.37E-01
CTRSOAS	32.902	-87.25	160	74	6/24/2013 17:00	6/24/2013 17:59	9.61E-02	5.13E-01	9.61E-02	3.48E-01	2.58E-01	1.16E-01	6.72E-03	5.19E-01	9.61E-02	3.90E-01	1.44E-01
CTRSOAS	32.902	-87.25	160	74	6/24/2013 18:00	6/24/2013 18:59	1.01E-01	6.90E-01	1.01E-01	4.68E-01	3.52E-01	1.06E-01	2.68E-02	4.06E-01	1.01E-01	5.18E-01	1.48E-01
CTRSOAS	32.902	-87.25	160	74	6/24/2013 19:00	6/24/2013 19:59	1.67E-01	6.83E-01	1.67E-01	4.37E-01	2.09E-01	9.22E-02	1.47E-02	3.47E-01	1.67E-01	4.88E-01	1.48E-01
CTRSOAS	32.902	-87.25	160	74	6/24/2013 20:00	6/24/2013 20:59	2.16E-01	5.69E-01	2.16E-01	3.33E-01	3.54E-01	7.39E-02	5.82E-03	3.19E-01	2.16E-01	3.81E-01	1.46E-01
CTRSOAS	32.902	-87.25	160	74	6/24/2013 21:00	6/24/2013 21:59	3.18E-01	4.87E-01	3.18E-01	2.67E-01	3.43E-01	6.66E-02	8.33E-03	3.07E-01	3.18E-01	3.16E-01	1.44E-01
CTRSOAS	32.902	-87.25	160	74	6/24/2013 22:00	6/24/2013 22:59	2.45E-01	3.24E-01	2.45E-01	1.92E-01	2.95E-01	3.89E-02	2.11E-02	2.14E-01	2.45E-01	2.24E-01	1.45E-01
CTRSOAS	32.902	-87.25	160	74	6/24/2013 23:00	6/24/2013 23:59	2.34E-01	1.15E-01	2.34E-01	7.46E-02	2.51E-01	9.57E-03	6.38E-02	9.17E-02	2.34E-01	8.30E-02	1.43E-01
CTRSOAS	32.902	-87.25	160	74	6/25/2013 0:00	6/25/2013 0:59	2.46E-01	6.62E-02	2.46E-01	4.28E-02	3.04E-01	5.77E-03	1.98E-02	7.84E-02	2.46E-01	4.82E-02	1.35E-01
CTRSOAS	32.902	-87.25	160	74	6/25/2013 1:00	6/25/2013 1:59	2.60E-01	1.03E-01	2.60E-01	7.12E-02	3.50E-01	1.30E-02	1.64E-02	1.24E-01	2.60E-01	8.19E-02	1.36E-01
CTRSOAS	32.902	-87.25	160	74	6/25/2013 2:00	6/25/2013 2:59	2.77E-01	2.05E-01	2.77E-01	1.25E-01	4.30E-01	4.84E-02	9.71E-03	2.72E-01	2.77E-01	1.67E-01	1.33E-01
CTRSOAS	32.902	-87.25	160	74	6/25/2013 3:00	6/25/2013 3:59	3.10E-01	3.10E-01	3.10E-01	1.39E-01	4.12E-01	1.12E-01	0.00E+00	4.16E-01	3.10E-01	2.39E-01	1.26E-01
CTRSOAS	32.902	-87.25	160	74	6/25/2013 4:00	6/25/2013 4:59	2.98E-01	3.70E-01	2.98E-01	1.68E-01	6.52E-01	1.56E-01	2.88E-02	4.41E-01	2.98E-01	2.81E-01	1.22E-01
CTRSOAS	32.902	-87.25	160	74	6/25/2013 5:00	6/25/2013 5:59	2.81E-01	3.33E-01	2.81E-01	2.00E-01	7.15E-01	1.29E-01	1.44E-02	3.21E-01	2.81E-01	2.62E-01	1.25E-01
CTRSOAS	32.902	-87.25	160	74	6/25/2013 6:00	6/25/2013 6:59	2.44E-01	2.68E-01	2.44E-01	1.87E-01	1.07E+00	1.20E-01	2.29E-02	2.60E-01	2.44E-01	2.21E-01	1.23E-01
CTRSOAS	32.902	-87.25	160	74	6/25/2013 7:00	6/25/2013 7:59	2.08E-01	2.33E-01	2.08E-01	1.65E-01	1.71E+00	1.39E-01	7.73E-02	2.44E-01	2.08E-01	1.96E-01	1.19E-01
CTRSOAS	32.902	-87.25	160	74	6/25/2013 8:00	6/25/2013 8:59	-999	2.18E-01	-999	1.51E-01	-999	1.70E-01	-999	2.46E-01	-999	1.83E-01	1.14E-01
CTRSOAS	32.902	-87.25	160	74	6/25/2013 9:00	6/25/2013 9:59	-999	2.18E-01	-999	1.45E-01	-999	2.22E-01	-999	2.56E-01	-999	1.80E-01	1.10E-01
CTRSOAS	32.902	-87.25	160	74	6/25/2013 10:00	6/25/2013 10:59	-999	2.26E-01	-999	1.42E-01	-999	3.00E-01	-999	2.76E-01	-999	1.81E-01	1.06E-01
CTRSOAS	32.902	-87.25	160	74	6/25/2013 11:00	6/25/2013 11:59	-999	2.37E-01	-999	1.41E-01	-999	3.99E-01	-999	3.00E-01	-999	1.86E-01	1.03E-01
CTRSOAS	32.902	-87.25	160	74	6/25/2013 12:00	6/25/2013 12:59	-999	2.75E-01	-999	1.44E-01	-999	5.07E-01	-999	3.15E-01	-999	2.05E-01	1.03E-01
CTRSOAS	32.902	-87.25	160	74	6/25/2013 13:00	6/25/2013 13:59	-999	2.97E-01	-999	1.29E-01	-999	1.05E+00	-999	4.77E-01	-999	2.39E-01	9.95E-02
CTRSOAS	32.902	-87.25	160	74	6/25/2013 14:00	6/25/2013 14:59	-999	2.66E-01	-999	1.01E-01	-999	1.20E+00	-999	5.88E-01	-999	2.14E-01	9.83E-02
CTRSOAS	32.902	-87.25	160	74	6/25/2013 15:00	6/25/2013 15:59	2.77E-01	3.37E-01	2.77E-01	1.61E-01	9.84E-01	5.85E-01	1.50E-01	4.55E-01	2.77E-01	2.40E-01	1.08E-01
CTRSOAS	32.902	-87.25	160	74	6/25/2013 16:00	6/25/2013 16:59	-999	4.89E-01	-999	2.90E-01	-999	3.45E-01	-999	3.99E-01	-999	3.56E-01	1.24E-01
CTRSOAS	32.902	-87.25	160	74	6/25/2013 17:00	6/25/2013 17:59	8.08E-01	6.24E-01	8.08E-01	4.11E-01	4.61E-01	2.51E-01	0.00E+00	3.86E-01	8.08E-01	4.78E-01	1.35E-01
CTRSOAS	32.902	-87.25	160	74	6/25/2013 18:00	6/25/2013 18:59	-999	7.06E-01	-999	4.69E-01	-999	2.01E-01	-999	3.74E-01	-999	5.33E-01	1.42E-01
CTRSOAS	32.902	-87.25	160	74	6/25/2013 19:00	6/25/2013 19:59	-999	6.29E-01	-999	3.82E-01	-999	1.53E-01	-999	3.63E-01	-999	4.42E-01	1.44E-01
CTRSOAS	32.902	-87.25	160	74	6/25/2013 20:00	6/25/2013 20:59	-999	3.85E-01	-999	1.77E-01	-999	7.06E-02	-999	3.19E-01	-999	2.31E-01	1.40E-01
CTRSOAS	32.902	-87.25	160	74	6/25/2013 21:00	6/25/2013 21:59	-999	2.92E-01	-999	1.32E-01	-999	2.82E-02	-999	2.44E-01	-999	1.75E-01	1.43E-01
CTRSOAS	32.902	-87.25	160	74	6/25/2013 22:00	6/25/2013 22:59	-999	2.19E-01	-999	9.94E-02	-999	2.15E-02	-999	2.31E-01	-999	1.38E-01	1.38E-01
CTRSOAS	32.902	-87.25	160	74	6/25/2013 23:00	6/25/2013 23:59	-999	2.00E-01	-999	7.76E-02	-999	2.50E-02	-999	2.62E-01	-999	1.22E-01	1.29E-01
CTRSOAS	32.902	-87.25	160	74	6/26/2013 0:00	6/26/2013 0:59	-999	2.07E-01	-999	6.78E-02	-999	3.74E-02	-999	2.99E-01	-999	1.25E-01	1.23E-01
CTRSOAS	32.902	-87.25	160	74	6/26/2013 1:00	6/26/2013 1:59	-999	2.60E-01	-999	8.14E-02	-999	6.41E-02	-999	3.45E-01	-999	1.73E-01	1.21E-01
CTRSOAS	32.902	-87.25	160	74	6/26/2013 2:00	6/26/2013 2:59	-999	6.90E-01	-999	4.63E-01	-999	9.66E-02	-999	3.83E-01	-999	5.93E-01	1.38E-01
CTRSOAS	32.902	-87.25	160	74	6/26/2013 3:00	6/26/2013 3:59	1.21E+00	1.21E+00	1.21E+00	1.06E+00	7.49E-01	7.43E-02	2.80E-02	2.91E-01	1.21E+00	1.16E+00	1.58E-01
CTRSOAS	32.902	-87.25	160	74	6/26/2013 4:00	6/26/2013 4:59	1.12E+00	1.13E+00	1.12E+00	1.04E+00	1.39E+00	4.54E-02	8.26E-01	1.85E-01	1.12E+00	1.11E+00	1.63E-01
CTRSOAS	32.902	-87.25	160	74	6/26/2013 5:00	6/26/2013 5:59	1.16E+00	1.16E+00	1.16E+00	1.10E+00	1.71E+00	3.69E-02	1.03E+00	1.41E-01	1.16E+00	1.15E+00	1.69E-01
CTRSOAS	32.902	-87.25	160	74	6/26/2013 6:00	6/26/2013 6:59	1.16E+00	7.62E-01	1.16E+00	7.05E-01	2.01E+00	3.61E-02	1.07E+00	1.40E-01	1.16E+00	7.58E-01	1.68E-01
CTRSOAS	32.902	-87.25	160	74	6/26/2013 7:00	6/26/2013 7:59	1.10E+00	4.27E-01	1.10E+00	3.76E-01	2.25E+00	8.77E-02	9.92E-01	2.74E-01	1.10E+00	4.57E-01	1.40E-01
CTRSOAS	32.902	-87.25	160	74	6/26/2013 8:00	6/26/2013 8:59	1.03E+00	9.01E-03	1.03E+00	7.79E-03	2.59E+00	4.23E-03	1.09E+00	3.36E-02	1.03E+00	1.09E-02	1.08E-01
CTRSOAS	32.902	-87.25	160	74	6/26/2013 9:00	6/26/2013 9:59	9.96E-01	6.58E-03	9.96E-01	6.26E-03	2.81E+00	6.73E-03	1.04E+00	4.78E-02	9.96E-01	1.07E-02	1.01E-01
CTRSOAS	32.902	-87.25	160	74	6/26/2013 10:00	6/26/2013 10:59	8.68E-01	6.63E-02	8.68E-01	6.31E-02	3.12E+00	1.05E-01	8.62E-01	2.37E-01	8.68E-01	1.04E-01	1.09E-01
CTRSOAS	32.902	-87.25	160	74	6/26/2013 11:00	6/26/2013 11:59	4.75E-01	7.88E-02	4.75E-01	7.58E-02	2.31E+00	1.39E-01	6.04E-01	2.76E-01	4.75E-01	1.23E-01	1.08E-01
CTRSOAS	32.902	-87.25	160	74	6/26/2013 12:00	6/26/2013 12:59	6.04E-01	5.67E-02	6.04E-01	5.51E-02	3.12E+00	1.02E-01	6.18E-01	2.29E-01	6.04E-01	8.62E-02	1.07E-01
CTRSOAS	32.902	-87.25	160	74	6/26/2013 13:00	6/26/2013 13:59	3.23E-01	4.42E-02	3.23E-01	3.93E-02	1.85E+00	1.14E-01	2.15E-01	2.17E-01	3.23E-01	5.87E-02	1.03E-01
CTRSOAS	32.902	-87.25	160	74	6/26/2013 14:00	6/26/2013 14:59	2.47E-01	7.43E-02	2.47E-01	4.68E-02	1.34E+00	1.71E-01	8.62E-02	2.64E-01	2.47E-01	7.06E-02	1.04E-01
CTRSOAS	32.902	-87.25	160	74	6/26/2013 15:00	6/26/2013 15:59	3.01E-01	1.43E-01	3.01E-01	6.41E-02	1.14E+00	2.06E-01	1.27E-01	3.21E-01	3.01E-01	9.97E-02	1.09E-01
CTRSOAS	32.902	-87.25	160	74	6/26/2013 16:00	6/26/2013 16:59	4.49E-01	1.49E-01	4.49E-01	7.99E-02	8.54E-01	1.25E-01	7.66E-02	2.88E-01	4.49E-01	1.16E-01	1.18E-01
CTRSOAS	32.902	-87.25	160	74	6/26/2013 17:00	6/26/2013 17:59	1.37E+00	1.41E-01	1.37E+00	9.06E-02	5.66E-01	5.83E-02	8.95E-02	2.22E-01	1.37E+00	1.17E-01	1.30E-01
CTRSOAS	32.902	-87.25	160	74	6/26/2013 18:00	6/26/2013 18:59	1.44E+00	1.80E-01	1.44E+00	1.35E-01	5.20E-01	3.92E-02	6.22E-02	1.83E-01	1.44E+00	1.55E-01	1.36E-01
CTRSOAS	32.902	-87.25	160	74	6/26/2013 19:00	6/26/2013 19:59	4.51E+00	2.63E-01	4.51E+00	2.11E-01	4.66E-01	3.86E-02	1.11E-01	1.95E-01	4.51E+00	2.28E-01	1.37E-01
CTRSOAS	32.902	-87.25	160	74	6/26/2013 20:00	6/26/2013 20:59	5.28E+00	4.48E-01	5.28E+00	3.28E-01	3.95E-01	7.80E-02	1.54E-01	3.90E-01	5.28E+00	3.59E-01	1.28E-01
CTRSOAS	32.902	-87.25	160	74	6/26/2013 21:00	6/26/2013 21:59	3.69E+00	8.97E-01	3.69E+00	6.49E-01	3.64E-01	1.24E-01	1.06E-01	5.81E-01	3.69E+00	7.06E-01	1.31E-01
CTRSOAS	32.902	-87.25	160	74	6/26/2013 22:00	6/26/2013 22:59	3.93E+00	1.30E+00	3.93E+00	9.29E-01	3.56E-01	1.55E-01	8.83E-02	4.60E-01	3.93E+00	1.02E+00	1.44E-01
CTRSOAS	32.902	-87.25	160	74	6/26/2013 23:00	6/26/2013 23:59	3.52E+00	1.10E+00	3.52E+00	6.27E-01	3.30E-01	1.91E-01	1.03E-01	4.00E-01	3.52E+00	7.50E-01	1.44E-01
CTRSOAS	32.902	-87.25	160	74	6/27/2013 0:00	6/27/2013 0:59	3.23E+00	6.37E-01	3.23E+00	1.85E-01	6.27E-01	2.07E-01	9.33E-02	4.09E-01	3.23E+00	3.23E-01	1.26E-01
CTRSOAS	32.902	-87.25	160	74	6/27/2013 1:00	6/27/2013 1:59	3.03E+00	5.01E-01	3.03E+00	1.27E-01	9.39E-01	2.09E-01	1.25E-01	4.62E-01	3.03E+00	2.58E-01	1.20E-01
CTRSOAS	32.902	-87.25	160	74	6/27/2013 2:00	6/27/2013 2:59	1.85E+00	4.70E-01	1.85E+00	1.25E-01	1.28E+00	2.10E-01	1.30E-01	7.73E-01	1.85E+00	2.51E-01	1.11E-01
CTRSOAS	32.902	-87.25	160	74	6/27/2013 3:00	6/27/2013 3:59	-999	4.61E-01	-999	1.16E-01	-999	2.28E-01	-999	1.30E+00	-999	2.55E-01	1.05E-01
CTRSOAS	32.902	-87.25	160	74	6/27/2013 4:00	6/27/2013 4:59	1.27E+00	3.60E-01	1.27E+00	1.15E-01	1.45E+00	2.09E-01	2.11E-01	1.45E+00	1.27E+00	2.31E-01	1.03E-01
CTRSOAS	32.902	-87.25	160	74	6/27/2013 5:00	6/27/2013 5:59	1.17E+00	6.92E-01	1.17E+00	5.21E-01	1.62E+00	2.13E-01	1.94E-01	1.14E+00	1.17E+00	6.27E-01	1.13E-01
CTRSOAS	32.902	-87.25	160	74	6/27/2013 6:00	6/27/2013 6:59	1.07E+00	7.27E-01	1.07E+00	6.68E-01	1.98E+00	1.23E-01	2.00E-01	3.58E-01	1.07E+00	7.59E-01	1.31E-01
CTRSOAS	32.902	-87.25	160	74	6/27/2013 7:00	6/27/2013 7:59	6.99E-01	1.39E+00	6.99E-01	1.25E+00	2.23E+00	2.41E-01	3.44E-01	4.99E-01	6.99E-01	1.40E+00	1.37E-01
CTRSOAS	32.902	-87.25	160	74	6/27/2013 8:00	6/27/2013 8:59	4.58E-01	1.07E+00	4.58E-01	9.51E-01	2.18E+00	2.45E-01	2.74E-01	5.30E-01	4.58E-01	1.08E+00	1.36E-01
CTRSOAS	32.902	-87.25	160	74	6/27/2013 9:00	6/27/2013 9:59	2.89E-01	6.42E-01	2.89E-01	5.54E-01	2.01E+00	2.48E-01	1.15E-01	4.81E-01	2.89E-01	6.39E-01	1.29E-01
CTRSOAS	32.902	-87.25	160	74	6/27/2013 10:00	6/27/2013 10:59	2.20E-01	1.40E-01	2.20E-01	1.02E-01	2.26E+00	3.41E-01	1.18E-01	5.09E-01	2.20E-01	1.62E-01	1.04E-01
CTRSOAS	32.902	-87.25	160	74	6/27/2013 11:00	6/27/2013 11:59	2.67E-01	1.02E-01	2.67E-01	3.85E-02	2.33E+00	6.75E-01	1.46E-01	6.29E-01	2.67E-01	1.15E-01	9.45E-02
CTRSOAS	32.902	-87.25	160	74	6/27/2013 12:00	6/27/2013 12:59	-999	2.07E-01	-999	5.51E-02	-999	1.35E+00	-999	8.59E-01	-999	2.20E-01	9.31E-02
CTRSOAS	32.902	-87.25	160	74	6/27/2013 13:00	6/27/2013 13:59	5.69E-01	3.94E-01	5.69E-01	1.15E-01	1.83E+00	2.05E+00	2.24E-01	1.21E+00	5.69E-01	4.23E-01	9.33E-02
CTRSOAS	32.902	-87.25	160	74	6/27/2013 14:00	6/27/2013 14:59	6.83E-01	4.05E-01	6.83E-01	9.73E-02	1.54E+00	1.51E+00	2.52E-01	1.09E+00	6.83E-01	4.30E-01	9.52E-02
CTRSOAS	32.902	-87.25	160	74	6/27/2013 15:00	6/27/2013 15:59	6.38E-01	3.29E-01	6.38E-01	3.81E-02	8.91E-01	7.62E-01	1.65E-01	7.63E-01	6.38E-01	3.27E-01	9.94E-02
CTRSOAS	32.902	-87.25	160	74	6/27/2013 16:00	6/27/2013 16:59	1.08E+00	3.03E-01	1.08E+00	2.81E-02	1.01E+00	3.80E-01	2.86E-01	6.14E-01	1.08E+00	2.59E-01	1.06E-01
CTRSOAS	32.902	-87.25	160	74	6/27/2013 17:00	6/27/2013 17:59	1.35E+00	4.60E-01	1.35E+00	1.43E-01	1.17E+00	2.22E-01	2.71E-01	7.53E-01	1.35E+00	3.38E-01	1.16E-01
CTRSOAS	32.902	-87.25	160	74	6/27/2013 18:00	6/27/2013 18:59	1.67E+00	7.90E-01	1.67E+00	3.39E-01	1.25E+00	2.11E-01	2.83E-01	7.06E-01	1.67E+00	5.54E-01	1.25E-01
CTRSOAS	32.902	-87.25	160	74	6/27/2013 19:00	6/27/2013 19:59	-999	9.76E-01	-999	3.33E-01	-999	2.13E-01	-999	6.39E-01	-999	6.33E-01	1.28E-01
CTRSOAS	32.902	-87.25	160	74	6/27/2013 20:00	6/27/2013 20:59	1.92E+00	1.02E+00	1.92E+00	2.35E-01	1.42E+00	2.19E-01	5.20E-01	8.17E-01	1.92E+00	5.88E-01	1.24E-01
CTRSOAS	32.902	-87.25	160	74	6/27/2013 21:00	6/27/2013 21:59	1.86E+00	1.05E+00	1.86E+00	1.69E-01	1.28E+00	2.42E-01	3.94E-01	9.34E-01	1.86E+00	5.37E-01	1.21E-01
CTRSOAS	32.902	-87.25	160	74	6/27/2013 22:00	6/27/2013 22:59	1.87E+00	1.07E+00	1.87E+00	1.26E-01	1.24E+00	2.89E-01	4.75E-01	9.09E-01	1.87E+00	5.04E-01	1.20E-01
CTRSOAS	32.902	-87.25	160	74	6/27/2013 23:00	6/27/2013 23:59	1.97E+00	1.09E+00	1.97E+00	1.05E-01	1.27E+00	3.43E-01	5.25E-01	8.54E-01	1.97E+00	5.06E-01	1.19E-01
CTRSOAS	32.902	-87.25	160	74	6/28/2013 0:00	6/28/2013 0:59	2.40E+00	1.07E+00	2.40E+00	9.30E-02	1.25E+00	3.80E-01	4.75E-01	8.89E-01	2.40E+00	5.14E-01	1.18E-01
CTRSOAS	32.902	-87.25	160	74	6/28/2013 1:00	6/28/2013 1:59	2.95E+00	1.07E+00	2.95E+00	8.15E-02	1.39E+00	4.24E-01	4.34E-01	1.04E+00	2.95E+00	5.21E-01	1.14E-01
CTRSOAS	32.902	-87.25	160	74	6/28/2013 2:00	6/28/2013 2:59	3.32E+00	1.09E+00	3.32E+00	6.74E-02	1.63E+00	5.01E-01	4.39E-01	1.37E+00	3.32E+00	5.31E-01	1.10E-01
CTRSOAS	32.902	-87.25	160	74	6/28/2013 3:00	6/28/2013 3:59	2.79E+00	8.74E-01	2.79E+00	6.09E-02	1.79E+00	4.55E-01	4.72E-01	1.12E+00	2.79E+00	4.79E-01	1.11E-01
CTRSOAS	32.902	-87.25	160	74	6/28/2013 4:00	6/28/2013 4:59	2.76E+00	8.19E-01	2.76E+00	6.49E-02	1.87E+00	4.58E-01	4.99E-01	1.14E+00	2.76E+00	4.79E-01	1.10E-01
CTRSOAS	32.902	-87.25	160	74	6/28/2013 5:00	6/28/2013 5:59	2.19E+00	8.76E-01	2.19E+00	5.05E-02	1.58E+00	5.77E-01	4.06E-01	1.57E+00	2.19E+00	5.24E-01	1.08E-01
CTRSOAS	32.902	-87.25	160	74	6/28/2013 6:00	6/28/2013 6:59	2.36E+00	9.65E-01	2.36E+00	5.09E-02	2.23E+00	8.28E-01	4.58E-01	1.83E+00	2.36E+00	6.23E-01	1.06E-01
CTRSOAS	32.902	-87.25	160	74	6/28/2013 7:00	6/28/2013 7:59	2.28E+00	1.04E+00	2.28E+00	5.55E-02	2.33E+00	1.21E+00	3.69E-01	2.11E+00	2.28E+00	7.44E-01	1.05E-01
CTRSOAS	32.902	-87.25	160	74	6/28/2013 8:00	6/28/2013 8:59	2.10E+00	1.06E+00	2.10E+00	6.31E-02	2.19E+00	1.51E+00	4.26E-01	2.18E+00	2.10E+00	8.36E-01	1.04E-01
CTRSOAS	32.902	-87.25	160	74	6/28/2013 9:00	6/28/2013 9:59	1.97E+00	1.06E+00	1.97E+00	6.16E-02	2.23E+00	1.74E+00	4.35E-01	2.13E+00	1.97E+00	9.09E-01	1.04E-01
CTRSOAS	32.902	-87.25	160	74	6/28/2013 10:00	6/28/2013 10:59	1.77E+00	1.08E+00	1.77E+00	5.83E-02	2.13E+00	2.00E+00	4.32E-01	2.02E+00	1.77E+00	9.89E-01	1.03E-01
CTRSOAS	32.902	-87.25	160	74	6/28/2013 11:00	6/28/2013 11:59	1.79E+00	1.09E+00	1.79E+00	5.14E-02	2.37E+00	2.28E+00	3.49E-01	1.79E+00	1.79E+00	1.07E+00	1.02E-01
CTRSOAS	32.902	-87.25	160	74	6/28/2013 12:00	6/28/2013 12:59	1.74E+00	1.07E+00	1.74E+00	4.21E-02	2.46E+00	2.49E+00	4.94E-01	1.50E+00	1.74E+00	1.11E+00	1.02E-01
CTRSOAS	32.902	-87.25	160	74	6/28/2013 13:00	6/28/2013 13:59	1.58E+00	1.06E+00	1.58E+00	3.47E-02	2.45E+00	2.57E+00	5.00E-01	1.29E+00	1.58E+00	1.06E+00	1.01E-01
CTRSOAS	32.902	-87.25	160	74	6/28/2013 14:00	6/28/2013 14:59	1.64E+00	1.07E+00	1.64E+00	3.40E-02	1.89E+00	2.60E+00	4.89E-01	1.25E+00	1.64E+00	1.01E+00	9.98E-02
CTRSOAS	32.902	-87.25	160	74	6/28/2013 15:00	6/28/2013 15:59	1.82E+00	1.09E+00	1.82E+00	3.89E-02	1.77E+00	2.22E+00	4.59E-01	1.16E+00	1.82E+00	9.21E-01	1.01E-01
CTRSOAS	32.902	-87.25	160	74	6/28/2013 16:00	6/28/2013 16:59	2.18E+00	1.15E+00	2.18E+00	4.68E-02	2.01E+00	1.56E+00	5.14E-01	1.01E+00	2.18E+00	8.31E-01	1.04E-01
CTRSOAS	32.902	-87.25	160	74	6/28/2013 17:00	6/28/2013 17:59	1.22E+00	1.32E+00	1.22E+00	6.93E-02	1.95E+00	1.11E+00	3.63E-01	9.40E-01	1.22E+00	9.04E-01	1.09E-01
CTRSOAS	32.902	-87.25	160	74	6/28/2013 18:00	6/28/2013 18:59	-999	1.64E+00	-999	1.18E-01	-999	9.46E-01	-999	9.77E-01	-999	1.09E+00	1.14E-01
CTRSOAS	32.902	-87.25	160	74	6/28/2013 19:00	6/28/2013 19:59	-999	1.64E+00	-999	1.43E-01	-999	6.70E-01	-999	1.50E+00	-999	1.00E+00	1.16E-01
CTRSOAS	32.902	-87.25	160	74	6/28/2013 20:00	6/28/2013 20:59	1.52E+00	1.55E+00	1.52E+00	1.43E-01	2.13E+00	5.69E-01	4.69E-01	1.31E+00	1.52E+00	9.07E-01	1.17E-01
CTRSOAS	32.902	-87.25	160	74	6/28/2013 21:00	6/28/2013 21:59	1.32E+00	1.79E+00	1.32E+00	1.68E-01	2.17E+00	6.43E-01	4.37E-01	1.15E+00	1.32E+00	1.06E+00	1.19E-01
CTRSOAS	32.902	-87.25	160	74	6/28/2013 22:00	6/28/2013 22:59	1.04E+00	2.00E+00	1.04E+00	1.96E-01	2.04E+00	6.87E-01	3.79E-01	1.24E+00	1.04E+00	1.20E+00	1.20E-01
CTRSOAS	32.902	-87.25	160	74	6/28/2013 23:00	6/28/2013 23:59	7.99E-01	2.07E+00	7.99E-01	2.01E-01	1.36E+00	6.92E-01	3.91E-01	1.41E+00	7.99E-01	1.23E+00	1.19E-01
CTRSOAS	32.902	-87.25	160	74	6/29/2013 0:00	6/29/2013 0:59	6.96E-01	2.05E+00	6.96E-01	2.15E-01	1.56E+00	7.31E-01	4.61E-01	1.52E+00	6.96E-01	1.28E+00	1.19E-01
CTRSOAS	32.902	-87.25	160	74	6/29/2013 1:00	6/29/2013 1:59	3.43E-01	5.88E-01	3.43E-01	7.97E-02	5.19E-01	2.58E-01	8.52E-02	5.56E-01	3.43E-01	4.25E-01	1.18E-01
CTRSOAS	32.902	-87.25	160	74	6/29/2013 2:00	6/29/2013 2:59	1.30E-01	2.88E-01	1.30E-01	5.83E-02	6.78E-01	1.64E-01	2.63E-02	3.21E-01	1.30E-01	2.23E-01	1.16E-01
CTRSOAS	32.902	-87.25	160	74	6/29/2013 3:00	6/29/2013 3:59	1.41E-01	5.31E-01	1.41E-01	1.74E-01	1.08E+00	2.62E-01	3.24E-02	5.39E-01	1.41E-01	4.41E-01	1.20E-01
CTRSOAS	32.902	-87.25	160	74	6/29/2013 4:00	6/29/2013 4:59	2.78E-01	7.03E-01	2.78E-01	2.88E-01	1.53E+00	2.98E-01	2.70E-02	6.28E-01	2.78E-01	5.69E-01	1.22E-01
CTRSOAS	32.902	-87.25	160	74	6/29/2013 5:00	6/29/2013 5:59	3.68E-01	7.93E-01	3.68E-01	3.97E-01	1.87E+00	3.76E-01	3.39E-02	5.87E-01	3.68E-01	6.67E-01	1.23E-01
CTRSOAS	32.902	-87.25	160	74	6/29/2013 6:00	6/29/2013 6:59	3.46E-01	1.04E+00	3.46E-01	5.80E-01	2.19E+00	6.50E-01	2.32E-02	5.67E-01	3.46E-01	9.56E-01	1.22E-01
CTRSOAS	32.902	-87.25	160	74	6/29/2013 7:00	6/29/2013 7:59	3.04E-01	9.76E-01	3.04E-01	5.23E-01	2.48E+00	6.98E-01	3.38E-02	6.24E-01	3.04E-01	9.34E-01	1.20E-01
CTRSOAS	32.902	-87.25	160	74	6/29/2013 8:00	6/29/2013 8:59	1.68E-01	8.37E-01	1.68E-01	4.31E-01	2.88E+00	6.59E-01	4.60E-02	7.37E-01	1.68E-01	8.41E-01	1.18E-01
CTRSOAS	32.902	-87.25	160	74	6/29/2013 9:00	6/29/2013 9:59	1.72E-01	7.79E-01	1.72E-01	4.11E-01	2.46E+00	7.64E-01	6.94E-02	8.95E-01	1.72E-01	8.47E-01	1.15E-01
CTRSOAS	32.902	-87.25	160	74	6/29/2013 10:00	6/29/2013 10:59	1.72E-01	7.22E-01	1.72E-01	3.89E-01	2.57E+00	8.36E-01	8.12E-02	9.48E-01	1.72E-01	8.38E-01	1.13E-01
CTRSOAS	32.902	-87.25	160	74	6/29/2013 11:00	6/29/2013 11:59	1.84E-01	6.89E-01	1.84E-01	3.60E-01	2.29E+00	8.06E-01	1.10E-01	9.31E-01	1.84E-01	8.16E-01	1.13E-01
CTRSOAS	32.902	-87.25	160	74	6/29/2013 12:00	6/29/2013 12:59	4.98E-01	7.74E-01	4.98E-01	3.99E-01	3.61E+00	1.14E+00	1.97E-01	9.64E-01	4.98E-01	9.47E-01	1.10E-01
CTRSOAS	32.902	-87.25	160	74	6/29/2013 13:00	6/29/2013 13:59	6.19E-01	7.01E-01	6.19E-01	2.96E-01	3.65E+00	1.19E+00	3.69E-01	9.91E-01	6.19E-01	7.87E-01	1.07E-01
CTRSOAS	32.902	-87.25	160	74	6/29/2013 14:00	6/29/2013 14:59	6.66E-01	6.51E-01	6.66E-01	1.28E-01	3.47E+00	4.89E-01	4.40E-01	7.13E-01	6.66E-01	4.45E-01	1.11E-01
CTRSOAS	32.902	-87.25	160	74	6/29/2013 15:00	6/29/2013 15:59	6.83E-01	7.03E-01	6.83E-01	1.02E-01	3.43E+00	3.41E-01	5.03E-01	5.56E-01	6.83E-01	3.86E-01	1.14E-01
CTRSOAS	32.902	-87.25	160	74	6/29/2013 16:00	6/29/2013 16:59	6.43E-01	7.70E-01	6.43E-01	9.59E-02	3.15E+00	3.48E-01	4.56E-01	5.62E-01	6.43E-01	4.07E-01	1.15E-01
CTRSOAS	32.902	-87.25	160	74	6/29/2013 17:00	6/29/2013 17:59	6.38E-01	8.54E-01	6.38E-01	1.02E-01	2.61E+00	4.33E-01	4.90E-01	6.86E-01	6.38E-01	4.95E-01	1.14E-01
CTRSOAS	32.902	-87.25	160	74	6/29/2013 18:00	6/29/2013 18:59	6.67E-01	9.45E-01	6.67E-01	1.21E-01	1.79E+00	5.19E-01	5.18E-01	9.19E-01	6.67E-01	6.00E-01	1.13E-01
CTRSOAS	32.902	-87.25	160	74	6/29/2013 19:00	6/29/2013 19:59	8.36E-01	1.00E+00	8.36E-01	1.51E-01	1.43E+00	5.68E-01	4.37E-01	1.00E+00	8.36E-01	6.52E-01	1.14E-01
CTRSOAS	32.902	-87.25	160	74	6/29/2013 20:00	6/29/2013 20:59	8.17E-01	1.13E+00	8.17E-01	1.76E-01	8.91E-01	6.87E-01	3.43E-01	1.07E+00	8.17E-01	7.04E-01	1.14E-01
CTRSOAS	32.902	-87.25	160	74	6/29/2013 21:00	6/29/2013 21:59	7.22E-01	1.21E+00	7.22E-01	1.93E-01	8.01E-01	6.86E-01	2.78E-01	1.06E+00	7.22E-01	7.18E-01	1.15E-01
CTRSOAS	32.902	-87.25	160	74	6/29/2013 22:00	6/29/2013 22:59	7.31E-01	1.10E+00	7.31E-01	1.78E-01	6.22E-01	5.07E-01	3.38E-01	8.98E-01	7.31E-01	6.07E-01	1.18E-01
CTRSOAS	32.902	-87.25	160	74	6/29/2013 23:00	6/29/2013 23:59	-999	8.47E-01	-999	1.36E-01	-999	2.84E-01	-999	6.87E-01	-999	4.34E-01	1.22E-01
CTRSOAS	32.902	-87.25	160	74	6/30/2013 0:00	6/30/2013 0:59	6.75E-01	7.55E-01	6.75E-01	1.30E-01	1.03E+00	2.59E-01	2.70E-01	6.68E-01	6.75E-01	4.12E-01	1.22E-01
CTRSOAS	32.902	-87.25	160	74	6/30/2013 1:00	6/30/2013 1:59	7.52E-01	6.51E-01	7.52E-01	1.33E-01	1.23E+00	2.82E-01	2.38E-01	7.00E-01	7.52E-01	4.19E-01	1.19E-01
CTRSOAS	32.902	-87.25	160	74	6/30/2013 2:00	6/30/2013 2:59	8.16E-01	5.33E-01	8.16E-01	1.12E-01	1.51E+00	3.54E-01	3.38E-01	8.81E-01	8.16E-01	3.67E-01	1.12E-01
CTRSOAS	32.902	-87.25	160	74	6/30/2013 3:00	6/30/2013 3:59	9.04E-01	4.62E-01	9.04E-01	8.77E-02	1.86E+00	4.41E-01	4.17E-01	1.08E+00	9.04E-01	3.05E-01	1.06E-01
CTRSOAS	32.902	-87.25	160	74	6/30/2013 4:00	6/30/2013 4:59	9.56E-01	4.62E-01	9.56E-01	8.12E-02	1.98E+00	5.15E-01	4.07E-01	1.16E+00	9.56E-01	2.96E-01	1.05E-01
CTRSOAS	32.902	-87.25	160	74	6/30/2013 5:00	6/30/2013 5:59	9.07E-01	4.43E-01	9.07E-01	6.85E-02	2.36E+00	4.65E-01	3.73E-01	1.16E+00	9.07E-01	2.71E-01	1.07E-01
CTRSOAS	32.902	-87.25	160	74	6/30/2013 6:00	6/30/2013 6:59	8.73E-01	4.18E-01	8.73E-01	5.02E-02	2.77E+00	4.47E-01	3.90E-01	1.19E+00	8.73E-01	2.43E-01	1.09E-01
CTRSOAS	32.902	-87.25	160	74	6/30/2013 7:00	6/30/2013 7:59	7.95E-01	4.04E-01	7.95E-01	3.91E-02	3.18E+00	4.89E-01	4.23E-01	1.24E+00	7.95E-01	2.36E-01	1.08E-01
CTRSOAS	32.902	-87.25	160	74	6/30/2013 8:00	6/30/2013 8:59	5.16E-01	3.92E-01	5.16E-01	3.50E-02	3.09E+00	5.25E-01	2.34E-01	1.28E+00	5.16E-01	2.38E-01	1.08E-01
CTRSOAS	32.902	-87.25	160	74	6/30/2013 9:00	6/30/2013 9:59	5.38E-01	3.77E-01	5.38E-01	3.28E-02	2.83E+00	5.70E-01	3.27E-01	1.33E+00	5.38E-01	2.43E-01	1.07E-01
CTRSOAS	32.902	-87.25	160	74	6/30/2013 10:00	6/30/2013 10:59	6.10E-01	3.53E-01	6.10E-01	3.11E-02	3.87E+00	6.71E-01	3.59E-01	1.40E+00	6.10E-01	2.53E-01	1.05E-01
CTRSOAS	32.902	-87.25	160	74	6/30/2013 11:00	6/30/2013 11:59	5.18E-01	3.24E-01	5.18E-01	2.85E-02	3.45E+00	9.88E-01	3.73E-01	1.49E+00	5.18E-01	2.65E-01	1.02E-01
CTRSOAS	32.902	-87.25	160	74	6/30/2013 12:00	6/30/2013 12:59	5.23E-01	3.02E-01	5.23E-01	3.32E-02	2.59E+00	1.23E+00	3.58E-01	1.70E+00	5.23E-01	2.88E-01	9.98E-02
CTRSOAS	32.902	-87.25	160	74	6/30/2013 13:00	6/30/2013 13:59	4.93E-01	3.36E-01	4.93E-01	5.40E-02	2.55E+00	1.31E+00	3.54E-01	1.99E+00	4.93E-01	3.32E-01	1.01E-01
CTRSOAS	32.902	-87.25	160	74	6/30/2013 14:00	6/30/2013 14:59	6.29E-01	4.26E-01	6.29E-01	6.78E-02	2.25E+00	9.68E-01	4.10E-01	2.32E+00	6.29E-01	3.72E-01	1.04E-01
CTRSOAS	32.902	-87.25	160	74	6/30/2013 15:00	6/30/2013 15:59	4.67E-01	5.15E-01	4.67E-01	5.22E-02	7.36E-01	4.83E-01	3.03E-01	2.32E+00	4.67E-01	3.67E-01	1.08E-01
CTRSOAS	32.902	-87.25	160	74	6/30/2013 16:00	6/30/2013 16:59	4.61E-01	5.47E-01	4.61E-01	3.58E-02	3.65E-01	2.06E-01	3.18E-01	1.30E+00	4.61E-01	2.52E-01	1.12E-01
CTRSOAS	32.902	-87.25	160	74	6/30/2013 17:00	6/30/2013 17:59	5.40E-01	4.78E-01	5.40E-01	3.84E-02	6.96E-01	9.40E-02	3.46E-01	7.52E-01	5.40E-01	1.74E-01	1.17E-01
CTRSOAS	32.902	-87.25	160	74	6/30/2013 18:00	6/30/2013 18:59	6.37E-01	4.93E-01	6.37E-01	6.80E-02	5.08E-01	7.94E-02	3.59E-01	8.44E-01	6.37E-01	1.98E-01	1.19E-01
CTRSOAS	32.902	-87.25	160	74	6/30/2013 19:00	6/30/2013 19:59	6.54E-01	5.93E-01	6.54E-01	8.67E-02	4.03E-01	8.80E-02	3.06E-01	1.09E+00	6.54E-01	2.47E-01	1.19E-01
CTRSOAS	32.902	-87.25	160	74	6/30/2013 20:00	6/30/2013 20:59	7.08E-01	7.23E-01	7.08E-01	9.28E-02	3.15E-01	1.09E-01	3.09E-01	1.31E+00	7.08E-01	2.92E-01	1.19E-01
CTRSOAS	32.902	-87.25	160	74	6/30/2013 21:00	6/30/2013 21:59	-999	8.43E-01	-999	1.04E-01	-999	1.54E-01	-999	1.67E+00	-999	3.67E-01	1.17E-01
CTRSOAS	32.902	-87.25	160	74	6/30/2013 22:00	6/30/2013 22:59	-999	9.01E-01	-999	1.18E-01	-999	2.42E-01	-999	2.07E+00	-999	4.53E-01	1.16E-01
CTRSOAS	32.902	-87.25	160	74	6/30/2013 23:00	6/30/2013 23:59	8.41E-01	8.91E-01	8.41E-01	1.17E-01	4.72E-01	4.10E-01	2.42E-01	2.19E+00	8.41E-01	5.27E-01	1.14E-01
CTRSOAS	32.902	-87.25	160	74	7/1/2013 0:00	7/1/2013 0:59	8.23E-01	8.33E-01	8.23E-01	1.09E-01	4.46E-01	5.83E-01	2.54E-01	2.04E+00	8.23E-01	5.57E-01	1.10E-01
