# Supplementary material for: On the implications of aerosol liquid water and phase separation for organic aerosol mass
Source: Atmos Chem Phys. Author manuscript; Available in PMC 2018 Aug 22. (PMC6104851; doi:10.5194/acp-17-343-2017)
Supplement: Supp [file NIHMS982683-supplement-Supp.zip › acpdata/figure6/ACSM_LRK_20130601_R0.OUT.0531base.csv]

Observed values read from file:/work/MOD3DEV/has/southeast/obs_data/sitecmp_obs/lrk/ACSM_LRK_20130601_R0.csv
Modeled values read from file:/work/MOD3DEV/has/southeast/soas2013/postprocessing/20160606set/output/CCTM_saprc07tic_0531base_isoprene.aconc.06
SiteId	Latitude	Longitude	Column	Row	Time On	Time Off	Org	Org	SO4	SO4	NO3	NO3	NH4	NH4
	(deg)	(deg)			(MM/DD/YYYY hh:mm)	(MM/DD/YYYY hh:mm)	ug/m3	ug/m3	ug/m3	ug/m3	ug/m3	ug/m3	ug/m3	ug/m3
							Observed	Modeled	Observed	Modeled	Observed	Modeled	Observed	Modeled
LRKSOAS	35.6331	-83.9418	182	102	06/01/2013 03:00	06/01/2013 03:59	0.27665E+01	0.53899E+00	0.18817E+01	0.66462E+00	0.30012E+00	0.12816E-02	0.38094E+00	0.14986E+00
LRKSOAS	35.6331	-83.9418	182	102	06/01/2013 04:00	06/01/2013 04:59	0.30026E+01	0.61316E+00	0.13784E+01	0.63229E+00	0.18544E+00	0.11690E-02	0.44845E+00	0.12021E+00
LRKSOAS	35.6331	-83.9418	182	102	06/01/2013 05:00	06/01/2013 05:59	0.32690E+01	0.68776E+00	0.10624E+01	0.63734E+00	0.16340E+00	0.11847E-02	0.36005E+00	0.11094E+00
LRKSOAS	35.6331	-83.9418	182	102	06/01/2013 06:00	06/01/2013 06:59	0.32668E+01	0.78704E+00	0.95322E+00	0.63687E+00	0.17424E+00	0.12355E-02	0.31791E+00	0.10609E+00
LRKSOAS	35.6331	-83.9418	182	102	06/01/2013 07:00	06/01/2013 07:59	0.33547E+01	0.10222E+01	0.98419E+00	0.65380E+00	0.19154E+00	0.14667E-02	0.30399E+00	0.11571E+00
LRKSOAS	35.6331	-83.9418	182	102	06/01/2013 08:00	06/01/2013 08:59	0.37278E+01	0.12392E+01	0.16931E+01	0.71782E+00	0.22469E+00	0.16223E-02	0.65302E+00	0.15333E+00
LRKSOAS	35.6331	-83.9418	182	102	06/01/2013 09:00	06/01/2013 09:59	0.41238E+01	0.94491E+00	0.20984E+01	0.78241E+00	0.27277E+00	0.17211E-02	0.62019E+00	0.17174E+00
LRKSOAS	35.6331	-83.9418	182	102	06/01/2013 10:00	06/01/2013 10:59	0.34100E+01	0.69033E+00	0.18173E+01	0.70240E+00	0.21485E+00	0.14558E-02	0.54029E+00	0.13424E+00
LRKSOAS	35.6331	-83.9418	182	102	06/01/2013 11:00	06/01/2013 11:59	0.32799E+01	0.59835E+00	0.15726E+01	0.64365E+00	0.20507E+00	0.13133E-02	0.44823E+00	0.10195E+00
LRKSOAS	35.6331	-83.9418	182	102	06/01/2013 12:00	06/01/2013 12:59	0.35722E+01	0.58994E+00	0.18516E+01	0.66280E+00	0.30836E+00	0.16239E-02	0.51241E+00	0.96290E-01
LRKSOAS	35.6331	-83.9418	182	102	06/01/2013 13:00	06/01/2013 13:59	0.29586E+01	0.60373E+00	0.19105E+01	0.68228E+00	0.23247E+00	0.18793E-02	0.63116E+00	0.86950E-01
LRKSOAS	35.6331	-83.9418	182	102	06/01/2013 14:00	06/01/2013 14:59	0.29815E+01	0.58266E+00	0.18002E+01	0.76506E+00	0.22017E+00	0.18728E-02	0.57289E+00	0.11599E+00
LRKSOAS	35.6331	-83.9418	182	102	06/01/2013 15:00	06/01/2013 15:59	0.29632E+01	0.55517E+00	0.15749E+01	0.72647E+00	0.18814E+00	0.15200E-02	0.49931E+00	0.11327E+00
LRKSOAS	35.6331	-83.9418	182	102	06/01/2013 16:00	06/01/2013 16:59	0.27525E+01	0.55795E+00	0.14706E+01	0.67287E+00	0.17091E+00	0.13271E-02	0.45333E+00	0.10761E+00
LRKSOAS	35.6331	-83.9418	182	102	06/01/2013 17:00	06/01/2013 17:59	0.28924E+01	0.59075E+00	0.14364E+01	0.74032E+00	0.18159E+00	0.15737E-02	0.38394E+00	0.13665E+00
LRKSOAS	35.6331	-83.9418	182	102	06/01/2013 18:00	06/01/2013 18:59	0.24741E+01	0.66322E+00	0.12640E+01	0.85144E+00	0.17642E+00	0.20312E-02	0.37767E+00	0.18412E+00
LRKSOAS	35.6331	-83.9418	182	102	06/01/2013 19:00	06/01/2013 19:59	0.23914E+01	0.81543E+00	0.82575E+00	0.10395E+01	0.13771E+00	0.27348E-02	0.32779E+00	0.25142E+00
LRKSOAS	35.6331	-83.9418	182	102	06/01/2013 20:00	06/01/2013 20:59	0.25093E+01	0.94302E+00	0.97369E+00	0.11984E+01	0.15999E+00	0.35826E-02	0.20891E+00	0.31081E+00
LRKSOAS	35.6331	-83.9418	182	102	06/01/2013 21:00	06/01/2013 21:59	0.30518E+01	0.92606E+00	0.10741E+01	0.11603E+01	0.19093E+00	0.37053E-02	0.27118E+00	0.31665E+00
LRKSOAS	35.6331	-83.9418	182	102	06/01/2013 22:00	06/01/2013 22:59	0.32738E+01	0.84007E+00	0.14089E+01	0.10824E+01	0.21673E+00	0.34333E-02	0.38317E+00	0.30815E+00
LRKSOAS	35.6331	-83.9418	182	102	06/01/2013 23:00	06/01/2013 23:59	0.33368E+01	0.73361E+00	0.16688E+01	0.94314E+00	0.22795E+00	0.29612E-02	0.52855E+00	0.27332E+00
LRKSOAS	35.6331	-83.9418	182	102	06/02/2013 00:00	06/02/2013 00:59	0.31220E+01	0.77872E+00	0.15612E+01	0.97003E+00	0.17395E+00	0.35609E-02	0.57781E+00	0.27603E+00
LRKSOAS	35.6331	-83.9418	182	102	06/02/2013 01:00	06/02/2013 01:59	0.33783E+01	0.88578E+00	0.15048E+01	0.10823E+01	0.21944E+00	0.49293E-02	0.54274E+00	0.29370E+00
LRKSOAS	35.6331	-83.9418	182	102	06/02/2013 02:00	06/02/2013 02:59	0.39212E+01	0.87371E+00	0.26506E+01	0.10113E+01	0.24875E+00	0.49900E-02	0.77737E+00	0.24838E+00
LRKSOAS	35.6331	-83.9418	182	102	06/02/2013 03:00	06/02/2013 03:59	0.35985E+01	0.94568E+00	0.23949E+01	0.88776E+00	0.23140E+00	0.47810E-02	0.75199E+00	0.18460E+00
LRKSOAS	35.6331	-83.9418	182	102	06/02/2013 04:00	06/02/2013 04:59	0.37385E+01	0.11049E+01	0.22357E+01	0.87929E+00	0.27236E+00	0.48418E-02	0.70928E+00	0.17367E+00
LRKSOAS	35.6331	-83.9418	182	102	06/02/2013 05:00	06/02/2013 05:59	0.34033E+01	0.12431E+01	0.21055E+01	0.82476E+00	0.20706E+00	0.44332E-02	0.56318E+00	0.15209E+00
LRKSOAS	35.6331	-83.9418	182	102	06/02/2013 06:00	06/02/2013 06:59	0.38229E+01	0.13238E+01	0.20361E+01	0.69394E+00	0.28760E+00	0.30648E-02	0.57176E+00	0.10755E+00
LRKSOAS	35.6331	-83.9418	182	102	06/02/2013 07:00	06/02/2013 07:59	0.41528E+01	0.13913E+01	0.18396E+01	0.59704E+00	0.23417E+00	0.20322E-02	0.64701E+00	0.78495E-01
LRKSOAS	35.6331	-83.9418	182	102	06/02/2013 08:00	06/02/2013 08:59	0.40853E+01	0.14598E+01	0.18750E+01	0.65010E+00	0.23822E+00	0.22562E-02	0.60896E+00	0.11470E+00
LRKSOAS	35.6331	-83.9418	182	102	06/02/2013 09:00	06/02/2013 09:59	0.42355E+01	0.12425E+01	0.17198E+01	0.77766E+00	0.23136E+00	0.23539E-02	0.58655E+00	0.18255E+00
LRKSOAS	35.6331	-83.9418	182	102	06/02/2013 10:00	06/02/2013 10:59	0.39866E+01	0.10273E+01	0.17205E+01	0.93326E+00	0.22700E+00	0.24519E-02	0.48859E+00	0.24551E+00
LRKSOAS	35.6331	-83.9418	182	102	06/02/2013 11:00	06/02/2013 11:59	0.14966E+01	0.83271E+00	0.33919E+00	0.11010E+01	0.80040E-01	0.29922E-02	0.53766E-01	0.31985E+00
LRKSOAS	35.6331	-83.9418	182	102	06/02/2013 12:00	06/02/2013 12:59	0.13297E+01	0.67583E+00	0.43626E+00	0.84040E+00	0.84480E-01	0.25416E-02	0.90922E-01	0.23761E+00
LRKSOAS	35.6331	-83.9418	182	102	06/02/2013 13:00	06/02/2013 13:59	0.12153E+01	0.74961E+00	0.43313E+00	0.71439E+00	0.76831E-01	0.26595E-02	0.88033E-01	0.19219E+00
LRKSOAS	35.6331	-83.9418	182	102	06/02/2013 14:00	06/02/2013 14:59	0.65145E+00	0.10468E+01	0.10783E+00	0.68743E+00	0.37726E-01	0.28213E-02	0.14829E+00	0.15727E+00
LRKSOAS	35.6331	-83.9418	182	102	06/02/2013 15:00	06/02/2013 15:59	0.17970E+00	0.12227E+01	0.54016E-01	0.68089E+00	0.10194E-01	0.27683E-02	-999	0.14802E+00
LRKSOAS	35.6331	-83.9418	182	102	06/02/2013 16:00	06/02/2013 16:59	0.49191E+00	0.12407E+01	0.96995E-01	0.68917E+00	0.25910E-01	0.11617E-03	0.71080E-02	0.14571E+00
LRKSOAS	35.6331	-83.9418	182	102	06/02/2013 17:00	06/02/2013 17:59	0.60249E+00	0.11106E+01	0.45711E+00	0.65812E+00	0.42525E-01	0.13819E-02	0.11272E+00	0.16624E+00
LRKSOAS	35.6331	-83.9418	182	102	06/02/2013 18:00	06/02/2013 18:59	0.20349E+01	0.95455E+00	0.56695E+00	0.61621E+00	0.12660E+00	0.19477E-02	0.23379E+00	0.17212E+00
LRKSOAS	35.6331	-83.9418	182	102	06/02/2013 19:00	06/02/2013 19:59	0.24852E+01	0.68927E+00	0.44642E+00	0.54250E+00	0.13040E+00	0.16142E-02	0.13032E+00	0.15566E+00
LRKSOAS	35.6331	-83.9418	182	102	06/02/2013 20:00	06/02/2013 20:59	0.20157E+01	0.62488E+00	0.43023E+00	0.52383E+00	0.10168E+00	0.16635E-02	0.19635E+00	0.15325E+00
LRKSOAS	35.6331	-83.9418	182	102	06/02/2013 21:00	06/02/2013 21:59	0.21376E+01	0.68719E+00	0.43947E+00	0.53325E+00	0.10546E+00	0.17658E-02	0.13936E+00	0.15541E+00
LRKSOAS	35.6331	-83.9418	182	102	06/02/2013 22:00	06/02/2013 22:59	0.25315E+01	0.71009E+00	0.55628E+00	0.52350E+00	0.12621E+00	0.15189E-02	0.23896E+00	0.14682E+00
LRKSOAS	35.6331	-83.9418	182	102	06/02/2013 23:00	06/02/2013 23:59	0.29560E+01	0.74210E+00	0.60768E+00	0.53715E+00	0.16160E+00	0.14075E-02	0.28471E+00	0.14623E+00
LRKSOAS	35.6331	-83.9418	182	102	06/03/2013 00:00	06/03/2013 00:59	0.21222E+01	0.80997E+00	0.44587E+00	0.55593E+00	0.11639E+00	0.16130E-02	0.18589E+00	0.14750E+00
LRKSOAS	35.6331	-83.9418	182	102	06/03/2013 01:00	06/03/2013 01:59	0.16048E+01	0.76506E+00	0.43369E+00	0.73785E+00	0.93523E-01	0.36917E-02	0.11510E+00	0.22101E+00
LRKSOAS	35.6331	-83.9418	182	102	06/03/2013 02:00	06/03/2013 02:59	0.15564E+01	0.12963E+00	0.47748E+00	0.28290E+00	0.75955E-01	0.26468E-02	0.14790E+00	0.97240E-01
LRKSOAS	35.6331	-83.9418	182	102	06/03/2013 03:00	06/03/2013 03:59	0.22512E+01	0.10310E+00	0.77148E+00	0.14684E+00	0.12206E+00	0.11192E-02	0.20048E+00	0.47710E-01
LRKSOAS	35.6331	-83.9418	182	102	06/03/2013 04:00	06/03/2013 04:59	0.22984E+01	0.20631E+00	0.97590E+00	0.14349E+00	0.14437E+00	0.12337E-02	0.29164E+00	0.40195E-01
LRKSOAS	35.6331	-83.9418	182	102	06/03/2013 05:00	06/03/2013 05:59	0.24820E+01	0.20514E+00	0.73260E+00	0.19748E+00	0.17794E+00	0.23044E-02	0.25910E+00	0.59170E-01
LRKSOAS	35.6331	-83.9418	182	102	06/03/2013 06:00	06/03/2013 06:59	0.20046E+01	0.38973E+00	0.76472E+00	0.22802E+00	0.12605E+00	0.50112E-02	0.17783E+00	0.61391E-01
LRKSOAS	35.6331	-83.9418	182	102	06/03/2013 07:00	06/03/2013 07:59	0.20763E+01	0.33340E+00	0.59484E+00	0.28703E+00	0.12444E+00	0.48311E-02	0.13802E+00	0.89274E-01
LRKSOAS	35.6331	-83.9418	182	102	06/03/2013 08:00	06/03/2013 08:59	0.20363E+01	0.71414E+00	0.66746E+00	0.41044E+00	0.12635E+00	0.14909E-01	0.22219E+00	0.12715E+00
LRKSOAS	35.6331	-83.9418	182	102	06/03/2013 09:00	06/03/2013 09:59	0.22233E+01	0.78730E+00	0.64817E+00	0.43227E+00	0.15440E+00	0.15267E-01	0.21982E+00	0.13821E+00
LRKSOAS	35.6331	-83.9418	182	102	06/03/2013 10:00	06/03/2013 10:59	0.25198E+01	0.65565E+00	0.62338E+00	0.45742E+00	0.21968E+00	0.10153E-01	0.22712E+00	0.14929E+00
LRKSOAS	35.6331	-83.9418	182	102	06/03/2013 11:00	06/03/2013 11:59	0.22442E+01	0.62978E+00	0.93218E+00	0.51321E+00	0.21518E+00	0.82625E-02	0.30565E+00	0.16800E+00
LRKSOAS	35.6331	-83.9418	182	102	06/03/2013 12:00	06/03/2013 12:59	0.29231E+01	0.63028E+00	0.12462E+01	0.57005E+00	0.20680E+00	0.68850E-02	0.38888E+00	0.18767E+00
LRKSOAS	35.6331	-83.9418	182	102	06/03/2013 13:00	06/03/2013 13:59	0.32458E+01	0.62002E+00	0.19604E+01	0.68491E+00	0.23080E+00	0.69906E-02	0.50004E+00	0.23192E+00
LRKSOAS	35.6331	-83.9418	182	102	06/03/2013 14:00	06/03/2013 14:59	0.38374E+01	0.72795E+00	0.22926E+01	0.93467E+00	0.30902E+00	0.83516E-02	0.66007E+00	0.32221E+00
LRKSOAS	35.6331	-83.9418	182	102	06/03/2013 15:00	06/03/2013 15:59	0.43544E+01	0.80449E+00	0.23678E+01	0.10039E+01	0.30259E+00	0.88662E-02	0.80963E+00	0.34640E+00
LRKSOAS	35.6331	-83.9418	182	102	06/03/2013 16:00	06/03/2013 16:59	0.46917E+01	0.10139E+01	0.21811E+01	0.11650E+01	0.29780E+00	0.12793E-01	0.74563E+00	0.39841E+00
LRKSOAS	35.6331	-83.9418	182	102	06/03/2013 17:00	06/03/2013 17:59	0.46775E+01	0.13925E+01	0.20415E+01	0.17499E+01	0.33516E+00	0.27953E-01	0.69226E+00	0.60070E+00
LRKSOAS	35.6331	-83.9418	182	102	06/03/2013 18:00	06/03/2013 18:59	0.44030E+01	0.16911E+01	0.20009E+01	0.26360E+01	0.29659E+00	0.45919E-01	0.78218E+00	0.92584E+00
LRKSOAS	35.6331	-83.9418	182	102	06/03/2013 19:00	06/03/2013 19:59	0.42541E+01	0.19647E+01	0.26610E+01	0.29973E+01	0.31199E+00	0.44942E-01	0.87608E+00	0.10609E+01
LRKSOAS	35.6331	-83.9418	182	102	06/03/2013 20:00	06/03/2013 20:59	0.47167E+01	0.20946E+01	0.33489E+01	0.28494E+01	0.32235E+00	0.35212E-01	0.10941E+01	0.10081E+01
LRKSOAS	35.6331	-83.9418	182	102	06/03/2013 21:00	06/03/2013 21:59	0.51166E+01	0.21122E+01	0.33725E+01	0.26370E+01	0.37330E+00	0.28748E-01	0.10551E+01	0.93087E+00
LRKSOAS	35.6331	-83.9418	182	102	06/03/2013 22:00	06/03/2013 22:59	0.43772E+01	0.21243E+01	0.30399E+01	0.24685E+01	0.29533E+00	0.25580E-01	0.10259E+01	0.86704E+00
LRKSOAS	35.6331	-83.9418	182	102	06/03/2013 23:00	06/03/2013 23:59	0.28149E+01	0.21132E+01	0.24506E+01	0.22922E+01	0.21904E+00	0.23099E-01	0.77390E+00	0.80044E+00
LRKSOAS	35.6331	-83.9418	182	102	06/04/2013 00:00	06/04/2013 00:59	0.29801E+01	0.20823E+01	0.24804E+01	0.21406E+01	0.22309E+00	0.21838E-01	0.80890E+00	0.74344E+00
LRKSOAS	35.6331	-83.9418	182	102	06/04/2013 01:00	06/04/2013 01:59	0.32676E+01	0.22664E+01	0.26179E+01	0.21017E+01	0.24200E+00	0.21612E-01	0.86907E+00	0.71641E+00
LRKSOAS	35.6331	-83.9418	182	102	06/04/2013 02:00	06/04/2013 02:59	0.33895E+01	0.27623E+01	0.30640E+01	0.21647E+01	0.25986E+00	0.39065E-01	0.99247E+00	0.72531E+00
LRKSOAS	35.6331	-83.9418	182	102	06/04/2013 03:00	06/04/2013 03:59	0.31200E+01	0.33137E+01	0.27567E+01	0.23991E+01	0.25665E+00	0.63921E-01	0.92102E+00	0.79146E+00
LRKSOAS	35.6331	-83.9418	182	102	06/04/2013 04:00	06/04/2013 04:59	0.27395E+01	0.32346E+01	0.25607E+01	0.25975E+01	0.24133E+00	0.74875E-01	0.91261E+00	0.85109E+00
LRKSOAS	35.6331	-83.9418	182	102	06/04/2013 05:00	06/04/2013 05:59	0.28251E+01	0.28755E+01	0.26179E+01	0.25035E+01	0.22887E+00	0.66904E-01	0.91261E+00	0.82738E+00
LRKSOAS	35.6331	-83.9418	182	102	06/04/2013 06:00	06/04/2013 06:59	0.30134E+01	0.26431E+01	0.24850E+01	0.23121E+01	0.21968E+00	0.48876E-01	0.91369E+00	0.77648E+00
LRKSOAS	35.6331	-83.9418	182	102	06/04/2013 07:00	06/04/2013 07:59	0.32456E+01	0.25022E+01	0.25701E+01	0.21412E+01	0.27605E+00	0.44661E-01	0.88716E+00	0.73566E+00
LRKSOAS	35.6331	-83.9418	182	102	06/04/2013 08:00	06/04/2013 08:59	0.33423E+01	0.25544E+01	0.24926E+01	0.20663E+01	0.32582E+00	0.60509E-01	0.10051E+01	0.72117E+00
LRKSOAS	35.6331	-83.9418	182	102	06/04/2013 09:00	06/04/2013 09:59	0.32608E+01	0.28459E+01	0.27059E+01	0.20459E+01	0.33286E+00	0.10103E+00	0.89267E+00	0.72298E+00
LRKSOAS	35.6331	-83.9418	182	102	06/04/2013 10:00	06/04/2013 10:59	0.35654E+01	0.31002E+01	0.27205E+01	0.20461E+01	0.32749E+00	0.13653E+00	0.10070E+01	0.72913E+00
LRKSOAS	35.6331	-83.9418	182	102	06/04/2013 11:00	06/04/2013 11:59	0.36270E+01	0.32527E+01	0.25282E+01	0.20578E+01	0.32914E+00	0.15336E+00	0.10050E+01	0.73738E+00
LRKSOAS	35.6331	-83.9418	182	102	06/04/2013 12:00	06/04/2013 12:59	0.31479E+01	0.36496E+01	0.25536E+01	0.20933E+01	0.30222E+00	0.17892E+00	0.89169E+00	0.75256E+00
LRKSOAS	35.6331	-83.9418	182	102	06/04/2013 13:00	06/04/2013 13:59	0.26118E+01	0.39939E+01	0.17981E+01	0.21336E+01	0.19581E+00	0.14497E+00	0.47893E+00	0.75149E+00
LRKSOAS	35.6331	-83.9418	182	102	06/04/2013 14:00	06/04/2013 14:59	0.49950E+01	0.33933E+01	0.28832E+01	0.21297E+01	0.37828E+00	0.60041E-01	0.86993E+00	0.73290E+00
LRKSOAS	35.6331	-83.9418	182	102	06/04/2013 15:00	06/04/2013 15:59	0.59151E+01	0.28137E+01	0.30566E+01	0.20143E+01	0.42197E+00	0.25025E-01	0.10026E+01	0.70220E+00
LRKSOAS	35.6331	-83.9418	182	102	06/04/2013 16:00	06/04/2013 16:59	0.61813E+01	0.25064E+01	0.30391E+01	0.18373E+01	0.41666E+00	0.15023E-01	0.98317E+00	0.64610E+00
LRKSOAS	35.6331	-83.9418	182	102	06/04/2013 17:00	06/04/2013 17:59	0.58497E+01	0.24596E+01	0.28706E+01	0.17882E+01	0.40957E+00	0.11967E-01	0.83401E+00	0.62915E+00
LRKSOAS	35.6331	-83.9418	182	102	06/04/2013 18:00	06/04/2013 18:59	0.55959E+01	0.25574E+01	0.26876E+01	0.17915E+01	0.35762E+00	0.11166E-01	0.85209E+00	0.62987E+00
LRKSOAS	35.6331	-83.9418	182	102	06/04/2013 19:00	06/04/2013 19:59	0.60858E+01	0.27278E+01	0.27461E+01	0.18486E+01	0.37818E+00	0.10616E-01	0.88927E+00	0.65110E+00
LRKSOAS	35.6331	-83.9418	182	102	06/04/2013 20:00	06/04/2013 20:59	0.62545E+01	0.30507E+01	0.28057E+01	0.20004E+01	0.37479E+00	0.10845E-01	0.94830E+00	0.70767E+00
LRKSOAS	35.6331	-83.9418	182	102	06/04/2013 21:00	06/04/2013 21:59	0.61218E+01	0.34771E+01	0.25912E+01	0.21727E+01	0.33661E+00	0.11563E-01	0.84692E+00	0.77131E+00
LRKSOAS	35.6331	-83.9418	182	102	06/04/2013 22:00	06/04/2013 22:59	0.62764E+01	0.39452E+01	0.25765E+01	0.23044E+01	0.35317E+00	0.12308E-01	0.89265E+00	0.81967E+00
LRKSOAS	35.6331	-83.9418	182	102	06/04/2013 23:00	06/04/2013 23:59	0.63244E+01	0.43003E+01	0.26540E+01	0.23798E+01	0.37736E+00	0.13203E-01	0.77979E+00	0.84655E+00
LRKSOAS	35.6331	-83.9418	182	102	06/05/2013 00:00	06/05/2013 00:59	0.65419E+01	0.43471E+01	0.25988E+01	0.23859E+01	0.37184E+00	0.14796E-01	0.87260E+00	0.84541E+00
LRKSOAS	35.6331	-83.9418	182	102	06/05/2013 01:00	06/05/2013 01:59	0.65651E+01	0.44859E+01	0.28982E+01	0.23933E+01	0.36888E+00	0.15503E-01	0.94367E+00	0.83309E+00
LRKSOAS	35.6331	-83.9418	182	102	06/05/2013 02:00	06/05/2013 02:59	0.61569E+01	0.49101E+01	0.25496E+01	0.23959E+01	0.35501E+00	0.15574E-01	0.89095E+00	0.82065E+00
LRKSOAS	35.6331	-83.9418	182	102	06/05/2013 03:00	06/05/2013 03:59	0.60476E+01	0.45175E+01	0.24032E+01	0.23061E+01	0.35780E+00	0.11862E-01	0.73281E+00	0.80328E+00
LRKSOAS	35.6331	-83.9418	182	102	06/05/2013 04:00	06/05/2013 04:59	0.62831E+01	0.43396E+01	0.23152E+01	0.25081E+01	0.35626E+00	0.12431E-01	0.76417E+00	0.88190E+00
LRKSOAS	35.6331	-83.9418	182	102	06/05/2013 05:00	06/05/2013 05:59	0.61520E+01	0.47503E+01	0.20086E+01	0.28965E+01	0.37510E+00	0.21998E-01	0.65118E+00	0.10240E+01
LRKSOAS	35.6331	-83.9418	182	102	06/05/2013 06:00	06/05/2013 06:59	0.66739E+01	0.48174E+01	0.20154E+01	0.29849E+01	0.34565E+00	0.35873E-01	0.59662E+00	0.10542E+01
LRKSOAS	35.6331	-83.9418	182	102	06/05/2013 07:00	06/05/2013 07:59	0.62492E+01	0.44537E+01	0.21883E+01	0.30241E+01	0.37382E+00	0.42989E-01	0.67149E+00	0.10725E+01
LRKSOAS	35.6331	-83.9418	182	102	06/05/2013 08:00	06/05/2013 08:59	0.63188E+01	0.38503E+01	0.22043E+01	0.29466E+01	0.38015E+00	0.41135E-01	0.64415E+00	0.10523E+01
LRKSOAS	35.6331	-83.9418	182	102	06/05/2013 09:00	06/05/2013 09:59	0.65061E+01	0.30692E+01	0.22514E+01	0.26283E+01	0.42398E+00	0.34804E-01	0.72061E+00	0.94424E+00
LRKSOAS	35.6331	-83.9418	182	102	06/05/2013 10:00	06/05/2013 10:59	0.68253E+01	0.23627E+01	0.23543E+01	0.21782E+01	0.40900E+00	0.28573E-01	0.73394E+00	0.78340E+00
LRKSOAS	35.6331	-83.9418	182	102	06/05/2013 11:00	06/05/2013 11:59	0.66040E+01	0.20662E+01	0.23711E+01	0.19465E+01	0.40124E+00	0.24089E-01	0.87459E+00	0.69566E+00
LRKSOAS	35.6331	-83.9418	182	102	06/05/2013 12:00	06/05/2013 12:59	0.68587E+01	0.20091E+01	0.25515E+01	0.18659E+01	0.46081E+00	0.20724E-01	0.81044E+00	0.66138E+00
LRKSOAS	35.6331	-83.9418	182	102	06/05/2013 13:00	06/05/2013 13:59	0.64534E+01	0.18896E+01	0.20944E+01	0.18848E+01	0.42556E+00	0.18300E-01	0.89408E+00	0.66937E+00
LRKSOAS	35.6331	-83.9418	182	102	06/05/2013 14:00	06/05/2013 14:59	0.69523E+01	0.17062E+01	0.24394E+01	0.18919E+01	0.40379E+00	0.27359E-05	0.78698E+00	0.57851E+00
LRKSOAS	35.6331	-83.9418	182	102	06/05/2013 15:00	06/05/2013 15:59	0.74330E+01	0.17368E+01	0.22281E+01	0.17464E+01	0.41166E+00	0.55752E-02	0.79037E+00	0.57284E+00
LRKSOAS	35.6331	-83.9418	182	102	06/05/2013 16:00	06/05/2013 16:59	0.82260E+01	0.20038E+01	0.21559E+01	0.17315E+01	0.43214E+00	0.19311E-01	0.78386E+00	0.61420E+00
LRKSOAS	35.6331	-83.9418	182	102	06/05/2013 17:00	06/05/2013 17:59	0.74841E+01	0.26366E+01	0.23793E+01	0.18831E+01	0.39499E+00	0.37384E-01	0.61497E+00	0.64912E+00
LRKSOAS	35.6331	-83.9418	182	102	06/05/2013 18:00	06/05/2013 18:59	0.91171E+01	0.27848E+01	0.22849E+01	0.18658E+01	0.47103E+00	0.20439E-01	0.87523E+00	0.65085E+00
LRKSOAS	35.6331	-83.9418	182	102	06/05/2013 19:00	06/05/2013 19:59	0.10052E+02	0.25228E+01	0.25842E+01	0.17035E+01	0.48144E+00	0.17599E-02	0.94854E+00	0.52261E+00
LRKSOAS	35.6331	-83.9418	182	102	06/05/2013 20:00	06/05/2013 20:59	0.91808E+01	0.24784E+01	0.25404E+01	0.14949E+01	0.52401E+00	0.22185E-10	0.87267E+00	0.40977E+00
LRKSOAS	35.6331	-83.9418	182	102	06/05/2013 21:00	06/05/2013 21:59	0.11109E+01	0.23675E+01	0.28670E+00	0.13404E+01	0.63200E-01	0.63739E-10	0.18584E+00	0.37201E+00
LRKSOAS	35.6331	-83.9418	182	102	06/05/2013 22:00	06/05/2013 22:59	0.97138E+00	0.19164E+01	0.38544E+00	0.11906E+01	0.41631E-01	0.15077E-09	0.78395E-01	0.34355E+00
LRKSOAS	35.6331	-83.9418	182	102	06/05/2013 23:00	06/05/2013 23:59	0.12640E+01	0.15173E+01	0.44899E+00	0.10250E+01	0.62402E-01	0.27942E-02	0.13309E+00	0.34993E+00
LRKSOAS	35.6331	-83.9418	182	102	06/06/2013 00:00	06/06/2013 00:59	0.15118E+01	0.13220E+01	0.55631E+00	0.94290E+00	0.77201E-01	0.44869E-02	0.18366E+00	0.33815E+00
LRKSOAS	35.6331	-83.9418	182	102	06/06/2013 01:00	06/06/2013 01:59	0.11836E+01	0.15094E+01	0.38654E+00	0.12272E+01	0.77860E-01	0.60572E-02	0.14371E+00	0.43952E+00
LRKSOAS	35.6331	-83.9418	182	102	06/06/2013 02:00	06/06/2013 02:59	0.13496E+01	0.18617E+01	0.44431E+00	0.16002E+01	0.89333E-01	0.93428E-02	0.17480E+00	0.57008E+00
LRKSOAS	35.6331	-83.9418	182	102	06/06/2013 03:00	06/06/2013 03:59	0.15361E+01	0.18717E+01	0.47748E+00	0.15779E+01	0.91199E-01	0.10200E-01	0.11548E+00	0.55874E+00
LRKSOAS	35.6331	-83.9418	182	102	06/06/2013 04:00	06/06/2013 04:59	0.13410E+01	0.16895E+01	0.45939E+00	0.14419E+01	0.95985E-01	0.97688E-02	0.21068E+00	0.50833E+00
LRKSOAS	35.6331	-83.9418	182	102	06/06/2013 05:00	06/06/2013 05:59	0.11310E+01	0.14543E+01	0.52152E+00	0.12567E+01	0.80435E-01	0.90551E-02	0.12233E+00	0.43608E+00
LRKSOAS	35.6331	-83.9418	182	102	06/06/2013 06:00	06/06/2013 06:59	0.11416E+01	0.12755E+01	0.37816E+00	0.11699E+01	0.92593E-01	0.10196E-01	0.20676E+00	0.39856E+00
LRKSOAS	35.6331	-83.9418	182	102	06/06/2013 07:00	06/06/2013 07:59	0.13800E+01	0.12793E+01	0.26539E+00	0.12935E+01	0.85116E-01	0.12401E-01	0.17382E+00	0.44016E+00
LRKSOAS	35.6331	-83.9418	182	102	06/06/2013 08:00	06/06/2013 08:59	0.11838E+01	0.14401E+01	0.42983E+00	0.14402E+01	0.12203E+00	0.50890E-02	0.15679E+00	0.46332E+00
LRKSOAS	35.6331	-83.9418	182	102	06/06/2013 09:00	06/06/2013 09:59	0.10563E+01	0.13394E+01	0.38891E+00	0.12785E+01	0.10897E+00	0.10685E-10	0.10271E+00	0.37820E+00
LRKSOAS	35.6331	-83.9418	182	102	06/06/2013 10:00	06/06/2013 10:59	0.80115E+00	0.87942E+00	0.30415E+00	0.88825E+00	0.83109E-01	0.10300E-02	0.96912E-01	0.27912E+00
LRKSOAS	35.6331	-83.9418	182	102	06/06/2013 11:00	06/06/2013 11:59	0.11566E+01	0.69396E+00	0.21424E+00	0.79237E+00	0.74448E-01	0.50466E-02	0.81221E-01	0.27851E+00
LRKSOAS	35.6331	-83.9418	182	102	06/06/2013 12:00	06/06/2013 12:59	0.13321E+01	0.87507E+00	0.24957E+00	0.10096E+01	0.15035E+00	0.77081E-02	0.45164E-01	0.35150E+00
LRKSOAS	35.6331	-83.9418	182	102	06/06/2013 13:00	06/06/2013 13:59	0.17524E+01	0.10451E+01	0.30411E+00	0.17830E+01	0.19531E+00	0.34088E-02	0.60562E-01	0.47037E+00
LRKSOAS	35.6331	-83.9418	182	102	06/06/2013 14:00	06/06/2013 14:59	0.25353E+01	0.11769E+01	0.31719E+00	0.23905E+01	0.31428E+00	0.75394E-11	0.88407E-01	0.38121E+00
LRKSOAS	35.6331	-83.9418	182	102	06/06/2013 15:00	06/06/2013 15:59	0.26335E+01	0.12840E+01	0.28646E+00	0.22885E+01	0.22125E+00	0.44190E-10	0.16494E+00	0.31113E+00
LRKSOAS	35.6331	-83.9418	182	102	06/06/2013 16:00	06/06/2013 16:59	0.33177E+01	0.14364E+01	0.28785E+00	0.18910E+01	0.21528E+00	0.85505E-10	0.45105E-01	0.27309E+00
LRKSOAS	35.6331	-83.9418	182	102	06/06/2013 17:00	06/06/2013 17:59	0.32571E+01	0.14913E+01	0.32488E+00	0.14354E+01	0.18528E+00	0.10778E-10	0.13075E+00	0.27810E+00
LRKSOAS	35.6331	-83.9418	182	102	06/06/2013 18:00	06/06/2013 18:59	0.34193E+01	0.15020E+01	0.44861E+00	0.12053E+01	0.18590E+00	0.18603E-10	0.18701E+00	0.32565E+00
LRKSOAS	35.6331	-83.9418	182	102	06/06/2013 19:00	06/06/2013 19:59	0.36019E+01	0.16818E+01	0.46548E+00	0.11877E+01	0.20353E+00	0.34748E-02	0.17441E+00	0.40724E+00
LRKSOAS	35.6331	-83.9418	182	102	06/06/2013 20:00	06/06/2013 20:59	0.42040E+01	0.18302E+01	0.44762E+00	0.12079E+01	0.20036E+00	0.50950E-02	0.14980E+00	0.43186E+00
LRKSOAS	35.6331	-83.9418	182	102	06/06/2013 21:00	06/06/2013 21:59	0.43679E+01	0.19369E+01	0.52299E+00	0.12248E+01	0.21077E+00	0.49449E-02	0.12678E+00	0.43690E+00
LRKSOAS	35.6331	-83.9418	182	102	06/06/2013 22:00	06/06/2013 22:59	0.39836E+01	0.20530E+01	0.66710E+00	0.12578E+01	0.19023E+00	0.53109E-02	0.19315E+00	0.44819E+00
LRKSOAS	35.6331	-83.9418	182	102	06/06/2013 23:00	06/06/2013 23:59	0.45074E+01	0.20435E+01	0.55672E+00	0.12410E+01	0.22123E+00	0.58579E-02	0.25022E+00	0.44066E+00
LRKSOAS	35.6331	-83.9418	182	102	06/07/2013 00:00	06/07/2013 00:59	0.46455E+01	0.20063E+01	0.60223E+00	0.11614E+01	0.22641E+00	0.61014E-02	0.24981E+00	0.40871E+00
LRKSOAS	35.6331	-83.9418	182	102	06/07/2013 01:00	06/07/2013 01:59	0.41243E+01	0.20792E+01	0.67016E+00	0.10658E+01	0.21149E+00	0.65674E-02	0.19875E+00	0.37156E+00
LRKSOAS	35.6331	-83.9418	182	102	06/07/2013 02:00	06/07/2013 02:59	0.36986E+01	0.20603E+01	0.70252E+00	0.99479E+00	0.18581E+00	0.79906E-02	0.28317E+00	0.34654E+00
LRKSOAS	35.6331	-83.9418	182	102	06/07/2013 03:00	06/07/2013 03:59	0.45266E+01	0.20837E+01	0.82113E+00	0.96417E+00	0.26243E+00	0.11242E-01	0.24319E+00	0.33499E+00
LRKSOAS	35.6331	-83.9418	182	102	06/07/2013 04:00	06/07/2013 04:59	0.42959E+01	0.21328E+01	0.10768E+01	0.10261E+01	0.27734E+00	0.12740E-01	0.41318E+00	0.35746E+00
LRKSOAS	35.6331	-83.9418	182	102	06/07/2013 05:00	06/07/2013 05:59	0.23209E+01	0.18922E+01	0.46284E+00	0.11632E+01	0.12278E+00	0.10904E-01	0.17297E+00	0.41004E+00
LRKSOAS	35.6331	-83.9418	182	102	06/07/2013 06:00	06/07/2013 06:59	0.20864E+01	0.16368E+01	0.85239E+00	0.12345E+01	0.13281E+00	0.10680E-01	0.29592E+00	0.43819E+00
LRKSOAS	35.6331	-83.9418	182	102	06/07/2013 07:00	06/07/2013 07:59	0.21911E+01	0.14645E+01	0.58372E+00	0.12153E+01	0.11375E+00	0.10492E-01	0.21656E+00	0.43165E+00
LRKSOAS	35.6331	-83.9418	182	102	06/07/2013 08:00	06/07/2013 08:59	0.19401E+01	0.14909E+01	0.57965E+00	0.11807E+01	0.14435E+00	0.12147E-01	0.23005E+00	0.41857E+00
LRKSOAS	35.6331	-83.9418	182	102	06/07/2013 09:00	06/07/2013 09:59	0.95958E+00	0.16986E+01	0.23048E+00	0.11989E+01	0.82858E-01	0.14771E-01	0.87258E-01	0.42358E+00
LRKSOAS	35.6331	-83.9418	182	102	06/07/2013 10:00	06/07/2013 10:59	0.10295E+01	0.21292E+01	0.19181E+00	0.12156E+01	0.65140E-01	0.25413E-01	0.23439E-01	0.42770E+00
LRKSOAS	35.6331	-83.9418	182	102	06/07/2013 11:00	06/07/2013 11:59	0.10346E+01	0.24744E+01	0.13607E+00	0.11556E+01	0.61321E-01	0.46175E-01	0.85338E-01	0.40634E+00
LRKSOAS	35.6331	-83.9418	182	102	06/07/2013 12:00	06/07/2013 12:59	0.12410E+01	0.25582E+01	0.15753E+00	0.10661E+01	0.14859E+00	0.52611E-01	0.78042E-01	0.37418E+00
LRKSOAS	35.6331	-83.9418	182	102	06/07/2013 13:00	06/07/2013 13:59	0.17276E+01	0.32195E+01	0.16618E+00	0.10190E+01	0.21611E+00	0.11529E+00	0.96013E-01	0.34590E+00
LRKSOAS	35.6331	-83.9418	182	102	06/07/2013 14:00	06/07/2013 14:59	0.38394E+01	0.31907E+01	0.62009E+00	0.95278E+00	0.38415E+00	0.10555E+00	0.53020E+00	0.28337E+00
LRKSOAS	35.6331	-83.9418	182	102	06/07/2013 15:00	06/07/2013 15:59	0.62912E+01	0.24259E+01	0.12312E+01	0.78596E+00	0.65789E+00	0.42838E-01	0.50045E+00	0.20369E+00
LRKSOAS	35.6331	-83.9418	182	102	06/07/2013 16:00	06/07/2013 16:59	0.65255E+01	0.15458E+01	0.13929E+01	0.70642E+00	0.58608E+00	0.18656E-01	0.63949E+00	0.18790E+00
LRKSOAS	35.6331	-83.9418	182	102	06/07/2013 17:00	06/07/2013 17:59	0.55963E+01	0.10182E+01	0.15146E+01	0.67641E+00	0.41270E+00	0.99899E-02	0.57226E+00	0.19468E+00
LRKSOAS	35.6331	-83.9418	182	102	06/07/2013 18:00	06/07/2013 18:59	0.51039E+01	0.86612E+00	0.16493E+01	0.69556E+00	0.29503E+00	0.85612E-02	0.56677E+00	0.22161E+00
LRKSOAS	35.6331	-83.9418	182	102	06/07/2013 19:00	06/07/2013 19:59	0.52983E+01	0.81843E+00	0.32707E+01	0.75575E+00	0.35189E+00	0.77934E-02	0.99011E+00	0.25619E+00
LRKSOAS	35.6331	-83.9418	182	102	06/07/2013 20:00	06/07/2013 20:59	0.37622E+01	0.84843E+00	0.25017E+01	0.77687E+00	0.20177E+00	0.70858E-02	0.82768E+00	0.26637E+00
LRKSOAS	35.6331	-83.9418	182	102	06/07/2013 21:00	06/07/2013 21:59	0.51353E+01	0.93154E+00	0.30920E+01	0.81849E+00	0.32145E+00	0.68569E-02	0.10285E+01	0.28078E+00
LRKSOAS	35.6331	-83.9418	182	102	06/07/2013 22:00	06/07/2013 22:59	0.59091E+01	0.10110E+01	0.31716E+01	0.89441E+00	0.42210E+00	0.69064E-02	0.10458E+01	0.30901E+00
LRKSOAS	35.6331	-83.9418	182	102	06/07/2013 23:00	06/07/2013 23:59	0.47428E+01	0.10779E+01	0.36530E+01	0.96443E+00	0.40057E+00	0.69140E-02	0.12352E+01	0.33584E+00
LRKSOAS	35.6331	-83.9418	182	102	06/08/2013 00:00	06/08/2013 00:59	0.22741E+01	0.11906E+01	0.14578E+01	0.10241E+01	0.21012E+00	0.77175E-02	0.48935E+00	0.35575E+00
LRKSOAS	35.6331	-83.9418	182	102	06/08/2013 01:00	06/08/2013 01:59	-999	0.13445E+01	-999	0.10589E+01	-999	0.96009E-02	-999	0.36631E+00
LRKSOAS	35.6331	-83.9418	182	102	06/08/2013 02:00	06/08/2013 02:59	-999	0.14124E+01	-999	0.10059E+01	-999	0.11363E-01	-999	0.34894E+00
LRKSOAS	35.6331	-83.9418	182	102	06/08/2013 03:00	06/08/2013 03:59	-999	0.14188E+01	-999	0.91043E+00	-999	0.12925E-01	-999	0.31512E+00
LRKSOAS	35.6331	-83.9418	182	102	06/08/2013 04:00	06/08/2013 04:59	0.46833E+01	0.17790E+01	0.29293E+01	0.11748E+01	0.56126E+00	0.17966E-01	0.10403E+01	0.41028E+00
LRKSOAS	35.6331	-83.9418	182	102	06/08/2013 05:00	06/08/2013 05:59	0.40583E+01	0.28533E+01	0.24644E+01	0.19175E+01	0.49381E+00	0.38661E-01	0.96456E+00	0.68070E+00
LRKSOAS	35.6331	-83.9418	182	102	06/08/2013 06:00	06/08/2013 06:59	0.43193E+01	0.37084E+01	0.24021E+01	0.24236E+01	0.51749E+00	0.67794E-01	0.93051E+00	0.86455E+00
LRKSOAS	35.6331	-83.9418	182	102	06/08/2013 07:00	06/08/2013 07:59	0.38724E+01	0.46325E+01	0.22041E+01	0.28457E+01	0.42077E+00	0.14628E+00	0.82172E+00	0.10378E+01
LRKSOAS	35.6331	-83.9418	182	102	06/08/2013 08:00	06/08/2013 08:59	0.30772E+01	0.56609E+01	0.16965E+01	0.33747E+01	0.34049E+00	0.25091E+00	0.59297E+00	0.12599E+01
LRKSOAS	35.6331	-83.9418	182	102	06/08/2013 09:00	06/08/2013 09:59	0.56701E+01	0.65106E+01	0.34514E+01	0.39244E+01	0.68457E+00	0.33755E+00	0.11572E+01	0.14862E+01
LRKSOAS	35.6331	-83.9418	182	102	06/08/2013 10:00	06/08/2013 10:59	0.48360E+01	0.70575E+01	0.32106E+01	0.43788E+01	0.63509E+00	0.34097E+00	0.12093E+01	0.16513E+01
LRKSOAS	35.6331	-83.9418	182	102	06/08/2013 11:00	06/08/2013 11:59	0.38378E+01	0.69830E+01	0.22573E+01	0.45705E+01	0.44761E+00	0.28991E+00	0.84922E+00	0.17093E+01
LRKSOAS	35.6331	-83.9418	182	102	06/08/2013 12:00	06/08/2013 12:59	0.26666E+01	0.67529E+01	0.14096E+01	0.47828E+01	0.24190E+00	0.26288E+00	0.50259E+00	0.17532E+01
LRKSOAS	35.6331	-83.9418	182	102	06/08/2013 13:00	06/08/2013 13:59	0.55190E+01	0.66232E+01	0.34455E+01	0.48795E+01	0.52036E+00	0.23253E+00	0.11945E+01	0.17136E+01
LRKSOAS	35.6331	-83.9418	182	102	06/08/2013 14:00	06/08/2013 14:59	0.64894E+01	0.61269E+01	0.37184E+01	0.49953E+01	0.57603E+00	0.16190E+00	0.13504E+01	0.17159E+01
LRKSOAS	35.6331	-83.9418	182	102	06/08/2013 15:00	06/08/2013 15:59	0.74765E+01	0.56263E+01	0.42421E+01	0.47610E+01	0.78090E+00	0.27238E-01	0.16016E+01	0.16070E+01
LRKSOAS	35.6331	-83.9418	182	102	06/08/2013 16:00	06/08/2013 16:59	0.83904E+01	0.50307E+01	0.48417E+01	0.42914E+01	0.88790E+00	0.34166E-09	0.17663E+01	0.14188E+01
LRKSOAS	35.6331	-83.9418	182	102	06/08/2013 17:00	06/08/2013 17:59	0.83856E+01	0.38592E+01	0.57624E+01	0.36152E+01	0.66347E+00	0.95504E-10	0.20791E+01	0.11625E+01
LRKSOAS	35.6331	-83.9418	182	102	06/08/2013 18:00	06/08/2013 18:59	0.75705E+01	0.26728E+01	0.54119E+01	0.27876E+01	0.51034E+00	0.15999E-09	0.18409E+01	0.89849E+00
LRKSOAS	35.6331	-83.9418	182	102	06/08/2013 19:00	06/08/2013 19:59	0.68707E+01	0.20820E+01	0.54821E+01	0.21910E+01	0.42619E+00	0.11259E-01	0.17870E+01	0.77369E+00
LRKSOAS	35.6331	-83.9418	182	102	06/08/2013 20:00	06/08/2013 20:59	0.59193E+01	0.19473E+01	0.46877E+01	0.20115E+01	0.38944E+00	0.14292E-01	0.16716E+01	0.72550E+00
LRKSOAS	35.6331	-83.9418	182	102	06/08/2013 21:00	06/08/2013 21:59	0.58538E+01	0.23150E+01	0.45187E+01	0.21020E+01	0.36368E+00	0.14820E-01	0.14986E+01	0.75579E+00
LRKSOAS	35.6331	-83.9418	182	102	06/08/2013 22:00	06/08/2013 22:59	0.59998E+01	0.26751E+01	0.44478E+01	0.24019E+01	0.35072E+00	0.19833E-01	0.14292E+01	0.86143E+00
LRKSOAS	35.6331	-83.9418	182	102	06/08/2013 23:00	06/08/2013 23:59	0.62865E+01	0.29891E+01	0.44050E+01	0.28110E+01	0.33635E+00	0.32289E-01	0.13669E+01	0.10021E+01
LRKSOAS	35.6331	-83.9418	182	102	06/09/2013 00:00	06/09/2013 00:59	0.66320E+01	0.34893E+01	0.44690E+01	0.31559E+01	0.38682E+00	0.76018E-01	0.14241E+01	0.11300E+01
LRKSOAS	35.6331	-83.9418	182	102	06/09/2013 01:00	06/09/2013 01:59	0.66116E+01	0.41410E+01	0.43712E+01	0.34480E+01	0.37998E+00	0.11107E+00	0.14275E+01	0.12388E+01
LRKSOAS	35.6331	-83.9418	182	102	06/09/2013 02:00	06/09/2013 02:59	0.69772E+01	0.48795E+01	0.44371E+01	0.36106E+01	0.39566E+00	0.14771E+00	0.13817E+01	0.13023E+01
LRKSOAS	35.6331	-83.9418	182	102	06/09/2013 03:00	06/09/2013 03:59	0.63045E+01	0.47755E+01	0.41965E+01	0.35754E+01	0.35744E+00	0.74432E-01	0.14003E+01	0.12777E+01
LRKSOAS	35.6331	-83.9418	182	102	06/09/2013 04:00	06/09/2013 04:59	0.62406E+01	0.48005E+01	0.43614E+01	0.40723E+01	0.39138E+00	0.42089E-01	0.13249E+01	0.14585E+01
LRKSOAS	35.6331	-83.9418	182	102	06/09/2013 05:00	06/09/2013 05:59	0.65304E+01	0.58866E+01	0.46879E+01	0.52413E+01	0.42853E+00	0.55955E-01	0.16203E+01	0.18907E+01
LRKSOAS	35.6331	-83.9418	182	102	06/09/2013 06:00	06/09/2013 06:59	0.66562E+01	0.62405E+01	0.48884E+01	0.53720E+01	0.38758E+00	0.16995E-01	0.17519E+01	0.18768E+01
LRKSOAS	35.6331	-83.9418	182	102	06/09/2013 07:00	06/09/2013 07:59	0.67205E+01	0.66004E+01	0.49177E+01	0.53099E+01	0.41329E+00	0.32984E-01	0.16694E+01	0.18825E+01
LRKSOAS	35.6331	-83.9418	182	102	06/09/2013 08:00	06/09/2013 08:59	0.70465E+01	0.68069E+01	0.48444E+01	0.52753E+01	0.46451E+00	0.50772E-01	0.16463E+01	0.18981E+01
LRKSOAS	35.6331	-83.9418	182	102	06/09/2013 09:00	06/09/2013 09:59	0.78502E+01	0.66105E+01	0.50388E+01	0.48724E+01	0.49215E+00	0.46894E-01	0.17082E+01	0.17529E+01
LRKSOAS	35.6331	-83.9418	182	102	06/09/2013 10:00	06/09/2013 10:59	0.81106E+01	0.62419E+01	0.49650E+01	0.43189E+01	0.52804E+00	0.44020E-01	0.15323E+01	0.15523E+01
LRKSOAS	35.6331	-83.9418	182	102	06/09/2013 11:00	06/09/2013 11:59	0.84446E+01	0.61599E+01	0.49795E+01	0.38958E+01	0.51346E+00	0.41171E-01	0.15133E+01	0.13991E+01
LRKSOAS	35.6331	-83.9418	182	102	06/09/2013 12:00	06/09/2013 12:59	0.79345E+01	0.60305E+01	0.47844E+01	0.33617E+01	0.51450E+00	0.36128E-01	0.15402E+01	0.12064E+01
LRKSOAS	35.6331	-83.9418	182	102	06/09/2013 13:00	06/09/2013 13:59	0.80746E+01	0.57502E+01	0.44694E+01	0.29048E+01	0.45632E+00	0.28763E-01	0.12646E+01	0.10417E+01
LRKSOAS	35.6331	-83.9418	182	102	06/09/2013 14:00	06/09/2013 14:59	0.78305E+01	0.44745E+01	0.36483E+01	0.23044E+01	0.43814E+00	0.18757E-01	0.11420E+01	0.82685E+00
LRKSOAS	35.6331	-83.9418	182	102	06/09/2013 15:00	06/09/2013 15:59	0.75578E+01	0.19670E+01	0.35824E+01	0.12241E+01	0.41459E+00	0.70670E-02	0.11145E+01	0.44106E+00
LRKSOAS	35.6331	-83.9418	182	102	06/09/2013 16:00	06/09/2013 16:59	0.71727E+01	0.64807E+00	0.31356E+01	0.54772E+00	0.39318E+00	0.22151E-02	0.10144E+01	0.19799E+00
LRKSOAS	35.6331	-83.9418	182	102	06/09/2013 17:00	06/09/2013 17:59	0.72912E+01	0.33249E+00	0.25281E+01	0.34324E+00	0.34727E+00	0.11745E-02	0.87766E+00	0.12338E+00
LRKSOAS	35.6331	-83.9418	182	102	06/09/2013 18:00	06/09/2013 18:59	0.46304E+01	0.31055E+00	0.16113E+01	0.33423E+00	0.21046E+00	0.11869E-02	0.50707E+00	0.11853E+00
LRKSOAS	35.6331	-83.9418	182	102	06/09/2013 19:00	06/09/2013 19:59	0.51465E+01	0.45810E+00	0.17665E+01	0.43633E+00	0.23491E+00	0.18505E-02	0.56181E+00	0.15386E+00
LRKSOAS	35.6331	-83.9418	182	102	06/09/2013 20:00	06/09/2013 20:59	0.45977E+01	0.50221E+00	0.13737E+01	0.40379E+00	0.25800E+00	0.16176E-02	0.46818E+00	0.14124E+00
LRKSOAS	35.6331	-83.9418	182	102	06/09/2013 21:00	06/09/2013 21:59	0.16242E+01	0.31199E+00	0.37851E+00	0.26951E+00	0.97927E-01	0.92217E-03	0.22885E+00	0.93043E-01
LRKSOAS	35.6331	-83.9418	182	102	06/09/2013 22:00	06/09/2013 22:59	0.23833E+01	0.17897E+00	0.50488E+00	0.18985E+00	0.16113E+00	0.60052E-03	0.17599E+00	0.64052E-01
LRKSOAS	35.6331	-83.9418	182	102	06/09/2013 23:00	06/09/2013 23:59	0.35796E+01	0.17423E+00	0.72232E+00	0.19373E+00	0.21471E+00	0.70767E-03	0.36198E+00	0.62557E-01
LRKSOAS	35.6331	-83.9418	182	102	06/10/2013 00:00	06/10/2013 00:59	0.28203E+01	0.27657E+00	0.47492E+00	0.31180E+00	0.13032E+00	0.14894E-02	0.11081E+00	0.93325E-01
LRKSOAS	35.6331	-83.9418	182	102	06/10/2013 01:00	06/10/2013 01:59	0.24205E+01	0.39163E+00	0.45853E+00	0.47485E+00	0.13062E+00	0.28062E-02	0.14512E+00	0.13914E+00
LRKSOAS	35.6331	-83.9418	182	102	06/10/2013 02:00	06/10/2013 02:59	0.13298E+01	0.39129E+00	0.26596E+00	0.51246E+00	0.68204E-01	0.33942E-02	0.73188E-01	0.14329E+00
LRKSOAS	35.6331	-83.9418	182	102	06/10/2013 03:00	06/10/2013 03:59	0.12582E+01	0.11528E+00	0.37107E+00	0.17643E+00	0.51937E-01	0.65681E-03	0.46982E-01	0.33687E-01
LRKSOAS	35.6331	-83.9418	182	102	06/10/2013 04:00	06/10/2013 04:59	0.54336E+00	0.29452E-01	0.37606E+00	0.54431E-01	0.35026E-01	0.65149E-04	0.14127E+00	0.31053E-02
LRKSOAS	35.6331	-83.9418	182	102	06/10/2013 05:00	06/10/2013 05:59	0.63442E+00	0.39571E-01	0.50864E+00	0.90994E-01	0.57726E-01	0.18071E-01	0.18451E+00	0.33755E-03
LRKSOAS	35.6331	-83.9418	182	102	06/10/2013 06:00	06/10/2013 06:59	0.77754E+00	0.15317E+00	0.52480E+00	0.40668E+00	0.62995E-01	0.15375E+00	0.14815E+00	0.48464E-04
LRKSOAS	35.6331	-83.9418	182	102	06/10/2013 07:00	06/10/2013 07:59	0.73390E+00	0.23054E+00	0.34416E+00	0.55368E+00	0.60349E-01	0.22878E+00	0.17583E+00	0.11681E-03
LRKSOAS	35.6331	-83.9418	182	102	06/10/2013 08:00	06/10/2013 08:59	0.59783E+00	0.29708E+00	0.43284E+00	0.48392E+00	0.51128E-01	0.23536E-01	0.19996E+00	0.14185E-01
LRKSOAS	35.6331	-83.9418	182	102	06/10/2013 09:00	06/10/2013 09:59	0.67995E+00	0.40168E+00	0.43449E+00	0.68490E+00	0.69412E-01	0.23244E-02	0.80489E-01	0.90443E-01
LRKSOAS	35.6331	-83.9418	182	102	06/10/2013 10:00	06/10/2013 10:59	0.73829E+00	0.49007E+00	0.43765E+00	0.10846E+01	0.66620E-01	0.14315E-02	0.10533E+00	0.13876E+00
LRKSOAS	35.6331	-83.9418	182	102	06/10/2013 11:00	06/10/2013 11:59	0.31511E+00	0.46980E+00	0.31873E+00	0.11323E+01	0.46945E-01	0.16389E-11	0.77026E-01	0.18868E+00
LRKSOAS	35.6331	-83.9418	182	102	06/10/2013 12:00	06/10/2013 12:59	0.36125E+00	0.33910E+00	0.37285E+00	0.92974E+00	0.12642E+00	0.16664E-11	0.63808E-01	0.18119E+00
LRKSOAS	35.6331	-83.9418	182	102	06/10/2013 13:00	06/10/2013 13:59	0.59916E+00	0.30980E+00	0.53352E+00	0.68895E+00	0.53471E-01	0.27924E-11	0.18746E+00	0.16665E+00
LRKSOAS	35.6331	-83.9418	182	102	06/10/2013 14:00	06/10/2013 14:59	0.99752E+00	0.56387E+00	0.73555E+00	0.92718E+00	0.70091E-01	0.25559E-05	0.16018E+00	0.26918E+00
LRKSOAS	35.6331	-83.9418	182	102	06/10/2013 15:00	06/10/2013 15:59	0.10890E+01	0.89985E+00	0.63052E+00	0.12608E+01	0.67487E-01	0.63592E-02	0.14584E+00	0.42595E+00
LRKSOAS	35.6331	-83.9418	182	102	06/10/2013 16:00	06/10/2013 16:59	0.18005E+01	0.98686E+00	0.79165E+00	0.13371E+01	0.12448E+00	0.92211E-02	0.25441E+00	0.46644E+00
LRKSOAS	35.6331	-83.9418	182	102	06/10/2013 17:00	06/10/2013 17:59	0.25587E+01	0.66272E+00	0.10983E+01	0.10053E+01	0.15868E+00	0.72421E-02	0.42436E+00	0.35427E+00
LRKSOAS	35.6331	-83.9418	182	102	06/10/2013 18:00	06/10/2013 18:59	0.29705E+01	0.46344E+00	0.11127E+01	0.76150E+00	0.17564E+00	0.50991E-02	0.39755E+00	0.26737E+00
LRKSOAS	35.6331	-83.9418	182	102	06/10/2013 19:00	06/10/2013 19:59	0.30412E+01	0.43054E+00	0.11984E+01	0.65221E+00	0.18442E+00	0.38378E-02	0.40169E+00	0.22521E+00
LRKSOAS	35.6331	-83.9418	182	102	06/10/2013 20:00	06/10/2013 20:59	0.34267E+01	0.42993E+00	0.12857E+01	0.61516E+00	0.19709E+00	0.33781E-02	0.46962E+00	0.20912E+00
LRKSOAS	35.6331	-83.9418	182	102	06/10/2013 21:00	06/10/2013 21:59	0.36820E+01	0.45854E+00	0.14887E+01	0.63266E+00	0.21020E+00	0.33224E-02	0.51547E+00	0.21255E+00
LRKSOAS	35.6331	-83.9418	182	102	06/10/2013 22:00	06/10/2013 22:59	0.39214E+01	0.51695E+00	0.13186E+01	0.69702E+00	0.21504E+00	0.35003E-02	0.50399E+00	0.23338E+00
LRKSOAS	35.6331	-83.9418	182	102	06/10/2013 23:00	06/10/2013 23:59	0.39806E+01	0.55142E+00	0.12551E+01	0.73189E+00	0.20475E+00	0.36796E-02	0.41082E+00	0.24396E+00
LRKSOAS	35.6331	-83.9418	182	102	06/11/2013 00:00	06/11/2013 00:59	0.41795E+01	0.53017E+00	0.12642E+01	0.65352E+00	0.22697E+00	0.29234E-02	0.36136E+00	0.21652E+00
LRKSOAS	35.6331	-83.9418	182	102	06/11/2013 01:00	06/11/2013 01:59	0.42181E+01	0.50317E+00	0.13840E+01	0.53131E+00	0.22323E+00	0.20485E-02	0.34301E+00	0.17283E+00
LRKSOAS	35.6331	-83.9418	182	102	06/11/2013 02:00	06/11/2013 02:59	0.43836E+01	0.51119E+00	0.13973E+01	0.52588E+00	0.22855E+00	0.20756E-02	0.42440E+00	0.17058E+00
LRKSOAS	35.6331	-83.9418	182	102	06/11/2013 03:00	06/11/2013 03:59	0.50200E+01	0.86895E+00	0.14391E+01	0.67845E+00	0.34626E+00	0.40417E-02	0.47049E+00	0.22096E+00
LRKSOAS	35.6331	-83.9418	182	102	06/11/2013 04:00	06/11/2013 04:59	0.52276E+01	0.16560E+01	0.13734E+01	0.99098E+00	0.42879E+00	0.75659E-02	0.48218E+00	0.32624E+00
LRKSOAS	35.6331	-83.9418	182	102	06/11/2013 05:00	06/11/2013 05:59	0.52807E+01	0.21118E+01	0.14668E+01	0.10812E+01	0.36027E+00	0.94507E-02	0.55153E+00	0.35159E+00
LRKSOAS	35.6331	-83.9418	182	102	06/11/2013 06:00	06/11/2013 06:59	0.52598E+01	0.25536E+01	0.13097E+01	0.12179E+01	0.41709E+00	0.11978E-01	0.50424E+00	0.39829E+00
LRKSOAS	35.6331	-83.9418	182	102	06/11/2013 07:00	06/11/2013 07:59	0.51889E+01	0.18206E+01	0.13667E+01	0.95180E+00	0.34620E+00	0.96062E-02	0.47550E+00	0.31805E+00
LRKSOAS	35.6331	-83.9418	182	102	06/11/2013 08:00	06/11/2013 08:59	0.55188E+01	0.23026E+01	0.13150E+01	0.12087E+01	0.36938E+00	0.39582E-01	0.48379E+00	0.41357E+00
LRKSOAS	35.6331	-83.9418	182	102	06/11/2013 09:00	06/11/2013 09:59	0.58099E+01	0.26233E+01	0.14267E+01	0.12748E+01	0.51391E+00	0.10840E+00	0.49507E+00	0.45644E+00
LRKSOAS	35.6331	-83.9418	182	102	06/11/2013 10:00	06/11/2013 10:59	0.60062E+01	0.24081E+01	0.15719E+01	0.12570E+01	0.69711E+00	0.65805E-01	0.60429E+00	0.44153E+00
LRKSOAS	35.6331	-83.9418	182	102	06/11/2013 11:00	06/11/2013 11:59	0.61151E+01	0.20218E+01	0.17160E+01	0.11782E+01	0.68974E+00	0.31292E-01	0.69498E+00	0.40215E+00
LRKSOAS	35.6331	-83.9418	182	102	06/11/2013 12:00	06/11/2013 12:59	0.66877E+01	0.20853E+01	0.16900E+01	0.12683E+01	0.69154E+00	0.32332E-01	0.66084E+00	0.43154E+00
LRKSOAS	35.6331	-83.9418	182	102	06/11/2013 13:00	06/11/2013 13:59	0.73240E+01	0.24762E+01	0.17365E+01	0.13822E+01	0.79816E+00	0.28652E-01	0.68919E+00	0.47137E+00
LRKSOAS	35.6331	-83.9418	182	102	06/11/2013 14:00	06/11/2013 14:59	0.66456E+01	0.27629E+01	0.17063E+01	0.14954E+01	0.53944E+00	0.27794E-01	0.60682E+00	0.51225E+00
LRKSOAS	35.6331	-83.9418	182	102	06/11/2013 15:00	06/11/2013 15:59	0.51638E+01	0.27703E+01	0.16620E+01	0.15562E+01	0.34729E+00	0.22843E-01	0.68448E+00	0.53433E+00
LRKSOAS	35.6331	-83.9418	182	102	06/11/2013 16:00	06/11/2013 16:59	0.61228E+01	0.29275E+01	0.19679E+01	0.17022E+01	0.38894E+00	0.20752E-01	0.60884E+00	0.58159E+00
LRKSOAS	35.6331	-83.9418	182	102	06/11/2013 17:00	06/11/2013 17:59	0.63290E+01	0.30547E+01	0.20584E+01	0.17423E+01	0.35486E+00	0.19575E-01	0.61636E+00	0.58853E+00
LRKSOAS	35.6331	-83.9418	182	102	06/11/2013 18:00	06/11/2013 18:59	0.60584E+01	0.30338E+01	0.20417E+01	0.18459E+01	0.36298E+00	0.19218E-01	0.69455E+00	0.62689E+00
LRKSOAS	35.6331	-83.9418	182	102	06/11/2013 19:00	06/11/2013 19:59	0.62305E+01	0.28728E+01	0.20432E+01	0.18942E+01	0.34371E+00	0.17409E-01	0.64488E+00	0.64837E+00
LRKSOAS	35.6331	-83.9418	182	102	06/11/2013 20:00	06/11/2013 20:59	0.63835E+01	0.27679E+01	0.20066E+01	0.18689E+01	0.34051E+00	0.15162E-01	0.65945E+00	0.64133E+00
LRKSOAS	35.6331	-83.9418	182	102	06/11/2013 21:00	06/11/2013 21:59	0.63860E+01	0.27260E+01	0.18547E+01	0.17989E+01	0.32034E+00	0.12823E-01	0.59450E+00	0.61669E+00
LRKSOAS	35.6331	-83.9418	182	102	06/11/2013 22:00	06/11/2013 22:59	0.61420E+01	0.27308E+01	0.17739E+01	0.17189E+01	0.34925E+00	0.10978E-01	0.59642E+00	0.58794E+00
LRKSOAS	35.6331	-83.9418	182	102	06/11/2013 23:00	06/11/2013 23:59	0.65856E+01	0.27454E+01	0.18986E+01	0.16356E+01	0.35840E+00	0.97312E-02	0.65215E+00	0.55814E+00
LRKSOAS	35.6331	-83.9418	182	102	06/12/2013 00:00	06/12/2013 00:59	0.72816E+01	0.27815E+01	0.17218E+01	0.15676E+01	0.37226E+00	0.90703E-02	0.59370E+00	0.53430E+00
LRKSOAS	35.6331	-83.9418	182	102	06/12/2013 01:00	06/12/2013 01:59	0.71194E+01	0.29516E+01	0.15005E+01	0.15283E+01	0.35557E+00	0.91694E-02	0.56103E+00	0.51950E+00
LRKSOAS	35.6331	-83.9418	182	102	06/12/2013 02:00	06/12/2013 02:59	0.77559E+01	0.32489E+01	0.15806E+01	0.15071E+01	0.39274E+00	0.10049E-01	0.64240E+00	0.51254E+00
LRKSOAS	35.6331	-83.9418	182	102	06/12/2013 03:00	06/12/2013 03:59	0.71366E+01	0.34245E+01	0.15938E+01	0.15109E+01	0.36107E+00	0.97285E-02	0.55917E+00	0.51551E+00
LRKSOAS	35.6331	-83.9418	182	102	06/12/2013 04:00	06/12/2013 04:59	0.83169E+01	0.35395E+01	0.16987E+01	0.15444E+01	0.41358E+00	0.91685E-02	0.50423E+00	0.52745E+00
LRKSOAS	35.6331	-83.9418	182	102	06/12/2013 05:00	06/12/2013 05:59	0.73941E+01	0.40829E+01	0.15421E+01	0.15439E+01	0.37405E+00	0.92143E-02	0.49506E+00	0.51911E+00
LRKSOAS	35.6331	-83.9418	182	102	06/12/2013 06:00	06/12/2013 06:59	0.72798E+01	0.47001E+01	0.17446E+01	0.14877E+01	0.38894E+00	0.10470E-01	0.61912E+00	0.48648E+00
LRKSOAS	35.6331	-83.9418	182	102	06/12/2013 07:00	06/12/2013 07:59	0.78750E+01	0.48630E+01	0.21034E+01	0.14240E+01	0.43724E+00	0.13281E-01	0.63620E+00	0.45482E+00
LRKSOAS	35.6331	-83.9418	182	102	06/12/2013 08:00	06/12/2013 08:59	0.86204E+01	0.46911E+01	0.24483E+01	0.14049E+01	0.46400E+00	0.14271E-01	0.78642E+00	0.44404E+00
LRKSOAS	35.6331	-83.9418	182	102	06/12/2013 09:00	06/12/2013 09:59	0.99644E+01	0.46460E+01	0.26509E+01	0.14234E+01	0.55784E+00	0.13508E-01	0.91916E+00	0.44791E+00
LRKSOAS	35.6331	-83.9418	182	102	06/12/2013 10:00	06/12/2013 10:59	0.10930E+02	0.50001E+01	0.24272E+01	0.13980E+01	0.57812E+00	0.12504E-01	0.85688E+00	0.43352E+00
LRKSOAS	35.6331	-83.9418	182	102	06/12/2013 11:00	06/12/2013 11:59	0.10332E+02	0.62808E+01	0.24407E+01	0.14768E+01	0.58545E+00	0.13739E-01	0.81472E+00	0.45090E+00
LRKSOAS	35.6331	-83.9418	182	102	06/12/2013 12:00	06/12/2013 12:59	0.11865E+02	0.71924E+01	0.30670E+01	0.16853E+01	0.67452E+00	0.17626E-01	0.97019E+00	0.51593E+00
LRKSOAS	35.6331	-83.9418	182	102	06/12/2013 13:00	06/12/2013 13:59	0.11935E+02	0.82788E+01	0.33617E+01	0.19219E+01	0.66054E+00	0.29976E-01	0.10536E+01	0.59659E+00
LRKSOAS	35.6331	-83.9418	182	102	06/12/2013 14:00	06/12/2013 14:59	0.13237E+02	0.88886E+01	0.40012E+01	0.19154E+01	0.69740E+00	0.32302E-01	0.13419E+01	0.59699E+00
LRKSOAS	35.6331	-83.9418	182	102	06/12/2013 15:00	06/12/2013 15:59	0.13019E+02	0.86947E+01	0.39713E+01	0.18243E+01	0.67716E+00	0.23915E-01	0.13425E+01	0.55913E+00
LRKSOAS	35.6331	-83.9418	182	102	06/12/2013 16:00	06/12/2013 16:59	0.14208E+02	0.82118E+01	0.37859E+01	0.18007E+01	0.76406E+00	0.21914E-01	0.11502E+01	0.54288E+00
LRKSOAS	35.6331	-83.9418	182	102	06/12/2013 17:00	06/12/2013 17:59	0.15158E+02	0.73678E+01	0.42723E+01	0.17073E+01	0.77808E+00	0.12478E-01	0.13893E+01	0.51112E+00
LRKSOAS	35.6331	-83.9418	182	102	06/12/2013 18:00	06/12/2013 18:59	0.15238E+02	0.65162E+01	0.47958E+01	0.15966E+01	0.76837E+00	0.79920E-02	0.14653E+01	0.48262E+00
LRKSOAS	35.6331	-83.9418	182	102	06/12/2013 19:00	06/12/2013 19:59	0.13719E+02	0.58522E+01	0.46936E+01	0.15125E+01	0.66884E+00	0.62703E-02	0.14084E+01	0.46255E+00
LRKSOAS	35.6331	-83.9418	182	102	06/12/2013 20:00	06/12/2013 20:59	0.12600E+02	0.55604E+01	0.39574E+01	0.14742E+01	0.63921E+00	0.55166E-02	0.12495E+01	0.45576E+00
LRKSOAS	35.6331	-83.9418	182	102	06/12/2013 21:00	06/12/2013 21:59	0.11457E+02	0.52761E+01	0.34377E+01	0.14372E+01	0.53725E+00	0.51204E-02	0.10591E+01	0.44869E+00
LRKSOAS	35.6331	-83.9418	182	102	06/12/2013 22:00	06/12/2013 22:59	0.11211E+02	0.47436E+01	0.28298E+01	0.13729E+01	0.53003E+00	0.47914E-02	0.96402E+00	0.43280E+00
LRKSOAS	35.6331	-83.9418	182	102	06/12/2013 23:00	06/12/2013 23:59	0.10675E+02	0.40803E+01	0.25566E+01	0.13254E+01	0.45735E+00	0.49612E-02	0.86906E+00	0.41917E+00
LRKSOAS	35.6331	-83.9418	182	102	06/13/2013 00:00	06/13/2013 00:59	0.11347E+02	0.40343E+01	0.24574E+01	0.13159E+01	0.50740E+00	0.54739E-02	0.77290E+00	0.41144E+00
LRKSOAS	35.6331	-83.9418	182	102	06/13/2013 01:00	06/13/2013 01:59	0.12141E+02	0.40537E+01	0.23662E+01	0.12449E+01	0.59388E+00	0.60380E-02	0.86628E+00	0.38610E+00
LRKSOAS	35.6331	-83.9418	182	102	06/13/2013 02:00	06/13/2013 02:59	0.12112E+02	0.41079E+01	0.24355E+01	0.11484E+01	0.59990E+00	0.81926E-02	0.94400E+00	0.35341E+00
LRKSOAS	35.6331	-83.9418	182	102	06/13/2013 03:00	06/13/2013 03:59	0.10125E+02	0.48123E+01	0.27838E+01	0.11251E+01	0.55136E+00	0.13228E-01	0.96769E+00	0.33895E+00
LRKSOAS	35.6331	-83.9418	182	102	06/13/2013 04:00	06/13/2013 04:59	0.94285E+01	0.55853E+01	0.27375E+01	0.11516E+01	0.47977E+00	0.14530E-01	0.10306E+01	0.34063E+00
LRKSOAS	35.6331	-83.9418	182	102	06/13/2013 05:00	06/13/2013 05:59	0.10265E+02	0.54886E+01	0.31812E+01	0.11326E+01	0.55869E+00	0.13375E-01	0.10517E+01	0.32127E+00
LRKSOAS	35.6331	-83.9418	182	102	06/13/2013 06:00	06/13/2013 06:59	0.97223E+01	0.49480E+01	0.31287E+01	0.11670E+01	0.56993E+00	0.19678E-01	0.97875E+00	0.30191E+00
LRKSOAS	35.6331	-83.9418	182	102	06/13/2013 07:00	06/13/2013 07:59	0.84399E+01	0.51100E+01	0.26331E+01	0.12055E+01	0.49715E+00	0.30201E-01	0.82849E+00	0.30134E+00
LRKSOAS	35.6331	-83.9418	182	102	06/13/2013 08:00	06/13/2013 08:59	0.82020E+01	0.60586E+01	0.21925E+01	0.11273E+01	0.46687E+00	0.21305E-01	0.77361E+00	0.24459E+00
LRKSOAS	35.6331	-83.9418	182	102	06/13/2013 09:00	06/13/2013 09:59	0.75298E+01	0.71591E+01	0.21556E+01	0.10345E+01	0.41707E+00	0.95875E-02	0.69273E+00	0.17329E+00
LRKSOAS	35.6331	-83.9418	182	102	06/13/2013 10:00	06/13/2013 10:59	0.65734E+01	0.75797E+01	0.20946E+01	0.10653E+01	0.40130E+00	0.76360E-02	0.69238E+00	0.16142E+00
LRKSOAS	35.6331	-83.9418	182	102	06/13/2013 11:00	06/13/2013 11:59	0.59372E+01	0.76993E+01	0.23044E+01	0.11292E+01	0.35890E+00	0.80630E-02	0.80075E+00	0.17137E+00
LRKSOAS	35.6331	-83.9418	182	102	06/13/2013 12:00	06/13/2013 12:59	0.58660E+01	0.49699E+01	0.24551E+01	0.97249E+00	0.51007E+00	0.48870E-02	0.85353E+00	0.17019E+00
LRKSOAS	35.6331	-83.9418	182	102	06/13/2013 13:00	06/13/2013 13:59	0.62445E+01	0.38879E+01	0.25914E+01	0.96685E+00	0.38907E+00	0.51373E-02	0.96250E+00	0.17888E+00
LRKSOAS	35.6331	-83.9418	182	102	06/13/2013 14:00	06/13/2013 14:59	0.60399E+01	0.42678E+01	0.29632E+01	0.10791E+01	0.44509E+00	0.75717E-02	0.97405E+00	0.17106E+00
LRKSOAS	35.6331	-83.9418	182	102	06/13/2013 15:00	06/13/2013 15:59	0.66109E+01	0.41366E+01	0.32810E+01	0.11680E+01	0.47246E+00	0.85673E-02	0.10129E+01	0.21093E+00
LRKSOAS	35.6331	-83.9418	182	102	06/13/2013 16:00	06/13/2013 16:59	0.67427E+01	0.36906E+01	0.36899E+01	0.11476E+01	0.43031E+00	0.75892E-02	0.11465E+01	0.21988E+00
LRKSOAS	35.6331	-83.9418	182	102	06/13/2013 17:00	06/13/2013 17:59	0.68237E+01	0.33542E+01	0.34327E+01	0.94016E+00	0.42357E+00	0.50668E-02	0.11251E+01	0.15312E+00
LRKSOAS	35.6331	-83.9418	182	102	06/13/2013 18:00	06/13/2013 18:59	0.63377E+01	0.32990E+01	0.30380E+01	0.11041E+01	0.36156E+00	0.47307E-02	0.96940E+00	0.22100E+00
LRKSOAS	35.6331	-83.9418	182	102	06/13/2013 19:00	06/13/2013 19:59	0.64535E+01	0.22142E+01	0.30139E+01	0.12445E+01	0.40257E+00	0.67912E-02	0.10733E+01	0.34170E+00
LRKSOAS	35.6331	-83.9418	182	102	06/13/2013 20:00	06/13/2013 20:59	0.64100E+01	0.16160E+01	0.31742E+01	0.12452E+01	0.43625E+00	0.12588E-01	0.10938E+01	0.38573E+00
LRKSOAS	35.6331	-83.9418	182	102	06/13/2013 21:00	06/13/2013 21:59	-999	0.13579E+01	-999	0.15398E+01	-999	0.22619E-01	-999	0.51214E+00
LRKSOAS	35.6331	-83.9418	182	102	06/13/2013 22:00	06/13/2013 22:59	-999	0.12752E+01	-999	0.14178E+01	-999	0.15344E-01	-999	0.46456E+00
LRKSOAS	35.6331	-83.9418	182	102	06/13/2013 23:00	06/13/2013 23:59	0.87671E+01	0.14525E+01	0.62601E+01	0.18620E+01	0.65855E+00	0.20465E-01	0.19921E+01	0.62299E+00
LRKSOAS	35.6331	-83.9418	182	102	06/14/2013 00:00	06/14/2013 00:59	0.91781E+01	0.17267E+01	0.56511E+01	0.24136E+01	0.74784E+00	0.27992E-01	0.19846E+01	0.82262E+00
LRKSOAS	35.6331	-83.9418	182	102	06/14/2013 01:00	06/14/2013 01:59	0.87474E+01	0.16646E+01	0.54781E+01	0.25961E+01	0.78775E+00	0.34378E-01	0.20988E+01	0.89814E+00
LRKSOAS	35.6331	-83.9418	182	102	06/14/2013 02:00	06/14/2013 02:59	0.90814E+01	0.14167E+01	0.58079E+01	0.25655E+01	0.97636E+00	0.37667E-01	0.19027E+01	0.89588E+00
LRKSOAS	35.6331	-83.9418	182	102	06/14/2013 03:00	06/14/2013 03:59	-999	0.84736E+00	-999	0.16226E+01	-999	0.27761E-01	-999	0.56324E+00
LRKSOAS	35.6331	-83.9418	182	102	06/14/2013 04:00	06/14/2013 04:59	-999	0.52517E+00	-999	0.91516E+00	-999	0.20760E-01	-999	0.30248E+00
LRKSOAS	35.6331	-83.9418	182	102	06/14/2013 05:00	06/14/2013 05:59	-999	0.94305E+00	-999	0.13481E+01	-999	0.38056E-01	-999	0.46928E+00
LRKSOAS	35.6331	-83.9418	182	102	06/14/2013 06:00	06/14/2013 06:59	-999	0.16227E+01	-999	0.13973E+01	-999	0.57081E-01	-999	0.49555E+00
LRKSOAS	35.6331	-83.9418	182	102	06/14/2013 07:00	06/14/2013 07:59	-999	0.21044E+01	-999	0.12714E+01	-999	0.10204E+00	-999	0.46672E+00
LRKSOAS	35.6331	-83.9418	182	102	06/14/2013 08:00	06/14/2013 08:59	-999	0.22762E+01	-999	0.11902E+01	-999	0.11599E+00	-999	0.44637E+00
LRKSOAS	35.6331	-83.9418	182	102	06/14/2013 09:00	06/14/2013 09:59	-999	0.23498E+01	-999	0.11232E+01	-999	0.10075E+00	-999	0.42221E+00
LRKSOAS	35.6331	-83.9418	182	102	06/14/2013 10:00	06/14/2013 10:59	-999	0.24448E+01	-999	0.10584E+01	-999	0.12694E+00	-999	0.40632E+00
LRKSOAS	35.6331	-83.9418	182	102	06/14/2013 11:00	06/14/2013 11:59	-999	0.26200E+01	-999	0.10018E+01	-999	0.21161E+00	-999	0.40559E+00
LRKSOAS	35.6331	-83.9418	182	102	06/14/2013 12:00	06/14/2013 12:59	-999	0.29085E+01	-999	0.11029E+01	-999	0.35138E+00	-999	0.46535E+00
LRKSOAS	35.6331	-83.9418	182	102	06/14/2013 13:00	06/14/2013 13:59	-999	0.34252E+01	-999	0.15229E+01	-999	0.58637E+00	-999	0.64086E+00
LRKSOAS	35.6331	-83.9418	182	102	06/14/2013 14:00	06/14/2013 14:59	0.41246E+01	0.36995E+01	0.14656E+01	0.18394E+01	0.27876E+00	0.52930E+00	0.46086E+00	0.72908E+00
LRKSOAS	35.6331	-83.9418	182	102	06/14/2013 15:00	06/14/2013 15:59	0.41947E+01	0.34296E+01	0.13516E+01	0.20317E+01	0.24797E+00	0.26813E+00	0.39647E+00	0.75005E+00
LRKSOAS	35.6331	-83.9418	182	102	06/14/2013 16:00	06/14/2013 16:59	0.38817E+01	0.29538E+01	0.11932E+01	0.21401E+01	0.21099E+00	0.87973E-01	0.32373E+00	0.76038E+00
LRKSOAS	35.6331	-83.9418	182	102	06/14/2013 17:00	06/14/2013 17:59	0.38566E+01	0.26288E+01	0.10546E+01	0.20144E+01	0.20909E+00	0.30949E-01	0.42410E+00	0.70802E+00
LRKSOAS	35.6331	-83.9418	182	102	06/14/2013 18:00	06/14/2013 18:59	0.44704E+01	0.24266E+01	0.12669E+01	0.18118E+01	0.21985E+00	0.17461E-01	0.45921E+00	0.63861E+00
LRKSOAS	35.6331	-83.9418	182	102	06/14/2013 19:00	06/14/2013 19:59	0.51017E+01	0.23181E+01	0.13109E+01	0.17181E+01	0.25145E+00	0.13068E-01	0.46311E+00	0.61053E+00
LRKSOAS	35.6331	-83.9418	182	102	06/14/2013 20:00	06/14/2013 20:59	0.47417E+01	0.22292E+01	0.11682E+01	0.16955E+01	0.22515E+00	0.10687E-01	0.38674E+00	0.60717E+00
LRKSOAS	35.6331	-83.9418	182	102	06/14/2013 21:00	06/14/2013 21:59	0.50982E+01	0.20878E+01	0.11254E+01	0.15475E+01	0.20913E+00	0.79430E-02	0.32704E+00	0.55560E+00
LRKSOAS	35.6331	-83.9418	182	102	06/14/2013 22:00	06/14/2013 22:59	0.53204E+01	0.18215E+01	0.12005E+01	0.11902E+01	0.20914E+00	0.48053E-02	0.50166E+00	0.42543E+00
LRKSOAS	35.6331	-83.9418	182	102	06/14/2013 23:00	06/14/2013 23:59	0.55626E+01	0.15123E+01	0.14304E+01	0.77105E+00	0.24129E+00	0.25891E-02	0.45197E+00	0.27037E+00
LRKSOAS	35.6331	-83.9418	182	102	06/15/2013 00:00	06/15/2013 00:59	0.59779E+01	0.14059E+01	0.19279E+01	0.60916E+00	0.26524E+00	0.19547E-02	0.62875E+00	0.20891E+00
LRKSOAS	35.6331	-83.9418	182	102	06/15/2013 01:00	06/15/2013 01:59	0.59041E+01	0.14611E+01	0.19880E+01	0.54477E+00	0.28531E+00	0.17471E-02	0.65065E+00	0.18116E+00
LRKSOAS	35.6331	-83.9418	182	102	06/15/2013 02:00	06/15/2013 02:59	0.59971E+01	0.15081E+01	0.20090E+01	0.49634E+00	0.32393E+00	0.16521E-02	0.71202E+00	0.16222E+00
LRKSOAS	35.6331	-83.9418	182	102	06/15/2013 03:00	06/15/2013 03:59	0.51863E+01	0.14568E+01	0.20692E+01	0.48761E+00	0.26386E+00	0.15345E-02	0.64809E+00	0.16265E+00
LRKSOAS	35.6331	-83.9418	182	102	06/15/2013 04:00	06/15/2013 04:59	0.55389E+01	0.14508E+01	0.20797E+01	0.50076E+00	0.27900E+00	0.14750E-02	0.65115E+00	0.17027E+00
LRKSOAS	35.6331	-83.9418	182	102	06/15/2013 05:00	06/15/2013 05:59	0.55960E+01	0.15169E+01	0.20793E+01	0.52108E+00	0.28189E+00	0.14281E-02	0.63759E+00	0.17867E+00
LRKSOAS	35.6331	-83.9418	182	102	06/15/2013 06:00	06/15/2013 06:59	0.52060E+01	0.16996E+01	0.20549E+01	0.59595E+00	0.26752E+00	0.16263E-02	0.62242E+00	0.20384E+00
LRKSOAS	35.6331	-83.9418	182	102	06/15/2013 07:00	06/15/2013 07:59	0.51371E+01	0.19726E+01	0.19332E+01	0.71415E+00	0.25533E+00	0.20942E-02	0.59883E+00	0.24157E+00
LRKSOAS	35.6331	-83.9418	182	102	06/15/2013 08:00	06/15/2013 08:59	0.48878E+01	0.21364E+01	0.19784E+01	0.78303E+00	0.26321E+00	0.28284E-02	0.52672E+00	0.26133E+00
LRKSOAS	35.6331	-83.9418	182	102	06/15/2013 09:00	06/15/2013 09:59	0.49810E+01	0.20263E+01	0.19800E+01	0.76306E+00	0.24606E+00	0.33494E-02	0.59383E+00	0.25245E+00
LRKSOAS	35.6331	-83.9418	182	102	06/15/2013 10:00	06/15/2013 10:59	0.46809E+01	0.20791E+01	0.20369E+01	0.77820E+00	0.26481E+00	0.35352E-02	0.68477E+00	0.25755E+00
LRKSOAS	35.6331	-83.9418	182	102	06/15/2013 11:00	06/15/2013 11:59	0.47512E+01	0.24823E+01	0.20823E+01	0.88976E+00	0.26619E+00	0.42277E-02	0.67136E+00	0.29847E+00
LRKSOAS	35.6331	-83.9418	182	102	06/15/2013 12:00	06/15/2013 12:59	0.47615E+01	0.27505E+01	0.19755E+01	0.98978E+00	0.23523E+00	0.49572E-02	0.52394E+00	0.33659E+00
LRKSOAS	35.6331	-83.9418	182	102	06/15/2013 13:00	06/15/2013 13:59	0.46399E+01	0.29045E+01	0.20372E+01	0.99866E+00	0.25031E+00	0.54590E-02	0.55615E+00	0.34078E+00
LRKSOAS	35.6331	-83.9418	182	102	06/15/2013 14:00	06/15/2013 14:59	0.52970E+01	0.26845E+01	0.18593E+01	0.90318E+00	0.27454E+00	0.51718E-02	0.57649E+00	0.30808E+00
LRKSOAS	35.6331	-83.9418	182	102	06/15/2013 15:00	06/15/2013 15:59	0.57557E+01	0.22354E+01	0.19658E+01	0.81365E+00	0.28933E+00	0.36910E-02	0.64995E+00	0.27925E+00
LRKSOAS	35.6331	-83.9418	182	102	06/15/2013 16:00	06/15/2013 16:59	0.65591E+01	0.21524E+01	0.19741E+01	0.79853E+00	0.31089E+00	0.29733E-02	0.57807E+00	0.27435E+00
LRKSOAS	35.6331	-83.9418	182	102	06/15/2013 17:00	06/15/2013 17:59	0.69735E+01	0.23133E+01	0.18937E+01	0.84464E+00	0.33744E+00	0.29041E-02	0.71672E+00	0.29046E+00
LRKSOAS	35.6331	-83.9418	182	102	06/15/2013 18:00	06/15/2013 18:59	0.74317E+01	0.25371E+01	0.17784E+01	0.95089E+00	0.34862E+00	0.32383E-02	0.62597E+00	0.32983E+00
LRKSOAS	35.6331	-83.9418	182	102	06/15/2013 19:00	06/15/2013 19:59	0.80666E+01	0.28343E+01	0.19572E+01	0.10504E+01	0.40035E+00	0.35989E-02	0.77566E+00	0.36550E+00
LRKSOAS	35.6331	-83.9418	182	102	06/15/2013 20:00	06/15/2013 20:59	0.89257E+01	0.32095E+01	0.21414E+01	0.11868E+01	0.41062E+00	0.42463E-02	0.79273E+00	0.41389E+00
LRKSOAS	35.6331	-83.9418	182	102	06/15/2013 21:00	06/15/2013 21:59	0.87858E+01	0.35512E+01	0.23206E+01	0.13749E+01	0.39803E+00	0.53609E-02	0.76472E+00	0.48107E+00
LRKSOAS	35.6331	-83.9418	182	102	06/15/2013 22:00	06/15/2013 22:59	0.92423E+01	0.38051E+01	0.25704E+01	0.16142E+01	0.41776E+00	0.68902E-02	0.88510E+00	0.56772E+00
LRKSOAS	35.6331	-83.9418	182	102	06/15/2013 23:00	06/15/2013 23:59	0.92763E+01	0.39470E+01	0.27687E+01	0.18182E+01	0.43760E+00	0.92024E-02	0.76441E+00	0.64245E+00
LRKSOAS	35.6331	-83.9418	182	102	06/16/2013 00:00	06/16/2013 00:59	0.92940E+01	0.41256E+01	0.23848E+01	0.18992E+01	0.43486E+00	0.11645E-01	0.86529E+00	0.66842E+00
LRKSOAS	35.6331	-83.9418	182	102	06/16/2013 01:00	06/16/2013 01:59	0.94670E+01	0.46033E+01	0.26128E+01	0.19725E+01	0.45170E+00	0.23482E-01	0.91598E+00	0.68778E+00
LRKSOAS	35.6331	-83.9418	182	102	06/16/2013 02:00	06/16/2013 02:59	0.99698E+01	0.53900E+01	0.31636E+01	0.20618E+01	0.52358E+00	0.38325E-01	0.10646E+01	0.71808E+00
LRKSOAS	35.6331	-83.9418	182	102	06/16/2013 03:00	06/16/2013 03:59	0.10722E+02	0.57394E+01	0.31469E+01	0.21586E+01	0.58239E+00	0.19288E-01	0.10075E+01	0.75599E+00
LRKSOAS	35.6331	-83.9418	182	102	06/16/2013 04:00	06/16/2013 04:59	0.10964E+02	0.54736E+01	0.32052E+01	0.22868E+01	0.58025E+00	0.12477E-01	0.11439E+01	0.80799E+00
LRKSOAS	35.6331	-83.9418	182	102	06/16/2013 05:00	06/16/2013 05:59	0.11076E+02	0.52404E+01	0.35263E+01	0.21745E+01	0.58680E+00	0.12196E-01	0.11654E+01	0.76500E+00
LRKSOAS	35.6331	-83.9418	182	102	06/16/2013 06:00	06/16/2013 06:59	0.11250E+02	0.51956E+01	0.40884E+01	0.17700E+01	0.60304E+00	0.12445E-01	0.11696E+01	0.60875E+00
LRKSOAS	35.6331	-83.9418	182	102	06/16/2013 07:00	06/16/2013 07:59	0.11252E+02	0.52358E+01	0.37385E+01	0.17867E+01	0.60720E+00	0.16591E-01	0.11964E+01	0.61332E+00
LRKSOAS	35.6331	-83.9418	182	102	06/16/2013 08:00	06/16/2013 08:59	0.10579E+02	0.52235E+01	0.34236E+01	0.18482E+01	0.61174E+00	0.17320E-01	0.10926E+01	0.63733E+00
LRKSOAS	35.6331	-83.9418	182	102	06/16/2013 09:00	06/16/2013 09:59	0.10870E+02	0.54599E+01	0.35287E+01	0.19208E+01	0.64826E+00	0.18741E-01	0.11554E+01	0.66224E+00
LRKSOAS	35.6331	-83.9418	182	102	06/16/2013 10:00	06/16/2013 10:59	0.10813E+02	0.63252E+01	0.36852E+01	0.22320E+01	0.67454E+00	0.19392E-01	0.12524E+01	0.77011E+00
LRKSOAS	35.6331	-83.9418	182	102	06/16/2013 11:00	06/16/2013 11:59	0.10880E+02	0.69574E+01	0.38873E+01	0.24225E+01	0.65308E+00	0.20385E-01	0.11911E+01	0.83735E+00
LRKSOAS	35.6331	-83.9418	182	102	06/16/2013 12:00	06/16/2013 12:59	0.10761E+02	0.71782E+01	0.39166E+01	0.24720E+01	0.62716E+00	0.20521E-01	0.11863E+01	0.85448E+00
LRKSOAS	35.6331	-83.9418	182	102	06/16/2013 13:00	06/16/2013 13:59	0.10862E+02	0.71667E+01	0.37449E+01	0.24627E+01	0.59638E+00	0.19725E-01	0.11466E+01	0.85064E+00
LRKSOAS	35.6331	-83.9418	182	102	06/16/2013 14:00	06/16/2013 14:59	0.10832E+02	0.63899E+01	0.36532E+01	0.22044E+01	0.59974E+00	0.14847E-01	0.10596E+01	0.76249E+00
LRKSOAS	35.6331	-83.9418	182	102	06/16/2013 15:00	06/16/2013 15:59	0.10705E+02	0.64696E+01	0.34753E+01	0.21178E+01	0.56371E+00	0.11689E-01	0.10254E+01	0.73711E+00
LRKSOAS	35.6331	-83.9418	182	102	06/16/2013 16:00	06/16/2013 16:59	0.10773E+02	0.75379E+01	0.32659E+01	0.24254E+01	0.55676E+00	0.12645E-01	0.95262E+00	0.84853E+00
LRKSOAS	35.6331	-83.9418	182	102	06/16/2013 17:00	06/16/2013 17:59	0.11464E+02	0.82071E+01	0.32546E+01	0.27057E+01	0.55977E+00	0.13463E-01	0.96058E+00	0.94795E+00
LRKSOAS	35.6331	-83.9418	182	102	06/16/2013 18:00	06/16/2013 18:59	0.12611E+02	0.85914E+01	0.38006E+01	0.29175E+01	0.58270E+00	0.14143E-01	0.11094E+01	0.10205E+01
LRKSOAS	35.6331	-83.9418	182	102	06/16/2013 19:00	06/16/2013 19:59	0.13666E+02	0.88054E+01	0.45013E+01	0.30756E+01	0.68510E+00	0.14586E-01	0.11693E+01	0.10734E+01
LRKSOAS	35.6331	-83.9418	182	102	06/16/2013 20:00	06/16/2013 20:59	0.14786E+02	0.84955E+01	0.50423E+01	0.29414E+01	0.71990E+00	0.13860E-01	0.13458E+01	0.10217E+01
LRKSOAS	35.6331	-83.9418	182	102	06/16/2013 21:00	06/16/2013 21:59	0.15113E+02	0.76748E+01	0.49638E+01	0.23959E+01	0.73505E+00	0.11848E-01	0.13950E+01	0.81701E+00
LRKSOAS	35.6331	-83.9418	182	102	06/16/2013 22:00	06/16/2013 22:59	0.16005E+02	0.69457E+01	0.44587E+01	0.20763E+01	0.74623E+00	0.10712E-01	0.13498E+01	0.69560E+00
LRKSOAS	35.6331	-83.9418	182	102	06/16/2013 23:00	06/16/2013 23:59	0.14804E+02	0.65562E+01	0.38897E+01	0.19126E+01	0.69428E+00	0.10076E-01	0.11698E+01	0.63042E+00
LRKSOAS	35.6331	-83.9418	182	102	06/17/2013 00:00	06/17/2013 00:59	0.15234E+02	0.66524E+01	0.43368E+01	0.18266E+01	0.74242E+00	0.13057E-01	0.13009E+01	0.59455E+00
LRKSOAS	35.6331	-83.9418	182	102	06/17/2013 01:00	06/17/2013 01:59	0.15838E+02	0.70850E+01	0.50166E+01	0.18055E+01	0.75893E+00	0.17387E-01	0.12546E+01	0.58377E+00
LRKSOAS	35.6331	-83.9418	182	102	06/17/2013 02:00	06/17/2013 02:59	0.13888E+02	0.73321E+01	0.45078E+01	0.18933E+01	0.67453E+00	0.16031E-01	0.13339E+01	0.61185E+00
LRKSOAS	35.6331	-83.9418	182	102	06/17/2013 03:00	06/17/2013 03:59	0.13930E+02	0.69985E+01	0.41002E+01	0.20808E+01	0.69969E+00	0.11318E-01	0.13686E+01	0.67765E+00
LRKSOAS	35.6331	-83.9418	182	102	06/17/2013 04:00	06/17/2013 04:59	0.13945E+02	0.55554E+01	0.34311E+01	0.20866E+01	0.73295E+00	0.10420E-01	0.11089E+01	0.69510E+00
LRKSOAS	35.6331	-83.9418	182	102	06/17/2013 05:00	06/17/2013 05:59	0.14729E+02	0.43999E+01	0.43027E+01	0.18529E+01	0.79153E+00	0.95159E-02	0.15924E+01	0.62195E+00
LRKSOAS	35.6331	-83.9418	182	102	06/17/2013 06:00	06/17/2013 06:59	0.11441E+02	0.39094E+01	0.28316E+01	0.17511E+01	0.78914E+00	0.89771E-02	0.11439E+01	0.59290E+00
LRKSOAS	35.6331	-83.9418	182	102	06/17/2013 07:00	06/17/2013 07:59	0.14655E+02	0.29576E+01	0.39501E+01	0.15539E+01	0.79572E+00	0.73864E-02	0.13585E+01	0.53952E+00
LRKSOAS	35.6331	-83.9418	182	102	06/17/2013 08:00	06/17/2013 08:59	0.14573E+02	0.27475E+01	0.38785E+01	0.15208E+01	0.78331E+00	0.73487E-02	0.14202E+01	0.53675E+00
LRKSOAS	35.6331	-83.9418	182	102	06/17/2013 09:00	06/17/2013 09:59	0.12450E+02	0.44827E+01	0.34698E+01	0.20516E+01	0.63283E+00	0.13301E-01	0.10924E+01	0.71718E+00
LRKSOAS	35.6331	-83.9418	182	102	06/17/2013 10:00	06/17/2013 10:59	0.95520E+01	0.54668E+01	0.31787E+01	0.22777E+01	0.44390E+00	0.15910E-01	0.97622E+00	0.78418E+00
LRKSOAS	35.6331	-83.9418	182	102	06/17/2013 11:00	06/17/2013 11:59	0.75611E+01	0.53330E+01	0.23977E+01	0.21458E+01	0.39468E+00	0.16137E-01	0.80834E+00	0.72807E+00
LRKSOAS	35.6331	-83.9418	182	102	06/17/2013 12:00	06/17/2013 12:59	0.36995E+01	0.50197E+01	0.11218E+01	0.19614E+01	0.20505E+00	0.14977E-01	0.28282E+00	0.65298E+00
LRKSOAS	35.6331	-83.9418	182	102	06/17/2013 13:00	06/17/2013 13:59	0.46918E+01	0.52342E+01	0.14060E+01	0.19391E+01	0.21569E+00	0.13519E-01	0.38926E+00	0.64048E+00
LRKSOAS	35.6331	-83.9418	182	102	06/17/2013 14:00	06/17/2013 14:59	0.45484E+01	0.54974E+01	0.14649E+01	0.19071E+01	0.21655E+00	0.11750E-01	0.33442E+00	0.63151E+00
LRKSOAS	35.6331	-83.9418	182	102	06/17/2013 15:00	06/17/2013 15:59	0.49419E+01	0.55778E+01	0.16609E+01	0.18916E+01	0.26500E+00	0.10264E-01	0.54175E+00	0.62876E+00
LRKSOAS	35.6331	-83.9418	182	102	06/17/2013 16:00	06/17/2013 16:59	0.49414E+01	0.52184E+01	0.12718E+01	0.18631E+01	0.25621E+00	0.90295E-02	0.37601E+00	0.61945E+00
LRKSOAS	35.6331	-83.9418	182	102	06/17/2013 17:00	06/17/2013 17:59	0.67703E+01	0.46346E+01	0.18002E+01	0.18575E+01	0.32534E+00	0.87203E-02	0.49689E+00	0.63497E+00
LRKSOAS	35.6331	-83.9418	182	102	06/17/2013 18:00	06/17/2013 18:59	0.66006E+01	0.31664E+01	0.17286E+01	0.14280E+01	0.30124E+00	0.61717E-02	0.42424E+00	0.49756E+00
LRKSOAS	35.6331	-83.9418	182	102	06/17/2013 19:00	06/17/2013 19:59	0.64559E+01	0.15209E+01	0.16228E+01	0.76731E+00	0.29998E+00	0.27770E-02	0.40535E+00	0.26920E+00
LRKSOAS	35.6331	-83.9418	182	102	06/17/2013 20:00	06/17/2013 20:59	0.67536E+01	0.80730E+00	0.18438E+01	0.42495E+00	0.31701E+00	0.13825E-02	0.52351E+00	0.15001E+00
LRKSOAS	35.6331	-83.9418	182	102	06/17/2013 21:00	06/17/2013 21:59	0.61506E+01	0.93531E+00	0.16751E+01	0.45463E+00	0.29376E+00	0.16448E-02	0.50263E+00	0.16108E+00
LRKSOAS	35.6331	-83.9418	182	102	06/17/2013 22:00	06/17/2013 22:59	0.68782E+01	0.14812E+01	0.17860E+01	0.64912E+00	0.29335E+00	0.27936E-02	0.61402E+00	0.22810E+00
LRKSOAS	35.6331	-83.9418	182	102	06/17/2013 23:00	06/17/2013 23:59	0.72175E+01	0.21147E+01	0.19984E+01	0.92109E+00	0.34042E+00	0.49204E-02	0.69526E+00	0.32353E+00
LRKSOAS	35.6331	-83.9418	182	102	06/18/2013 00:00	06/18/2013 00:59	0.76948E+01	0.16039E+01	0.29195E+01	0.79099E+00	0.39679E+00	0.41833E-02	0.86494E+00	0.27953E+00
LRKSOAS	35.6331	-83.9418	182	102	06/18/2013 01:00	06/18/2013 01:59	0.57765E+01	0.61659E+00	0.21670E+01	0.36980E+00	0.30712E+00	0.15423E-02	0.70576E+00	0.13084E+00
LRKSOAS	35.6331	-83.9418	182	102	06/18/2013 02:00	06/18/2013 02:59	0.67972E+01	0.26306E+00	0.23795E+01	0.15636E+00	0.37105E+00	0.47774E-03	0.85796E+00	0.54381E-01
LRKSOAS	35.6331	-83.9418	182	102	06/18/2013 03:00	06/18/2013 03:59	0.82120E+01	0.22935E+00	0.27725E+01	0.13782E+00	0.40696E+00	0.37944E-03	0.98019E+00	0.48038E-01
LRKSOAS	35.6331	-83.9418	182	102	06/18/2013 04:00	06/18/2013 04:59	0.68752E+01	0.40683E+00	0.27452E+01	0.26304E+00	0.39091E+00	0.10608E-02	0.84580E+00	0.93116E-01
LRKSOAS	35.6331	-83.9418	182	102	06/18/2013 05:00	06/18/2013 05:59	0.57413E+01	0.11526E+01	0.25812E+01	0.75701E+00	0.27930E+00	0.50924E-02	0.71304E+00	0.27109E+00
LRKSOAS	35.6331	-83.9418	182	102	06/18/2013 06:00	06/18/2013 06:59	0.48563E+01	0.17102E+01	0.20532E+01	0.10689E+01	0.31553E+00	0.78495E-02	0.59315E+00	0.38155E+00
LRKSOAS	35.6331	-83.9418	182	102	06/18/2013 07:00	06/18/2013 07:59	0.50938E+01	0.21457E+01	0.19187E+01	0.12481E+01	0.22590E+00	0.98122E-02	0.57973E+00	0.44388E+00
LRKSOAS	35.6331	-83.9418	182	102	06/18/2013 08:00	06/18/2013 08:59	0.57565E+01	0.26120E+01	0.22059E+01	0.15038E+01	0.31057E+00	0.86534E-02	0.68530E+00	0.51594E+00
LRKSOAS	35.6331	-83.9418	182	102	06/18/2013 09:00	06/18/2013 09:59	0.49326E+01	0.30794E+01	0.20014E+01	0.18958E+01	0.23382E+00	0.15043E-11	0.66207E+00	0.55708E+00
LRKSOAS	35.6331	-83.9418	182	102	06/18/2013 10:00	06/18/2013 10:59	0.46524E+01	0.40193E+01	0.23267E+01	0.24372E+01	0.25964E+00	0.27683E-11	0.61424E+00	0.66418E+00
LRKSOAS	35.6331	-83.9418	182	102	06/18/2013 11:00	06/18/2013 11:59	0.23589E+01	0.34796E+01	0.10709E+01	0.20708E+01	0.15877E+00	0.31438E-10	0.27001E+00	0.53719E+00
LRKSOAS	35.6331	-83.9418	182	102	06/18/2013 12:00	06/18/2013 12:59	0.19228E+01	0.19761E+01	0.11310E+01	0.12642E+01	0.11722E+00	0.86798E-02	0.26622E+00	0.43047E+00
LRKSOAS	35.6331	-83.9418	182	102	06/18/2013 13:00	06/18/2013 13:59	0.15250E+01	0.31485E+01	0.64987E+00	0.19775E+01	0.72867E-01	0.23493E-01	0.15125E+00	0.68712E+00
LRKSOAS	35.6331	-83.9418	182	102	06/18/2013 14:00	06/18/2013 14:59	0.25162E+01	0.20345E+01	0.13820E+01	0.15965E+01	0.15143E+00	0.53813E-02	0.34760E+00	0.50416E+00
LRKSOAS	35.6331	-83.9418	182	102	06/18/2013 15:00	06/18/2013 15:59	0.24951E+01	0.75714E+00	0.10711E+01	0.81983E+00	0.16699E+00	0.70562E-02	0.25077E+00	0.29036E+00
LRKSOAS	35.6331	-83.9418	182	102	06/18/2013 16:00	06/18/2013 16:59	0.36755E+01	0.88851E+00	0.13517E+01	0.92914E+00	0.23135E+00	0.82321E-02	0.37075E+00	0.32768E+00
LRKSOAS	35.6331	-83.9418	182	102	06/18/2013 17:00	06/18/2013 17:59	0.35585E+01	0.10099E+01	0.11698E+01	0.98685E+00	0.20836E+00	0.83793E-02	0.33677E+00	0.34474E+00
LRKSOAS	35.6331	-83.9418	182	102	06/18/2013 18:00	06/18/2013 18:59	0.91499E+00	0.65598E+00	0.31260E+00	0.61755E+00	0.71491E-01	0.42808E-02	0.15822E+00	0.21477E+00
LRKSOAS	35.6331	-83.9418	182	102	06/18/2013 19:00	06/18/2013 19:59	0.14862E+01	0.39811E+00	0.51589E+00	0.34963E+00	0.87540E-01	0.27548E-02	0.15124E+00	0.11876E+00
LRKSOAS	35.6331	-83.9418	182	102	06/18/2013 20:00	06/18/2013 20:59	0.17439E+01	0.89367E+00	0.30817E+00	0.54355E+00	0.85145E-01	0.80912E-02	0.14038E+00	0.18040E+00
LRKSOAS	35.6331	-83.9418	182	102	06/18/2013 21:00	06/18/2013 21:59	0.25054E+01	0.69977E+00	0.45653E+00	0.33883E+00	0.12005E+00	0.62746E-02	0.14000E+00	0.10348E+00
LRKSOAS	35.6331	-83.9418	182	102	06/18/2013 22:00	06/18/2013 22:59	0.23271E+01	0.39993E+00	0.45358E+00	0.24445E+00	0.12944E+00	0.38852E-02	0.12107E+00	0.67439E-01
LRKSOAS	35.6331	-83.9418	182	102	06/18/2013 23:00	06/18/2013 23:59	0.27888E+01	0.34348E+00	0.50149E+00	0.33110E+00	0.21673E+00	0.47384E-02	0.18107E+00	0.95161E-01
LRKSOAS	35.6331	-83.9418	182	102	06/19/2013 00:00	06/19/2013 00:59	0.27598E+01	0.33300E+00	0.39433E+00	0.32838E+00	0.24113E+00	0.38089E-02	0.25959E+00	0.92600E-01
LRKSOAS	35.6331	-83.9418	182	102	06/19/2013 01:00	06/19/2013 01:59	0.27521E+01	0.37133E+00	0.30654E+00	0.27370E+00	0.30758E+00	0.22635E-02	0.16955E+00	0.70245E-01
LRKSOAS	35.6331	-83.9418	182	102	06/19/2013 02:00	06/19/2013 02:59	0.24853E+01	0.58123E+00	0.33320E+00	0.23233E+00	0.17346E+00	0.21590E-02	0.15911E+00	0.38982E-01
LRKSOAS	35.6331	-83.9418	182	102	06/19/2013 03:00	06/19/2013 03:59	0.24722E+01	0.72165E+00	0.42616E+00	0.19822E+00	0.18964E+00	0.86067E-02	0.13029E+00	0.66900E-02
LRKSOAS	35.6331	-83.9418	182	102	06/19/2013 04:00	06/19/2013 04:59	0.18790E+01	0.69535E+00	0.32514E+00	0.19870E+00	0.17416E+00	0.61880E-02	0.90695E-01	0.68990E-02
LRKSOAS	35.6331	-83.9418	182	102	06/19/2013 05:00	06/19/2013 05:59	0.19984E+01	0.56693E+00	0.61465E+00	0.19646E+00	0.12023E+00	0.13272E-02	0.15989E+00	0.34343E-01
LRKSOAS	35.6331	-83.9418	182	102	06/19/2013 06:00	06/19/2013 06:59	0.21804E+01	0.43942E+00	0.98474E+00	0.20713E+00	0.13111E+00	0.16398E-02	0.26459E+00	0.59199E-01
LRKSOAS	35.6331	-83.9418	182	102	06/19/2013 07:00	06/19/2013 07:59	0.23031E+01	0.34637E+00	0.15617E+01	0.22734E+00	0.15358E+00	0.18412E-02	0.29688E+00	0.73116E-01
LRKSOAS	35.6331	-83.9418	182	102	06/19/2013 08:00	06/19/2013 08:59	0.24412E+01	0.32384E+00	0.14697E+01	0.27219E+00	0.16292E+00	0.22191E-02	0.28422E+00	0.91354E-01
LRKSOAS	35.6331	-83.9418	182	102	06/19/2013 09:00	06/19/2013 09:59	0.29125E+01	0.40655E+00	0.15986E+01	0.35354E+00	0.18346E+00	0.30029E-02	0.33629E+00	0.11973E+00
LRKSOAS	35.6331	-83.9418	182	102	06/19/2013 10:00	06/19/2013 10:59	0.27030E+01	0.54091E+00	0.17042E+01	0.44828E+00	0.18689E+00	0.41648E-02	0.33521E+00	0.15134E+00
LRKSOAS	35.6331	-83.9418	182	102	06/19/2013 11:00	06/19/2013 11:59	0.29354E+01	0.70680E+00	0.16502E+01	0.55870E+00	0.19370E+00	0.57757E-02	0.33938E+00	0.18708E+00
LRKSOAS	35.6331	-83.9418	182	102	06/19/2013 12:00	06/19/2013 12:59	0.28350E+01	0.89092E+00	0.16600E+01	0.75470E+00	0.18735E+00	0.92079E-02	0.32803E+00	0.25605E+00
LRKSOAS	35.6331	-83.9418	182	102	06/19/2013 13:00	06/19/2013 13:59	0.29055E+01	0.98452E+00	0.18594E+01	0.10865E+01	0.23761E+00	0.62880E-02	0.42259E+00	0.35151E+00
LRKSOAS	35.6331	-83.9418	182	102	06/19/2013 14:00	06/19/2013 14:59	0.27997E+01	0.10524E+01	0.21206E+01	0.12358E+01	0.20754E+00	0.42804E-10	0.44555E+00	0.37668E+00
LRKSOAS	35.6331	-83.9418	182	102	06/19/2013 15:00	06/19/2013 15:59	0.33096E+01	0.12123E+01	0.24992E+01	0.12975E+01	0.23264E+00	0.19029E-01	0.45350E+00	0.44338E+00
LRKSOAS	35.6331	-83.9418	182	102	06/19/2013 16:00	06/19/2013 16:59	0.34499E+01	0.14023E+01	0.19836E+01	0.14620E+01	0.20699E+00	0.22568E-01	0.38642E+00	0.50301E+00
LRKSOAS	35.6331	-83.9418	182	102	06/19/2013 17:00	06/19/2013 17:59	0.30999E+01	0.15560E+01	0.18574E+01	0.15969E+01	0.20063E+00	0.19861E-01	0.44167E+00	0.55192E+00
LRKSOAS	35.6331	-83.9418	182	102	06/19/2013 18:00	06/19/2013 18:59	0.35895E+01	0.16683E+01	0.17642E+01	0.17026E+01	0.20234E+00	0.16459E-01	0.48939E+00	0.59552E+00
LRKSOAS	35.6331	-83.9418	182	102	06/19/2013 19:00	06/19/2013 19:59	0.43213E+01	0.17360E+01	0.16447E+01	0.17737E+01	0.24227E+00	0.13908E-01	0.55043E+00	0.62613E+00
LRKSOAS	35.6331	-83.9418	182	102	06/19/2013 20:00	06/19/2013 20:59	0.38237E+01	0.18592E+01	0.18895E+01	0.19530E+01	0.23458E+00	0.13591E-01	0.60411E+00	0.69194E+00
LRKSOAS	35.6331	-83.9418	182	102	06/19/2013 21:00	06/19/2013 21:59	0.33832E+01	0.21214E+01	0.17518E+01	0.22140E+01	0.19672E+00	0.15241E-01	0.63412E+00	0.78613E+00
LRKSOAS	35.6331	-83.9418	182	102	06/19/2013 22:00	06/19/2013 22:59	0.30705E+01	0.24356E+01	0.18088E+01	0.24384E+01	0.15891E+00	0.17217E-01	0.57409E+00	0.86706E+00
LRKSOAS	35.6331	-83.9418	182	102	06/19/2013 23:00	06/19/2013 23:59	0.28435E+01	0.27984E+01	0.18606E+01	0.26293E+01	0.16635E+00	0.19837E-01	0.57764E+00	0.93584E+00
LRKSOAS	35.6331	-83.9418	182	102	06/20/2013 00:00	06/20/2013 00:59	0.36668E+01	0.31266E+01	0.18317E+01	0.28519E+01	0.19172E+00	0.24044E-01	0.55366E+00	0.10145E+01
LRKSOAS	35.6331	-83.9418	182	102	06/20/2013 01:00	06/20/2013 01:59	0.34337E+01	0.35349E+01	0.20844E+01	0.30806E+01	0.20767E+00	0.31660E-01	0.59201E+00	0.10900E+01
LRKSOAS	35.6331	-83.9418	182	102	06/20/2013 02:00	06/20/2013 02:59	0.36364E+01	0.40752E+01	0.22203E+01	0.31969E+01	0.22364E+00	0.53097E-01	0.78579E+00	0.11301E+01
LRKSOAS	35.6331	-83.9418	182	102	06/20/2013 03:00	06/20/2013 03:59	0.44817E+01	0.41450E+01	0.21040E+01	0.29761E+01	0.28192E+00	0.31816E-01	0.63467E+00	0.10503E+01
LRKSOAS	35.6331	-83.9418	182	102	06/20/2013 04:00	06/20/2013 04:59	0.43095E+01	0.31218E+01	0.21430E+01	0.21181E+01	0.26932E+00	0.11440E-01	0.75822E+00	0.74979E+00
LRKSOAS	35.6331	-83.9418	182	102	06/20/2013 05:00	06/20/2013 05:59	0.47432E+01	0.27422E+01	0.19977E+01	0.18044E+01	0.30753E+00	0.10167E-01	0.55458E+00	0.63710E+00
LRKSOAS	35.6331	-83.9418	182	102	06/20/2013 06:00	06/20/2013 06:59	0.44559E+01	0.25220E+01	0.18687E+01	0.19248E+01	0.24337E+00	0.14358E-01	0.64517E+00	0.68012E+00
LRKSOAS	35.6331	-83.9418	182	102	06/20/2013 07:00	06/20/2013 07:59	0.44150E+01	0.25669E+01	0.17444E+01	0.18613E+01	0.24900E+00	0.15130E-01	0.52067E+00	0.65322E+00
LRKSOAS	35.6331	-83.9418	182	102	06/20/2013 08:00	06/20/2013 08:59	0.43402E+01	0.29520E+01	0.17818E+01	0.18114E+01	0.25041E+00	0.17657E-01	0.54992E+00	0.63018E+00
LRKSOAS	35.6331	-83.9418	182	102	06/20/2013 09:00	06/20/2013 09:59	0.44520E+01	0.33095E+01	0.16073E+01	0.18665E+01	0.25237E+00	0.21018E-01	0.52265E+00	0.64622E+00
LRKSOAS	35.6331	-83.9418	182	102	06/20/2013 10:00	06/20/2013 10:59	0.46414E+01	0.35918E+01	0.17348E+01	0.19778E+01	0.24453E+00	0.24240E-01	0.54299E+00	0.68396E+00
LRKSOAS	35.6331	-83.9418	182	102	06/20/2013 11:00	06/20/2013 11:59	0.45411E+01	0.38079E+01	0.16708E+01	0.20789E+01	0.26910E+00	0.29553E-01	0.50635E+00	0.71784E+00
LRKSOAS	35.6331	-83.9418	182	102	06/20/2013 12:00	06/20/2013 12:59	0.45893E+01	0.39977E+01	0.16359E+01	0.21141E+01	0.26614E+00	0.34242E-01	0.37854E+00	0.72687E+00
LRKSOAS	35.6331	-83.9418	182	102	06/20/2013 13:00	06/20/2013 13:59	0.49142E+01	0.41794E+01	0.16874E+01	0.21351E+01	0.26804E+00	0.54483E-01	0.41514E+00	0.74052E+00
LRKSOAS	35.6331	-83.9418	182	102	06/20/2013 14:00	06/20/2013 14:59	0.56011E+01	0.40119E+01	0.17901E+01	0.20594E+01	0.43194E+00	0.62855E-01	0.50505E+00	0.72172E+00
LRKSOAS	35.6331	-83.9418	182	102	06/20/2013 15:00	06/20/2013 15:59	0.65620E+01	0.36802E+01	0.18611E+01	0.18016E+01	0.44771E+00	0.46617E-01	0.62551E+00	0.62589E+00
LRKSOAS	35.6331	-83.9418	182	102	06/20/2013 16:00	06/20/2013 16:59	0.71834E+01	0.35741E+01	0.16845E+01	0.16241E+01	0.45849E+00	0.32096E-01	0.67131E+00	0.55576E+00
LRKSOAS	35.6331	-83.9418	182	102	06/20/2013 17:00	06/20/2013 17:59	0.94775E+01	0.37985E+01	0.19675E+01	0.18936E+01	0.65306E+00	0.25346E-01	0.68757E+00	0.64932E+00
LRKSOAS	35.6331	-83.9418	182	102	06/20/2013 18:00	06/20/2013 18:59	0.85600E+01	0.42427E+01	0.21805E+01	0.24530E+01	0.61743E+00	0.27225E-01	0.85397E+00	0.85071E+00
LRKSOAS	35.6331	-83.9418	182	102	06/20/2013 19:00	06/20/2013 19:59	0.78275E+01	0.44849E+01	0.23752E+01	0.28033E+01	0.45784E+00	0.28350E-01	0.78645E+00	0.97802E+00
LRKSOAS	35.6331	-83.9418	182	102	06/20/2013 20:00	06/20/2013 20:59	0.77203E+01	0.45173E+01	0.26868E+01	0.29493E+01	0.45394E+00	0.27825E-01	0.82699E+00	0.10334E+01
LRKSOAS	35.6331	-83.9418	182	102	06/20/2013 21:00	06/20/2013 21:59	0.80480E+01	0.43720E+01	0.28152E+01	0.30009E+01	0.42792E+00	0.27445E-01	0.84817E+00	0.10591E+01
LRKSOAS	35.6331	-83.9418	182	102	06/20/2013 22:00	06/20/2013 22:59	0.58651E+01	0.30655E+01	0.22675E+01	0.22078E+01	0.31093E+00	0.18735E-01	0.69949E+00	0.78546E+00
LRKSOAS	35.6331	-83.9418	182	102	06/20/2013 23:00	06/20/2013 23:59	0.43173E+01	0.34178E+00	0.17057E+01	0.30230E+00	0.21925E+00	0.11556E-02	0.48458E+00	0.10872E+00
LRKSOAS	35.6331	-83.9418	182	102	06/21/2013 00:00	06/21/2013 00:59	0.48505E+01	0.28504E+00	0.15319E+01	0.31570E+00	0.26959E+00	0.12431E-02	0.49843E+00	0.11407E+00
LRKSOAS	35.6331	-83.9418	182	102	06/21/2013 01:00	06/21/2013 01:59	0.60043E+01	0.45470E+00	0.18745E+01	0.49035E+00	0.31017E+00	0.22370E-02	0.53100E+00	0.17595E+00
LRKSOAS	35.6331	-83.9418	182	102	06/21/2013 02:00	06/21/2013 02:59	0.49774E+01	0.85199E+00	0.17358E+01	0.83823E+00	0.26123E+00	0.49110E-02	0.46160E+00	0.29782E+00
LRKSOAS	35.6331	-83.9418	182	102	06/21/2013 03:00	06/21/2013 03:59	0.50814E+01	0.14723E+01	0.18390E+01	0.12424E+01	0.28264E+00	0.90040E-02	0.59653E+00	0.43664E+00
LRKSOAS	35.6331	-83.9418	182	102	06/21/2013 04:00	06/21/2013 04:59	0.65290E+01	0.24428E+01	0.25042E+01	0.17421E+01	0.32803E+00	0.15125E-01	0.83030E+00	0.60670E+00
LRKSOAS	35.6331	-83.9418	182	102	06/21/2013 05:00	06/21/2013 05:59	0.66766E+01	0.32110E+01	0.24572E+01	0.20090E+01	0.36561E+00	0.19701E-01	0.80436E+00	0.69428E+00
LRKSOAS	35.6331	-83.9418	182	102	06/21/2013 06:00	06/21/2013 06:59	0.64778E+01	0.36424E+01	0.27491E+01	0.21076E+01	0.36121E+00	0.21746E-01	0.77878E+00	0.72500E+00
LRKSOAS	35.6331	-83.9418	182	102	06/21/2013 07:00	06/21/2013 07:59	0.67419E+01	0.38945E+01	0.28788E+01	0.21249E+01	0.36822E+00	0.21456E-01	0.90127E+00	0.72852E+00
LRKSOAS	35.6331	-83.9418	182	102	06/21/2013 08:00	06/21/2013 08:59	0.74635E+01	0.40810E+01	0.30132E+01	0.20806E+01	0.46938E+00	0.21068E-01	0.10346E+01	0.71107E+00
LRKSOAS	35.6331	-83.9418	182	102	06/21/2013 09:00	06/21/2013 09:59	0.78187E+01	0.41332E+01	0.33795E+01	0.22315E+01	0.46181E+00	0.22691E-01	0.11047E+01	0.76795E+00
LRKSOAS	35.6331	-83.9418	182	102	06/21/2013 10:00	06/21/2013 10:59	0.80777E+01	0.41135E+01	0.35338E+01	0.24484E+01	0.50365E+00	0.25724E-01	0.10339E+01	0.85014E+00
LRKSOAS	35.6331	-83.9418	182	102	06/21/2013 11:00	06/21/2013 11:59	0.81115E+01	0.40303E+01	0.35606E+01	0.24962E+01	0.47878E+00	0.28492E-01	0.11953E+01	0.87095E+00
LRKSOAS	35.6331	-83.9418	182	102	06/21/2013 12:00	06/21/2013 12:59	0.81313E+01	0.39052E+01	0.32300E+01	0.24574E+01	0.50713E+00	0.37668E-01	0.10438E+01	0.86318E+00
LRKSOAS	35.6331	-83.9418	182	102	06/21/2013 13:00	06/21/2013 13:59	0.79024E+01	0.37245E+01	0.29646E+01	0.23881E+01	0.51686E+00	0.60089E-01	0.95156E+00	0.84857E+00
LRKSOAS	35.6331	-83.9418	182	102	06/21/2013 14:00	06/21/2013 14:59	0.77620E+01	0.34904E+01	0.30034E+01	0.23407E+01	0.46414E+00	0.59644E-01	0.77245E+00	0.83594E+00
LRKSOAS	35.6331	-83.9418	182	102	06/21/2013 15:00	06/21/2013 15:59	-999	0.33726E+01	-999	0.23323E+01	-999	0.44583E-01	-999	0.83123E+00
LRKSOAS	35.6331	-83.9418	182	102	06/21/2013 16:00	06/21/2013 16:59	-999	0.35529E+01	-999	0.23550E+01	-999	0.38912E-01	-999	0.83328E+00
LRKSOAS	35.6331	-83.9418	182	102	06/21/2013 17:00	06/21/2013 17:59	-999	0.40398E+01	-999	0.24014E+01	-999	0.51565E-01	-999	0.83827E+00
LRKSOAS	35.6331	-83.9418	182	102	06/21/2013 18:00	06/21/2013 18:59	-999	0.43356E+01	-999	0.23741E+01	-999	0.60913E-01	-999	0.81834E+00
LRKSOAS	35.6331	-83.9418	182	102	06/21/2013 19:00	06/21/2013 19:59	-999	0.42099E+01	-999	0.22710E+01	-999	0.47998E-01	-999	0.77488E+00
LRKSOAS	35.6331	-83.9418	182	102	06/21/2013 20:00	06/21/2013 20:59	-999	0.38778E+01	-999	0.21334E+01	-999	0.41538E-01	-999	0.72585E+00
LRKSOAS	35.6331	-83.9418	182	102	06/21/2013 21:00	06/21/2013 21:59	-999	0.26558E+01	-999	0.17306E+01	-999	0.28308E-01	-999	0.59382E+00
LRKSOAS	35.6331	-83.9418	182	102	06/21/2013 22:00	06/21/2013 22:59	-999	0.11792E+01	-999	0.98036E+00	-999	0.12037E-01	-999	0.33974E+00
LRKSOAS	35.6331	-83.9418	182	102	06/21/2013 23:00	06/21/2013 23:59	-999	0.14282E+01	-999	0.10946E+01	-999	0.14581E-01	-999	0.37908E+00
LRKSOAS	35.6331	-83.9418	182	102	06/22/2013 00:00	06/22/2013 00:59	-999	0.22221E+01	-999	0.14632E+01	-999	0.22281E-01	-999	0.50285E+00
LRKSOAS	35.6331	-83.9418	182	102	06/22/2013 01:00	06/22/2013 01:59	0.51039E+01	0.29023E+01	0.24291E+01	0.17267E+01	0.27552E+00	0.39427E-01	0.68891E+00	0.59530E+00
LRKSOAS	35.6331	-83.9418	182	102	06/22/2013 02:00	06/22/2013 02:59	0.78882E+01	0.39703E+01	0.28505E+01	0.18835E+01	0.42136E+00	0.90598E-01	0.92580E+00	0.65666E+00
LRKSOAS	35.6331	-83.9418	182	102	06/22/2013 03:00	06/22/2013 03:59	0.81068E+01	0.51944E+01	0.29516E+01	0.18251E+01	0.42858E+00	0.13495E+00	0.10004E+01	0.64476E+00
LRKSOAS	35.6331	-83.9418	182	102	06/22/2013 04:00	06/22/2013 04:59	0.82799E+01	0.42850E+01	0.30141E+01	0.16035E+01	0.42595E+00	0.51786E-01	0.96949E+00	0.55412E+00
LRKSOAS	35.6331	-83.9418	182	102	06/22/2013 05:00	06/22/2013 05:59	0.87999E+01	0.28931E+01	0.30483E+01	0.15281E+01	0.45006E+00	0.16624E-01	0.92055E+00	0.52971E+00
LRKSOAS	35.6331	-83.9418	182	102	06/22/2013 06:00	06/22/2013 06:59	0.98131E+01	0.33246E+01	0.27910E+01	0.17309E+01	0.50217E+00	0.16872E-01	0.84529E+00	0.60058E+00
LRKSOAS	35.6331	-83.9418	182	102	06/22/2013 07:00	06/22/2013 07:59	0.10009E+02	0.46787E+01	0.27444E+01	0.19163E+01	0.48315E+00	0.24687E-01	0.92272E+00	0.64215E+00
LRKSOAS	35.6331	-83.9418	182	102	06/22/2013 08:00	06/22/2013 08:59	0.10401E+02	0.51875E+01	0.26711E+01	0.20270E+01	0.51962E+00	0.30277E-01	0.94533E+00	0.66532E+00
LRKSOAS	35.6331	-83.9418	182	102	06/22/2013 09:00	06/22/2013 09:59	0.10175E+02	0.51499E+01	0.26660E+01	0.19869E+01	0.51214E+00	0.30005E-01	0.85978E+00	0.64612E+00
LRKSOAS	35.6331	-83.9418	182	102	06/22/2013 10:00	06/22/2013 10:59	0.10404E+02	0.50639E+01	0.26946E+01	0.19464E+01	0.54757E+00	0.30588E-01	0.94499E+00	0.63011E+00
LRKSOAS	35.6331	-83.9418	182	102	06/22/2013 11:00	06/22/2013 11:59	0.62117E+01	0.50156E+01	0.13038E+01	0.19272E+01	0.45081E+00	0.32125E-01	0.48524E+00	0.62221E+00
LRKSOAS	35.6331	-83.9418	182	102	06/22/2013 12:00	06/22/2013 12:59	0.95078E+01	0.49734E+01	0.26519E+01	0.19049E+01	0.58107E+00	0.30790E-01	0.94675E+00	0.61245E+00
LRKSOAS	35.6331	-83.9418	182	102	06/22/2013 13:00	06/22/2013 13:59	0.99056E+01	0.49707E+01	0.25668E+01	0.19011E+01	0.65181E+00	0.33073E-01	0.93136E+00	0.61447E+00
LRKSOAS	35.6331	-83.9418	182	102	06/22/2013 14:00	06/22/2013 14:59	0.11562E+02	0.51205E+01	0.25681E+01	0.19730E+01	0.95139E+00	0.43612E-01	0.10244E+01	0.65277E+00
LRKSOAS	35.6331	-83.9418	182	102	06/22/2013 15:00	06/22/2013 15:59	0.11057E+02	0.55263E+01	0.25665E+01	0.20513E+01	0.74767E+00	0.38338E-01	0.10688E+01	0.67850E+00
LRKSOAS	35.6331	-83.9418	182	102	06/22/2013 16:00	06/22/2013 16:59	0.11331E+02	0.58320E+01	0.26338E+01	0.21572E+01	0.77196E+00	0.36463E-01	0.98991E+00	0.71075E+00
LRKSOAS	35.6331	-83.9418	182	102	06/22/2013 17:00	06/22/2013 17:59	0.12524E+02	0.60226E+01	0.25503E+01	0.22922E+01	0.83786E+00	0.33019E-01	0.10057E+01	0.75776E+00
LRKSOAS	35.6331	-83.9418	182	102	06/22/2013 18:00	06/22/2013 18:59	0.10367E+02	0.62775E+01	0.25193E+01	0.25004E+01	0.50691E+00	0.34251E-01	0.10363E+01	0.82867E+00
LRKSOAS	35.6331	-83.9418	182	102	06/22/2013 19:00	06/22/2013 19:59	0.90183E+01	0.65834E+01	0.26555E+01	0.26933E+01	0.42143E+00	0.32686E-01	0.96698E+00	0.89562E+00
LRKSOAS	35.6331	-83.9418	182	102	06/22/2013 20:00	06/22/2013 20:59	0.83965E+01	0.66719E+01	0.26006E+01	0.27403E+01	0.38558E+00	0.28817E-01	0.91220E+00	0.92269E+00
LRKSOAS	35.6331	-83.9418	182	102	06/22/2013 21:00	06/22/2013 21:59	0.85108E+01	0.62765E+01	0.26793E+01	0.26254E+01	0.42146E+00	0.22324E-01	0.82809E+00	0.90226E+00
LRKSOAS	35.6331	-83.9418	182	102	06/22/2013 22:00	06/22/2013 22:59	0.86875E+01	0.55554E+01	0.26478E+01	0.23236E+01	0.41164E+00	0.16413E-01	0.85894E+00	0.80653E+00
LRKSOAS	35.6331	-83.9418	182	102	06/22/2013 23:00	06/22/2013 23:59	0.86718E+01	0.50083E+01	0.26515E+01	0.20618E+01	0.38143E+00	0.13901E-01	0.82215E+00	0.71331E+00
LRKSOAS	35.6331	-83.9418	182	102	06/23/2013 00:00	06/23/2013 00:59	0.87377E+01	0.48713E+01	0.26068E+01	0.19743E+01	0.36168E+00	0.14182E-01	0.93112E+00	0.67907E+00
LRKSOAS	35.6331	-83.9418	182	102	06/23/2013 01:00	06/23/2013 01:59	0.88286E+01	0.51017E+01	0.26339E+01	0.21736E+01	0.40818E+00	0.16706E-01	0.95033E+00	0.74641E+00
LRKSOAS	35.6331	-83.9418	182	102	06/23/2013 02:00	06/23/2013 02:59	0.88414E+01	0.52228E+01	0.27092E+01	0.22997E+01	0.37964E+00	0.16582E-01	0.90649E+00	0.79833E+00
LRKSOAS	35.6331	-83.9418	182	102	06/23/2013 03:00	06/23/2013 03:59	0.97812E+01	0.46438E+01	0.25983E+01	0.18952E+01	0.42986E+00	0.94584E-02	0.88356E+00	0.65418E+00
LRKSOAS	35.6331	-83.9418	182	102	06/23/2013 04:00	06/23/2013 04:59	0.96841E+01	0.37559E+01	0.25500E+01	0.13276E+01	0.44901E+00	0.54991E-02	0.79686E+00	0.42616E+00
LRKSOAS	35.6331	-83.9418	182	102	06/23/2013 05:00	06/23/2013 05:59	0.10328E+02	0.37200E+01	0.24090E+01	0.12308E+01	0.48270E+00	0.60017E-02	0.80532E+00	0.37177E+00
LRKSOAS	35.6331	-83.9418	182	102	06/23/2013 06:00	06/23/2013 06:59	0.10233E+02	0.42479E+01	0.25064E+01	0.14493E+01	0.50926E+00	0.76138E-02	0.78194E+00	0.43394E+00
LRKSOAS	35.6331	-83.9418	182	102	06/23/2013 07:00	06/23/2013 07:59	0.10548E+02	0.49129E+01	0.24886E+01	0.18262E+01	0.48583E+00	0.11650E-01	0.79374E+00	0.55050E+00
LRKSOAS	35.6331	-83.9418	182	102	06/23/2013 08:00	06/23/2013 08:59	0.10723E+02	0.48450E+01	0.23108E+01	0.19214E+01	0.50480E+00	0.14180E-01	0.81437E+00	0.57896E+00
LRKSOAS	35.6331	-83.9418	182	102	06/23/2013 09:00	06/23/2013 09:59	0.11065E+02	0.37774E+01	0.23077E+01	0.13577E+01	0.47782E+00	0.98701E-02	0.66277E+00	0.38804E+00
LRKSOAS	35.6331	-83.9418	182	102	06/23/2013 10:00	06/23/2013 10:59	0.10895E+02	0.30747E+01	0.19809E+01	0.10695E+01	0.51176E+00	0.68089E-02	0.81585E+00	0.30720E+00
LRKSOAS	35.6331	-83.9418	182	102	06/23/2013 11:00	06/23/2013 11:59	0.10793E+02	0.27074E+01	0.19950E+01	0.97919E+00	0.49171E+00	0.58674E-02	0.68359E+00	0.29194E+00
LRKSOAS	35.6331	-83.9418	182	102	06/23/2013 12:00	06/23/2013 12:59	0.96940E+01	0.23957E+01	0.19790E+01	0.91490E+00	0.48680E+00	0.53534E-02	0.74397E+00	0.27864E+00
LRKSOAS	35.6331	-83.9418	182	102	06/23/2013 13:00	06/23/2013 13:59	0.95571E+01	0.23494E+01	0.18899E+01	0.88381E+00	0.43257E+00	0.53658E-02	0.66848E+00	0.26818E+00
LRKSOAS	35.6331	-83.9418	182	102	06/23/2013 14:00	06/23/2013 14:59	0.91748E+01	0.27256E+01	0.17497E+01	0.98248E+00	0.40681E+00	0.61271E-02	0.58509E+00	0.29652E+00
LRKSOAS	35.6331	-83.9418	182	102	06/23/2013 15:00	06/23/2013 15:59	0.12210E+02	0.27531E+01	0.21509E+01	0.10102E+01	0.58605E+00	0.58759E-02	0.75319E+00	0.30650E+00
LRKSOAS	35.6331	-83.9418	182	102	06/23/2013 16:00	06/23/2013 16:59	0.12411E+02	0.26148E+01	0.21684E+01	0.96506E+00	0.58978E+00	0.49004E-02	0.72209E+00	0.29428E+00
LRKSOAS	35.6331	-83.9418	182	102	06/23/2013 17:00	06/23/2013 17:59	0.96940E+01	0.25105E+01	0.18772E+01	0.91068E+00	0.46525E+00	0.41358E-02	0.70401E+00	0.27693E+00
LRKSOAS	35.6331	-83.9418	182	102	06/23/2013 18:00	06/23/2013 18:59	0.92662E+01	0.20809E+01	0.18265E+01	0.82601E+00	0.42868E+00	0.35366E-02	0.57176E+00	0.25454E+00
LRKSOAS	35.6331	-83.9418	182	102	06/23/2013 19:00	06/23/2013 19:59	0.92269E+01	0.17249E+01	0.17047E+01	0.73258E+00	0.40523E+00	0.31352E-02	0.67485E+00	0.22803E+00
LRKSOAS	35.6331	-83.9418	182	102	06/23/2013 20:00	06/23/2013 20:59	0.93441E+01	0.14088E+01	0.17944E+01	0.61122E+00	0.41308E+00	0.23270E-02	0.59590E+00	0.18928E+00
LRKSOAS	35.6331	-83.9418	182	102	06/23/2013 21:00	06/23/2013 21:59	0.87027E+01	0.71560E+00	0.18551E+01	0.35738E+00	0.38318E+00	0.10958E-02	0.61804E+00	0.11201E+00
LRKSOAS	35.6331	-83.9418	182	102	06/23/2013 22:00	06/23/2013 22:59	0.98333E+01	0.28952E+00	0.19338E+01	0.19516E+00	0.44792E+00	0.41842E-03	0.66238E+00	0.63554E-01
LRKSOAS	35.6331	-83.9418	182	102	06/23/2013 23:00	06/23/2013 23:59	0.99077E+01	0.39135E+00	0.17955E+01	0.26818E+00	0.41210E+00	0.64126E-03	0.51798E+00	0.88562E-01
LRKSOAS	35.6331	-83.9418	182	102	06/24/2013 00:00	06/24/2013 00:59	0.99781E+01	0.70964E+00	0.17062E+01	0.42618E+00	0.42024E+00	0.12102E-02	0.44001E+00	0.13445E+00
LRKSOAS	35.6331	-83.9418	182	102	06/24/2013 01:00	06/24/2013 01:59	0.84595E+01	0.97915E+00	0.17037E+01	0.54972E+00	0.38639E+00	0.17022E-02	0.59846E+00	0.15031E+00
LRKSOAS	35.6331	-83.9418	182	102	06/24/2013 02:00	06/24/2013 02:59	0.62544E+01	0.86904E+00	0.14985E+01	0.55249E+00	0.27585E+00	0.15867E-02	0.46064E+00	0.11650E+00
LRKSOAS	35.6331	-83.9418	182	102	06/24/2013 03:00	06/24/2013 03:59	0.74033E+01	0.38105E+00	0.15747E+01	0.35281E+00	0.32654E+00	0.89289E-03	0.50063E+00	0.69520E-01
LRKSOAS	35.6331	-83.9418	182	102	06/24/2013 04:00	06/24/2013 04:59	0.68983E+01	0.21379E+00	0.17571E+01	0.23073E+00	0.32249E+00	0.63624E-03	0.64251E+00	0.56768E-01
LRKSOAS	35.6331	-83.9418	182	102	06/24/2013 05:00	06/24/2013 05:59	0.67138E+01	0.20977E+00	0.21776E+01	0.25219E+00	0.31323E+00	0.76350E-03	0.69833E+00	0.73503E-01
LRKSOAS	35.6331	-83.9418	182	102	06/24/2013 06:00	06/24/2013 06:59	0.66165E+01	0.37119E+00	0.21544E+01	0.55117E+00	0.34382E+00	0.13204E-02	0.75193E+00	0.17204E+00
LRKSOAS	35.6331	-83.9418	182	102	06/24/2013 07:00	06/24/2013 07:59	0.67877E+01	0.75564E+00	0.20351E+01	0.11670E+01	0.35278E+00	0.11350E-10	0.66083E+00	0.27040E+00
LRKSOAS	35.6331	-83.9418	182	102	06/24/2013 08:00	06/24/2013 08:59	0.59303E+01	0.10110E+01	0.22622E+01	0.15267E+01	0.30479E+00	0.84128E-11	0.71280E+00	0.27451E+00
LRKSOAS	35.6331	-83.9418	182	102	06/24/2013 09:00	06/24/2013 09:59	0.56929E+01	0.12974E+01	0.20460E+01	0.18397E+01	0.30788E+00	0.83645E-11	0.70042E+00	0.32170E+00
LRKSOAS	35.6331	-83.9418	182	102	06/24/2013 10:00	06/24/2013 10:59	0.56640E+01	0.18231E+01	0.24706E+01	0.22595E+01	0.32143E+00	0.55338E-11	0.81884E+00	0.42332E+00
LRKSOAS	35.6331	-83.9418	182	102	06/24/2013 11:00	06/24/2013 11:59	0.52103E+01	0.20615E+01	0.22794E+01	0.21804E+01	0.30292E+00	0.46593E-11	0.70203E+00	0.47709E+00
LRKSOAS	35.6331	-83.9418	182	102	06/24/2013 12:00	06/24/2013 12:59	0.44157E+01	0.20084E+01	0.22101E+01	0.19373E+01	0.33434E+00	0.35726E-03	0.74436E+00	0.47754E+00
LRKSOAS	35.6331	-83.9418	182	102	06/24/2013 13:00	06/24/2013 13:59	0.44669E+01	0.18430E+01	0.22712E+01	0.16906E+01	0.28084E+00	0.86844E-02	0.52789E+00	0.28118E+00
LRKSOAS	35.6331	-83.9418	182	102	06/24/2013 14:00	06/24/2013 14:59	0.47330E+01	0.17840E+01	0.20835E+01	0.16034E+01	0.28594E+00	0.83928E-02	0.64878E+00	0.94440E-01
LRKSOAS	35.6331	-83.9418	182	102	06/24/2013 15:00	06/24/2013 15:59	0.39752E+01	0.17114E+01	0.17847E+01	0.15839E+01	0.29831E+00	0.56852E-02	0.41590E+00	0.11715E+00
LRKSOAS	35.6331	-83.9418	182	102	06/24/2013 16:00	06/24/2013 16:59	0.48411E+01	0.16027E+01	0.16750E+01	0.14453E+01	0.24151E+00	0.49832E-02	0.48028E+00	0.11150E+00
LRKSOAS	35.6331	-83.9418	182	102	06/24/2013 17:00	06/24/2013 17:59	0.48223E+01	0.15010E+01	0.14894E+01	0.13594E+01	0.24586E+00	0.49180E-02	0.47955E+00	0.14089E+00
LRKSOAS	35.6331	-83.9418	182	102	06/24/2013 18:00	06/24/2013 18:59	0.43553E+01	0.13804E+01	0.12454E+01	0.11880E+01	0.22431E+00	0.42441E-02	0.48173E+00	0.12372E+00
LRKSOAS	35.6331	-83.9418	182	102	06/24/2013 19:00	06/24/2013 19:59	0.49578E+01	0.14045E+01	0.13727E+01	0.10782E+01	0.26513E+00	0.36524E-02	0.49323E+00	0.11820E+00
LRKSOAS	35.6331	-83.9418	182	102	06/24/2013 20:00	06/24/2013 20:59	0.53945E+01	0.14473E+01	0.16918E+01	0.10233E+01	0.27217E+00	0.36949E-02	0.56148E+00	0.16688E+00
LRKSOAS	35.6331	-83.9418	182	102	06/24/2013 21:00	06/24/2013 21:59	0.55712E+01	0.14575E+01	0.18040E+01	0.92767E+00	0.28467E+00	0.35100E-02	0.58894E+00	0.20507E+00
LRKSOAS	35.6331	-83.9418	182	102	06/24/2013 22:00	06/24/2013 22:59	0.58405E+01	0.14324E+01	0.17349E+01	0.79155E+00	0.24396E+00	0.27299E-02	0.51849E+00	0.19642E+00
LRKSOAS	35.6331	-83.9418	182	102	06/24/2013 23:00	06/24/2013 23:59	0.67283E+01	0.14657E+01	0.17541E+01	0.70925E+00	0.30762E+00	0.23298E-02	0.70672E+00	0.20149E+00
LRKSOAS	35.6331	-83.9418	182	102	06/25/2013 00:00	06/25/2013 00:59	0.57819E+01	0.15135E+01	0.16855E+01	0.64624E+00	0.25834E+00	0.21407E-02	0.51708E+00	0.19916E+00
LRKSOAS	35.6331	-83.9418	182	102	06/25/2013 01:00	06/25/2013 01:59	0.63567E+01	0.12312E+01	0.16042E+01	0.57265E+00	0.29504E+00	0.18990E-02	0.56102E+00	0.17855E+00
LRKSOAS	35.6331	-83.9418	182	102	06/25/2013 02:00	06/25/2013 02:59	0.63661E+01	0.88168E+00	0.15188E+01	0.55862E+00	0.29413E+00	0.18163E-02	0.47310E+00	0.17163E+00
LRKSOAS	35.6331	-83.9418	182	102	06/25/2013 03:00	06/25/2013 03:59	0.61794E+01	0.78600E+00	0.12914E+01	0.58877E+00	0.30348E+00	0.18709E-02	0.65758E+00	0.16496E+00
LRKSOAS	35.6331	-83.9418	182	102	06/25/2013 04:00	06/25/2013 04:59	0.61682E+01	0.89247E+00	0.13813E+01	0.64856E+00	0.26545E+00	0.21447E-02	0.49495E+00	0.15582E+00
LRKSOAS	35.6331	-83.9418	182	102	06/25/2013 05:00	06/25/2013 05:59	0.57780E+01	0.99752E+00	0.13431E+01	0.69070E+00	0.24496E+00	0.25745E-02	0.54885E+00	0.16501E+00
LRKSOAS	35.6331	-83.9418	182	102	06/25/2013 06:00	06/25/2013 06:59	0.58583E+01	0.10838E+01	0.13466E+01	0.70085E+00	0.25712E+00	0.29894E-02	0.36642E+00	0.17621E+00
LRKSOAS	35.6331	-83.9418	182	102	06/25/2013 07:00	06/25/2013 07:59	0.51828E+01	0.12097E+01	0.13715E+01	0.72628E+00	0.23415E+00	0.37701E-02	0.52163E+00	0.19381E+00
LRKSOAS	35.6331	-83.9418	182	102	06/25/2013 08:00	06/25/2013 08:59	0.40805E+01	0.13316E+01	0.14944E+01	0.79130E+00	0.22014E+00	0.48859E-02	0.46266E+00	0.21913E+00
LRKSOAS	35.6331	-83.9418	182	102	06/25/2013 09:00	06/25/2013 09:59	0.32977E+01	0.14599E+01	0.13204E+01	0.88337E+00	0.16361E+00	0.62031E-02	0.37371E+00	0.24710E+00
LRKSOAS	35.6331	-83.9418	182	102	06/25/2013 10:00	06/25/2013 10:59	0.25917E+01	0.16340E+01	0.13464E+01	0.98908E+00	0.13470E+00	0.69932E-02	0.37115E+00	0.27059E+00
LRKSOAS	35.6331	-83.9418	182	102	06/25/2013 11:00	06/25/2013 11:59	0.40176E+01	0.18073E+01	0.12605E+01	0.10601E+01	0.20327E+00	0.70420E-02	0.45434E+00	0.26864E+00
LRKSOAS	35.6331	-83.9418	182	102	06/25/2013 12:00	06/25/2013 12:59	0.42117E+01	0.19372E+01	0.12798E+01	0.10658E+01	0.23446E+00	0.61837E-02	0.33304E+00	0.22650E+00
LRKSOAS	35.6331	-83.9418	182	102	06/25/2013 13:00	06/25/2013 13:59	0.35436E+01	0.19732E+01	0.17776E+01	0.96887E+00	0.21671E+00	0.63870E-02	0.58072E+00	0.13824E+00
LRKSOAS	35.6331	-83.9418	182	102	06/25/2013 14:00	06/25/2013 14:59	0.32050E+01	0.20908E+01	0.27256E+01	0.82631E+00	0.19965E+00	0.41128E-02	0.52108E+00	0.58323E-01
LRKSOAS	35.6331	-83.9418	182	102	06/25/2013 15:00	06/25/2013 15:59	0.30072E+01	0.23961E+01	0.37237E+01	0.93913E+00	0.19308E+00	0.32411E-02	0.58943E+00	0.84270E-01
LRKSOAS	35.6331	-83.9418	182	102	06/25/2013 16:00	06/25/2013 16:59	0.32297E+01	0.31600E+01	0.38842E+01	0.12934E+01	0.22242E+00	0.58305E-02	0.64190E+00	0.16249E+00
LRKSOAS	35.6331	-83.9418	182	102	06/25/2013 17:00	06/25/2013 17:59	0.41241E+01	0.36533E+01	0.37526E+01	0.14764E+01	0.24844E+00	0.82077E-02	0.87636E+00	0.20739E+00
LRKSOAS	35.6331	-83.9418	182	102	06/25/2013 18:00	06/25/2013 18:59	0.53802E+01	0.37117E+01	0.37381E+01	0.14888E+01	0.36976E+00	0.12911E-01	0.10059E+01	0.21695E+00
LRKSOAS	35.6331	-83.9418	182	102	06/25/2013 19:00	06/25/2013 19:59	0.61568E+01	0.38851E+01	0.35536E+01	0.15205E+01	0.37047E+00	0.20974E-01	0.99243E+00	0.24534E+00
LRKSOAS	35.6331	-83.9418	182	102	06/25/2013 20:00	06/25/2013 20:59	0.71606E+01	0.39868E+01	0.37711E+01	0.16112E+01	0.40355E+00	0.16550E-01	0.11455E+01	0.29971E+00
LRKSOAS	35.6331	-83.9418	182	102	06/25/2013 21:00	06/25/2013 21:59	0.75755E+01	0.39904E+01	0.39514E+01	0.17388E+01	0.43434E+00	0.12813E-01	0.13632E+01	0.38142E+00
LRKSOAS	35.6331	-83.9418	182	102	06/25/2013 22:00	06/25/2013 22:59	0.68080E+01	0.38782E+01	0.36132E+01	0.17661E+01	0.37435E+00	0.11750E-01	0.11359E+01	0.42056E+00
LRKSOAS	35.6331	-83.9418	182	102	06/25/2013 23:00	06/25/2013 23:59	0.63424E+01	0.36846E+01	0.34150E+01	0.17046E+01	0.33522E+00	0.10284E-01	0.11364E+01	0.43273E+00
LRKSOAS	35.6331	-83.9418	182	102	06/26/2013 00:00	06/26/2013 00:59	0.67899E+01	0.36869E+01	0.39165E+01	0.16499E+01	0.35891E+00	0.10077E-01	0.12398E+01	0.44262E+00
LRKSOAS	35.6331	-83.9418	182	102	06/26/2013 01:00	06/26/2013 01:59	0.71061E+01	0.38439E+01	0.43053E+01	0.16255E+01	0.39503E+00	0.97335E-02	0.12615E+01	0.45274E+00
LRKSOAS	35.6331	-83.9418	182	102	06/26/2013 02:00	06/26/2013 02:59	0.66760E+01	0.40666E+01	0.40078E+01	0.16184E+01	0.38761E+00	0.90057E-02	0.12052E+01	0.46713E+00
LRKSOAS	35.6331	-83.9418	182	102	06/26/2013 03:00	06/26/2013 03:59	0.61011E+01	0.41492E+01	0.31910E+01	0.16312E+01	0.34577E+00	0.76577E-02	0.11524E+01	0.48458E+00
LRKSOAS	35.6331	-83.9418	182	102	06/26/2013 04:00	06/26/2013 04:59	0.62460E+01	0.40956E+01	0.33248E+01	0.16669E+01	0.37266E+00	0.67252E-02	0.83143E+00	0.50845E+00
LRKSOAS	35.6331	-83.9418	182	102	06/26/2013 05:00	06/26/2013 05:59	0.62762E+01	0.41166E+01	0.38163E+01	0.16998E+01	0.37287E+00	0.72371E-02	0.10264E+01	0.52296E+00
LRKSOAS	35.6331	-83.9418	182	102	06/26/2013 06:00	06/26/2013 06:59	0.63960E+01	0.42140E+01	0.39431E+01	0.17140E+01	0.35893E+00	0.83716E-02	0.11973E+01	0.52543E+00
LRKSOAS	35.6331	-83.9418	182	102	06/26/2013 07:00	06/26/2013 07:59	0.65433E+01	0.41686E+01	0.44002E+01	0.17374E+01	0.42233E+00	0.95028E-02	0.14509E+01	0.53424E+00
LRKSOAS	35.6331	-83.9418	182	102	06/26/2013 08:00	06/26/2013 08:59	0.65689E+01	0.40345E+01	0.43236E+01	0.18484E+01	0.42877E+00	0.12016E-01	0.15610E+01	0.57621E+00
LRKSOAS	35.6331	-83.9418	182	102	06/26/2013 09:00	06/26/2013 09:59	0.66470E+01	0.42926E+01	0.45071E+01	0.19638E+01	0.48851E+00	0.25904E-01	0.16215E+01	0.59388E+00
LRKSOAS	35.6331	-83.9418	182	102	06/26/2013 10:00	06/26/2013 10:59	0.66011E+01	0.53851E+01	0.42559E+01	0.19825E+01	0.47003E+00	0.11181E+00	0.13161E+01	0.58594E+00
LRKSOAS	35.6331	-83.9418	182	102	06/26/2013 11:00	06/26/2013 11:59	0.68997E+01	0.61302E+01	0.42629E+01	0.20034E+01	0.48585E+00	0.15870E+00	0.15056E+01	0.58353E+00
LRKSOAS	35.6331	-83.9418	182	102	06/26/2013 12:00	06/26/2013 12:59	0.64758E+01	0.59916E+01	0.39638E+01	0.19646E+01	0.47520E+00	0.90817E-01	0.12202E+01	0.53967E+00
LRKSOAS	35.6331	-83.9418	182	102	06/26/2013 13:00	06/26/2013 13:59	0.55905E+01	0.50741E+01	0.33315E+01	0.18101E+01	0.40187E+00	0.29308E-01	0.10850E+01	0.47277E+00
LRKSOAS	35.6331	-83.9418	182	102	06/26/2013 14:00	06/26/2013 14:59	0.68206E+01	0.41285E+01	0.38255E+01	0.15498E+01	0.49140E+00	0.90769E-02	0.12326E+01	0.42228E+00
LRKSOAS	35.6331	-83.9418	182	102	06/26/2013 15:00	06/26/2013 15:59	0.75354E+01	0.41605E+01	0.41939E+01	0.14232E+01	0.52924E+00	0.70597E-02	0.12338E+01	0.39301E+00
LRKSOAS	35.6331	-83.9418	182	102	06/26/2013 16:00	06/26/2013 16:59	0.77503E+01	0.23588E+01	0.45609E+01	0.99470E+00	0.53197E+00	0.41678E-02	0.14955E+01	0.27869E+00
LRKSOAS	35.6331	-83.9418	182	102	06/26/2013 17:00	06/26/2013 17:59	0.81768E+01	0.21141E+01	0.54996E+01	0.97499E+00	0.55461E+00	0.37331E-02	0.16483E+01	0.21261E+00
LRKSOAS	35.6331	-83.9418	182	102	06/26/2013 18:00	06/26/2013 18:59	0.78366E+01	0.23288E+01	0.46628E+01	0.11005E+01	0.45374E+00	0.38143E-02	0.13227E+01	0.22358E+00
LRKSOAS	35.6331	-83.9418	182	102	06/26/2013 19:00	06/26/2013 19:59	0.51890E+01	0.23546E+01	0.27180E+01	0.11248E+01	0.29257E+00	0.38732E-02	0.82558E+00	0.22167E+00
LRKSOAS	35.6331	-83.9418	182	102	06/26/2013 20:00	06/26/2013 20:59	0.59851E+01	0.23810E+01	0.30818E+01	0.11861E+01	0.35172E+00	0.47855E-02	0.94443E+00	0.23924E+00
LRKSOAS	35.6331	-83.9418	182	102	06/26/2013 21:00	06/26/2013 21:59	0.63002E+01	0.27216E+01	0.29763E+01	0.13719E+01	0.35554E+00	0.57280E-02	0.88644E+00	0.27578E+00
LRKSOAS	35.6331	-83.9418	182	102	06/26/2013 22:00	06/26/2013 22:59	0.63129E+01	0.24872E+01	0.30052E+01	0.13661E+01	0.33047E+00	0.55088E-02	0.89013E+00	0.28558E+00
LRKSOAS	35.6331	-83.9418	182	102	06/26/2013 23:00	06/26/2013 23:59	0.64169E+01	0.20183E+01	0.30972E+01	0.12631E+01	0.33848E+00	0.47051E-02	0.98501E+00	0.26390E+00
LRKSOAS	35.6331	-83.9418	182	102	06/27/2013 00:00	06/27/2013 00:59	0.65017E+01	0.18069E+01	0.29723E+01	0.11731E+01	0.33101E+00	0.41359E-02	0.91235E+00	0.23364E+00
LRKSOAS	35.6331	-83.9418	182	102	06/27/2013 01:00	06/27/2013 01:59	0.64065E+01	0.18556E+01	0.28644E+01	0.11418E+01	0.34307E+00	0.36322E-02	0.88684E+00	0.22116E+00
LRKSOAS	35.6331	-83.9418	182	102	06/27/2013 02:00	06/27/2013 02:59	0.68098E+01	0.17802E+01	0.32099E+01	0.11179E+01	0.33369E+00	0.30605E-02	0.10433E+01	0.24307E+00
LRKSOAS	35.6331	-83.9418	182	102	06/27/2013 03:00	06/27/2013 03:59	0.75133E+01	0.15322E+01	0.37596E+01	0.12447E+01	0.40090E+00	0.43394E-02	0.12512E+01	0.33092E+00
LRKSOAS	35.6331	-83.9418	182	102	06/27/2013 04:00	06/27/2013 04:59	0.88535E+01	0.16225E+01	0.46434E+01	0.14999E+01	0.53010E+00	0.71813E-02	0.16338E+01	0.40704E+00
LRKSOAS	35.6331	-83.9418	182	102	06/27/2013 05:00	06/27/2013 05:59	0.95231E+01	0.20406E+01	0.46665E+01	0.17501E+01	0.65070E+00	0.15021E-01	0.15039E+01	0.45747E+00
LRKSOAS	35.6331	-83.9418	182	102	06/27/2013 06:00	06/27/2013 06:59	0.87402E+01	0.24673E+01	0.39731E+01	0.18161E+01	0.59874E+00	0.19715E-01	0.12659E+01	0.45771E+00
LRKSOAS	35.6331	-83.9418	182	102	06/27/2013 07:00	06/27/2013 07:59	0.76542E+01	0.25801E+01	0.34121E+01	0.15334E+01	0.48896E+00	0.11754E-01	0.10861E+01	0.32323E+00
LRKSOAS	35.6331	-83.9418	182	102	06/27/2013 08:00	06/27/2013 08:59	0.21813E+01	0.24960E+01	0.10172E+01	0.16239E+01	0.13760E+00	0.84860E-02	0.28263E+00	0.34914E+00
LRKSOAS	35.6331	-83.9418	182	102	06/27/2013 09:00	06/27/2013 09:59	0.36505E+01	0.21524E+01	0.15365E+01	0.12755E+01	0.22918E+00	0.54771E-02	0.56674E+00	0.23166E+00
LRKSOAS	35.6331	-83.9418	182	102	06/27/2013 10:00	06/27/2013 10:59	0.59999E+01	0.22702E+01	0.25941E+01	0.10544E+01	0.40304E+00	0.43524E-02	0.87102E+00	0.14607E+00
LRKSOAS	35.6331	-83.9418	182	102	06/27/2013 11:00	06/27/2013 11:59	0.57134E+01	0.27222E+01	0.25640E+01	0.10252E+01	0.44449E+00	0.56011E-02	0.82631E+00	0.10004E+00
LRKSOAS	35.6331	-83.9418	182	102	06/27/2013 12:00	06/27/2013 12:59	0.56864E+01	0.28900E+01	0.24853E+01	0.11198E+01	0.40200E+00	0.76080E-02	0.79380E+00	0.10923E+00
LRKSOAS	35.6331	-83.9418	182	102	06/27/2013 13:00	06/27/2013 13:59	0.49026E+01	0.31668E+01	0.22134E+01	0.12612E+01	0.35827E+00	0.73441E-02	0.67349E+00	0.16587E+00
LRKSOAS	35.6331	-83.9418	182	102	06/27/2013 14:00	06/27/2013 14:59	0.39871E+01	0.30471E+01	0.16600E+01	0.10822E+01	0.23037E+00	0.66700E-02	0.56878E+00	0.14024E+00
LRKSOAS	35.6331	-83.9418	182	102	06/27/2013 15:00	06/27/2013 15:59	0.48071E+01	0.26462E+01	0.20536E+01	0.11692E+01	0.29510E+00	0.85919E-02	0.68137E+00	0.21548E+00
LRKSOAS	35.6331	-83.9418	182	102	06/27/2013 16:00	06/27/2013 16:59	0.57588E+01	0.19128E+01	0.18492E+01	0.12295E+01	0.34941E+00	0.12781E-01	0.71326E+00	0.30108E+00
LRKSOAS	35.6331	-83.9418	182	102	06/27/2013 17:00	06/27/2013 17:59	0.63548E+01	0.15742E+01	0.22401E+01	0.12722E+01	0.37999E+00	0.13907E-01	0.64483E+00	0.36335E+00
LRKSOAS	35.6331	-83.9418	182	102	06/27/2013 18:00	06/27/2013 18:59	-999	0.13626E+01	-999	0.10449E+01	-999	0.11583E-01	-999	0.32362E+00
LRKSOAS	35.6331	-83.9418	182	102	06/27/2013 19:00	06/27/2013 19:59	0.70700E+01	0.13036E+01	0.22859E+01	0.10874E+01	0.41937E+00	0.12980E-01	0.82017E+00	0.34791E+00
LRKSOAS	35.6331	-83.9418	182	102	06/27/2013 20:00	06/27/2013 20:59	0.63963E+01	0.22314E+01	0.21621E+01	0.17788E+01	0.35301E+00	0.21899E-01	0.69804E+00	0.55295E+00
LRKSOAS	35.6331	-83.9418	182	102	06/27/2013 21:00	06/27/2013 21:59	0.59139E+01	0.31947E+01	0.20117E+01	0.21155E+01	0.34240E+00	0.21962E-01	0.69094E+00	0.62059E+00
LRKSOAS	35.6331	-83.9418	182	102	06/27/2013 22:00	06/27/2013 22:59	0.61009E+01	0.33576E+01	0.21656E+01	0.21389E+01	0.29671E+00	0.16734E-01	0.71672E+00	0.62856E+00
LRKSOAS	35.6331	-83.9418	182	102	06/27/2013 23:00	06/27/2013 23:59	0.17017E+01	0.29513E+01	0.10039E+01	0.18794E+01	0.10841E+00	0.11563E-01	0.27138E+00	0.55427E+00
LRKSOAS	35.6331	-83.9418	182	102	06/28/2013 00:00	06/28/2013 00:59	0.28404E+01	0.28016E+01	0.15013E+01	0.17094E+01	0.18533E+00	0.10374E-01	0.41527E+00	0.49507E+00
LRKSOAS	35.6331	-83.9418	182	102	06/28/2013 01:00	06/28/2013 01:59	0.38906E+01	0.28884E+01	0.20821E+01	0.16975E+01	0.21446E+00	0.11525E-01	0.77459E+00	0.48922E+00
LRKSOAS	35.6331	-83.9418	182	102	06/28/2013 02:00	06/28/2013 02:59	0.37574E+01	0.32076E+01	0.21577E+01	0.17379E+01	0.24351E+00	0.14886E-01	0.75564E+00	0.50081E+00
LRKSOAS	35.6331	-83.9418	182	102	06/28/2013 03:00	06/28/2013 03:59	0.31352E+01	0.34942E+01	0.17901E+01	0.17417E+01	0.20827E+00	0.29088E-01	0.69634E+00	0.50277E+00
LRKSOAS	35.6331	-83.9418	182	102	06/28/2013 04:00	06/28/2013 04:59	0.41238E+01	0.34806E+01	0.25964E+01	0.18935E+01	0.31124E+00	0.62227E-01	0.91260E+00	0.57393E+00
LRKSOAS	35.6331	-83.9418	182	102	06/28/2013 05:00	06/28/2013 05:59	0.43613E+01	0.30488E+01	0.24269E+01	0.20156E+01	0.28495E+00	0.47668E-01	0.96148E+00	0.62980E+00
LRKSOAS	35.6331	-83.9418	182	102	06/28/2013 06:00	06/28/2013 06:59	0.42236E+01	0.21957E+01	0.24598E+01	0.21382E+01	0.31896E+00	0.29683E-01	0.90035E+00	0.69428E+00
LRKSOAS	35.6331	-83.9418	182	102	06/28/2013 07:00	06/28/2013 07:59	0.53393E+01	0.18702E+01	0.33135E+01	0.23995E+01	0.46243E+00	0.28727E-01	0.12655E+01	0.79960E+00
LRKSOAS	35.6331	-83.9418	182	102	06/28/2013 08:00	06/28/2013 08:59	0.53612E+01	0.21590E+01	0.38582E+01	0.29412E+01	0.48493E+00	0.48997E-01	0.13573E+01	0.99754E+00
LRKSOAS	35.6331	-83.9418	182	102	06/28/2013 09:00	06/28/2013 09:59	0.57658E+01	0.26620E+01	0.31148E+01	0.36295E+01	0.51638E+00	0.11910E+00	0.11965E+01	0.12556E+01
LRKSOAS	35.6331	-83.9418	182	102	06/28/2013 10:00	06/28/2013 10:59	0.58805E+01	0.32030E+01	0.27089E+01	0.42954E+01	0.54647E+00	0.22713E+00	0.10211E+01	0.15154E+01
LRKSOAS	35.6331	-83.9418	182	102	06/28/2013 11:00	06/28/2013 11:59	0.56279E+01	0.35927E+01	0.25162E+01	0.43982E+01	0.47990E+00	0.28485E+00	0.96413E+00	0.15638E+01
LRKSOAS	35.6331	-83.9418	182	102	06/28/2013 12:00	06/28/2013 12:59	0.56748E+01	0.37653E+01	0.26019E+01	0.40576E+01	0.42917E+00	0.31518E+00	0.82902E+00	0.14449E+01
LRKSOAS	35.6331	-83.9418	182	102	06/28/2013 13:00	06/28/2013 13:59	-999	0.38768E+01	-999	0.30865E+01	-999	0.22467E+00	-999	0.10646E+01
LRKSOAS	35.6331	-83.9418	182	102	06/28/2013 14:00	06/28/2013 14:59	0.57798E+01	0.38775E+01	0.23391E+01	0.20118E+01	0.34751E+00	0.65329E-01	0.72304E+00	0.64218E+00
LRKSOAS	35.6331	-83.9418	182	102	06/28/2013 15:00	06/28/2013 15:59	0.63652E+01	0.33201E+01	0.22816E+01	0.13883E+01	0.33528E+00	0.12906E-01	0.80395E+00	0.42107E+00
LRKSOAS	35.6331	-83.9418	182	102	06/28/2013 16:00	06/28/2013 16:59	0.65084E+01	0.27232E+01	0.26040E+01	0.98859E+00	0.36039E+00	0.66899E-02	0.87693E+00	0.29598E+00
LRKSOAS	35.6331	-83.9418	182	102	06/28/2013 17:00	06/28/2013 17:59	0.73220E+01	0.23157E+01	0.23165E+01	0.81853E+00	0.37778E+00	0.47838E-02	0.73123E+00	0.24428E+00
LRKSOAS	35.6331	-83.9418	182	102	06/28/2013 18:00	06/28/2013 18:59	0.86103E+01	0.20401E+01	0.23881E+01	0.77128E+00	0.45123E+00	0.46577E-02	0.77641E+00	0.22933E+00
LRKSOAS	35.6331	-83.9418	182	102	06/28/2013 19:00	06/28/2013 19:59	0.92223E+01	0.18582E+01	0.24486E+01	0.73463E+00	0.46429E+00	0.49214E-02	0.85366E+00	0.21728E+00
LRKSOAS	35.6331	-83.9418	182	102	06/28/2013 20:00	06/28/2013 20:59	0.91499E+01	0.21651E+01	0.22789E+01	0.98833E+00	0.48875E+00	0.93209E-02	0.74790E+00	0.30682E+00
LRKSOAS	35.6331	-83.9418	182	102	06/28/2013 21:00	06/28/2013 21:59	0.51687E+01	0.36099E+01	0.15024E+01	0.14329E+01	0.25024E+00	0.13170E-01	0.48529E+00	0.45183E+00
LRKSOAS	35.6331	-83.9418	182	102	06/28/2013 22:00	06/28/2013 22:59	0.79802E+01	0.41896E+01	0.21732E+01	0.15366E+01	0.45495E+00	0.10019E-01	0.93891E+00	0.48801E+00
LRKSOAS	35.6331	-83.9418	182	102	06/28/2013 23:00	06/28/2013 23:59	0.81388E+01	0.28970E+01	0.29941E+01	0.16961E+01	0.48423E+00	0.96499E-02	0.10002E+01	0.56889E+00
LRKSOAS	35.6331	-83.9418	182	102	06/29/2013 00:00	06/29/2013 00:59	0.50691E+01	0.27949E+01	0.19519E+01	0.21133E+01	0.28042E+00	0.23989E-01	0.64458E+00	0.71440E+00
LRKSOAS	35.6331	-83.9418	182	102	06/29/2013 01:00	06/29/2013 01:59	0.48327E+01	0.29601E+01	0.18193E+01	0.20079E+01	0.26623E+00	0.81751E-01	0.53939E+00	0.67178E+00
LRKSOAS	35.6331	-83.9418	182	102	06/29/2013 02:00	06/29/2013 02:59	0.45112E+01	0.25147E+01	0.20721E+01	0.13653E+01	0.28622E+00	0.10035E+00	0.66144E+00	0.43802E+00
LRKSOAS	35.6331	-83.9418	182	102	06/29/2013 03:00	06/29/2013 03:59	0.63855E+01	0.22667E+01	0.29029E+01	0.10774E+01	0.45859E+00	0.51597E-01	0.99896E+00	0.32530E+00
LRKSOAS	35.6331	-83.9418	182	102	06/29/2013 04:00	06/29/2013 04:59	0.58834E+01	0.15807E+01	0.23916E+01	0.82647E+00	0.43711E+00	0.15088E-01	0.81141E+00	0.23979E+00
LRKSOAS	35.6331	-83.9418	182	102	06/29/2013 05:00	06/29/2013 05:59	0.69066E+01	0.74372E+00	0.21714E+01	0.59852E+00	0.72491E+00	0.58556E-02	0.93330E+00	0.17711E+00
LRKSOAS	35.6331	-83.9418	182	102	06/29/2013 06:00	06/29/2013 06:59	0.70817E+01	0.65619E+00	0.25256E+01	0.55526E+00	0.62325E+00	0.85330E-02	0.92847E+00	0.16343E+00
LRKSOAS	35.6331	-83.9418	182	102	06/29/2013 07:00	06/29/2013 07:59	0.64041E+01	0.98235E+00	0.28925E+01	0.67270E+00	0.51597E+00	0.20888E-01	0.10174E+01	0.20072E+00
LRKSOAS	35.6331	-83.9418	182	102	06/29/2013 08:00	06/29/2013 08:59	0.31455E+01	0.14767E+01	0.13159E+01	0.86864E+00	0.27531E+00	0.48736E-01	0.37707E+00	0.27287E+00
LRKSOAS	35.6331	-83.9418	182	102	06/29/2013 09:00	06/29/2013 09:59	0.52806E+01	0.18470E+01	0.27773E+01	0.96279E+00	0.57220E+00	0.62511E-01	0.10319E+01	0.30925E+00
LRKSOAS	35.6331	-83.9418	182	102	06/29/2013 10:00	06/29/2013 10:59	0.45277E+01	0.21644E+01	0.17790E+01	0.10851E+01	0.54460E+00	0.57504E-01	0.64206E+00	0.35469E+00
LRKSOAS	35.6331	-83.9418	182	102	06/29/2013 11:00	06/29/2013 11:59	0.48561E+01	0.23080E+01	0.17778E+01	0.11350E+01	0.70040E+00	0.45212E-01	0.78646E+00	0.37276E+00
LRKSOAS	35.6331	-83.9418	182	102	06/29/2013 12:00	06/29/2013 12:59	0.41101E+01	0.22468E+01	0.13920E+01	0.11537E+01	0.53885E+00	0.37952E-01	0.62894E+00	0.37586E+00
LRKSOAS	35.6331	-83.9418	182	102	06/29/2013 13:00	06/29/2013 13:59	0.61437E+01	0.23302E+01	0.22000E+01	0.11170E+01	0.76301E+00	0.47515E-01	0.82629E+00	0.36060E+00
LRKSOAS	35.6331	-83.9418	182	102	06/29/2013 14:00	06/29/2013 14:59	0.67899E+01	0.22729E+01	0.24964E+01	0.10906E+01	0.58377E+00	0.45514E-01	0.89202E+00	0.34389E+00
LRKSOAS	35.6331	-83.9418	182	102	06/29/2013 15:00	06/29/2013 15:59	0.53457E+01	0.19271E+01	0.20506E+01	0.11855E+01	0.32862E+00	0.29240E-01	0.58798E+00	0.37362E+00
LRKSOAS	35.6331	-83.9418	182	102	06/29/2013 16:00	06/29/2013 16:59	0.43861E+01	0.14971E+01	0.15813E+01	0.12798E+01	0.24159E+00	0.17967E-01	0.49430E+00	0.41332E+00
LRKSOAS	35.6331	-83.9418	182	102	06/29/2013 17:00	06/29/2013 17:59	0.37406E+01	0.14591E+01	0.12072E+01	0.12229E+01	0.18470E+00	0.12311E-01	0.44261E+00	0.39754E+00
LRKSOAS	35.6331	-83.9418	182	102	06/29/2013 18:00	06/29/2013 18:59	0.47020E+01	0.15554E+01	0.15507E+01	0.11527E+01	0.23992E+00	0.94400E-02	0.44093E+00	0.37065E+00
LRKSOAS	35.6331	-83.9418	182	102	06/29/2013 19:00	06/29/2013 19:59	0.42884E+01	0.14309E+01	0.14825E+01	0.10392E+01	0.21056E+00	0.72326E-02	0.51585E+00	0.33062E+00
LRKSOAS	35.6331	-83.9418	182	102	06/29/2013 20:00	06/29/2013 20:59	0.43510E+01	0.12021E+01	0.15460E+01	0.89590E+00	0.22050E+00	0.43674E-02	0.64606E+00	0.28487E+00
LRKSOAS	35.6331	-83.9418	182	102	06/29/2013 21:00	06/29/2013 21:59	0.43512E+01	0.10762E+01	0.16990E+01	0.74387E+00	0.22449E+00	0.26505E-02	0.63869E+00	0.23645E+00
LRKSOAS	35.6331	-83.9418	182	102	06/29/2013 22:00	06/29/2013 22:59	0.43022E+01	0.10969E+01	0.17475E+01	0.56419E+00	0.21166E+00	0.16865E-02	0.72737E+00	0.17447E+00
LRKSOAS	35.6331	-83.9418	182	102	06/29/2013 23:00	06/29/2013 23:59	0.50496E+01	0.11423E+01	0.17983E+01	0.48925E+00	0.24693E+00	0.15596E-02	0.62815E+00	0.14865E+00
LRKSOAS	35.6331	-83.9418	182	102	06/30/2013 00:00	06/30/2013 00:59	0.52893E+01	0.12030E+01	0.15981E+01	0.46301E+00	0.26284E+00	0.17736E-02	0.53283E+00	0.13863E+00
LRKSOAS	35.6331	-83.9418	182	102	06/30/2013 01:00	06/30/2013 01:59	0.52222E+01	0.13605E+01	0.16492E+01	0.51316E+00	0.26509E+00	0.36700E-02	0.60097E+00	0.15423E+00
LRKSOAS	35.6331	-83.9418	182	102	06/30/2013 02:00	06/30/2013 02:59	0.52791E+01	0.16269E+01	0.15841E+01	0.10709E+01	0.24935E+00	0.18876E-01	0.53816E+00	0.36252E+00
LRKSOAS	35.6331	-83.9418	182	102	06/30/2013 03:00	06/30/2013 03:59	0.51806E+01	0.17779E+01	0.18290E+01	0.14718E+01	0.25655E+00	0.29368E-01	0.67839E+00	0.51344E+00
LRKSOAS	35.6331	-83.9418	182	102	06/30/2013 04:00	06/30/2013 04:59	0.50818E+01	0.19073E+01	0.18457E+01	0.15387E+01	0.25410E+00	0.22027E-01	0.59266E+00	0.53557E+00
LRKSOAS	35.6331	-83.9418	182	102	06/30/2013 05:00	06/30/2013 05:59	0.50358E+01	0.20720E+01	0.20023E+01	0.15163E+01	0.27091E+00	0.11977E-01	0.60243E+00	0.52309E+00
LRKSOAS	35.6331	-83.9418	182	102	06/30/2013 06:00	06/30/2013 06:59	0.47313E+01	0.21510E+01	0.17674E+01	0.15086E+01	0.25405E+00	0.95758E-02	0.55404E+00	0.51804E+00
LRKSOAS	35.6331	-83.9418	182	102	06/30/2013 07:00	06/30/2013 07:59	0.46236E+01	0.21871E+01	0.18953E+01	0.14974E+01	0.25381E+00	0.96155E-02	0.54219E+00	0.51233E+00
LRKSOAS	35.6331	-83.9418	182	102	06/30/2013 08:00	06/30/2013 08:59	0.46238E+01	0.22567E+01	0.18540E+01	0.14993E+01	0.25918E+00	0.89521E-02	0.56770E+00	0.51072E+00
LRKSOAS	35.6331	-83.9418	182	102	06/30/2013 09:00	06/30/2013 09:59	0.49258E+01	0.23385E+01	0.18022E+01	0.14801E+01	0.26221E+00	0.79720E-02	0.56863E+00	0.50131E+00
LRKSOAS	35.6331	-83.9418	182	102	06/30/2013 10:00	06/30/2013 10:59	0.49852E+01	0.23747E+01	0.18225E+01	0.13982E+01	0.27897E+00	0.74201E-02	0.51063E+00	0.47029E+00
LRKSOAS	35.6331	-83.9418	182	102	06/30/2013 11:00	06/30/2013 11:59	0.49017E+01	0.23546E+01	0.16741E+01	0.12690E+01	0.28188E+00	0.72999E-02	0.63582E+00	0.42324E+00
LRKSOAS	35.6331	-83.9418	182	102	06/30/2013 12:00	06/30/2013 12:59	0.49606E+01	0.23195E+01	0.16110E+01	0.11269E+01	0.28367E+00	0.80240E-02	0.62957E+00	0.37227E+00
LRKSOAS	35.6331	-83.9418	182	102	06/30/2013 13:00	06/30/2013 13:59	0.50939E+01	0.22256E+01	0.15406E+01	0.10111E+01	0.26397E+00	0.95093E-02	0.52883E+00	0.33100E+00
LRKSOAS	35.6331	-83.9418	182	102	06/30/2013 14:00	06/30/2013 14:59	0.53499E+01	0.18703E+01	0.14767E+01	0.84716E+00	0.22506E+00	0.57034E-02	0.59940E+00	0.27043E+00
LRKSOAS	35.6331	-83.9418	182	102	06/30/2013 15:00	06/30/2013 15:59	0.52271E+01	0.15467E+01	0.13301E+01	0.64828E+00	0.24976E+00	0.25929E-02	0.52472E+00	0.19861E+00
LRKSOAS	35.6331	-83.9418	182	102	06/30/2013 16:00	06/30/2013 16:59	0.54657E+01	0.14454E+01	0.13193E+01	0.57181E+00	0.25291E+00	0.16608E-02	0.44051E+00	0.17354E+00
LRKSOAS	35.6331	-83.9418	182	102	06/30/2013 17:00	06/30/2013 17:59	0.63032E+01	0.14472E+01	0.12584E+01	0.54850E+00	0.28843E+00	0.13008E-02	0.42910E+00	0.16765E+00
LRKSOAS	35.6331	-83.9418	182	102	06/30/2013 18:00	06/30/2013 18:59	0.50212E+01	0.15644E+01	0.97428E+00	0.52001E+00	0.21667E+00	0.11139E-02	0.46192E+00	0.15721E+00
LRKSOAS	35.6331	-83.9418	182	102	06/30/2013 19:00	06/30/2013 19:59	0.53015E+01	0.17453E+01	0.89196E+00	0.50325E+00	0.22885E+00	0.10138E-02	0.31027E+00	0.14875E+00
LRKSOAS	35.6331	-83.9418	182	102	06/30/2013 20:00	06/30/2013 20:59	0.54132E+01	0.19250E+01	0.87415E+00	0.50326E+00	0.22948E+00	0.10221E-02	0.37553E+00	0.14700E+00
LRKSOAS	35.6331	-83.9418	182	102	06/30/2013 21:00	06/30/2013 21:59	0.50822E+01	0.20986E+01	0.72876E+00	0.53944E+00	0.20972E+00	0.11894E-02	0.20819E+00	0.15939E+00
LRKSOAS	35.6331	-83.9418	182	102	06/30/2013 22:00	06/30/2013 22:59	0.46198E+01	0.22096E+01	0.68781E+00	0.60010E+00	0.18676E+00	0.15234E-02	0.25822E+00	0.18158E+00
LRKSOAS	35.6331	-83.9418	182	102	06/30/2013 23:00	06/30/2013 23:59	0.45051E+01	0.23703E+01	0.75712E+00	0.61300E+00	0.17995E+00	0.18678E-02	0.25334E+00	0.18414E+00
LRKSOAS	35.6331	-83.9418	182	102	07/01/2013 00:00	07/01/2013 00:59	0.57381E+01	0.24008E+01	0.90309E+00	0.78647E+00	0.24074E+00	0.30132E-02	0.33250E+00	0.24840E+00
