# Supplementary material for: On the implications of aerosol liquid water and phase separation for organic aerosol mass
Source: Atmos Chem Phys. Author manuscript; Available in PMC 2018 Aug 22. (PMC6104851; doi:10.5194/acp-17-343-2017)
Supplement: Supp [file NIHMS982683-supplement-Supp.zip › acpdata/figure11/S-A10-fRHwater_CTR_20130601_RA.OUT.0531lle.csv]

Observed values read from file:/work/MOD3DEV/has/southeast/obs_data/sitecmp_obs/ctr/S-A10-fRHwater_CTR_20130601_RA.csv
Modeled values read from file:/work/MOD3DEV/has/southeast/soas2013/postprocessing/20160606set/output/CCTM_saprc07tic_0531lle_isoprene.aconc.06
SiteId	Latitude	Longitude	Column	Row	Time On	Time Off	AH2OJ	AH2OJ	AORGH2OJ	AORGH2OJ	AH2OTOTJ	AH2OTOTJ
	(deg)	(deg)			(MM/DD/YYYY hh:mm)	(MM/DD/YYYY hh:mm)	ug/m3	ug/m3	ug/m3	ug/m3	ug/m3	ug/m3
							Observed	Modeled	Observed	Modeled	Observed	Modeled
CTRSOAS	32.9020	-87.2500	160	74	06/01/2013 05:00	06/01/2013 05:59	-999	0.15103E+01	-999	0.10000E-19	-999	0.15103E+01
CTRSOAS	32.9020	-87.2500	160	74	06/01/2013 06:00	06/01/2013 06:59	-999	0.17692E+01	-999	0.10000E-19	-999	0.17692E+01
CTRSOAS	32.9020	-87.2500	160	74	06/01/2013 07:00	06/01/2013 07:59	-999	0.20411E+01	-999	0.10000E-19	-999	0.20411E+01
CTRSOAS	32.9020	-87.2500	160	74	06/01/2013 08:00	06/01/2013 08:59	-999	0.23648E+01	-999	0.10000E-19	-999	0.23648E+01
CTRSOAS	32.9020	-87.2500	160	74	06/01/2013 09:00	06/01/2013 09:59	-999	0.27755E+01	-999	0.10000E-19	-999	0.27755E+01
CTRSOAS	32.9020	-87.2500	160	74	06/01/2013 10:00	06/01/2013 10:59	-999	0.31846E+01	-999	0.10000E-19	-999	0.31846E+01
CTRSOAS	32.9020	-87.2500	160	74	06/01/2013 11:00	06/01/2013 11:59	-999	0.24885E+01	-999	0.10000E-19	-999	0.24885E+01
CTRSOAS	32.9020	-87.2500	160	74	06/01/2013 12:00	06/01/2013 12:59	-999	0.14977E+01	-999	0.10000E-19	-999	0.14977E+01
CTRSOAS	32.9020	-87.2500	160	74	06/01/2013 13:00	06/01/2013 13:59	-999	0.86389E+00	-999	0.10000E-19	-999	0.86389E+00
CTRSOAS	32.9020	-87.2500	160	74	06/01/2013 14:00	06/01/2013 14:59	-999	0.82888E+00	-999	0.10000E-19	-999	0.82888E+00
CTRSOAS	32.9020	-87.2500	160	74	06/01/2013 15:00	06/01/2013 15:59	-999	0.84446E+00	-999	0.10000E-19	-999	0.84446E+00
CTRSOAS	32.9020	-87.2500	160	74	06/01/2013 16:00	06/01/2013 16:59	-999	0.64976E+00	-999	0.10000E-19	-999	0.64976E+00
CTRSOAS	32.9020	-87.2500	160	74	06/01/2013 17:00	06/01/2013 17:59	-999	0.52730E+00	-999	0.10000E-19	-999	0.52730E+00
CTRSOAS	32.9020	-87.2500	160	74	06/01/2013 18:00	06/01/2013 18:59	-999	0.45156E+00	-999	0.10000E-19	-999	0.45156E+00
CTRSOAS	32.9020	-87.2500	160	74	06/01/2013 19:00	06/01/2013 19:59	-999	0.39411E+00	-999	0.10000E-19	-999	0.39411E+00
CTRSOAS	32.9020	-87.2500	160	74	06/01/2013 20:00	06/01/2013 20:59	-999	0.35429E+00	-999	0.10000E-19	-999	0.35429E+00
CTRSOAS	32.9020	-87.2500	160	74	06/01/2013 21:00	06/01/2013 21:59	0.24100E+01	0.34540E+00	0.24100E+01	0.10000E-19	0.24100E+01	0.34540E+00
CTRSOAS	32.9020	-87.2500	160	74	06/01/2013 22:00	06/01/2013 22:59	0.21700E+01	0.39775E+00	0.21700E+01	0.10000E-19	0.21700E+01	0.39775E+00
CTRSOAS	32.9020	-87.2500	160	74	06/01/2013 23:00	06/01/2013 23:59	0.38200E+01	0.53482E+00	0.38200E+01	0.10000E-19	0.38200E+01	0.53482E+00
CTRSOAS	32.9020	-87.2500	160	74	06/02/2013 00:00	06/02/2013 00:59	0.13600E+01	0.64763E+00	0.13600E+01	0.10000E-19	0.13600E+01	0.64763E+00
CTRSOAS	32.9020	-87.2500	160	74	06/02/2013 01:00	06/02/2013 01:59	0.48400E+01	0.68096E+00	0.48400E+01	0.10000E-19	0.48400E+01	0.68096E+00
CTRSOAS	32.9020	-87.2500	160	74	06/02/2013 02:00	06/02/2013 02:59	0.43500E+01	0.65256E+00	0.43500E+01	0.10000E-19	0.43500E+01	0.65256E+00
CTRSOAS	32.9020	-87.2500	160	74	06/02/2013 03:00	06/02/2013 03:59	0.40000E+01	0.62220E+00	0.40000E+01	0.10000E-19	0.40000E+01	0.62220E+00
CTRSOAS	32.9020	-87.2500	160	74	06/02/2013 04:00	06/02/2013 04:59	0.48000E+01	0.62838E+00	0.48000E+01	0.10000E-19	0.48000E+01	0.62838E+00
CTRSOAS	32.9020	-87.2500	160	74	06/02/2013 05:00	06/02/2013 05:59	0.38500E+01	0.68674E+00	0.38500E+01	0.10000E-19	0.38500E+01	0.68674E+00
CTRSOAS	32.9020	-87.2500	160	74	06/02/2013 06:00	06/02/2013 06:59	0.64400E+01	0.81879E+00	0.64400E+01	0.10000E-19	0.64400E+01	0.81879E+00
CTRSOAS	32.9020	-87.2500	160	74	06/02/2013 07:00	06/02/2013 07:59	0.67600E+01	0.86117E+00	0.67600E+01	0.10000E-19	0.67600E+01	0.86117E+00
CTRSOAS	32.9020	-87.2500	160	74	06/02/2013 08:00	06/02/2013 08:59	0.57900E+01	0.86495E+00	0.57900E+01	0.10000E-19	0.57900E+01	0.86495E+00
CTRSOAS	32.9020	-87.2500	160	74	06/02/2013 09:00	06/02/2013 09:59	0.14430E+02	0.90341E+00	0.14430E+02	0.10000E-19	0.14430E+02	0.90341E+00
CTRSOAS	32.9020	-87.2500	160	74	06/02/2013 10:00	06/02/2013 10:59	0.54100E+01	0.95361E+00	0.54100E+01	0.10000E-19	0.54100E+01	0.95361E+00
CTRSOAS	32.9020	-87.2500	160	74	06/02/2013 11:00	06/02/2013 11:59	0.00000E+00	0.10198E+01	0.00000E+00	0.10000E-19	0.00000E+00	0.10198E+01
CTRSOAS	32.9020	-87.2500	160	74	06/02/2013 12:00	06/02/2013 12:59	0.34000E+01	0.99670E+00	0.34000E+01	0.10000E-19	0.34000E+01	0.99670E+00
CTRSOAS	32.9020	-87.2500	160	74	06/02/2013 13:00	06/02/2013 13:59	0.45900E+01	0.93539E+00	0.45900E+01	0.10000E-19	0.45900E+01	0.93539E+00
CTRSOAS	32.9020	-87.2500	160	74	06/02/2013 14:00	06/02/2013 14:59	0.80300E+01	0.12011E+01	0.80300E+01	0.10000E-19	0.80300E+01	0.12011E+01
CTRSOAS	32.9020	-87.2500	160	74	06/02/2013 15:00	06/02/2013 15:59	0.34700E+01	0.18387E+01	0.34700E+01	0.10000E-19	0.34700E+01	0.18387E+01
CTRSOAS	32.9020	-87.2500	160	74	06/02/2013 16:00	06/02/2013 16:59	0.32700E+01	0.31955E+01	0.32700E+01	0.10000E-19	0.32700E+01	0.31955E+01
CTRSOAS	32.9020	-87.2500	160	74	06/02/2013 17:00	06/02/2013 17:59	0.21000E+01	0.29386E+01	0.21000E+01	0.10000E-19	0.21000E+01	0.29386E+01
CTRSOAS	32.9020	-87.2500	160	74	06/02/2013 18:00	06/02/2013 18:59	0.10500E+01	0.28140E+01	0.10500E+01	0.10000E-19	0.10500E+01	0.28140E+01
CTRSOAS	32.9020	-87.2500	160	74	06/02/2013 19:00	06/02/2013 19:59	0.50000E+00	0.28203E+01	0.50000E+00	0.10000E-19	0.50000E+00	0.28203E+01
CTRSOAS	32.9020	-87.2500	160	74	06/02/2013 20:00	06/02/2013 20:59	0.35000E+00	0.41306E+01	0.35000E+00	0.10000E-19	0.35000E+00	0.41306E+01
CTRSOAS	32.9020	-87.2500	160	74	06/02/2013 21:00	06/02/2013 21:59	0.11000E+00	0.49419E+01	0.11000E+00	0.10000E-19	0.11000E+00	0.49419E+01
CTRSOAS	32.9020	-87.2500	160	74	06/02/2013 22:00	06/02/2013 22:59	0.80000E-01	0.44145E+01	0.80000E-01	0.10000E-19	0.80000E-01	0.44145E+01
CTRSOAS	32.9020	-87.2500	160	74	06/02/2013 23:00	06/02/2013 23:59	0.43000E+00	0.31326E+01	0.43000E+00	0.10000E-19	0.43000E+00	0.31326E+01
CTRSOAS	32.9020	-87.2500	160	74	06/03/2013 00:00	06/03/2013 00:59	0.89000E+00	0.22157E+01	0.89000E+00	0.10000E-19	0.89000E+00	0.22157E+01
CTRSOAS	32.9020	-87.2500	160	74	06/03/2013 01:00	06/03/2013 01:59	0.14000E+01	0.23032E+01	0.14000E+01	0.10000E-19	0.14000E+01	0.23032E+01
CTRSOAS	32.9020	-87.2500	160	74	06/03/2013 02:00	06/03/2013 02:59	0.21400E+01	0.32524E+01	0.21400E+01	0.10000E-19	0.21400E+01	0.32524E+01
CTRSOAS	32.9020	-87.2500	160	74	06/03/2013 03:00	06/03/2013 03:59	0.25300E+01	0.40594E+01	0.25300E+01	0.10000E-19	0.25300E+01	0.40594E+01
CTRSOAS	32.9020	-87.2500	160	74	06/03/2013 04:00	06/03/2013 04:59	0.32900E+01	0.34517E+01	0.32900E+01	0.10000E-19	0.32900E+01	0.34517E+01
CTRSOAS	32.9020	-87.2500	160	74	06/03/2013 05:00	06/03/2013 05:59	0.30400E+01	0.24618E+01	0.30400E+01	0.10000E-19	0.30400E+01	0.24618E+01
CTRSOAS	32.9020	-87.2500	160	74	06/03/2013 06:00	06/03/2013 06:59	0.34300E+01	0.22558E+01	0.34300E+01	0.10000E-19	0.34300E+01	0.22558E+01
CTRSOAS	32.9020	-87.2500	160	74	06/03/2013 07:00	06/03/2013 07:59	0.36900E+01	0.25672E+01	0.36900E+01	0.10000E-19	0.36900E+01	0.25672E+01
CTRSOAS	32.9020	-87.2500	160	74	06/03/2013 08:00	06/03/2013 08:59	0.43200E+01	0.29570E+01	0.43200E+01	0.10000E-19	0.43200E+01	0.29570E+01
CTRSOAS	32.9020	-87.2500	160	74	06/03/2013 09:00	06/03/2013 09:59	0.46000E+01	0.18776E+01	0.46000E+01	0.10000E-19	0.46000E+01	0.18776E+01
CTRSOAS	32.9020	-87.2500	160	74	06/03/2013 10:00	06/03/2013 10:59	0.47500E+01	0.15816E+01	0.47500E+01	0.10000E-19	0.47500E+01	0.15816E+01
CTRSOAS	32.9020	-87.2500	160	74	06/03/2013 11:00	06/03/2013 11:59	0.50500E+01	0.16597E+01	0.50500E+01	0.10000E-19	0.50500E+01	0.16597E+01
CTRSOAS	32.9020	-87.2500	160	74	06/03/2013 12:00	06/03/2013 12:59	0.59400E+01	0.13295E+01	0.59400E+01	0.10000E-19	0.59400E+01	0.13295E+01
CTRSOAS	32.9020	-87.2500	160	74	06/03/2013 13:00	06/03/2013 13:59	0.52400E+01	0.10300E+01	0.52400E+01	0.10000E-19	0.52400E+01	0.10300E+01
CTRSOAS	32.9020	-87.2500	160	74	06/03/2013 14:00	06/03/2013 14:59	0.35200E+01	0.99152E+00	0.35200E+01	0.10000E-19	0.35200E+01	0.99152E+00
CTRSOAS	32.9020	-87.2500	160	74	06/03/2013 15:00	06/03/2013 15:59	0.26700E+01	0.10055E+01	0.26700E+01	0.10000E-19	0.26700E+01	0.10055E+01
CTRSOAS	32.9020	-87.2500	160	74	06/03/2013 16:00	06/03/2013 16:59	0.13100E+01	0.98437E+00	0.13100E+01	0.10000E-19	0.13100E+01	0.98437E+00
CTRSOAS	32.9020	-87.2500	160	74	06/03/2013 17:00	06/03/2013 17:59	0.12600E+01	0.77777E+00	0.12600E+01	0.10000E-19	0.12600E+01	0.77777E+00
CTRSOAS	32.9020	-87.2500	160	74	06/03/2013 18:00	06/03/2013 18:59	0.10200E+01	0.67342E+00	0.10200E+01	0.10000E-19	0.10200E+01	0.67342E+00
CTRSOAS	32.9020	-87.2500	160	74	06/03/2013 19:00	06/03/2013 19:59	0.11200E+01	0.62874E+00	0.11200E+01	0.10000E-19	0.11200E+01	0.62874E+00
CTRSOAS	32.9020	-87.2500	160	74	06/03/2013 20:00	06/03/2013 20:59	0.12500E+01	0.59603E+00	0.12500E+01	0.10000E-19	0.12500E+01	0.59603E+00
CTRSOAS	32.9020	-87.2500	160	74	06/03/2013 21:00	06/03/2013 21:59	0.11400E+01	0.58074E+00	0.11400E+01	0.10000E-19	0.11400E+01	0.58074E+00
CTRSOAS	32.9020	-87.2500	160	74	06/03/2013 22:00	06/03/2013 22:59	0.15000E+01	0.62104E+00	0.15000E+01	0.10000E-19	0.15000E+01	0.62104E+00
CTRSOAS	32.9020	-87.2500	160	74	06/03/2013 23:00	06/03/2013 23:59	0.18600E+01	0.70559E+00	0.18600E+01	0.10000E-19	0.18600E+01	0.70559E+00
CTRSOAS	32.9020	-87.2500	160	74	06/04/2013 00:00	06/04/2013 00:59	0.18100E+01	0.95527E+00	0.18100E+01	0.10000E-19	0.18100E+01	0.95527E+00
CTRSOAS	32.9020	-87.2500	160	74	06/04/2013 01:00	06/04/2013 01:59	0.25500E+01	0.16477E+01	0.25500E+01	0.10000E-19	0.25500E+01	0.16477E+01
CTRSOAS	32.9020	-87.2500	160	74	06/04/2013 02:00	06/04/2013 02:59	0.34500E+01	0.31570E+01	0.34500E+01	0.10000E-19	0.34500E+01	0.31570E+01
CTRSOAS	32.9020	-87.2500	160	74	06/04/2013 03:00	06/04/2013 03:59	0.45900E+01	0.41085E+01	0.45900E+01	0.10000E-19	0.45900E+01	0.41085E+01
CTRSOAS	32.9020	-87.2500	160	74	06/04/2013 04:00	06/04/2013 04:59	0.63600E+01	0.36352E+01	0.63600E+01	0.10000E-19	0.63600E+01	0.36352E+01
CTRSOAS	32.9020	-87.2500	160	74	06/04/2013 05:00	06/04/2013 05:59	0.72700E+01	0.33060E+01	0.72700E+01	0.10000E-19	0.72700E+01	0.33060E+01
CTRSOAS	32.9020	-87.2500	160	74	06/04/2013 06:00	06/04/2013 06:59	0.70600E+01	0.35462E+01	0.70600E+01	0.10000E-19	0.70600E+01	0.35462E+01
CTRSOAS	32.9020	-87.2500	160	74	06/04/2013 07:00	06/04/2013 07:59	0.89200E+01	0.37409E+01	0.89200E+01	0.10000E-19	0.89200E+01	0.37409E+01
CTRSOAS	32.9020	-87.2500	160	74	06/04/2013 08:00	06/04/2013 08:59	0.92200E+01	0.37982E+01	0.92200E+01	0.10000E-19	0.92200E+01	0.37982E+01
CTRSOAS	32.9020	-87.2500	160	74	06/04/2013 09:00	06/04/2013 09:59	0.10500E+02	0.38954E+01	0.10500E+02	0.10000E-19	0.10500E+02	0.38954E+01
CTRSOAS	32.9020	-87.2500	160	74	06/04/2013 10:00	06/04/2013 10:59	0.11070E+02	0.39451E+01	0.11070E+02	0.10000E-19	0.11070E+02	0.39451E+01
CTRSOAS	32.9020	-87.2500	160	74	06/04/2013 11:00	06/04/2013 11:59	0.12380E+02	0.39898E+01	0.12380E+02	0.10000E-19	0.12380E+02	0.39898E+01
CTRSOAS	32.9020	-87.2500	160	74	06/04/2013 12:00	06/04/2013 12:59	0.12480E+02	0.37243E+01	0.12480E+02	0.10000E-19	0.12480E+02	0.37243E+01
CTRSOAS	32.9020	-87.2500	160	74	06/04/2013 13:00	06/04/2013 13:59	0.11080E+02	0.36488E+01	0.11080E+02	0.10000E-19	0.11080E+02	0.36488E+01
CTRSOAS	32.9020	-87.2500	160	74	06/04/2013 14:00	06/04/2013 14:59	0.12440E+02	0.37658E+01	0.12440E+02	0.10000E-19	0.12440E+02	0.37658E+01
CTRSOAS	32.9020	-87.2500	160	74	06/04/2013 15:00	06/04/2013 15:59	0.56600E+01	0.31322E+01	0.56600E+01	0.10000E-19	0.56600E+01	0.31322E+01
CTRSOAS	32.9020	-87.2500	160	74	06/04/2013 16:00	06/04/2013 16:59	0.28400E+01	0.19295E+01	0.28400E+01	0.10000E-19	0.28400E+01	0.19295E+01
CTRSOAS	32.9020	-87.2500	160	74	06/04/2013 17:00	06/04/2013 17:59	0.13500E+01	0.14606E+01	0.13500E+01	0.10000E-19	0.13500E+01	0.14606E+01
CTRSOAS	32.9020	-87.2500	160	74	06/04/2013 18:00	06/04/2013 18:59	-999	0.13139E+01	-999	0.10000E-19	-999	0.13139E+01
CTRSOAS	32.9020	-87.2500	160	74	06/04/2013 19:00	06/04/2013 19:59	-999	0.12001E+01	-999	0.10000E-19	-999	0.12001E+01
CTRSOAS	32.9020	-87.2500	160	74	06/04/2013 20:00	06/04/2013 20:59	-999	0.10248E+01	-999	0.10000E-19	-999	0.10248E+01
CTRSOAS	32.9020	-87.2500	160	74	06/04/2013 21:00	06/04/2013 21:59	-999	0.96364E+00	-999	0.10000E-19	-999	0.96364E+00
CTRSOAS	32.9020	-87.2500	160	74	06/04/2013 22:00	06/04/2013 22:59	-999	0.96500E+00	-999	0.10000E-19	-999	0.96500E+00
CTRSOAS	32.9020	-87.2500	160	74	06/04/2013 23:00	06/04/2013 23:59	-999	0.10387E+01	-999	0.10000E-19	-999	0.10387E+01
CTRSOAS	32.9020	-87.2500	160	74	06/05/2013 00:00	06/05/2013 00:59	-999	0.12443E+01	-999	0.10000E-19	-999	0.12443E+01
CTRSOAS	32.9020	-87.2500	160	74	06/05/2013 01:00	06/05/2013 01:59	-999	0.13824E+01	-999	0.10000E-19	-999	0.13824E+01
CTRSOAS	32.9020	-87.2500	160	74	06/05/2013 02:00	06/05/2013 02:59	-999	0.14301E+01	-999	0.10000E-19	-999	0.14301E+01
CTRSOAS	32.9020	-87.2500	160	74	06/05/2013 03:00	06/05/2013 03:59	-999	0.14907E+01	-999	0.10000E-19	-999	0.14907E+01
CTRSOAS	32.9020	-87.2500	160	74	06/05/2013 04:00	06/05/2013 04:59	-999	0.12694E+01	-999	0.10000E-19	-999	0.12694E+01
CTRSOAS	32.9020	-87.2500	160	74	06/05/2013 05:00	06/05/2013 05:59	-999	0.76974E+00	-999	0.10000E-19	-999	0.76974E+00
CTRSOAS	32.9020	-87.2500	160	74	06/05/2013 06:00	06/05/2013 06:59	-999	0.93239E+00	-999	0.10000E-19	-999	0.93239E+00
CTRSOAS	32.9020	-87.2500	160	74	06/05/2013 07:00	06/05/2013 07:59	-999	0.19817E+01	-999	0.10000E-19	-999	0.19817E+01
CTRSOAS	32.9020	-87.2500	160	74	06/05/2013 08:00	06/05/2013 08:59	-999	0.24135E+01	-999	0.10000E-19	-999	0.24135E+01
CTRSOAS	32.9020	-87.2500	160	74	06/05/2013 09:00	06/05/2013 09:59	-999	0.17935E+01	-999	0.10000E-19	-999	0.17935E+01
CTRSOAS	32.9020	-87.2500	160	74	06/05/2013 10:00	06/05/2013 10:59	-999	0.16298E+01	-999	0.10000E-19	-999	0.16298E+01
CTRSOAS	32.9020	-87.2500	160	74	06/05/2013 11:00	06/05/2013 11:59	-999	0.21224E+01	-999	0.10000E-19	-999	0.21224E+01
CTRSOAS	32.9020	-87.2500	160	74	06/05/2013 12:00	06/05/2013 12:59	-999	0.36360E+01	-999	0.10000E-19	-999	0.36360E+01
CTRSOAS	32.9020	-87.2500	160	74	06/05/2013 13:00	06/05/2013 13:59	-999	0.21324E+01	-999	0.10000E-19	-999	0.21324E+01
CTRSOAS	32.9020	-87.2500	160	74	06/05/2013 14:00	06/05/2013 14:59	-999	0.94758E+00	-999	0.10000E-19	-999	0.94758E+00
CTRSOAS	32.9020	-87.2500	160	74	06/05/2013 15:00	06/05/2013 15:59	-999	0.55604E+00	-999	0.10000E-19	-999	0.55604E+00
CTRSOAS	32.9020	-87.2500	160	74	06/05/2013 16:00	06/05/2013 16:59	-999	0.43594E+00	-999	0.10000E-19	-999	0.43594E+00
CTRSOAS	32.9020	-87.2500	160	74	06/05/2013 17:00	06/05/2013 17:59	-999	0.33737E+00	-999	0.10000E-19	-999	0.33737E+00
CTRSOAS	32.9020	-87.2500	160	74	06/05/2013 18:00	06/05/2013 18:59	0.00000E+00	0.24782E+00	0.00000E+00	0.10000E-19	0.00000E+00	0.24782E+00
CTRSOAS	32.9020	-87.2500	160	74	06/05/2013 19:00	06/05/2013 19:59	0.00000E+00	0.20605E+00	0.00000E+00	0.10000E-19	0.00000E+00	0.20605E+00
CTRSOAS	32.9020	-87.2500	160	74	06/05/2013 20:00	06/05/2013 20:59	0.00000E+00	0.22752E+00	0.00000E+00	0.10000E-19	0.00000E+00	0.22752E+00
CTRSOAS	32.9020	-87.2500	160	74	06/05/2013 21:00	06/05/2013 21:59	0.00000E+00	0.22889E+00	0.00000E+00	0.10000E-19	0.00000E+00	0.22889E+00
CTRSOAS	32.9020	-87.2500	160	74	06/05/2013 22:00	06/05/2013 22:59	0.40000E-01	0.25076E+00	0.40000E-01	0.10000E-19	0.40000E-01	0.25076E+00
CTRSOAS	32.9020	-87.2500	160	74	06/05/2013 23:00	06/05/2013 23:59	0.86000E+00	0.34862E+00	0.86000E+00	0.10000E-19	0.86000E+00	0.34862E+00
CTRSOAS	32.9020	-87.2500	160	74	06/06/2013 00:00	06/06/2013 00:59	0.00000E+00	0.42881E+00	0.00000E+00	0.10000E-19	0.00000E+00	0.42881E+00
CTRSOAS	32.9020	-87.2500	160	74	06/06/2013 01:00	06/06/2013 01:59	0.45000E+00	0.39148E+00	0.45000E+00	0.10000E-19	0.45000E+00	0.39148E+00
CTRSOAS	32.9020	-87.2500	160	74	06/06/2013 02:00	06/06/2013 02:59	0.84000E+00	0.38117E+00	0.84000E+00	0.10000E-19	0.84000E+00	0.38117E+00
CTRSOAS	32.9020	-87.2500	160	74	06/06/2013 03:00	06/06/2013 03:59	0.28600E+01	0.43727E+00	0.28600E+01	0.10000E-19	0.28600E+01	0.43727E+00
CTRSOAS	32.9020	-87.2500	160	74	06/06/2013 04:00	06/06/2013 04:59	0.27200E+01	0.52398E+00	0.27200E+01	0.10000E-19	0.27200E+01	0.52398E+00
CTRSOAS	32.9020	-87.2500	160	74	06/06/2013 05:00	06/06/2013 05:59	0.24300E+01	0.63771E+00	0.24300E+01	0.10000E-19	0.24300E+01	0.63771E+00
CTRSOAS	32.9020	-87.2500	160	74	06/06/2013 06:00	06/06/2013 06:59	-999	0.76709E+00	-999	0.10000E-19	-999	0.76709E+00
CTRSOAS	32.9020	-87.2500	160	74	06/06/2013 07:00	06/06/2013 07:59	0.26800E+01	0.85415E+00	0.26800E+01	0.10000E-19	0.26800E+01	0.85415E+00
CTRSOAS	32.9020	-87.2500	160	74	06/06/2013 08:00	06/06/2013 08:59	0.29200E+01	0.80048E+00	0.29200E+01	0.10000E-19	0.29200E+01	0.80048E+00
CTRSOAS	32.9020	-87.2500	160	74	06/06/2013 09:00	06/06/2013 09:59	0.37500E+01	0.79244E+00	0.37500E+01	0.10000E-19	0.37500E+01	0.79244E+00
CTRSOAS	32.9020	-87.2500	160	74	06/06/2013 10:00	06/06/2013 10:59	0.27400E+01	0.99513E+00	0.27400E+01	0.10000E-19	0.27400E+01	0.99513E+00
CTRSOAS	32.9020	-87.2500	160	74	06/06/2013 11:00	06/06/2013 11:59	0.37900E+01	0.13925E+01	0.37900E+01	0.10000E-19	0.37900E+01	0.13925E+01
CTRSOAS	32.9020	-87.2500	160	74	06/06/2013 12:00	06/06/2013 12:59	0.67300E+01	0.12078E+01	0.67300E+01	0.10000E-19	0.67300E+01	0.12078E+01
CTRSOAS	32.9020	-87.2500	160	74	06/06/2013 13:00	06/06/2013 13:59	0.36200E+01	0.93544E+00	0.36200E+01	0.10000E-19	0.36200E+01	0.93544E+00
CTRSOAS	32.9020	-87.2500	160	74	06/06/2013 14:00	06/06/2013 14:59	0.28000E+01	0.83930E+00	0.28000E+01	0.10000E-19	0.28000E+01	0.83930E+00
CTRSOAS	32.9020	-87.2500	160	74	06/06/2013 15:00	06/06/2013 15:59	0.18800E+01	0.97844E+00	0.18800E+01	0.10000E-19	0.18800E+01	0.97844E+00
CTRSOAS	32.9020	-87.2500	160	74	06/06/2013 16:00	06/06/2013 16:59	0.15200E+01	0.12005E+01	0.15200E+01	0.10000E-19	0.15200E+01	0.12005E+01
CTRSOAS	32.9020	-87.2500	160	74	06/06/2013 17:00	06/06/2013 17:59	0.82000E+00	0.13026E+01	0.82000E+00	0.10000E-19	0.82000E+00	0.13026E+01
CTRSOAS	32.9020	-87.2500	160	74	06/06/2013 18:00	06/06/2013 18:59	0.81000E+00	0.11988E+01	0.81000E+00	0.10000E-19	0.81000E+00	0.11988E+01
CTRSOAS	32.9020	-87.2500	160	74	06/06/2013 19:00	06/06/2013 19:59	0.92000E+00	0.85310E+00	0.92000E+00	0.10000E-19	0.92000E+00	0.85310E+00
CTRSOAS	32.9020	-87.2500	160	74	06/06/2013 20:00	06/06/2013 20:59	0.10400E+01	0.61180E+00	0.10400E+01	0.10000E-19	0.10400E+01	0.61180E+00
CTRSOAS	32.9020	-87.2500	160	74	06/06/2013 21:00	06/06/2013 21:59	0.15200E+01	0.64096E+00	0.15200E+01	0.10000E-19	0.15200E+01	0.64096E+00
CTRSOAS	32.9020	-87.2500	160	74	06/06/2013 22:00	06/06/2013 22:59	0.14400E+01	0.99031E+00	0.14400E+01	0.10000E-19	0.14400E+01	0.99031E+00
CTRSOAS	32.9020	-87.2500	160	74	06/06/2013 23:00	06/06/2013 23:59	0.17900E+01	0.11089E+01	0.17900E+01	0.10000E-19	0.17900E+01	0.11089E+01
CTRSOAS	32.9020	-87.2500	160	74	06/07/2013 00:00	06/07/2013 00:59	0.25800E+01	0.11177E+01	0.25800E+01	0.10000E-19	0.25800E+01	0.11177E+01
CTRSOAS	32.9020	-87.2500	160	74	06/07/2013 01:00	06/07/2013 01:59	0.63000E+00	0.11510E+01	0.63000E+00	0.10000E-19	0.63000E+00	0.11510E+01
CTRSOAS	32.9020	-87.2500	160	74	06/07/2013 02:00	06/07/2013 02:59	-999	0.13487E+01	-999	0.10000E-19	-999	0.13487E+01
CTRSOAS	32.9020	-87.2500	160	74	06/07/2013 03:00	06/07/2013 03:59	-999	0.16245E+01	-999	0.10000E-19	-999	0.16245E+01
CTRSOAS	32.9020	-87.2500	160	74	06/07/2013 04:00	06/07/2013 04:59	0.39500E+01	0.22182E+01	0.39500E+01	0.10000E-19	0.39500E+01	0.22182E+01
CTRSOAS	32.9020	-87.2500	160	74	06/07/2013 05:00	06/07/2013 05:59	0.41700E+01	0.17670E+01	0.41700E+01	0.10000E-19	0.41700E+01	0.17670E+01
CTRSOAS	32.9020	-87.2500	160	74	06/07/2013 06:00	06/07/2013 06:59	0.41500E+01	0.18003E+01	0.41500E+01	0.10000E-19	0.41500E+01	0.18003E+01
CTRSOAS	32.9020	-87.2500	160	74	06/07/2013 07:00	06/07/2013 07:59	0.50400E+01	0.24005E+01	0.50400E+01	0.10000E-19	0.50400E+01	0.24005E+01
CTRSOAS	32.9020	-87.2500	160	74	06/07/2013 08:00	06/07/2013 08:59	0.45000E+01	0.35687E+01	0.45000E+01	0.10000E-19	0.45000E+01	0.35687E+01
CTRSOAS	32.9020	-87.2500	160	74	06/07/2013 09:00	06/07/2013 09:59	0.58200E+01	0.76831E+01	0.58200E+01	0.10000E-19	0.58200E+01	0.76831E+01
CTRSOAS	32.9020	-87.2500	160	74	06/07/2013 10:00	06/07/2013 10:59	0.71200E+01	0.90043E+01	0.71200E+01	0.10000E-19	0.71200E+01	0.90043E+01
CTRSOAS	32.9020	-87.2500	160	74	06/07/2013 11:00	06/07/2013 11:59	0.11630E+02	0.94752E+01	0.11630E+02	0.10000E-19	0.11630E+02	0.94752E+01
CTRSOAS	32.9020	-87.2500	160	74	06/07/2013 12:00	06/07/2013 12:59	0.13820E+02	0.10849E+02	0.13820E+02	0.10000E-19	0.13820E+02	0.10849E+02
CTRSOAS	32.9020	-87.2500	160	74	06/07/2013 13:00	06/07/2013 13:59	0.93700E+01	0.10444E+02	0.93700E+01	0.10000E-19	0.93700E+01	0.10444E+02
CTRSOAS	32.9020	-87.2500	160	74	06/07/2013 14:00	06/07/2013 14:59	0.80500E+01	0.71849E+01	0.80500E+01	0.10000E-19	0.80500E+01	0.71849E+01
CTRSOAS	32.9020	-87.2500	160	74	06/07/2013 15:00	06/07/2013 15:59	0.82900E+01	0.38705E+01	0.82900E+01	0.10000E-19	0.82900E+01	0.38705E+01
CTRSOAS	32.9020	-87.2500	160	74	06/07/2013 16:00	06/07/2013 16:59	0.69000E+01	0.21944E+01	0.69000E+01	0.10000E-19	0.69000E+01	0.21944E+01
CTRSOAS	32.9020	-87.2500	160	74	06/07/2013 17:00	06/07/2013 17:59	0.37600E+01	0.18613E+01	0.37600E+01	0.10000E-19	0.37600E+01	0.18613E+01
CTRSOAS	32.9020	-87.2500	160	74	06/07/2013 18:00	06/07/2013 18:59	0.45600E+01	0.16802E+01	0.45600E+01	0.10000E-19	0.45600E+01	0.16802E+01
CTRSOAS	32.9020	-87.2500	160	74	06/07/2013 19:00	06/07/2013 19:59	0.10590E+02	0.13581E+01	0.10590E+02	0.10000E-19	0.10590E+02	0.13581E+01
CTRSOAS	32.9020	-87.2500	160	74	06/07/2013 20:00	06/07/2013 20:59	0.13310E+02	0.10610E+01	0.13310E+02	0.10000E-19	0.13310E+02	0.10610E+01
CTRSOAS	32.9020	-87.2500	160	74	06/07/2013 21:00	06/07/2013 21:59	0.11900E+02	0.10392E+01	0.11900E+02	0.10000E-19	0.11900E+02	0.10392E+01
CTRSOAS	32.9020	-87.2500	160	74	06/07/2013 22:00	06/07/2013 22:59	0.81400E+01	0.11030E+01	0.81400E+01	0.10000E-19	0.81400E+01	0.11030E+01
CTRSOAS	32.9020	-87.2500	160	74	06/07/2013 23:00	06/07/2013 23:59	0.94900E+01	0.13383E+01	0.94900E+01	0.10000E-19	0.94900E+01	0.13383E+01
CTRSOAS	32.9020	-87.2500	160	74	06/08/2013 00:00	06/08/2013 00:59	0.10630E+02	0.22451E+01	0.10630E+02	0.10000E-19	0.10630E+02	0.22451E+01
CTRSOAS	32.9020	-87.2500	160	74	06/08/2013 01:00	06/08/2013 01:59	0.18880E+02	0.71573E+01	0.18880E+02	0.10000E-19	0.18880E+02	0.71573E+01
CTRSOAS	32.9020	-87.2500	160	74	06/08/2013 02:00	06/08/2013 02:59	0.12070E+02	0.14143E+02	0.12070E+02	0.10000E-19	0.12070E+02	0.14143E+02
CTRSOAS	32.9020	-87.2500	160	74	06/08/2013 03:00	06/08/2013 03:59	0.95400E+01	0.16570E+02	0.95400E+01	0.10000E-19	0.95400E+01	0.16570E+02
CTRSOAS	32.9020	-87.2500	160	74	06/08/2013 04:00	06/08/2013 04:59	0.61600E+01	0.16007E+02	0.61600E+01	0.10000E-19	0.61600E+01	0.16007E+02
CTRSOAS	32.9020	-87.2500	160	74	06/08/2013 05:00	06/08/2013 05:59	0.87100E+01	0.13262E+02	0.87100E+01	0.10000E-19	0.87100E+01	0.13262E+02
CTRSOAS	32.9020	-87.2500	160	74	06/08/2013 06:00	06/08/2013 06:59	0.22500E+01	0.13218E+02	0.22500E+01	0.10000E-19	0.22500E+01	0.13218E+02
CTRSOAS	32.9020	-87.2500	160	74	06/08/2013 07:00	06/08/2013 07:59	0.37700E+01	0.15968E+02	0.37700E+01	0.10000E-19	0.37700E+01	0.15968E+02
CTRSOAS	32.9020	-87.2500	160	74	06/08/2013 08:00	06/08/2013 08:59	0.51600E+01	0.19663E+02	0.51600E+01	0.10000E-19	0.51600E+01	0.19663E+02
CTRSOAS	32.9020	-87.2500	160	74	06/08/2013 09:00	06/08/2013 09:59	0.38000E+01	0.20931E+02	0.38000E+01	0.10000E-19	0.38000E+01	0.20931E+02
CTRSOAS	32.9020	-87.2500	160	74	06/08/2013 10:00	06/08/2013 10:59	0.46800E+01	0.20971E+02	0.46800E+01	0.10000E-19	0.46800E+01	0.20971E+02
CTRSOAS	32.9020	-87.2500	160	74	06/08/2013 11:00	06/08/2013 11:59	0.50400E+01	0.20474E+02	0.50400E+01	0.10000E-19	0.50400E+01	0.20474E+02
CTRSOAS	32.9020	-87.2500	160	74	06/08/2013 12:00	06/08/2013 12:59	0.15220E+02	0.27051E+02	0.15220E+02	0.10000E-19	0.15220E+02	0.27051E+02
CTRSOAS	32.9020	-87.2500	160	74	06/08/2013 13:00	06/08/2013 13:59	0.28410E+02	0.26148E+02	0.28410E+02	0.10000E-19	0.28410E+02	0.26148E+02
CTRSOAS	32.9020	-87.2500	160	74	06/08/2013 14:00	06/08/2013 14:59	0.12710E+02	0.19320E+02	0.12710E+02	0.10000E-19	0.12710E+02	0.19320E+02
CTRSOAS	32.9020	-87.2500	160	74	06/08/2013 15:00	06/08/2013 15:59	0.67300E+01	0.11285E+02	0.67300E+01	0.10000E-19	0.67300E+01	0.11285E+02
CTRSOAS	32.9020	-87.2500	160	74	06/08/2013 16:00	06/08/2013 16:59	-999	0.52765E+01	-999	0.10000E-19	-999	0.52765E+01
CTRSOAS	32.9020	-87.2500	160	74	06/08/2013 17:00	06/08/2013 17:59	0.48200E+01	0.33200E+01	0.48200E+01	0.10000E-19	0.48200E+01	0.33200E+01
CTRSOAS	32.9020	-87.2500	160	74	06/08/2013 18:00	06/08/2013 18:59	-999	0.25674E+01	-999	0.10000E-19	-999	0.25674E+01
CTRSOAS	32.9020	-87.2500	160	74	06/08/2013 19:00	06/08/2013 19:59	0.37700E+01	0.22601E+01	0.37700E+01	0.10000E-19	0.37700E+01	0.22601E+01
CTRSOAS	32.9020	-87.2500	160	74	06/08/2013 20:00	06/08/2013 20:59	0.30900E+01	0.21209E+01	0.30900E+01	0.10000E-19	0.30900E+01	0.21209E+01
CTRSOAS	32.9020	-87.2500	160	74	06/08/2013 21:00	06/08/2013 21:59	0.37700E+01	0.19982E+01	0.37700E+01	0.10000E-19	0.37700E+01	0.19982E+01
CTRSOAS	32.9020	-87.2500	160	74	06/08/2013 22:00	06/08/2013 22:59	0.49100E+01	0.21643E+01	0.49100E+01	0.10000E-19	0.49100E+01	0.21643E+01
CTRSOAS	32.9020	-87.2500	160	74	06/08/2013 23:00	06/08/2013 23:59	0.76000E+01	0.21254E+01	0.76000E+01	0.10000E-19	0.76000E+01	0.21254E+01
CTRSOAS	32.9020	-87.2500	160	74	06/09/2013 00:00	06/09/2013 00:59	0.10010E+02	0.22614E+01	0.10010E+02	0.10000E-19	0.10010E+02	0.22614E+01
CTRSOAS	32.9020	-87.2500	160	74	06/09/2013 01:00	06/09/2013 01:59	0.14600E+02	0.24416E+01	0.14600E+02	0.10000E-19	0.14600E+02	0.24416E+01
CTRSOAS	32.9020	-87.2500	160	74	06/09/2013 02:00	06/09/2013 02:59	0.17710E+02	0.25620E+01	0.17710E+02	0.10000E-19	0.17710E+02	0.25620E+01
CTRSOAS	32.9020	-87.2500	160	74	06/09/2013 03:00	06/09/2013 03:59	0.17810E+02	0.28100E+01	0.17810E+02	0.10000E-19	0.17810E+02	0.28100E+01
CTRSOAS	32.9020	-87.2500	160	74	06/09/2013 04:00	06/09/2013 04:59	0.16180E+02	0.32472E+01	0.16180E+02	0.10000E-19	0.16180E+02	0.32472E+01
CTRSOAS	32.9020	-87.2500	160	74	06/09/2013 05:00	06/09/2013 05:59	0.99000E+01	0.44052E+01	0.99000E+01	0.10000E-19	0.99000E+01	0.44052E+01
CTRSOAS	32.9020	-87.2500	160	74	06/09/2013 06:00	06/09/2013 06:59	0.89700E+01	0.66532E+01	0.89700E+01	0.10000E-19	0.89700E+01	0.66532E+01
CTRSOAS	32.9020	-87.2500	160	74	06/09/2013 07:00	06/09/2013 07:59	0.87800E+01	0.49869E+01	0.87800E+01	0.10000E-19	0.87800E+01	0.49869E+01
CTRSOAS	32.9020	-87.2500	160	74	06/09/2013 08:00	06/09/2013 08:59	0.90800E+01	0.28032E+01	0.90800E+01	0.10000E-19	0.90800E+01	0.28032E+01
CTRSOAS	32.9020	-87.2500	160	74	06/09/2013 09:00	06/09/2013 09:59	0.98300E+01	0.27458E+01	0.98300E+01	0.10000E-19	0.98300E+01	0.27458E+01
CTRSOAS	32.9020	-87.2500	160	74	06/09/2013 10:00	06/09/2013 10:59	0.89400E+01	0.32761E+01	0.89400E+01	0.10000E-19	0.89400E+01	0.32761E+01
CTRSOAS	32.9020	-87.2500	160	74	06/09/2013 11:00	06/09/2013 11:59	0.91800E+01	0.35561E+01	0.91800E+01	0.10000E-19	0.91800E+01	0.35561E+01
CTRSOAS	32.9020	-87.2500	160	74	06/09/2013 12:00	06/09/2013 12:59	0.91400E+01	0.23257E+01	0.91400E+01	0.10000E-19	0.91400E+01	0.23257E+01
CTRSOAS	32.9020	-87.2500	160	74	06/09/2013 13:00	06/09/2013 13:59	0.52900E+01	0.14458E+01	0.52900E+01	0.10000E-19	0.52900E+01	0.14458E+01
CTRSOAS	32.9020	-87.2500	160	74	06/09/2013 14:00	06/09/2013 14:59	0.30100E+01	0.98433E+00	0.30100E+01	0.10000E-19	0.30100E+01	0.98433E+00
CTRSOAS	32.9020	-87.2500	160	74	06/09/2013 15:00	06/09/2013 15:59	0.11800E+01	0.57552E+00	0.11800E+01	0.10000E-19	0.11800E+01	0.57552E+00
CTRSOAS	32.9020	-87.2500	160	74	06/09/2013 16:00	06/09/2013 16:59	0.49000E+00	0.37185E+00	0.49000E+00	0.10000E-19	0.49000E+00	0.37185E+00
CTRSOAS	32.9020	-87.2500	160	74	06/09/2013 17:00	06/09/2013 17:59	0.68000E+00	0.35370E+00	0.68000E+00	0.10000E-19	0.68000E+00	0.35370E+00
CTRSOAS	32.9020	-87.2500	160	74	06/09/2013 18:00	06/09/2013 18:59	0.86000E+00	0.30937E+00	0.86000E+00	0.10000E-19	0.86000E+00	0.30937E+00
CTRSOAS	32.9020	-87.2500	160	74	06/09/2013 19:00	06/09/2013 19:59	0.10300E+01	0.31208E+00	0.10300E+01	0.10000E-19	0.10300E+01	0.31208E+00
CTRSOAS	32.9020	-87.2500	160	74	06/09/2013 20:00	06/09/2013 20:59	0.16200E+01	0.29918E+00	0.16200E+01	0.10000E-19	0.16200E+01	0.29918E+00
CTRSOAS	32.9020	-87.2500	160	74	06/09/2013 21:00	06/09/2013 21:59	0.29400E+01	0.33834E+00	0.29400E+01	0.10000E-19	0.29400E+01	0.33834E+00
CTRSOAS	32.9020	-87.2500	160	74	06/09/2013 22:00	06/09/2013 22:59	0.28900E+01	0.85021E+00	0.28900E+01	0.10000E-19	0.28900E+01	0.85021E+00
CTRSOAS	32.9020	-87.2500	160	74	06/09/2013 23:00	06/09/2013 23:59	0.34000E+01	0.11467E+01	0.34000E+01	0.10000E-19	0.34000E+01	0.11467E+01
CTRSOAS	32.9020	-87.2500	160	74	06/10/2013 00:00	06/10/2013 00:59	0.40400E+01	0.11111E+01	0.40400E+01	0.10000E-19	0.40400E+01	0.11111E+01
CTRSOAS	32.9020	-87.2500	160	74	06/10/2013 01:00	06/10/2013 01:59	0.32200E+01	0.12619E+01	0.32200E+01	0.10000E-19	0.32200E+01	0.12619E+01
CTRSOAS	32.9020	-87.2500	160	74	06/10/2013 02:00	06/10/2013 02:59	0.80800E+01	0.18736E+01	0.80800E+01	0.10000E-19	0.80800E+01	0.18736E+01
CTRSOAS	32.9020	-87.2500	160	74	06/10/2013 03:00	06/10/2013 03:59	0.54000E+01	0.50683E+01	0.54000E+01	0.10000E-19	0.54000E+01	0.50683E+01
CTRSOAS	32.9020	-87.2500	160	74	06/10/2013 04:00	06/10/2013 04:59	0.52000E+01	0.85573E+01	0.52000E+01	0.10000E-19	0.52000E+01	0.85573E+01
CTRSOAS	32.9020	-87.2500	160	74	06/10/2013 05:00	06/10/2013 05:59	0.49100E+01	0.87382E+01	0.49100E+01	0.10000E-19	0.49100E+01	0.87382E+01
CTRSOAS	32.9020	-87.2500	160	74	06/10/2013 06:00	06/10/2013 06:59	0.51800E+01	0.76347E+01	0.51800E+01	0.10000E-19	0.51800E+01	0.76347E+01
CTRSOAS	32.9020	-87.2500	160	74	06/10/2013 07:00	06/10/2013 07:59	0.58500E+01	0.60046E+01	0.58500E+01	0.10000E-19	0.58500E+01	0.60046E+01
CTRSOAS	32.9020	-87.2500	160	74	06/10/2013 08:00	06/10/2013 08:59	0.77700E+01	0.65305E+01	0.77700E+01	0.10000E-19	0.77700E+01	0.65305E+01
CTRSOAS	32.9020	-87.2500	160	74	06/10/2013 09:00	06/10/2013 09:59	0.87100E+01	0.78437E+01	0.87100E+01	0.10000E-19	0.87100E+01	0.78437E+01
CTRSOAS	32.9020	-87.2500	160	74	06/10/2013 10:00	06/10/2013 10:59	0.10600E+02	0.47728E+01	0.10600E+02	0.10000E-19	0.10600E+02	0.47728E+01
CTRSOAS	32.9020	-87.2500	160	74	06/10/2013 11:00	06/10/2013 11:59	0.10670E+02	0.17859E+01	0.10670E+02	0.10000E-19	0.10670E+02	0.17859E+01
CTRSOAS	32.9020	-87.2500	160	74	06/10/2013 12:00	06/10/2013 12:59	0.11840E+02	0.79219E+01	0.11840E+02	0.10000E-19	0.11840E+02	0.79219E+01
CTRSOAS	32.9020	-87.2500	160	74	06/10/2013 13:00	06/10/2013 13:59	0.11800E+02	0.81630E+01	0.11800E+02	0.10000E-19	0.11800E+02	0.81630E+01
CTRSOAS	32.9020	-87.2500	160	74	06/10/2013 14:00	06/10/2013 14:59	0.73500E+01	0.48794E+01	0.73500E+01	0.10000E-19	0.73500E+01	0.48794E+01
CTRSOAS	32.9020	-87.2500	160	74	06/10/2013 15:00	06/10/2013 15:59	0.52500E+01	0.29384E+01	0.52500E+01	0.10000E-19	0.52500E+01	0.29384E+01
CTRSOAS	32.9020	-87.2500	160	74	06/10/2013 16:00	06/10/2013 16:59	0.29900E+01	0.17275E+01	0.29900E+01	0.10000E-19	0.29900E+01	0.17275E+01
CTRSOAS	32.9020	-87.2500	160	74	06/10/2013 17:00	06/10/2013 17:59	0.24300E+01	0.14898E+01	0.24300E+01	0.10000E-19	0.24300E+01	0.14898E+01
CTRSOAS	32.9020	-87.2500	160	74	06/10/2013 18:00	06/10/2013 18:59	0.26500E+01	0.21978E+01	0.26500E+01	0.10000E-19	0.26500E+01	0.21978E+01
CTRSOAS	32.9020	-87.2500	160	74	06/10/2013 19:00	06/10/2013 19:59	0.26200E+01	0.36644E+01	0.26200E+01	0.10000E-19	0.26200E+01	0.36644E+01
CTRSOAS	32.9020	-87.2500	160	74	06/10/2013 20:00	06/10/2013 20:59	0.17000E+01	0.41770E+01	0.17000E+01	0.10000E-19	0.17000E+01	0.41770E+01
CTRSOAS	32.9020	-87.2500	160	74	06/10/2013 21:00	06/10/2013 21:59	0.13800E+01	0.39441E+01	0.13800E+01	0.10000E-19	0.13800E+01	0.39441E+01
CTRSOAS	32.9020	-87.2500	160	74	06/10/2013 22:00	06/10/2013 22:59	0.17000E+01	0.35426E+01	0.17000E+01	0.10000E-19	0.17000E+01	0.35426E+01
CTRSOAS	32.9020	-87.2500	160	74	06/10/2013 23:00	06/10/2013 23:59	0.14000E+01	0.28418E+01	0.14000E+01	0.10000E-19	0.14000E+01	0.28418E+01
CTRSOAS	32.9020	-87.2500	160	74	06/11/2013 00:00	06/11/2013 00:59	0.18200E+01	0.26001E+01	0.18200E+01	0.10000E-19	0.18200E+01	0.26001E+01
CTRSOAS	32.9020	-87.2500	160	74	06/11/2013 01:00	06/11/2013 01:59	0.33700E+01	0.27349E+01	0.33700E+01	0.10000E-19	0.33700E+01	0.27349E+01
CTRSOAS	32.9020	-87.2500	160	74	06/11/2013 02:00	06/11/2013 02:59	0.57300E+01	0.31980E+01	0.57300E+01	0.10000E-19	0.57300E+01	0.31980E+01
CTRSOAS	32.9020	-87.2500	160	74	06/11/2013 03:00	06/11/2013 03:59	0.69700E+01	0.37491E+01	0.69700E+01	0.10000E-19	0.69700E+01	0.37491E+01
CTRSOAS	32.9020	-87.2500	160	74	06/11/2013 04:00	06/11/2013 04:59	0.91700E+01	0.33650E+01	0.91700E+01	0.10000E-19	0.91700E+01	0.33650E+01
CTRSOAS	32.9020	-87.2500	160	74	06/11/2013 05:00	06/11/2013 05:59	0.11280E+02	0.27833E+01	0.11280E+02	0.10000E-19	0.11280E+02	0.27833E+01
CTRSOAS	32.9020	-87.2500	160	74	06/11/2013 06:00	06/11/2013 06:59	0.86900E+01	0.27175E+01	0.86900E+01	0.10000E-19	0.86900E+01	0.27175E+01
CTRSOAS	32.9020	-87.2500	160	74	06/11/2013 07:00	06/11/2013 07:59	0.79500E+01	0.31507E+01	0.79500E+01	0.10000E-19	0.79500E+01	0.31507E+01
CTRSOAS	32.9020	-87.2500	160	74	06/11/2013 08:00	06/11/2013 08:59	0.77800E+01	0.37955E+01	0.77800E+01	0.10000E-19	0.77800E+01	0.37955E+01
CTRSOAS	32.9020	-87.2500	160	74	06/11/2013 09:00	06/11/2013 09:59	0.10350E+02	0.45876E+01	0.10350E+02	0.10000E-19	0.10350E+02	0.45876E+01
CTRSOAS	32.9020	-87.2500	160	74	06/11/2013 10:00	06/11/2013 10:59	0.11470E+02	0.57501E+01	0.11470E+02	0.10000E-19	0.11470E+02	0.57501E+01
CTRSOAS	32.9020	-87.2500	160	74	06/11/2013 11:00	06/11/2013 11:59	0.19250E+02	0.37253E+01	0.19250E+02	0.10000E-19	0.19250E+02	0.37253E+01
CTRSOAS	32.9020	-87.2500	160	74	06/11/2013 12:00	06/11/2013 12:59	0.21630E+02	0.21385E+01	0.21630E+02	0.10000E-19	0.21630E+02	0.21385E+01
CTRSOAS	32.9020	-87.2500	160	74	06/11/2013 13:00	06/11/2013 13:59	0.13460E+02	0.17964E+01	0.13460E+02	0.10000E-19	0.13460E+02	0.17964E+01
CTRSOAS	32.9020	-87.2500	160	74	06/11/2013 14:00	06/11/2013 14:59	0.78000E+01	0.13835E+01	0.78000E+01	0.10000E-19	0.78000E+01	0.13835E+01
CTRSOAS	32.9020	-87.2500	160	74	06/11/2013 15:00	06/11/2013 15:59	0.39300E+01	0.11610E+01	0.39300E+01	0.10000E-19	0.39300E+01	0.11610E+01
CTRSOAS	32.9020	-87.2500	160	74	06/11/2013 16:00	06/11/2013 16:59	0.22000E+01	0.10530E+01	0.22000E+01	0.10000E-19	0.22000E+01	0.10530E+01
CTRSOAS	32.9020	-87.2500	160	74	06/11/2013 17:00	06/11/2013 17:59	0.16700E+01	0.95455E+00	0.16700E+01	0.10000E-19	0.16700E+01	0.95455E+00
CTRSOAS	32.9020	-87.2500	160	74	06/11/2013 18:00	06/11/2013 18:59	0.12500E+01	0.82359E+00	0.12500E+01	0.10000E-19	0.12500E+01	0.82359E+00
CTRSOAS	32.9020	-87.2500	160	74	06/11/2013 19:00	06/11/2013 19:59	0.10600E+01	0.67723E+00	0.10600E+01	0.10000E-19	0.10600E+01	0.67723E+00
CTRSOAS	32.9020	-87.2500	160	74	06/11/2013 20:00	06/11/2013 20:59	0.79000E+00	0.60275E+00	0.79000E+00	0.10000E-19	0.79000E+00	0.60275E+00
CTRSOAS	32.9020	-87.2500	160	74	06/11/2013 21:00	06/11/2013 21:59	0.90000E+00	0.59073E+00	0.90000E+00	0.10000E-19	0.90000E+00	0.59073E+00
CTRSOAS	32.9020	-87.2500	160	74	06/11/2013 22:00	06/11/2013 22:59	0.98000E+00	0.63558E+00	0.98000E+00	0.10000E-19	0.98000E+00	0.63558E+00
CTRSOAS	32.9020	-87.2500	160	74	06/11/2013 23:00	06/11/2013 23:59	0.10700E+01	0.77011E+00	0.10700E+01	0.10000E-19	0.10700E+01	0.77011E+00
CTRSOAS	32.9020	-87.2500	160	74	06/12/2013 00:00	06/12/2013 00:59	-999	0.97473E+00	-999	0.10000E-19	-999	0.97473E+00
CTRSOAS	32.9020	-87.2500	160	74	06/12/2013 01:00	06/12/2013 01:59	-999	0.11519E+01	-999	0.10000E-19	-999	0.11519E+01
CTRSOAS	32.9020	-87.2500	160	74	06/12/2013 02:00	06/12/2013 02:59	-999	0.13562E+01	-999	0.10000E-19	-999	0.13562E+01
CTRSOAS	32.9020	-87.2500	160	74	06/12/2013 03:00	06/12/2013 03:59	-999	0.16592E+01	-999	0.10000E-19	-999	0.16592E+01
CTRSOAS	32.9020	-87.2500	160	74	06/12/2013 04:00	06/12/2013 04:59	0.72300E+01	0.13495E+01	0.72300E+01	0.10000E-19	0.72300E+01	0.13495E+01
CTRSOAS	32.9020	-87.2500	160	74	06/12/2013 05:00	06/12/2013 05:59	0.81700E+01	0.10187E+01	0.81700E+01	0.10000E-19	0.81700E+01	0.10187E+01
CTRSOAS	32.9020	-87.2500	160	74	06/12/2013 06:00	06/12/2013 06:59	0.78400E+01	0.99773E+00	0.78400E+01	0.10000E-19	0.78400E+01	0.99773E+00
CTRSOAS	32.9020	-87.2500	160	74	06/12/2013 07:00	06/12/2013 07:59	0.94800E+01	0.10468E+01	0.94800E+01	0.10000E-19	0.94800E+01	0.10468E+01
CTRSOAS	32.9020	-87.2500	160	74	06/12/2013 08:00	06/12/2013 08:59	0.87700E+01	0.11216E+01	0.87700E+01	0.10000E-19	0.87700E+01	0.11216E+01
CTRSOAS	32.9020	-87.2500	160	74	06/12/2013 09:00	06/12/2013 09:59	0.10300E+02	0.11856E+01	0.10300E+02	0.10000E-19	0.10300E+02	0.11856E+01
CTRSOAS	32.9020	-87.2500	160	74	06/12/2013 10:00	06/12/2013 10:59	0.93900E+01	0.11912E+01	0.93900E+01	0.10000E-19	0.93900E+01	0.11912E+01
CTRSOAS	32.9020	-87.2500	160	74	06/12/2013 11:00	06/12/2013 11:59	0.10780E+02	0.10077E+01	0.10780E+02	0.10000E-19	0.10780E+02	0.10077E+01
CTRSOAS	32.9020	-87.2500	160	74	06/12/2013 12:00	06/12/2013 12:59	0.14860E+02	0.75986E+00	0.14860E+02	0.10000E-19	0.14860E+02	0.75986E+00
CTRSOAS	32.9020	-87.2500	160	74	06/12/2013 13:00	06/12/2013 13:59	0.10460E+02	0.58287E+00	0.10460E+02	0.10000E-19	0.10460E+02	0.58287E+00
CTRSOAS	32.9020	-87.2500	160	74	06/12/2013 14:00	06/12/2013 14:59	0.63300E+01	0.44075E+00	0.63300E+01	0.10000E-19	0.63300E+01	0.44075E+00
CTRSOAS	32.9020	-87.2500	160	74	06/12/2013 15:00	06/12/2013 15:59	0.40800E+01	0.32688E+00	0.40800E+01	0.10000E-19	0.40800E+01	0.32688E+00
CTRSOAS	32.9020	-87.2500	160	74	06/12/2013 16:00	06/12/2013 16:59	0.31500E+01	0.31422E+00	0.31500E+01	0.10000E-19	0.31500E+01	0.31422E+00
CTRSOAS	32.9020	-87.2500	160	74	06/12/2013 17:00	06/12/2013 17:59	0.24100E+01	0.31652E+00	0.24100E+01	0.10000E-19	0.24100E+01	0.31652E+00
CTRSOAS	32.9020	-87.2500	160	74	06/12/2013 18:00	06/12/2013 18:59	0.20200E+01	0.30950E+00	0.20200E+01	0.10000E-19	0.20200E+01	0.30950E+00
CTRSOAS	32.9020	-87.2500	160	74	06/12/2013 19:00	06/12/2013 19:59	0.15700E+01	0.29360E+00	0.15700E+01	0.10000E-19	0.15700E+01	0.29360E+00
CTRSOAS	32.9020	-87.2500	160	74	06/12/2013 20:00	06/12/2013 20:59	0.10900E+01	0.30694E+00	0.10900E+01	0.10000E-19	0.10900E+01	0.30694E+00
CTRSOAS	32.9020	-87.2500	160	74	06/12/2013 21:00	06/12/2013 21:59	0.91000E+00	0.39561E+00	0.91000E+00	0.10000E-19	0.91000E+00	0.39561E+00
CTRSOAS	32.9020	-87.2500	160	74	06/12/2013 22:00	06/12/2013 22:59	0.94000E+00	0.46255E+00	0.94000E+00	0.10000E-19	0.94000E+00	0.46255E+00
CTRSOAS	32.9020	-87.2500	160	74	06/12/2013 23:00	06/12/2013 23:59	0.13400E+01	0.55222E+00	0.13400E+01	0.10000E-19	0.13400E+01	0.55222E+00
CTRSOAS	32.9020	-87.2500	160	74	06/13/2013 00:00	06/13/2013 00:59	0.19700E+01	0.71136E+00	0.19700E+01	0.10000E-19	0.19700E+01	0.71136E+00
CTRSOAS	32.9020	-87.2500	160	74	06/13/2013 01:00	06/13/2013 01:59	0.36300E+01	0.85534E+00	0.36300E+01	0.10000E-19	0.36300E+01	0.85534E+00
CTRSOAS	32.9020	-87.2500	160	74	06/13/2013 02:00	06/13/2013 02:59	0.47600E+01	0.83169E+00	0.47600E+01	0.10000E-19	0.47600E+01	0.83169E+00
CTRSOAS	32.9020	-87.2500	160	74	06/13/2013 03:00	06/13/2013 03:59	0.63200E+01	0.67970E+00	0.63200E+01	0.10000E-19	0.63200E+01	0.67970E+00
CTRSOAS	32.9020	-87.2500	160	74	06/13/2013 04:00	06/13/2013 04:59	0.73700E+01	0.63330E+00	0.73700E+01	0.10000E-19	0.73700E+01	0.63330E+00
CTRSOAS	32.9020	-87.2500	160	74	06/13/2013 05:00	06/13/2013 05:59	0.83400E+01	0.72910E+00	0.83400E+01	0.10000E-19	0.83400E+01	0.72910E+00
CTRSOAS	32.9020	-87.2500	160	74	06/13/2013 06:00	06/13/2013 06:59	0.10260E+02	0.96121E+00	0.10260E+02	0.10000E-19	0.10260E+02	0.96121E+00
CTRSOAS	32.9020	-87.2500	160	74	06/13/2013 07:00	06/13/2013 07:59	0.11520E+02	0.13206E+01	0.11520E+02	0.10000E-19	0.11520E+02	0.13206E+01
CTRSOAS	32.9020	-87.2500	160	74	06/13/2013 08:00	06/13/2013 08:59	0.11610E+02	0.17396E+01	0.11610E+02	0.10000E-19	0.11610E+02	0.17396E+01
CTRSOAS	32.9020	-87.2500	160	74	06/13/2013 09:00	06/13/2013 09:59	0.11930E+02	0.22421E+01	0.11930E+02	0.10000E-19	0.11930E+02	0.22421E+01
CTRSOAS	32.9020	-87.2500	160	74	06/13/2013 10:00	06/13/2013 10:59	0.13020E+02	0.30114E+01	0.13020E+02	0.10000E-19	0.13020E+02	0.30114E+01
CTRSOAS	32.9020	-87.2500	160	74	06/13/2013 11:00	06/13/2013 11:59	0.16210E+02	0.26554E+01	0.16210E+02	0.10000E-19	0.16210E+02	0.26554E+01
CTRSOAS	32.9020	-87.2500	160	74	06/13/2013 12:00	06/13/2013 12:59	0.16390E+02	0.14017E+01	0.16390E+02	0.10000E-19	0.16390E+02	0.14017E+01
CTRSOAS	32.9020	-87.2500	160	74	06/13/2013 13:00	06/13/2013 13:59	0.11620E+02	0.79112E+00	0.11620E+02	0.10000E-19	0.11620E+02	0.79112E+00
CTRSOAS	32.9020	-87.2500	160	74	06/13/2013 14:00	06/13/2013 14:59	0.62500E+01	0.57738E+00	0.62500E+01	0.10000E-19	0.62500E+01	0.57738E+00
CTRSOAS	32.9020	-87.2500	160	74	06/13/2013 15:00	06/13/2013 15:59	0.38400E+01	0.50377E+00	0.38400E+01	0.10000E-19	0.38400E+01	0.50377E+00
CTRSOAS	32.9020	-87.2500	160	74	06/13/2013 16:00	06/13/2013 16:59	0.30700E+01	0.55792E+00	0.30700E+01	0.10000E-19	0.30700E+01	0.55792E+00
CTRSOAS	32.9020	-87.2500	160	74	06/13/2013 17:00	06/13/2013 17:59	0.24900E+01	0.62990E+00	0.24900E+01	0.10000E-19	0.24900E+01	0.62990E+00
CTRSOAS	32.9020	-87.2500	160	74	06/13/2013 18:00	06/13/2013 18:59	0.21000E+01	0.52460E+00	0.21000E+01	0.10000E-19	0.21000E+01	0.52460E+00
CTRSOAS	32.9020	-87.2500	160	74	06/13/2013 19:00	06/13/2013 19:59	0.19300E+01	0.44747E+00	0.19300E+01	0.10000E-19	0.19300E+01	0.44747E+00
CTRSOAS	32.9020	-87.2500	160	74	06/13/2013 20:00	06/13/2013 20:59	0.21500E+01	0.43117E+00	0.21500E+01	0.10000E-19	0.21500E+01	0.43117E+00
CTRSOAS	32.9020	-87.2500	160	74	06/13/2013 21:00	06/13/2013 21:59	0.23500E+01	0.42275E+00	0.23500E+01	0.10000E-19	0.23500E+01	0.42275E+00
CTRSOAS	32.9020	-87.2500	160	74	06/13/2013 22:00	06/13/2013 22:59	0.26300E+01	0.42480E+00	0.26300E+01	0.10000E-19	0.26300E+01	0.42480E+00
CTRSOAS	32.9020	-87.2500	160	74	06/13/2013 23:00	06/13/2013 23:59	0.27100E+01	0.51020E+00	0.27100E+01	0.10000E-19	0.27100E+01	0.51020E+00
CTRSOAS	32.9020	-87.2500	160	74	06/14/2013 00:00	06/14/2013 00:59	0.38000E+01	0.77196E+00	0.38000E+01	0.10000E-19	0.38000E+01	0.77196E+00
CTRSOAS	32.9020	-87.2500	160	74	06/14/2013 01:00	06/14/2013 01:59	0.56400E+01	0.11685E+01	0.56400E+01	0.10000E-19	0.56400E+01	0.11685E+01
CTRSOAS	32.9020	-87.2500	160	74	06/14/2013 02:00	06/14/2013 02:59	0.68200E+01	0.16349E+01	0.68200E+01	0.10000E-19	0.68200E+01	0.16349E+01
CTRSOAS	32.9020	-87.2500	160	74	06/14/2013 03:00	06/14/2013 03:59	0.28600E+01	0.22742E+01	0.28600E+01	0.10000E-19	0.28600E+01	0.22742E+01
CTRSOAS	32.9020	-87.2500	160	74	06/14/2013 04:00	06/14/2013 04:59	0.38800E+01	0.33644E+01	0.38800E+01	0.10000E-19	0.38800E+01	0.33644E+01
CTRSOAS	32.9020	-87.2500	160	74	06/14/2013 05:00	06/14/2013 05:59	0.89000E+01	0.49505E+01	0.89000E+01	0.10000E-19	0.89000E+01	0.49505E+01
CTRSOAS	32.9020	-87.2500	160	74	06/14/2013 06:00	06/14/2013 06:59	0.10170E+02	0.72131E+01	0.10170E+02	0.10000E-19	0.10170E+02	0.72131E+01
CTRSOAS	32.9020	-87.2500	160	74	06/14/2013 07:00	06/14/2013 07:59	0.10760E+02	0.70997E+01	0.10760E+02	0.10000E-19	0.10760E+02	0.70997E+01
CTRSOAS	32.9020	-87.2500	160	74	06/14/2013 08:00	06/14/2013 08:59	0.10920E+02	0.53658E+01	0.10920E+02	0.10000E-19	0.10920E+02	0.53658E+01
CTRSOAS	32.9020	-87.2500	160	74	06/14/2013 09:00	06/14/2013 09:59	0.11500E+02	0.38261E+01	0.11500E+02	0.10000E-19	0.11500E+02	0.38261E+01
CTRSOAS	32.9020	-87.2500	160	74	06/14/2013 10:00	06/14/2013 10:59	0.11890E+02	0.35066E+01	0.11890E+02	0.10000E-19	0.11890E+02	0.35066E+01
CTRSOAS	32.9020	-87.2500	160	74	06/14/2013 11:00	06/14/2013 11:59	0.13350E+02	0.40446E+01	0.13350E+02	0.10000E-19	0.13350E+02	0.40446E+01
CTRSOAS	32.9020	-87.2500	160	74	06/14/2013 12:00	06/14/2013 12:59	0.14480E+02	0.39924E+01	0.14480E+02	0.10000E-19	0.14480E+02	0.39924E+01
CTRSOAS	32.9020	-87.2500	160	74	06/14/2013 13:00	06/14/2013 13:59	0.11120E+02	0.29501E+01	0.11120E+02	0.10000E-19	0.11120E+02	0.29501E+01
CTRSOAS	32.9020	-87.2500	160	74	06/14/2013 14:00	06/14/2013 14:59	0.50500E+01	0.21477E+01	0.50500E+01	0.10000E-19	0.50500E+01	0.21477E+01
CTRSOAS	32.9020	-87.2500	160	74	06/14/2013 15:00	06/14/2013 15:59	0.27700E+01	0.16434E+01	0.27700E+01	0.10000E-19	0.27700E+01	0.16434E+01
CTRSOAS	32.9020	-87.2500	160	74	06/14/2013 16:00	06/14/2013 16:59	0.17400E+01	0.13664E+01	0.17400E+01	0.10000E-19	0.17400E+01	0.13664E+01
CTRSOAS	32.9020	-87.2500	160	74	06/14/2013 17:00	06/14/2013 17:59	0.11400E+01	0.10575E+01	0.11400E+01	0.10000E-19	0.11400E+01	0.10575E+01
CTRSOAS	32.9020	-87.2500	160	74	06/14/2013 18:00	06/14/2013 18:59	0.12200E+01	0.70974E+00	0.12200E+01	0.10000E-19	0.12200E+01	0.70974E+00
CTRSOAS	32.9020	-87.2500	160	74	06/14/2013 19:00	06/14/2013 19:59	0.81000E+00	0.58539E+00	0.81000E+00	0.10000E-19	0.81000E+00	0.58539E+00
CTRSOAS	32.9020	-87.2500	160	74	06/14/2013 20:00	06/14/2013 20:59	0.10700E+01	0.64180E+00	0.10700E+01	0.10000E-19	0.10700E+01	0.64180E+00
CTRSOAS	32.9020	-87.2500	160	74	06/14/2013 21:00	06/14/2013 21:59	0.91000E+00	0.74291E+00	0.91000E+00	0.10000E-19	0.91000E+00	0.74291E+00
CTRSOAS	32.9020	-87.2500	160	74	06/14/2013 22:00	06/14/2013 22:59	0.82000E+00	0.74144E+00	0.82000E+00	0.10000E-19	0.82000E+00	0.74144E+00
CTRSOAS	32.9020	-87.2500	160	74	06/14/2013 23:00	06/14/2013 23:59	0.12000E+01	0.89210E+00	0.12000E+01	0.10000E-19	0.12000E+01	0.89210E+00
CTRSOAS	32.9020	-87.2500	160	74	06/15/2013 00:00	06/15/2013 00:59	0.11900E+01	0.11368E+01	0.11900E+01	0.10000E-19	0.11900E+01	0.11368E+01
CTRSOAS	32.9020	-87.2500	160	74	06/15/2013 01:00	06/15/2013 01:59	0.20600E+01	0.11582E+01	0.20600E+01	0.10000E-19	0.20600E+01	0.11582E+01
CTRSOAS	32.9020	-87.2500	160	74	06/15/2013 02:00	06/15/2013 02:59	0.35800E+01	0.11004E+01	0.35800E+01	0.10000E-19	0.35800E+01	0.11004E+01
CTRSOAS	32.9020	-87.2500	160	74	06/15/2013 03:00	06/15/2013 03:59	0.46400E+01	0.11375E+01	0.46400E+01	0.10000E-19	0.46400E+01	0.11375E+01
CTRSOAS	32.9020	-87.2500	160	74	06/15/2013 04:00	06/15/2013 04:59	0.50500E+01	0.12471E+01	0.50500E+01	0.10000E-19	0.50500E+01	0.12471E+01
CTRSOAS	32.9020	-87.2500	160	74	06/15/2013 05:00	06/15/2013 05:59	0.56300E+01	0.14392E+01	0.56300E+01	0.10000E-19	0.56300E+01	0.14392E+01
CTRSOAS	32.9020	-87.2500	160	74	06/15/2013 06:00	06/15/2013 06:59	0.70700E+01	0.17501E+01	0.70700E+01	0.10000E-19	0.70700E+01	0.17501E+01
CTRSOAS	32.9020	-87.2500	160	74	06/15/2013 07:00	06/15/2013 07:59	0.65000E+01	0.22346E+01	0.65000E+01	0.10000E-19	0.65000E+01	0.22346E+01
CTRSOAS	32.9020	-87.2500	160	74	06/15/2013 08:00	06/15/2013 08:59	0.72000E+01	0.28710E+01	0.72000E+01	0.10000E-19	0.72000E+01	0.28710E+01
CTRSOAS	32.9020	-87.2500	160	74	06/15/2013 09:00	06/15/2013 09:59	0.77700E+01	0.32413E+01	0.77700E+01	0.10000E-19	0.77700E+01	0.32413E+01
CTRSOAS	32.9020	-87.2500	160	74	06/15/2013 10:00	06/15/2013 10:59	0.83700E+01	0.31499E+01	0.83700E+01	0.10000E-19	0.83700E+01	0.31499E+01
CTRSOAS	32.9020	-87.2500	160	74	06/15/2013 11:00	06/15/2013 11:59	0.99600E+01	0.26962E+01	0.99600E+01	0.10000E-19	0.99600E+01	0.26962E+01
CTRSOAS	32.9020	-87.2500	160	74	06/15/2013 12:00	06/15/2013 12:59	0.11140E+02	0.22643E+01	0.11140E+02	0.10000E-19	0.11140E+02	0.22643E+01
CTRSOAS	32.9020	-87.2500	160	74	06/15/2013 13:00	06/15/2013 13:59	0.97700E+01	0.20436E+01	0.97700E+01	0.10000E-19	0.97700E+01	0.20436E+01
CTRSOAS	32.9020	-87.2500	160	74	06/15/2013 14:00	06/15/2013 14:59	0.66600E+01	0.17129E+01	0.66600E+01	0.10000E-19	0.66600E+01	0.17129E+01
CTRSOAS	32.9020	-87.2500	160	74	06/15/2013 15:00	06/15/2013 15:59	0.39600E+01	0.14204E+01	0.39600E+01	0.10000E-19	0.39600E+01	0.14204E+01
CTRSOAS	32.9020	-87.2500	160	74	06/15/2013 16:00	06/15/2013 16:59	0.25300E+01	0.13063E+01	0.25300E+01	0.10000E-19	0.25300E+01	0.13063E+01
CTRSOAS	32.9020	-87.2500	160	74	06/15/2013 17:00	06/15/2013 17:59	0.14100E+01	0.14205E+01	0.14100E+01	0.10000E-19	0.14100E+01	0.14205E+01
CTRSOAS	32.9020	-87.2500	160	74	06/15/2013 18:00	06/15/2013 18:59	0.12600E+01	0.15990E+01	0.12600E+01	0.10000E-19	0.12600E+01	0.15990E+01
CTRSOAS	32.9020	-87.2500	160	74	06/15/2013 19:00	06/15/2013 19:59	0.12800E+01	0.15407E+01	0.12800E+01	0.10000E-19	0.12800E+01	0.15407E+01
CTRSOAS	32.9020	-87.2500	160	74	06/15/2013 20:00	06/15/2013 20:59	0.86000E+00	0.13612E+01	0.86000E+00	0.10000E-19	0.86000E+00	0.13612E+01
CTRSOAS	32.9020	-87.2500	160	74	06/15/2013 21:00	06/15/2013 21:59	0.75000E+00	0.13129E+01	0.75000E+00	0.10000E-19	0.75000E+00	0.13129E+01
CTRSOAS	32.9020	-87.2500	160	74	06/15/2013 22:00	06/15/2013 22:59	0.79000E+00	0.13787E+01	0.79000E+00	0.10000E-19	0.79000E+00	0.13787E+01
CTRSOAS	32.9020	-87.2500	160	74	06/15/2013 23:00	06/15/2013 23:59	0.11000E+01	0.16327E+01	0.11000E+01	0.10000E-19	0.11000E+01	0.16327E+01
CTRSOAS	32.9020	-87.2500	160	74	06/16/2013 00:00	06/16/2013 00:59	0.15400E+01	0.21445E+01	0.15400E+01	0.10000E-19	0.15400E+01	0.21445E+01
CTRSOAS	32.9020	-87.2500	160	74	06/16/2013 01:00	06/16/2013 01:59	0.25100E+01	0.26612E+01	0.25100E+01	0.10000E-19	0.25100E+01	0.26612E+01
CTRSOAS	32.9020	-87.2500	160	74	06/16/2013 02:00	06/16/2013 02:59	0.37500E+01	0.29023E+01	0.37500E+01	0.10000E-19	0.37500E+01	0.29023E+01
CTRSOAS	32.9020	-87.2500	160	74	06/16/2013 03:00	06/16/2013 03:59	0.45700E+01	0.26043E+01	0.45700E+01	0.10000E-19	0.45700E+01	0.26043E+01
CTRSOAS	32.9020	-87.2500	160	74	06/16/2013 04:00	06/16/2013 04:59	0.54400E+01	0.18785E+01	0.54400E+01	0.10000E-19	0.54400E+01	0.18785E+01
CTRSOAS	32.9020	-87.2500	160	74	06/16/2013 05:00	06/16/2013 05:59	0.51400E+01	0.17659E+01	0.51400E+01	0.10000E-19	0.51400E+01	0.17659E+01
CTRSOAS	32.9020	-87.2500	160	74	06/16/2013 06:00	06/16/2013 06:59	0.54800E+01	0.17612E+01	0.54800E+01	0.10000E-19	0.54800E+01	0.17612E+01
CTRSOAS	32.9020	-87.2500	160	74	06/16/2013 07:00	06/16/2013 07:59	0.57600E+01	0.17400E+01	0.57600E+01	0.10000E-19	0.57600E+01	0.17400E+01
CTRSOAS	32.9020	-87.2500	160	74	06/16/2013 08:00	06/16/2013 08:59	0.57600E+01	0.17309E+01	0.57600E+01	0.10000E-19	0.57600E+01	0.17309E+01
CTRSOAS	32.9020	-87.2500	160	74	06/16/2013 09:00	06/16/2013 09:59	0.64100E+01	0.18901E+01	0.64100E+01	0.10000E-19	0.64100E+01	0.18901E+01
CTRSOAS	32.9020	-87.2500	160	74	06/16/2013 10:00	06/16/2013 10:59	0.71600E+01	0.22770E+01	0.71600E+01	0.10000E-19	0.71600E+01	0.22770E+01
CTRSOAS	32.9020	-87.2500	160	74	06/16/2013 11:00	06/16/2013 11:59	0.80800E+01	0.30336E+01	0.80800E+01	0.10000E-19	0.80800E+01	0.30336E+01
CTRSOAS	32.9020	-87.2500	160	74	06/16/2013 12:00	06/16/2013 12:59	0.98900E+01	0.32892E+01	0.98900E+01	0.10000E-19	0.98900E+01	0.32892E+01
CTRSOAS	32.9020	-87.2500	160	74	06/16/2013 13:00	06/16/2013 13:59	0.95400E+01	0.22222E+01	0.95400E+01	0.10000E-19	0.95400E+01	0.22222E+01
CTRSOAS	32.9020	-87.2500	160	74	06/16/2013 14:00	06/16/2013 14:59	0.80500E+01	0.13899E+01	0.80500E+01	0.10000E-19	0.80500E+01	0.13899E+01
CTRSOAS	32.9020	-87.2500	160	74	06/16/2013 15:00	06/16/2013 15:59	0.50200E+01	0.10243E+01	0.50200E+01	0.10000E-19	0.50200E+01	0.10243E+01
CTRSOAS	32.9020	-87.2500	160	74	06/16/2013 16:00	06/16/2013 16:59	0.27900E+01	0.79730E+00	0.27900E+01	0.10000E-19	0.27900E+01	0.79730E+00
CTRSOAS	32.9020	-87.2500	160	74	06/16/2013 17:00	06/16/2013 17:59	0.17200E+01	0.72440E+00	0.17200E+01	0.10000E-19	0.17200E+01	0.72440E+00
CTRSOAS	32.9020	-87.2500	160	74	06/16/2013 18:00	06/16/2013 18:59	0.12600E+01	0.70689E+00	0.12600E+01	0.10000E-19	0.12600E+01	0.70689E+00
CTRSOAS	32.9020	-87.2500	160	74	06/16/2013 19:00	06/16/2013 19:59	0.10200E+01	0.70158E+00	0.10200E+01	0.10000E-19	0.10200E+01	0.70158E+00
CTRSOAS	32.9020	-87.2500	160	74	06/16/2013 20:00	06/16/2013 20:59	0.10400E+01	0.68558E+00	0.10400E+01	0.10000E-19	0.10400E+01	0.68558E+00
CTRSOAS	32.9020	-87.2500	160	74	06/16/2013 21:00	06/16/2013 21:59	0.94000E+00	0.67533E+00	0.94000E+00	0.10000E-19	0.94000E+00	0.67533E+00
CTRSOAS	32.9020	-87.2500	160	74	06/16/2013 22:00	06/16/2013 22:59	0.12100E+01	0.72051E+00	0.12100E+01	0.10000E-19	0.12100E+01	0.72051E+00
CTRSOAS	32.9020	-87.2500	160	74	06/16/2013 23:00	06/16/2013 23:59	0.23400E+01	0.87094E+00	0.23400E+01	0.10000E-19	0.23400E+01	0.87094E+00
CTRSOAS	32.9020	-87.2500	160	74	06/17/2013 00:00	06/17/2013 00:59	0.27600E+01	0.11796E+01	0.27600E+01	0.10000E-19	0.27600E+01	0.11796E+01
CTRSOAS	32.9020	-87.2500	160	74	06/17/2013 01:00	06/17/2013 01:59	0.35300E+01	0.14774E+01	0.35300E+01	0.10000E-19	0.35300E+01	0.14774E+01
CTRSOAS	32.9020	-87.2500	160	74	06/17/2013 02:00	06/17/2013 02:59	0.74600E+01	0.17886E+01	0.74600E+01	0.10000E-19	0.74600E+01	0.17886E+01
CTRSOAS	32.9020	-87.2500	160	74	06/17/2013 03:00	06/17/2013 03:59	0.89300E+01	0.22846E+01	0.89300E+01	0.10000E-19	0.89300E+01	0.22846E+01
CTRSOAS	32.9020	-87.2500	160	74	06/17/2013 04:00	06/17/2013 04:59	0.80000E+01	0.32949E+01	0.80000E+01	0.10000E-19	0.80000E+01	0.32949E+01
CTRSOAS	32.9020	-87.2500	160	74	06/17/2013 05:00	06/17/2013 05:59	0.72700E+01	0.45495E+01	0.72700E+01	0.10000E-19	0.72700E+01	0.45495E+01
CTRSOAS	32.9020	-87.2500	160	74	06/17/2013 06:00	06/17/2013 06:59	0.72300E+01	0.43659E+01	0.72300E+01	0.10000E-19	0.72300E+01	0.43659E+01
CTRSOAS	32.9020	-87.2500	160	74	06/17/2013 07:00	06/17/2013 07:59	0.90900E+01	0.41243E+01	0.90900E+01	0.10000E-19	0.90900E+01	0.41243E+01
CTRSOAS	32.9020	-87.2500	160	74	06/17/2013 08:00	06/17/2013 08:59	0.84300E+01	0.43177E+01	0.84300E+01	0.10000E-19	0.84300E+01	0.43177E+01
CTRSOAS	32.9020	-87.2500	160	74	06/17/2013 09:00	06/17/2013 09:59	0.65800E+01	0.49771E+01	0.65800E+01	0.10000E-19	0.65800E+01	0.49771E+01
CTRSOAS	32.9020	-87.2500	160	74	06/17/2013 10:00	06/17/2013 10:59	0.56600E+01	0.65879E+01	0.56600E+01	0.10000E-19	0.56600E+01	0.65879E+01
CTRSOAS	32.9020	-87.2500	160	74	06/17/2013 11:00	06/17/2013 11:59	0.96200E+01	0.67046E+01	0.96200E+01	0.10000E-19	0.96200E+01	0.67046E+01
CTRSOAS	32.9020	-87.2500	160	74	06/17/2013 12:00	06/17/2013 12:59	0.25060E+02	0.40268E+01	0.25060E+02	0.10000E-19	0.25060E+02	0.40268E+01
CTRSOAS	32.9020	-87.2500	160	74	06/17/2013 13:00	06/17/2013 13:59	0.20850E+02	0.29747E+01	0.20850E+02	0.10000E-19	0.20850E+02	0.29747E+01
CTRSOAS	32.9020	-87.2500	160	74	06/17/2013 14:00	06/17/2013 14:59	0.15170E+02	0.34687E+01	0.15170E+02	0.10000E-19	0.15170E+02	0.34687E+01
CTRSOAS	32.9020	-87.2500	160	74	06/17/2013 15:00	06/17/2013 15:59	0.73200E+01	0.46395E+01	0.73200E+01	0.10000E-19	0.73200E+01	0.46395E+01
CTRSOAS	32.9020	-87.2500	160	74	06/17/2013 16:00	06/17/2013 16:59	0.45500E+01	0.44411E+01	0.45500E+01	0.10000E-19	0.45500E+01	0.44411E+01
CTRSOAS	32.9020	-87.2500	160	74	06/17/2013 17:00	06/17/2013 17:59	0.38900E+01	0.29469E+01	0.38900E+01	0.10000E-19	0.38900E+01	0.29469E+01
CTRSOAS	32.9020	-87.2500	160	74	06/17/2013 18:00	06/17/2013 18:59	0.26200E+01	0.20018E+01	0.26200E+01	0.10000E-19	0.26200E+01	0.20018E+01
CTRSOAS	32.9020	-87.2500	160	74	06/17/2013 19:00	06/17/2013 19:59	0.23900E+01	0.19696E+01	0.23900E+01	0.10000E-19	0.23900E+01	0.19696E+01
CTRSOAS	32.9020	-87.2500	160	74	06/17/2013 20:00	06/17/2013 20:59	0.41000E+00	0.19683E+01	0.41000E+00	0.10000E-19	0.41000E+00	0.19683E+01
CTRSOAS	32.9020	-87.2500	160	74	06/17/2013 21:00	06/17/2013 21:59	0.12600E+01	0.20423E+01	0.12600E+01	0.10000E-19	0.12600E+01	0.20423E+01
CTRSOAS	32.9020	-87.2500	160	74	06/17/2013 22:00	06/17/2013 22:59	0.26200E+01	0.19682E+01	0.26200E+01	0.10000E-19	0.26200E+01	0.19682E+01
CTRSOAS	32.9020	-87.2500	160	74	06/17/2013 23:00	06/17/2013 23:59	0.46900E+01	0.20778E+01	0.46900E+01	0.10000E-19	0.46900E+01	0.20778E+01
CTRSOAS	32.9020	-87.2500	160	74	06/18/2013 00:00	06/18/2013 00:59	0.38600E+01	0.33061E+01	0.38600E+01	0.10000E-19	0.38600E+01	0.33061E+01
CTRSOAS	32.9020	-87.2500	160	74	06/18/2013 01:00	06/18/2013 01:59	0.98200E+01	0.39981E+01	0.98200E+01	0.10000E-19	0.98200E+01	0.39981E+01
CTRSOAS	32.9020	-87.2500	160	74	06/18/2013 02:00	06/18/2013 02:59	0.85600E+01	0.41876E+01	0.85600E+01	0.10000E-19	0.85600E+01	0.41876E+01
CTRSOAS	32.9020	-87.2500	160	74	06/18/2013 03:00	06/18/2013 03:59	0.27800E+01	0.38766E+01	0.27800E+01	0.10000E-19	0.27800E+01	0.38766E+01
CTRSOAS	32.9020	-87.2500	160	74	06/18/2013 04:00	06/18/2013 04:59	0.29400E+01	0.36455E+01	0.29400E+01	0.10000E-19	0.29400E+01	0.36455E+01
CTRSOAS	32.9020	-87.2500	160	74	06/18/2013 05:00	06/18/2013 05:59	0.31200E+01	0.44829E+01	0.31200E+01	0.10000E-19	0.31200E+01	0.44829E+01
CTRSOAS	32.9020	-87.2500	160	74	06/18/2013 06:00	06/18/2013 06:59	0.34800E+01	0.45455E+01	0.34800E+01	0.10000E-19	0.34800E+01	0.45455E+01
CTRSOAS	32.9020	-87.2500	160	74	06/18/2013 07:00	06/18/2013 07:59	0.52800E+01	0.37217E+01	0.52800E+01	0.10000E-19	0.52800E+01	0.37217E+01
CTRSOAS	32.9020	-87.2500	160	74	06/18/2013 08:00	06/18/2013 08:59	0.50500E+01	0.37533E+01	0.50500E+01	0.10000E-19	0.50500E+01	0.37533E+01
CTRSOAS	32.9020	-87.2500	160	74	06/18/2013 09:00	06/18/2013 09:59	0.61000E+01	0.42810E+01	0.61000E+01	0.10000E-19	0.61000E+01	0.42810E+01
CTRSOAS	32.9020	-87.2500	160	74	06/18/2013 10:00	06/18/2013 10:59	0.75700E+01	0.44922E+01	0.75700E+01	0.10000E-19	0.75700E+01	0.44922E+01
CTRSOAS	32.9020	-87.2500	160	74	06/18/2013 11:00	06/18/2013 11:59	0.97500E+01	0.49681E+01	0.97500E+01	0.10000E-19	0.97500E+01	0.49681E+01
CTRSOAS	32.9020	-87.2500	160	74	06/18/2013 12:00	06/18/2013 12:59	0.13190E+02	0.37983E+01	0.13190E+02	0.10000E-19	0.13190E+02	0.37983E+01
CTRSOAS	32.9020	-87.2500	160	74	06/18/2013 13:00	06/18/2013 13:59	0.10270E+02	0.41003E+01	0.10270E+02	0.10000E-19	0.10270E+02	0.41003E+01
CTRSOAS	32.9020	-87.2500	160	74	06/18/2013 14:00	06/18/2013 14:59	0.71200E+01	0.18877E+01	0.71200E+01	0.10000E-19	0.71200E+01	0.18877E+01
CTRSOAS	32.9020	-87.2500	160	74	06/18/2013 15:00	06/18/2013 15:59	0.38800E+01	0.22346E+01	0.38800E+01	0.10000E-19	0.38800E+01	0.22346E+01
CTRSOAS	32.9020	-87.2500	160	74	06/18/2013 16:00	06/18/2013 16:59	-999	0.29025E+01	-999	0.10000E-19	-999	0.29025E+01
CTRSOAS	32.9020	-87.2500	160	74	06/18/2013 17:00	06/18/2013 17:59	-999	0.40666E+01	-999	0.10000E-19	-999	0.40666E+01
CTRSOAS	32.9020	-87.2500	160	74	06/18/2013 18:00	06/18/2013 18:59	-999	0.41758E+01	-999	0.10000E-19	-999	0.41758E+01
CTRSOAS	32.9020	-87.2500	160	74	06/18/2013 19:00	06/18/2013 19:59	-999	0.29089E+01	-999	0.10000E-19	-999	0.29089E+01
CTRSOAS	32.9020	-87.2500	160	74	06/18/2013 20:00	06/18/2013 20:59	-999	0.16912E+01	-999	0.10000E-19	-999	0.16912E+01
CTRSOAS	32.9020	-87.2500	160	74	06/18/2013 21:00	06/18/2013 21:59	-999	0.14629E+01	-999	0.10000E-19	-999	0.14629E+01
CTRSOAS	32.9020	-87.2500	160	74	06/18/2013 22:00	06/18/2013 22:59	-999	0.14243E+01	-999	0.10000E-19	-999	0.14243E+01
CTRSOAS	32.9020	-87.2500	160	74	06/18/2013 23:00	06/18/2013 23:59	-999	0.12669E+01	-999	0.10000E-19	-999	0.12669E+01
CTRSOAS	32.9020	-87.2500	160	74	06/19/2013 00:00	06/19/2013 00:59	-999	0.10941E+01	-999	0.10000E-19	-999	0.10941E+01
CTRSOAS	32.9020	-87.2500	160	74	06/19/2013 01:00	06/19/2013 01:59	-999	0.19149E+01	-999	0.10000E-19	-999	0.19149E+01
CTRSOAS	32.9020	-87.2500	160	74	06/19/2013 02:00	06/19/2013 02:59	-999	0.30111E+01	-999	0.10000E-19	-999	0.30111E+01
CTRSOAS	32.9020	-87.2500	160	74	06/19/2013 03:00	06/19/2013 03:59	-999	0.39968E+01	-999	0.10000E-19	-999	0.39968E+01
CTRSOAS	32.9020	-87.2500	160	74	06/19/2013 04:00	06/19/2013 04:59	-999	0.42040E+01	-999	0.10000E-19	-999	0.42040E+01
CTRSOAS	32.9020	-87.2500	160	74	06/19/2013 05:00	06/19/2013 05:59	-999	0.38125E+01	-999	0.10000E-19	-999	0.38125E+01
CTRSOAS	32.9020	-87.2500	160	74	06/19/2013 06:00	06/19/2013 06:59	-999	0.39014E+01	-999	0.10000E-19	-999	0.39014E+01
CTRSOAS	32.9020	-87.2500	160	74	06/19/2013 07:00	06/19/2013 07:59	-999	0.43709E+01	-999	0.10000E-19	-999	0.43709E+01
CTRSOAS	32.9020	-87.2500	160	74	06/19/2013 08:00	06/19/2013 08:59	-999	0.46441E+01	-999	0.10000E-19	-999	0.46441E+01
CTRSOAS	32.9020	-87.2500	160	74	06/19/2013 09:00	06/19/2013 09:59	-999	0.89521E+01	-999	0.10000E-19	-999	0.89521E+01
CTRSOAS	32.9020	-87.2500	160	74	06/19/2013 10:00	06/19/2013 10:59	-999	0.22762E+02	-999	0.10000E-19	-999	0.22762E+02
CTRSOAS	32.9020	-87.2500	160	74	06/19/2013 11:00	06/19/2013 11:59	-999	0.19537E+02	-999	0.10000E-19	-999	0.19537E+02
CTRSOAS	32.9020	-87.2500	160	74	06/19/2013 12:00	06/19/2013 12:59	-999	0.67254E+01	-999	0.10000E-19	-999	0.67254E+01
CTRSOAS	32.9020	-87.2500	160	74	06/19/2013 13:00	06/19/2013 13:59	-999	0.24438E+01	-999	0.10000E-19	-999	0.24438E+01
CTRSOAS	32.9020	-87.2500	160	74	06/19/2013 14:00	06/19/2013 14:59	-999	0.16752E+01	-999	0.10000E-19	-999	0.16752E+01
CTRSOAS	32.9020	-87.2500	160	74	06/19/2013 15:00	06/19/2013 15:59	-999	0.15282E+01	-999	0.10000E-19	-999	0.15282E+01
CTRSOAS	32.9020	-87.2500	160	74	06/19/2013 16:00	06/19/2013 16:59	-999	0.16865E+01	-999	0.10000E-19	-999	0.16865E+01
CTRSOAS	32.9020	-87.2500	160	74	06/19/2013 17:00	06/19/2013 17:59	-999	0.16765E+01	-999	0.10000E-19	-999	0.16765E+01
CTRSOAS	32.9020	-87.2500	160	74	06/19/2013 18:00	06/19/2013 18:59	-999	0.15148E+01	-999	0.10000E-19	-999	0.15148E+01
CTRSOAS	32.9020	-87.2500	160	74	06/19/2013 19:00	06/19/2013 19:59	-999	0.14175E+01	-999	0.10000E-19	-999	0.14175E+01
CTRSOAS	32.9020	-87.2500	160	74	06/19/2013 20:00	06/19/2013 20:59	-999	0.13411E+01	-999	0.10000E-19	-999	0.13411E+01
CTRSOAS	32.9020	-87.2500	160	74	06/19/2013 21:00	06/19/2013 21:59	-999	0.13142E+01	-999	0.10000E-19	-999	0.13142E+01
CTRSOAS	32.9020	-87.2500	160	74	06/19/2013 22:00	06/19/2013 22:59	-999	0.12151E+01	-999	0.10000E-19	-999	0.12151E+01
CTRSOAS	32.9020	-87.2500	160	74	06/19/2013 23:00	06/19/2013 23:59	-999	0.12247E+01	-999	0.10000E-19	-999	0.12247E+01
CTRSOAS	32.9020	-87.2500	160	74	06/20/2013 00:00	06/20/2013 00:59	-999	0.15332E+01	-999	0.10000E-19	-999	0.15332E+01
CTRSOAS	32.9020	-87.2500	160	74	06/20/2013 01:00	06/20/2013 01:59	-999	0.19256E+01	-999	0.10000E-19	-999	0.19256E+01
CTRSOAS	32.9020	-87.2500	160	74	06/20/2013 02:00	06/20/2013 02:59	-999	0.20734E+01	-999	0.10000E-19	-999	0.20734E+01
CTRSOAS	32.9020	-87.2500	160	74	06/20/2013 03:00	06/20/2013 03:59	-999	0.22248E+01	-999	0.10000E-19	-999	0.22248E+01
CTRSOAS	32.9020	-87.2500	160	74	06/20/2013 04:00	06/20/2013 04:59	-999	0.27161E+01	-999	0.10000E-19	-999	0.27161E+01
CTRSOAS	32.9020	-87.2500	160	74	06/20/2013 05:00	06/20/2013 05:59	-999	0.39301E+01	-999	0.10000E-19	-999	0.39301E+01
CTRSOAS	32.9020	-87.2500	160	74	06/20/2013 06:00	06/20/2013 06:59	-999	0.65060E+01	-999	0.10000E-19	-999	0.65060E+01
CTRSOAS	32.9020	-87.2500	160	74	06/20/2013 07:00	06/20/2013 07:59	-999	0.75798E+01	-999	0.10000E-19	-999	0.75798E+01
CTRSOAS	32.9020	-87.2500	160	74	06/20/2013 08:00	06/20/2013 08:59	-999	0.72864E+01	-999	0.10000E-19	-999	0.72864E+01
CTRSOAS	32.9020	-87.2500	160	74	06/20/2013 09:00	06/20/2013 09:59	-999	0.72000E+01	-999	0.10000E-19	-999	0.72000E+01
CTRSOAS	32.9020	-87.2500	160	74	06/20/2013 10:00	06/20/2013 10:59	-999	0.63947E+01	-999	0.10000E-19	-999	0.63947E+01
CTRSOAS	32.9020	-87.2500	160	74	06/20/2013 11:00	06/20/2013 11:59	-999	0.57300E+01	-999	0.10000E-19	-999	0.57300E+01
CTRSOAS	32.9020	-87.2500	160	74	06/20/2013 12:00	06/20/2013 12:59	-999	0.43952E+01	-999	0.10000E-19	-999	0.43952E+01
CTRSOAS	32.9020	-87.2500	160	74	06/20/2013 13:00	06/20/2013 13:59	-999	0.41086E+01	-999	0.10000E-19	-999	0.41086E+01
CTRSOAS	32.9020	-87.2500	160	74	06/20/2013 14:00	06/20/2013 14:59	-999	0.34198E+01	-999	0.10000E-19	-999	0.34198E+01
CTRSOAS	32.9020	-87.2500	160	74	06/20/2013 15:00	06/20/2013 15:59	-999	0.22848E+01	-999	0.10000E-19	-999	0.22848E+01
CTRSOAS	32.9020	-87.2500	160	74	06/20/2013 16:00	06/20/2013 16:59	-999	0.11816E+01	-999	0.10000E-19	-999	0.11816E+01
CTRSOAS	32.9020	-87.2500	160	74	06/20/2013 17:00	06/20/2013 17:59	-999	0.78151E+00	-999	0.10000E-19	-999	0.78151E+00
CTRSOAS	32.9020	-87.2500	160	74	06/20/2013 18:00	06/20/2013 18:59	-999	0.69462E+00	-999	0.10000E-19	-999	0.69462E+00
CTRSOAS	32.9020	-87.2500	160	74	06/20/2013 19:00	06/20/2013 19:59	-999	0.70808E+00	-999	0.10000E-19	-999	0.70808E+00
CTRSOAS	32.9020	-87.2500	160	74	06/20/2013 20:00	06/20/2013 20:59	-999	0.88168E+00	-999	0.10000E-19	-999	0.88168E+00
CTRSOAS	32.9020	-87.2500	160	74	06/20/2013 21:00	06/20/2013 21:59	-999	0.10319E+01	-999	0.10000E-19	-999	0.10319E+01
CTRSOAS	32.9020	-87.2500	160	74	06/20/2013 22:00	06/20/2013 22:59	0.11400E+01	0.11298E+01	0.11400E+01	0.10000E-19	0.11400E+01	0.11298E+01
CTRSOAS	32.9020	-87.2500	160	74	06/20/2013 23:00	06/20/2013 23:59	0.10100E+01	0.13301E+01	0.10100E+01	0.10000E-19	0.10100E+01	0.13301E+01
CTRSOAS	32.9020	-87.2500	160	74	06/21/2013 00:00	06/21/2013 00:59	0.11200E+01	0.17041E+01	0.11200E+01	0.10000E-19	0.11200E+01	0.17041E+01
CTRSOAS	32.9020	-87.2500	160	74	06/21/2013 01:00	06/21/2013 01:59	0.19400E+01	0.21170E+01	0.19400E+01	0.10000E-19	0.19400E+01	0.21170E+01
CTRSOAS	32.9020	-87.2500	160	74	06/21/2013 02:00	06/21/2013 02:59	0.32900E+01	0.24502E+01	0.32900E+01	0.10000E-19	0.32900E+01	0.24502E+01
CTRSOAS	32.9020	-87.2500	160	74	06/21/2013 03:00	06/21/2013 03:59	0.47000E+01	0.29953E+01	0.47000E+01	0.10000E-19	0.47000E+01	0.29953E+01
CTRSOAS	32.9020	-87.2500	160	74	06/21/2013 04:00	06/21/2013 04:59	0.48800E+01	0.35023E+01	0.48800E+01	0.10000E-19	0.48800E+01	0.35023E+01
CTRSOAS	32.9020	-87.2500	160	74	06/21/2013 05:00	06/21/2013 05:59	0.51300E+01	0.41301E+01	0.51300E+01	0.10000E-19	0.51300E+01	0.41301E+01
CTRSOAS	32.9020	-87.2500	160	74	06/21/2013 06:00	06/21/2013 06:59	0.56300E+01	0.38109E+01	0.56300E+01	0.10000E-19	0.56300E+01	0.38109E+01
CTRSOAS	32.9020	-87.2500	160	74	06/21/2013 07:00	06/21/2013 07:59	0.64200E+01	0.28713E+01	0.64200E+01	0.10000E-19	0.64200E+01	0.28713E+01
CTRSOAS	32.9020	-87.2500	160	74	06/21/2013 08:00	06/21/2013 08:59	0.72400E+01	0.24523E+01	0.72400E+01	0.10000E-19	0.72400E+01	0.24523E+01
CTRSOAS	32.9020	-87.2500	160	74	06/21/2013 09:00	06/21/2013 09:59	0.83300E+01	0.25237E+01	0.83300E+01	0.10000E-19	0.83300E+01	0.25237E+01
CTRSOAS	32.9020	-87.2500	160	74	06/21/2013 10:00	06/21/2013 10:59	0.92300E+01	0.28322E+01	0.92300E+01	0.10000E-19	0.92300E+01	0.28322E+01
CTRSOAS	32.9020	-87.2500	160	74	06/21/2013 11:00	06/21/2013 11:59	0.10920E+02	0.31445E+01	0.10920E+02	0.10000E-19	0.10920E+02	0.31445E+01
CTRSOAS	32.9020	-87.2500	160	74	06/21/2013 12:00	06/21/2013 12:59	0.11960E+02	0.27992E+01	0.11960E+02	0.10000E-19	0.11960E+02	0.27992E+01
CTRSOAS	32.9020	-87.2500	160	74	06/21/2013 13:00	06/21/2013 13:59	0.84200E+01	0.16030E+01	0.84200E+01	0.10000E-19	0.84200E+01	0.16030E+01
CTRSOAS	32.9020	-87.2500	160	74	06/21/2013 14:00	06/21/2013 14:59	0.40500E+01	0.89939E+00	0.40500E+01	0.10000E-19	0.40500E+01	0.89939E+00
CTRSOAS	32.9020	-87.2500	160	74	06/21/2013 15:00	06/21/2013 15:59	0.20100E+01	0.76492E+00	0.20100E+01	0.10000E-19	0.20100E+01	0.76492E+00
CTRSOAS	32.9020	-87.2500	160	74	06/21/2013 16:00	06/21/2013 16:59	0.93000E+00	0.80033E+00	0.93000E+00	0.10000E-19	0.93000E+00	0.80033E+00
CTRSOAS	32.9020	-87.2500	160	74	06/21/2013 17:00	06/21/2013 17:59	0.64000E+00	0.76723E+00	0.64000E+00	0.10000E-19	0.64000E+00	0.76723E+00
CTRSOAS	32.9020	-87.2500	160	74	06/21/2013 18:00	06/21/2013 18:59	0.56000E+00	0.68811E+00	0.56000E+00	0.10000E-19	0.56000E+00	0.68811E+00
CTRSOAS	32.9020	-87.2500	160	74	06/21/2013 19:00	06/21/2013 19:59	0.41000E+00	0.59557E+00	0.41000E+00	0.10000E-19	0.41000E+00	0.59557E+00
CTRSOAS	32.9020	-87.2500	160	74	06/21/2013 20:00	06/21/2013 20:59	0.38000E+00	0.51918E+00	0.38000E+00	0.10000E-19	0.38000E+00	0.51918E+00
CTRSOAS	32.9020	-87.2500	160	74	06/21/2013 21:00	06/21/2013 21:59	0.48000E+00	0.46631E+00	0.48000E+00	0.10000E-19	0.48000E+00	0.46631E+00
CTRSOAS	32.9020	-87.2500	160	74	06/21/2013 22:00	06/21/2013 22:59	0.40000E+00	0.45794E+00	0.40000E+00	0.10000E-19	0.40000E+00	0.45794E+00
CTRSOAS	32.9020	-87.2500	160	74	06/21/2013 23:00	06/21/2013 23:59	0.49000E+00	0.51660E+00	0.49000E+00	0.10000E-19	0.49000E+00	0.51660E+00
CTRSOAS	32.9020	-87.2500	160	74	06/22/2013 00:00	06/22/2013 00:59	0.71000E+00	0.69148E+00	0.71000E+00	0.10000E-19	0.71000E+00	0.69148E+00
CTRSOAS	32.9020	-87.2500	160	74	06/22/2013 01:00	06/22/2013 01:59	0.14900E+01	0.88175E+00	0.14900E+01	0.10000E-19	0.14900E+01	0.88175E+00
CTRSOAS	32.9020	-87.2500	160	74	06/22/2013 02:00	06/22/2013 02:59	0.26100E+01	0.10795E+01	0.26100E+01	0.10000E-19	0.26100E+01	0.10795E+01
CTRSOAS	32.9020	-87.2500	160	74	06/22/2013 03:00	06/22/2013 03:59	0.33400E+01	0.14934E+01	0.33400E+01	0.10000E-19	0.33400E+01	0.14934E+01
CTRSOAS	32.9020	-87.2500	160	74	06/22/2013 04:00	06/22/2013 04:59	0.39400E+01	0.19168E+01	0.39400E+01	0.10000E-19	0.39400E+01	0.19168E+01
CTRSOAS	32.9020	-87.2500	160	74	06/22/2013 05:00	06/22/2013 05:59	0.48900E+01	0.22130E+01	0.48900E+01	0.10000E-19	0.48900E+01	0.22130E+01
CTRSOAS	32.9020	-87.2500	160	74	06/22/2013 06:00	06/22/2013 06:59	0.69000E+01	0.25369E+01	0.69000E+01	0.10000E-19	0.69000E+01	0.25369E+01
CTRSOAS	32.9020	-87.2500	160	74	06/22/2013 07:00	06/22/2013 07:59	0.73900E+01	0.27802E+01	0.73900E+01	0.10000E-19	0.73900E+01	0.27802E+01
CTRSOAS	32.9020	-87.2500	160	74	06/22/2013 08:00	06/22/2013 08:59	0.89700E+01	0.35191E+01	0.89700E+01	0.10000E-19	0.89700E+01	0.35191E+01
CTRSOAS	32.9020	-87.2500	160	74	06/22/2013 09:00	06/22/2013 09:59	0.98900E+01	0.35274E+01	0.98900E+01	0.10000E-19	0.98900E+01	0.35274E+01
CTRSOAS	32.9020	-87.2500	160	74	06/22/2013 10:00	06/22/2013 10:59	0.10600E+02	0.31805E+01	0.10600E+02	0.10000E-19	0.10600E+02	0.31805E+01
CTRSOAS	32.9020	-87.2500	160	74	06/22/2013 11:00	06/22/2013 11:59	0.13610E+02	0.28629E+01	0.13610E+02	0.10000E-19	0.13610E+02	0.28629E+01
CTRSOAS	32.9020	-87.2500	160	74	06/22/2013 12:00	06/22/2013 12:59	0.16380E+02	0.22385E+01	0.16380E+02	0.10000E-19	0.16380E+02	0.22385E+01
CTRSOAS	32.9020	-87.2500	160	74	06/22/2013 13:00	06/22/2013 13:59	0.11370E+02	0.13253E+01	0.11370E+02	0.10000E-19	0.11370E+02	0.13253E+01
CTRSOAS	32.9020	-87.2500	160	74	06/22/2013 14:00	06/22/2013 14:59	0.56200E+01	0.85288E+00	0.56200E+01	0.10000E-19	0.56200E+01	0.85288E+00
CTRSOAS	32.9020	-87.2500	160	74	06/22/2013 15:00	06/22/2013 15:59	0.20800E+01	0.72753E+00	0.20800E+01	0.10000E-19	0.20800E+01	0.72753E+00
CTRSOAS	32.9020	-87.2500	160	74	06/22/2013 16:00	06/22/2013 16:59	0.10200E+01	0.64789E+00	0.10200E+01	0.10000E-19	0.10200E+01	0.64789E+00
CTRSOAS	32.9020	-87.2500	160	74	06/22/2013 17:00	06/22/2013 17:59	0.88000E+00	0.61141E+00	0.88000E+00	0.10000E-19	0.88000E+00	0.61141E+00
CTRSOAS	32.9020	-87.2500	160	74	06/22/2013 18:00	06/22/2013 18:59	0.62000E+00	0.59604E+00	0.62000E+00	0.10000E-19	0.62000E+00	0.59604E+00
CTRSOAS	32.9020	-87.2500	160	74	06/22/2013 19:00	06/22/2013 19:59	0.56000E+00	0.58656E+00	0.56000E+00	0.10000E-19	0.56000E+00	0.58656E+00
CTRSOAS	32.9020	-87.2500	160	74	06/22/2013 20:00	06/22/2013 20:59	0.47000E+00	0.57204E+00	0.47000E+00	0.10000E-19	0.47000E+00	0.57204E+00
CTRSOAS	32.9020	-87.2500	160	74	06/22/2013 21:00	06/22/2013 21:59	0.73000E+00	0.56640E+00	0.73000E+00	0.10000E-19	0.73000E+00	0.56640E+00
CTRSOAS	32.9020	-87.2500	160	74	06/22/2013 22:00	06/22/2013 22:59	0.86000E+00	0.58730E+00	0.86000E+00	0.10000E-19	0.86000E+00	0.58730E+00
CTRSOAS	32.9020	-87.2500	160	74	06/22/2013 23:00	06/22/2013 23:59	0.99000E+00	0.68551E+00	0.99000E+00	0.10000E-19	0.99000E+00	0.68551E+00
CTRSOAS	32.9020	-87.2500	160	74	06/23/2013 00:00	06/23/2013 00:59	0.14000E+01	0.87113E+00	0.14000E+01	0.10000E-19	0.14000E+01	0.87113E+00
CTRSOAS	32.9020	-87.2500	160	74	06/23/2013 01:00	06/23/2013 01:59	0.24200E+01	0.10572E+01	0.24200E+01	0.10000E-19	0.24200E+01	0.10572E+01
CTRSOAS	32.9020	-87.2500	160	74	06/23/2013 02:00	06/23/2013 02:59	0.32400E+01	0.11919E+01	0.32400E+01	0.10000E-19	0.32400E+01	0.11919E+01
CTRSOAS	32.9020	-87.2500	160	74	06/23/2013 03:00	06/23/2013 03:59	0.31900E+01	0.12896E+01	0.31900E+01	0.10000E-19	0.31900E+01	0.12896E+01
CTRSOAS	32.9020	-87.2500	160	74	06/23/2013 04:00	06/23/2013 04:59	0.34200E+01	0.12570E+01	0.34200E+01	0.10000E-19	0.34200E+01	0.12570E+01
CTRSOAS	32.9020	-87.2500	160	74	06/23/2013 05:00	06/23/2013 05:59	0.40000E+01	0.12891E+01	0.40000E+01	0.10000E-19	0.40000E+01	0.12891E+01
CTRSOAS	32.9020	-87.2500	160	74	06/23/2013 06:00	06/23/2013 06:59	0.49100E+01	0.15194E+01	0.49100E+01	0.10000E-19	0.49100E+01	0.15194E+01
CTRSOAS	32.9020	-87.2500	160	74	06/23/2013 07:00	06/23/2013 07:59	0.57200E+01	0.17279E+01	0.57200E+01	0.10000E-19	0.57200E+01	0.17279E+01
CTRSOAS	32.9020	-87.2500	160	74	06/23/2013 08:00	06/23/2013 08:59	0.56800E+01	0.17641E+01	0.56800E+01	0.10000E-19	0.56800E+01	0.17641E+01
CTRSOAS	32.9020	-87.2500	160	74	06/23/2013 09:00	06/23/2013 09:59	0.67400E+01	0.16919E+01	0.67400E+01	0.10000E-19	0.67400E+01	0.16919E+01
CTRSOAS	32.9020	-87.2500	160	74	06/23/2013 10:00	06/23/2013 10:59	0.68200E+01	0.19157E+01	0.68200E+01	0.10000E-19	0.68200E+01	0.19157E+01
CTRSOAS	32.9020	-87.2500	160	74	06/23/2013 11:00	06/23/2013 11:59	0.86200E+01	0.22293E+01	0.86200E+01	0.10000E-19	0.86200E+01	0.22293E+01
CTRSOAS	32.9020	-87.2500	160	74	06/23/2013 12:00	06/23/2013 12:59	0.89700E+01	0.19133E+01	0.89700E+01	0.10000E-19	0.89700E+01	0.19133E+01
CTRSOAS	32.9020	-87.2500	160	74	06/23/2013 13:00	06/23/2013 13:59	0.66100E+01	0.16271E+01	0.66100E+01	0.10000E-19	0.66100E+01	0.16271E+01
CTRSOAS	32.9020	-87.2500	160	74	06/23/2013 14:00	06/23/2013 14:59	0.40800E+01	0.15352E+01	0.40800E+01	0.10000E-19	0.40800E+01	0.15352E+01
CTRSOAS	32.9020	-87.2500	160	74	06/23/2013 15:00	06/23/2013 15:59	0.30900E+01	0.13484E+01	0.30900E+01	0.10000E-19	0.30900E+01	0.13484E+01
CTRSOAS	32.9020	-87.2500	160	74	06/23/2013 16:00	06/23/2013 16:59	0.19900E+01	0.12094E+01	0.19900E+01	0.10000E-19	0.19900E+01	0.12094E+01
CTRSOAS	32.9020	-87.2500	160	74	06/23/2013 17:00	06/23/2013 17:59	0.15900E+01	0.10522E+01	0.15900E+01	0.10000E-19	0.15900E+01	0.10522E+01
CTRSOAS	32.9020	-87.2500	160	74	06/23/2013 18:00	06/23/2013 18:59	0.14900E+01	0.94930E+00	0.14900E+01	0.10000E-19	0.14900E+01	0.94930E+00
CTRSOAS	32.9020	-87.2500	160	74	06/23/2013 19:00	06/23/2013 19:59	0.12100E+01	0.89995E+00	0.12100E+01	0.10000E-19	0.12100E+01	0.89995E+00
CTRSOAS	32.9020	-87.2500	160	74	06/23/2013 20:00	06/23/2013 20:59	0.10000E+01	0.87779E+00	0.10000E+01	0.10000E-19	0.10000E+01	0.87779E+00
CTRSOAS	32.9020	-87.2500	160	74	06/23/2013 21:00	06/23/2013 21:59	0.59000E+00	0.78271E+00	0.59000E+00	0.10000E-19	0.59000E+00	0.78271E+00
CTRSOAS	32.9020	-87.2500	160	74	06/23/2013 22:00	06/23/2013 22:59	0.62000E+00	0.76942E+00	0.62000E+00	0.10000E-19	0.62000E+00	0.76942E+00
CTRSOAS	32.9020	-87.2500	160	74	06/23/2013 23:00	06/23/2013 23:59	0.10000E+01	0.84677E+00	0.10000E+01	0.10000E-19	0.10000E+01	0.84677E+00
CTRSOAS	32.9020	-87.2500	160	74	06/24/2013 00:00	06/24/2013 00:59	0.11200E+01	0.94624E+00	0.11200E+01	0.10000E-19	0.11200E+01	0.94624E+00
CTRSOAS	32.9020	-87.2500	160	74	06/24/2013 01:00	06/24/2013 01:59	0.27400E+01	0.10439E+01	0.27400E+01	0.10000E-19	0.27400E+01	0.10439E+01
CTRSOAS	32.9020	-87.2500	160	74	06/24/2013 02:00	06/24/2013 02:59	0.25500E+01	0.11774E+01	0.25500E+01	0.10000E-19	0.25500E+01	0.11774E+01
CTRSOAS	32.9020	-87.2500	160	74	06/24/2013 03:00	06/24/2013 03:59	0.28000E+01	0.12921E+01	0.28000E+01	0.10000E-19	0.28000E+01	0.12921E+01
CTRSOAS	32.9020	-87.2500	160	74	06/24/2013 04:00	06/24/2013 04:59	0.29500E+01	0.13758E+01	0.29500E+01	0.10000E-19	0.29500E+01	0.13758E+01
CTRSOAS	32.9020	-87.2500	160	74	06/24/2013 05:00	06/24/2013 05:59	0.26600E+01	0.16358E+01	0.26600E+01	0.10000E-19	0.26600E+01	0.16358E+01
CTRSOAS	32.9020	-87.2500	160	74	06/24/2013 06:00	06/24/2013 06:59	0.21600E+01	0.24350E+01	0.21600E+01	0.10000E-19	0.21600E+01	0.24350E+01
CTRSOAS	32.9020	-87.2500	160	74	06/24/2013 07:00	06/24/2013 07:59	0.21500E+01	0.29878E+01	0.21500E+01	0.10000E-19	0.21500E+01	0.29878E+01
CTRSOAS	32.9020	-87.2500	160	74	06/24/2013 08:00	06/24/2013 08:59	0.15900E+01	0.24380E+01	0.15900E+01	0.10000E-19	0.15900E+01	0.24380E+01
CTRSOAS	32.9020	-87.2500	160	74	06/24/2013 09:00	06/24/2013 09:59	0.13600E+01	0.17620E+01	0.13600E+01	0.10000E-19	0.13600E+01	0.17620E+01
CTRSOAS	32.9020	-87.2500	160	74	06/24/2013 10:00	06/24/2013 10:59	0.11000E+01	0.22940E+01	0.11000E+01	0.10000E-19	0.11000E+01	0.22940E+01
CTRSOAS	32.9020	-87.2500	160	74	06/24/2013 11:00	06/24/2013 11:59	0.13400E+01	0.24007E+01	0.13400E+01	0.10000E-19	0.13400E+01	0.24007E+01
CTRSOAS	32.9020	-87.2500	160	74	06/24/2013 12:00	06/24/2013 12:59	0.45200E+01	0.33521E+01	0.45200E+01	0.10000E-19	0.45200E+01	0.33521E+01
CTRSOAS	32.9020	-87.2500	160	74	06/24/2013 13:00	06/24/2013 13:59	0.60900E+01	0.36973E+01	0.60900E+01	0.10000E-19	0.60900E+01	0.36973E+01
CTRSOAS	32.9020	-87.2500	160	74	06/24/2013 14:00	06/24/2013 14:59	0.51800E+01	0.15756E+01	0.51800E+01	0.10000E-19	0.51800E+01	0.15756E+01
CTRSOAS	32.9020	-87.2500	160	74	06/24/2013 15:00	06/24/2013 15:59	0.44800E+01	0.12802E+01	0.44800E+01	0.10000E-19	0.44800E+01	0.12802E+01
CTRSOAS	32.9020	-87.2500	160	74	06/24/2013 16:00	06/24/2013 16:59	0.47100E+01	0.79715E+00	0.47100E+01	0.10000E-19	0.47100E+01	0.79715E+00
CTRSOAS	32.9020	-87.2500	160	74	06/24/2013 17:00	06/24/2013 17:59	0.44100E+01	0.51082E+00	0.44100E+01	0.10000E-19	0.44100E+01	0.51082E+00
CTRSOAS	32.9020	-87.2500	160	74	06/24/2013 18:00	06/24/2013 18:59	0.38300E+01	0.51084E+00	0.38300E+01	0.10000E-19	0.38300E+01	0.51084E+00
CTRSOAS	32.9020	-87.2500	160	74	06/24/2013 19:00	06/24/2013 19:59	0.44100E+01	0.45900E+00	0.44100E+01	0.10000E-19	0.44100E+01	0.45900E+00
CTRSOAS	32.9020	-87.2500	160	74	06/24/2013 20:00	06/24/2013 20:59	0.28600E+01	0.46059E+00	0.28600E+01	0.10000E-19	0.28600E+01	0.46059E+00
CTRSOAS	32.9020	-87.2500	160	74	06/24/2013 21:00	06/24/2013 21:59	0.21500E+01	0.42016E+00	0.21500E+01	0.10000E-19	0.21500E+01	0.42016E+00
CTRSOAS	32.9020	-87.2500	160	74	06/24/2013 22:00	06/24/2013 22:59	0.18400E+01	0.24067E+00	0.18400E+01	0.10000E-19	0.18400E+01	0.24067E+00
CTRSOAS	32.9020	-87.2500	160	74	06/24/2013 23:00	06/24/2013 23:59	0.18600E+01	0.19306E+00	0.18600E+01	0.10000E-19	0.18600E+01	0.19306E+00
CTRSOAS	32.9020	-87.2500	160	74	06/25/2013 00:00	06/25/2013 00:59	0.19800E+01	0.30223E+00	0.19800E+01	0.10000E-19	0.19800E+01	0.30223E+00
CTRSOAS	32.9020	-87.2500	160	74	06/25/2013 01:00	06/25/2013 01:59	0.27300E+01	0.44767E+00	0.27300E+01	0.10000E-19	0.27300E+01	0.44767E+00
CTRSOAS	32.9020	-87.2500	160	74	06/25/2013 02:00	06/25/2013 02:59	0.45000E+01	0.38399E+00	0.45000E+01	0.10000E-19	0.45000E+01	0.38399E+00
CTRSOAS	32.9020	-87.2500	160	74	06/25/2013 03:00	06/25/2013 03:59	0.44000E+01	0.45614E+00	0.44000E+01	0.10000E-19	0.44000E+01	0.45614E+00
CTRSOAS	32.9020	-87.2500	160	74	06/25/2013 04:00	06/25/2013 04:59	0.37100E+01	0.55497E+00	0.37100E+01	0.10000E-19	0.37100E+01	0.55497E+00
CTRSOAS	32.9020	-87.2500	160	74	06/25/2013 05:00	06/25/2013 05:59	0.30700E+01	0.49942E+00	0.30700E+01	0.10000E-19	0.30700E+01	0.49942E+00
CTRSOAS	32.9020	-87.2500	160	74	06/25/2013 06:00	06/25/2013 06:59	0.15500E+01	0.46360E+00	0.15500E+01	0.10000E-19	0.15500E+01	0.46360E+00
CTRSOAS	32.9020	-87.2500	160	74	06/25/2013 07:00	06/25/2013 07:59	0.19700E+01	0.45964E+00	0.19700E+01	0.10000E-19	0.19700E+01	0.45964E+00
CTRSOAS	32.9020	-87.2500	160	74	06/25/2013 08:00	06/25/2013 08:59	0.20900E+01	0.47460E+00	0.20900E+01	0.10000E-19	0.20900E+01	0.47460E+00
CTRSOAS	32.9020	-87.2500	160	74	06/25/2013 09:00	06/25/2013 09:59	0.15500E+01	0.49138E+00	0.15500E+01	0.10000E-19	0.15500E+01	0.49138E+00
CTRSOAS	32.9020	-87.2500	160	74	06/25/2013 10:00	06/25/2013 10:59	0.15200E+01	0.50591E+00	0.15200E+01	0.10000E-19	0.15200E+01	0.50591E+00
CTRSOAS	32.9020	-87.2500	160	74	06/25/2013 11:00	06/25/2013 11:59	0.21800E+01	0.53841E+00	0.21800E+01	0.10000E-19	0.21800E+01	0.53841E+00
CTRSOAS	32.9020	-87.2500	160	74	06/25/2013 12:00	06/25/2013 12:59	0.35200E+01	0.52399E+00	0.35200E+01	0.10000E-19	0.35200E+01	0.52399E+00
CTRSOAS	32.9020	-87.2500	160	74	06/25/2013 13:00	06/25/2013 13:59	0.11290E+02	0.51038E+00	0.11290E+02	0.10000E-19	0.11290E+02	0.51038E+00
CTRSOAS	32.9020	-87.2500	160	74	06/25/2013 14:00	06/25/2013 14:59	-999	0.72198E+00	-999	0.10000E-19	-999	0.72198E+00
CTRSOAS	32.9020	-87.2500	160	74	06/25/2013 15:00	06/25/2013 15:59	-999	0.72343E+00	-999	0.10000E-19	-999	0.72343E+00
CTRSOAS	32.9020	-87.2500	160	74	06/25/2013 16:00	06/25/2013 16:59	0.29000E+01	0.87929E+00	0.29000E+01	0.10000E-19	0.29000E+01	0.87929E+00
CTRSOAS	32.9020	-87.2500	160	74	06/25/2013 17:00	06/25/2013 17:59	0.28400E+01	0.71465E+00	0.28400E+01	0.10000E-19	0.28400E+01	0.71465E+00
CTRSOAS	32.9020	-87.2500	160	74	06/25/2013 18:00	06/25/2013 18:59	0.11700E+01	0.38001E+00	0.11700E+01	0.10000E-19	0.11700E+01	0.38001E+00
CTRSOAS	32.9020	-87.2500	160	74	06/25/2013 19:00	06/25/2013 19:59	0.65000E+00	0.17810E+00	0.65000E+00	0.10000E-19	0.65000E+00	0.17810E+00
CTRSOAS	32.9020	-87.2500	160	74	06/25/2013 20:00	06/25/2013 20:59	0.70000E+00	0.16348E+00	0.70000E+00	0.10000E-19	0.70000E+00	0.16348E+00
CTRSOAS	32.9020	-87.2500	160	74	06/25/2013 21:00	06/25/2013 21:59	0.62000E+00	0.13959E+00	0.62000E+00	0.10000E-19	0.62000E+00	0.13959E+00
CTRSOAS	32.9020	-87.2500	160	74	06/25/2013 22:00	06/25/2013 22:59	0.10800E+01	0.13760E+00	0.10800E+01	0.10000E-19	0.10800E+01	0.13760E+00
CTRSOAS	32.9020	-87.2500	160	74	06/25/2013 23:00	06/25/2013 23:59	0.71000E+00	0.24934E+00	0.71000E+00	0.10000E-19	0.71000E+00	0.24934E+00
CTRSOAS	32.9020	-87.2500	160	74	06/26/2013 00:00	06/26/2013 00:59	0.96000E+00	0.50898E+00	0.96000E+00	0.10000E-19	0.96000E+00	0.50898E+00
CTRSOAS	32.9020	-87.2500	160	74	06/26/2013 01:00	06/26/2013 01:59	0.19300E+01	0.63570E+00	0.19300E+01	0.10000E-19	0.19300E+01	0.63570E+00
CTRSOAS	32.9020	-87.2500	160	74	06/26/2013 02:00	06/26/2013 02:59	0.39700E+01	0.13054E+01	0.39700E+01	0.10000E-19	0.39700E+01	0.13054E+01
CTRSOAS	32.9020	-87.2500	160	74	06/26/2013 03:00	06/26/2013 03:59	0.59000E+01	0.19117E+01	0.59000E+01	0.10000E-19	0.59000E+01	0.19117E+01
CTRSOAS	32.9020	-87.2500	160	74	06/26/2013 04:00	06/26/2013 04:59	0.65600E+01	0.24314E+01	0.65600E+01	0.10000E-19	0.65600E+01	0.24314E+01
CTRSOAS	32.9020	-87.2500	160	74	06/26/2013 05:00	06/26/2013 05:59	0.74600E+01	0.36490E+01	0.74600E+01	0.10000E-19	0.74600E+01	0.36490E+01
CTRSOAS	32.9020	-87.2500	160	74	06/26/2013 06:00	06/26/2013 06:59	0.74000E+01	0.40923E+01	0.74000E+01	0.10000E-19	0.74000E+01	0.40923E+01
CTRSOAS	32.9020	-87.2500	160	74	06/26/2013 07:00	06/26/2013 07:59	0.69300E+01	0.44380E+00	0.69300E+01	0.10000E-19	0.69300E+01	0.44380E+00
CTRSOAS	32.9020	-87.2500	160	74	06/26/2013 08:00	06/26/2013 08:59	0.62300E+01	0.16077E+01	0.62300E+01	0.10000E-19	0.62300E+01	0.16077E+01
CTRSOAS	32.9020	-87.2500	160	74	06/26/2013 09:00	06/26/2013 09:59	0.60900E+01	0.29191E+01	0.60900E+01	0.10000E-19	0.60900E+01	0.29191E+01
CTRSOAS	32.9020	-87.2500	160	74	06/26/2013 10:00	06/26/2013 10:59	0.54600E+01	0.32430E+01	0.54600E+01	0.10000E-19	0.54600E+01	0.32430E+01
CTRSOAS	32.9020	-87.2500	160	74	06/26/2013 11:00	06/26/2013 11:59	0.72700E+01	0.41280E+01	0.72700E+01	0.10000E-19	0.72700E+01	0.41280E+01
CTRSOAS	32.9020	-87.2500	160	74	06/26/2013 12:00	06/26/2013 12:59	0.12140E+02	0.22774E+01	0.12140E+02	0.10000E-19	0.12140E+02	0.22774E+01
CTRSOAS	32.9020	-87.2500	160	74	06/26/2013 13:00	06/26/2013 13:59	0.11960E+02	0.19688E+01	0.11960E+02	0.10000E-19	0.11960E+02	0.19688E+01
CTRSOAS	32.9020	-87.2500	160	74	06/26/2013 14:00	06/26/2013 14:59	0.69100E+01	0.20974E+01	0.69100E+01	0.10000E-19	0.69100E+01	0.20974E+01
CTRSOAS	32.9020	-87.2500	160	74	06/26/2013 15:00	06/26/2013 15:59	0.32200E+01	0.31802E+01	0.32200E+01	0.10000E-19	0.32200E+01	0.31802E+01
CTRSOAS	32.9020	-87.2500	160	74	06/26/2013 16:00	06/26/2013 16:59	0.20800E+01	0.30510E+01	0.20800E+01	0.10000E-19	0.20800E+01	0.30510E+01
CTRSOAS	32.9020	-87.2500	160	74	06/26/2013 17:00	06/26/2013 17:59	0.21100E+01	0.27113E+01	0.21100E+01	0.10000E-19	0.21100E+01	0.27113E+01
CTRSOAS	32.9020	-87.2500	160	74	06/26/2013 18:00	06/26/2013 18:59	0.18300E+01	0.30102E+01	0.18300E+01	0.10000E-19	0.18300E+01	0.30102E+01
CTRSOAS	32.9020	-87.2500	160	74	06/26/2013 19:00	06/26/2013 19:59	0.22600E+01	0.28518E+01	0.22600E+01	0.10000E-19	0.22600E+01	0.28518E+01
CTRSOAS	32.9020	-87.2500	160	74	06/26/2013 20:00	06/26/2013 20:59	0.29900E+01	0.25491E+01	0.29900E+01	0.10000E-19	0.29900E+01	0.25491E+01
CTRSOAS	32.9020	-87.2500	160	74	06/26/2013 21:00	06/26/2013 21:59	0.23700E+01	0.19043E+01	0.23700E+01	0.10000E-19	0.23700E+01	0.19043E+01
CTRSOAS	32.9020	-87.2500	160	74	06/26/2013 22:00	06/26/2013 22:59	0.21700E+01	0.10479E+01	0.21700E+01	0.10000E-19	0.21700E+01	0.10479E+01
CTRSOAS	32.9020	-87.2500	160	74	06/26/2013 23:00	06/26/2013 23:59	0.11100E+01	0.87080E+00	0.11100E+01	0.10000E-19	0.11100E+01	0.87080E+00
CTRSOAS	32.9020	-87.2500	160	74	06/27/2013 00:00	06/27/2013 00:59	0.13200E+01	0.99896E+00	0.13200E+01	0.10000E-19	0.13200E+01	0.99896E+00
CTRSOAS	32.9020	-87.2500	160	74	06/27/2013 01:00	06/27/2013 01:59	0.31200E+01	0.11385E+01	0.31200E+01	0.10000E-19	0.31200E+01	0.11385E+01
CTRSOAS	32.9020	-87.2500	160	74	06/27/2013 02:00	06/27/2013 02:59	0.49100E+01	0.11702E+01	0.49100E+01	0.10000E-19	0.49100E+01	0.11702E+01
CTRSOAS	32.9020	-87.2500	160	74	06/27/2013 03:00	06/27/2013 03:59	0.56800E+01	0.11242E+01	0.56800E+01	0.10000E-19	0.56800E+01	0.11242E+01
CTRSOAS	32.9020	-87.2500	160	74	06/27/2013 04:00	06/27/2013 04:59	0.59600E+01	0.31804E+01	0.59600E+01	0.10000E-19	0.59600E+01	0.31804E+01
CTRSOAS	32.9020	-87.2500	160	74	06/27/2013 05:00	06/27/2013 05:59	0.72700E+01	0.58753E+01	0.72700E+01	0.10000E-19	0.72700E+01	0.58753E+01
CTRSOAS	32.9020	-87.2500	160	74	06/27/2013 06:00	06/27/2013 06:59	0.77600E+01	0.13651E+02	0.77600E+01	0.10000E-19	0.77600E+01	0.13651E+02
CTRSOAS	32.9020	-87.2500	160	74	06/27/2013 07:00	06/27/2013 07:59	0.10910E+02	0.10909E+02	0.10910E+02	0.10000E-19	0.10910E+02	0.10909E+02
CTRSOAS	32.9020	-87.2500	160	74	06/27/2013 08:00	06/27/2013 08:59	0.88500E+01	0.10983E+02	0.88500E+01	0.10000E-19	0.88500E+01	0.10983E+02
CTRSOAS	32.9020	-87.2500	160	74	06/27/2013 09:00	06/27/2013 09:59	0.96700E+01	0.36403E+01	0.96700E+01	0.10000E-19	0.96700E+01	0.36403E+01
CTRSOAS	32.9020	-87.2500	160	74	06/27/2013 10:00	06/27/2013 10:59	0.88600E+01	0.29849E+01	0.88600E+01	0.10000E-19	0.88600E+01	0.29849E+01
CTRSOAS	32.9020	-87.2500	160	74	06/27/2013 11:00	06/27/2013 11:59	0.93700E+01	0.31120E+01	0.93700E+01	0.10000E-19	0.93700E+01	0.31120E+01
CTRSOAS	32.9020	-87.2500	160	74	06/27/2013 12:00	06/27/2013 12:59	0.12300E+02	0.29145E+01	0.12300E+02	0.10000E-19	0.12300E+02	0.29145E+01
CTRSOAS	32.9020	-87.2500	160	74	06/27/2013 13:00	06/27/2013 13:59	0.10200E+02	0.18344E+01	0.10200E+02	0.10000E-19	0.10200E+02	0.18344E+01
CTRSOAS	32.9020	-87.2500	160	74	06/27/2013 14:00	06/27/2013 14:59	0.67000E+01	0.17896E+01	0.67000E+01	0.10000E-19	0.67000E+01	0.17896E+01
CTRSOAS	32.9020	-87.2500	160	74	06/27/2013 15:00	06/27/2013 15:59	0.49000E+01	0.12051E+01	0.49000E+01	0.10000E-19	0.49000E+01	0.12051E+01
CTRSOAS	32.9020	-87.2500	160	74	06/27/2013 16:00	06/27/2013 16:59	0.34100E+01	0.55526E+00	0.34100E+01	0.10000E-19	0.34100E+01	0.55526E+00
CTRSOAS	32.9020	-87.2500	160	74	06/27/2013 17:00	06/27/2013 17:59	0.24500E+01	0.54391E+00	0.24500E+01	0.10000E-19	0.24500E+01	0.54391E+00
CTRSOAS	32.9020	-87.2500	160	74	06/27/2013 18:00	06/27/2013 18:59	0.25400E+01	0.46885E+00	0.25400E+01	0.10000E-19	0.25400E+01	0.46885E+00
CTRSOAS	32.9020	-87.2500	160	74	06/27/2013 19:00	06/27/2013 19:59	0.27800E+01	0.41599E+00	0.27800E+01	0.10000E-19	0.27800E+01	0.41599E+00
CTRSOAS	32.9020	-87.2500	160	74	06/27/2013 20:00	06/27/2013 20:59	0.24500E+01	0.41592E+00	0.24500E+01	0.10000E-19	0.24500E+01	0.41592E+00
CTRSOAS	32.9020	-87.2500	160	74	06/27/2013 21:00	06/27/2013 21:59	0.24400E+01	0.46416E+00	0.24400E+01	0.10000E-19	0.24400E+01	0.46416E+00
CTRSOAS	32.9020	-87.2500	160	74	06/27/2013 22:00	06/27/2013 22:59	0.23700E+01	0.54519E+00	0.23700E+01	0.10000E-19	0.23700E+01	0.54519E+00
CTRSOAS	32.9020	-87.2500	160	74	06/27/2013 23:00	06/27/2013 23:59	0.27900E+01	0.65145E+00	0.27900E+01	0.10000E-19	0.27900E+01	0.65145E+00
CTRSOAS	32.9020	-87.2500	160	74	06/28/2013 00:00	06/28/2013 00:59	0.34500E+01	0.71114E+00	0.34500E+01	0.10000E-19	0.34500E+01	0.71114E+00
CTRSOAS	32.9020	-87.2500	160	74	06/28/2013 01:00	06/28/2013 01:59	0.56300E+01	0.73438E+00	0.56300E+01	0.10000E-19	0.56300E+01	0.73438E+00
CTRSOAS	32.9020	-87.2500	160	74	06/28/2013 02:00	06/28/2013 02:59	0.82200E+01	0.14223E+01	0.82200E+01	0.10000E-19	0.82200E+01	0.14223E+01
CTRSOAS	32.9020	-87.2500	160	74	06/28/2013 03:00	06/28/2013 03:59	0.10290E+02	0.23455E+01	0.10290E+02	0.10000E-19	0.10290E+02	0.23455E+01
CTRSOAS	32.9020	-87.2500	160	74	06/28/2013 04:00	06/28/2013 04:59	0.99700E+01	0.22990E+01	0.99700E+01	0.10000E-19	0.99700E+01	0.22990E+01
CTRSOAS	32.9020	-87.2500	160	74	06/28/2013 05:00	06/28/2013 05:59	0.67500E+01	0.17635E+01	0.67500E+01	0.10000E-19	0.67500E+01	0.17635E+01
CTRSOAS	32.9020	-87.2500	160	74	06/28/2013 06:00	06/28/2013 06:59	0.85500E+01	0.17555E+01	0.85500E+01	0.10000E-19	0.85500E+01	0.17555E+01
CTRSOAS	32.9020	-87.2500	160	74	06/28/2013 07:00	06/28/2013 07:59	0.11810E+02	0.18840E+01	0.11810E+02	0.10000E-19	0.11810E+02	0.18840E+01
CTRSOAS	32.9020	-87.2500	160	74	06/28/2013 08:00	06/28/2013 08:59	0.11390E+02	0.19398E+01	0.11390E+02	0.10000E-19	0.11390E+02	0.19398E+01
CTRSOAS	32.9020	-87.2500	160	74	06/28/2013 09:00	06/28/2013 09:59	0.11940E+02	0.19514E+01	0.11940E+02	0.10000E-19	0.11940E+02	0.19514E+01
CTRSOAS	32.9020	-87.2500	160	74	06/28/2013 10:00	06/28/2013 10:59	0.11500E+02	0.19273E+01	0.11500E+02	0.10000E-19	0.11500E+02	0.19273E+01
CTRSOAS	32.9020	-87.2500	160	74	06/28/2013 11:00	06/28/2013 11:59	0.11780E+02	0.17102E+01	0.11780E+02	0.10000E-19	0.11780E+02	0.17102E+01
CTRSOAS	32.9020	-87.2500	160	74	06/28/2013 12:00	06/28/2013 12:59	0.11420E+02	0.12602E+01	0.11420E+02	0.10000E-19	0.11420E+02	0.12602E+01
CTRSOAS	32.9020	-87.2500	160	74	06/28/2013 13:00	06/28/2013 13:59	0.94500E+01	0.94885E+00	0.94500E+01	0.10000E-19	0.94500E+01	0.94885E+00
CTRSOAS	32.9020	-87.2500	160	74	06/28/2013 14:00	06/28/2013 14:59	0.56500E+01	0.76652E+00	0.56500E+01	0.10000E-19	0.56500E+01	0.76652E+00
CTRSOAS	32.9020	-87.2500	160	74	06/28/2013 15:00	06/28/2013 15:59	0.39200E+01	0.56813E+00	0.39200E+01	0.10000E-19	0.39200E+01	0.56813E+00
CTRSOAS	32.9020	-87.2500	160	74	06/28/2013 16:00	06/28/2013 16:59	0.37200E+01	0.60884E+00	0.37200E+01	0.10000E-19	0.37200E+01	0.60884E+00
CTRSOAS	32.9020	-87.2500	160	74	06/28/2013 17:00	06/28/2013 17:59	0.53200E+01	0.57200E+00	0.53200E+01	0.10000E-19	0.53200E+01	0.57200E+00
CTRSOAS	32.9020	-87.2500	160	74	06/28/2013 18:00	06/28/2013 18:59	0.56200E+01	0.44410E+00	0.56200E+01	0.10000E-19	0.56200E+01	0.44410E+00
CTRSOAS	32.9020	-87.2500	160	74	06/28/2013 19:00	06/28/2013 19:59	0.63900E+01	0.39043E+00	0.63900E+01	0.10000E-19	0.63900E+01	0.39043E+00
CTRSOAS	32.9020	-87.2500	160	74	06/28/2013 20:00	06/28/2013 20:59	0.56600E+01	0.41948E+00	0.56600E+01	0.10000E-19	0.56600E+01	0.41948E+00
CTRSOAS	32.9020	-87.2500	160	74	06/28/2013 21:00	06/28/2013 21:59	0.53700E+01	0.49672E+00	0.53700E+01	0.10000E-19	0.53700E+01	0.49672E+00
CTRSOAS	32.9020	-87.2500	160	74	06/28/2013 22:00	06/28/2013 22:59	0.45100E+01	0.59133E+00	0.45100E+01	0.10000E-19	0.45100E+01	0.59133E+00
CTRSOAS	32.9020	-87.2500	160	74	06/28/2013 23:00	06/28/2013 23:59	0.30300E+01	0.77573E+00	0.30300E+01	0.10000E-19	0.30300E+01	0.77573E+00
CTRSOAS	32.9020	-87.2500	160	74	06/29/2013 00:00	06/29/2013 00:59	0.39700E+01	0.10938E+01	0.39700E+01	0.10000E-19	0.39700E+01	0.10938E+01
CTRSOAS	32.9020	-87.2500	160	74	06/29/2013 01:00	06/29/2013 01:59	0.34200E+01	0.22175E+01	0.34200E+01	0.10000E-19	0.34200E+01	0.22175E+01
CTRSOAS	32.9020	-87.2500	160	74	06/29/2013 02:00	06/29/2013 02:59	0.38500E+01	0.35925E+01	0.38500E+01	0.10000E-19	0.38500E+01	0.35925E+01
CTRSOAS	32.9020	-87.2500	160	74	06/29/2013 03:00	06/29/2013 03:59	0.31200E+01	0.40745E+01	0.31200E+01	0.10000E-19	0.31200E+01	0.40745E+01
CTRSOAS	32.9020	-87.2500	160	74	06/29/2013 04:00	06/29/2013 04:59	0.47700E+01	0.36987E+01	0.47700E+01	0.10000E-19	0.47700E+01	0.36987E+01
CTRSOAS	32.9020	-87.2500	160	74	06/29/2013 05:00	06/29/2013 05:59	0.44800E+01	0.67438E+01	0.44800E+01	0.10000E-19	0.44800E+01	0.67438E+01
CTRSOAS	32.9020	-87.2500	160	74	06/29/2013 06:00	06/29/2013 06:59	0.43400E+01	0.94788E+01	0.43400E+01	0.10000E-19	0.43400E+01	0.94788E+01
CTRSOAS	32.9020	-87.2500	160	74	06/29/2013 07:00	06/29/2013 07:59	0.31800E+01	0.10663E+02	0.31800E+01	0.10000E-19	0.31800E+01	0.10663E+02
CTRSOAS	32.9020	-87.2500	160	74	06/29/2013 08:00	06/29/2013 08:59	0.43000E+01	0.10078E+02	0.43000E+01	0.10000E-19	0.43000E+01	0.10078E+02
CTRSOAS	32.9020	-87.2500	160	74	06/29/2013 09:00	06/29/2013 09:59	0.48900E+01	0.62954E+01	0.48900E+01	0.10000E-19	0.48900E+01	0.62954E+01
CTRSOAS	32.9020	-87.2500	160	74	06/29/2013 10:00	06/29/2013 10:59	0.43900E+01	0.44876E+01	0.43900E+01	0.10000E-19	0.43900E+01	0.44876E+01
CTRSOAS	32.9020	-87.2500	160	74	06/29/2013 11:00	06/29/2013 11:59	0.42500E+01	0.53291E+01	0.42500E+01	0.10000E-19	0.42500E+01	0.53291E+01
CTRSOAS	32.9020	-87.2500	160	74	06/29/2013 12:00	06/29/2013 12:59	0.78600E+01	0.33527E+01	0.78600E+01	0.10000E-19	0.78600E+01	0.33527E+01
CTRSOAS	32.9020	-87.2500	160	74	06/29/2013 13:00	06/29/2013 13:59	0.77500E+01	0.97494E+00	0.77500E+01	0.10000E-19	0.77500E+01	0.97494E+00
CTRSOAS	32.9020	-87.2500	160	74	06/29/2013 14:00	06/29/2013 14:59	0.58900E+01	0.60073E+00	0.58900E+01	0.10000E-19	0.58900E+01	0.60073E+00
CTRSOAS	32.9020	-87.2500	160	74	06/29/2013 15:00	06/29/2013 15:59	-999	0.48409E+00	-999	0.10000E-19	-999	0.48409E+00
CTRSOAS	32.9020	-87.2500	160	74	06/29/2013 16:00	06/29/2013 16:59	0.24100E+01	0.48545E+00	0.24100E+01	0.10000E-19	0.24100E+01	0.48545E+00
CTRSOAS	32.9020	-87.2500	160	74	06/29/2013 17:00	06/29/2013 17:59	0.14500E+01	0.52900E+00	0.14500E+01	0.10000E-19	0.14500E+01	0.52900E+00
CTRSOAS	32.9020	-87.2500	160	74	06/29/2013 18:00	06/29/2013 18:59	0.10600E+01	0.57741E+00	0.10600E+01	0.10000E-19	0.10600E+01	0.57741E+00
CTRSOAS	32.9020	-87.2500	160	74	06/29/2013 19:00	06/29/2013 19:59	0.70000E+00	0.60748E+00	0.70000E+00	0.10000E-19	0.70000E+00	0.60748E+00
CTRSOAS	32.9020	-87.2500	160	74	06/29/2013 20:00	06/29/2013 20:59	0.48000E+00	0.58627E+00	0.48000E+00	0.10000E-19	0.48000E+00	0.58627E+00
CTRSOAS	32.9020	-87.2500	160	74	06/29/2013 21:00	06/29/2013 21:59	0.15000E+00	0.47748E+00	0.15000E+00	0.10000E-19	0.15000E+00	0.47748E+00
CTRSOAS	32.9020	-87.2500	160	74	06/29/2013 22:00	06/29/2013 22:59	0.16000E+00	0.39190E+00	0.16000E+00	0.10000E-19	0.16000E+00	0.39190E+00
CTRSOAS	32.9020	-87.2500	160	74	06/29/2013 23:00	06/29/2013 23:59	0.11300E+01	0.43189E+00	0.11300E+01	0.10000E-19	0.11300E+01	0.43189E+00
CTRSOAS	32.9020	-87.2500	160	74	06/30/2013 00:00	06/30/2013 00:59	0.21800E+01	0.51588E+00	0.21800E+01	0.10000E-19	0.21800E+01	0.51588E+00
CTRSOAS	32.9020	-87.2500	160	74	06/30/2013 01:00	06/30/2013 01:59	0.33300E+01	0.49882E+00	0.33300E+01	0.10000E-19	0.33300E+01	0.49882E+00
CTRSOAS	32.9020	-87.2500	160	74	06/30/2013 02:00	06/30/2013 02:59	0.58600E+01	0.43770E+00	0.58600E+01	0.10000E-19	0.58600E+01	0.43770E+00
CTRSOAS	32.9020	-87.2500	160	74	06/30/2013 03:00	06/30/2013 03:59	0.61000E+01	0.42092E+00	0.61000E+01	0.10000E-19	0.61000E+01	0.42092E+00
CTRSOAS	32.9020	-87.2500	160	74	06/30/2013 04:00	06/30/2013 04:59	0.76700E+01	0.42460E+00	0.76700E+01	0.10000E-19	0.76700E+01	0.42460E+00
CTRSOAS	32.9020	-87.2500	160	74	06/30/2013 05:00	06/30/2013 05:59	0.63900E+01	0.42580E+00	0.63900E+01	0.10000E-19	0.63900E+01	0.42580E+00
CTRSOAS	32.9020	-87.2500	160	74	06/30/2013 06:00	06/30/2013 06:59	0.53900E+01	0.43687E+00	0.53900E+01	0.10000E-19	0.53900E+01	0.43687E+00
CTRSOAS	32.9020	-87.2500	160	74	06/30/2013 07:00	06/30/2013 07:59	0.61900E+01	0.44935E+00	0.61900E+01	0.10000E-19	0.61900E+01	0.44935E+00
CTRSOAS	32.9020	-87.2500	160	74	06/30/2013 08:00	06/30/2013 08:59	0.73500E+01	0.46541E+00	0.73500E+01	0.10000E-19	0.73500E+01	0.46541E+00
CTRSOAS	32.9020	-87.2500	160	74	06/30/2013 09:00	06/30/2013 09:59	0.63300E+01	0.49425E+00	0.63300E+01	0.10000E-19	0.63300E+01	0.49425E+00
CTRSOAS	32.9020	-87.2500	160	74	06/30/2013 10:00	06/30/2013 10:59	0.54300E+01	0.56616E+00	0.54300E+01	0.10000E-19	0.54300E+01	0.56616E+00
CTRSOAS	32.9020	-87.2500	160	74	06/30/2013 11:00	06/30/2013 11:59	0.74400E+01	0.80659E+00	0.74400E+01	0.10000E-19	0.74400E+01	0.80659E+00
CTRSOAS	32.9020	-87.2500	160	74	06/30/2013 12:00	06/30/2013 12:59	0.92000E+01	0.11042E+01	0.92000E+01	0.10000E-19	0.92000E+01	0.11042E+01
CTRSOAS	32.9020	-87.2500	160	74	06/30/2013 13:00	06/30/2013 13:59	0.12060E+02	0.93794E+00	0.12060E+02	0.10000E-19	0.12060E+02	0.93794E+00
CTRSOAS	32.9020	-87.2500	160	74	06/30/2013 14:00	06/30/2013 14:59	0.54300E+01	0.44330E+00	0.54300E+01	0.10000E-19	0.54300E+01	0.44330E+00
CTRSOAS	32.9020	-87.2500	160	74	06/30/2013 15:00	06/30/2013 15:59	0.17200E+01	0.16269E+00	0.17200E+01	0.10000E-19	0.17200E+01	0.16269E+00
CTRSOAS	32.9020	-87.2500	160	74	06/30/2013 16:00	06/30/2013 16:59	0.16000E+00	0.10291E+00	0.16000E+00	0.10000E-19	0.16000E+00	0.10291E+00
CTRSOAS	32.9020	-87.2500	160	74	06/30/2013 17:00	06/30/2013 17:59	0.00000E+00	0.13891E+00	0.00000E+00	0.10000E-19	0.00000E+00	0.13891E+00
CTRSOAS	32.9020	-87.2500	160	74	06/30/2013 18:00	06/30/2013 18:59	0.00000E+00	0.16021E+00	0.00000E+00	0.10000E-19	0.00000E+00	0.16021E+00
CTRSOAS	32.9020	-87.2500	160	74	06/30/2013 19:00	06/30/2013 19:59	0.50000E-01	0.19286E+00	0.50000E-01	0.10000E-19	0.50000E-01	0.19286E+00
CTRSOAS	32.9020	-87.2500	160	74	06/30/2013 20:00	06/30/2013 20:59	0.10000E+00	0.26592E+00	0.10000E+00	0.10000E-19	0.10000E+00	0.26592E+00
CTRSOAS	32.9020	-87.2500	160	74	06/30/2013 21:00	06/30/2013 21:59	0.00000E+00	0.33932E+00	0.00000E+00	0.10000E-19	0.00000E+00	0.33932E+00
CTRSOAS	32.9020	-87.2500	160	74	06/30/2013 22:00	06/30/2013 22:59	0.28000E+00	0.41559E+00	0.28000E+00	0.10000E-19	0.28000E+00	0.41559E+00
CTRSOAS	32.9020	-87.2500	160	74	06/30/2013 23:00	06/30/2013 23:59	0.75000E+00	0.53189E+00	0.75000E+00	0.10000E-19	0.75000E+00	0.53189E+00
