# Supplementary material for: On the implications of aerosol liquid water and phase separation for organic aerosol mass
Source: Atmos Chem Phys. Author manuscript; Available in PMC 2018 Aug 22. (PMC6104851; doi:10.5194/acp-17-343-2017)
Supplement: Supp [file NIHMS982683-supplement-Supp.zip › acpdata/figure11/S-A09_SOASsvdma_20130715_R0-Waterdata.OUT.0526hlawuporgwater.csv]

Observed values read from file:/work/MOD3DEV/has/southeast/obs_data/sitecmp_obs/ctr/S-A09_SOASsvdma_20130715_R0-Waterdata.csv
Modeled values read from file:/work/MOD3DEV/has/southeast/soas2013/postprocessing/20160606set/output/CCTM_saprc07tic_0526hlawuporgwater_isoprene.aconc.06
SiteId	Latitude	Longitude	Column	Row	Time On	Time Off	AH2OJ	AH2OJ	AORGH2OJ	AORGH2OJ	AH2OTOTJ	AH2OTOTJ
	(deg)	(deg)			(MM/DD/YYYY hh:mm)	(MM/DD/YYYY hh:mm)	ug/m3	ug/m3	ug/m3	ug/m3	ug/m3	ug/m3
							Observed	Modeled	Observed	Modeled	Observed	Modeled
CTRSOAS	32.9020	-87.2500	160	74	06/03/2013 00:00	06/03/2013 00:59	0.22900E+00	0.21979E+01	0.22900E+00	0.11219E+01	0.22900E+00	0.33198E+01
CTRSOAS	32.9020	-87.2500	160	74	06/03/2013 01:00	06/03/2013 01:59	0.67460E+00	0.23877E+01	0.67460E+00	0.21746E+01	0.67460E+00	0.45623E+01
CTRSOAS	32.9020	-87.2500	160	74	06/03/2013 02:00	06/03/2013 02:59	0.82220E+00	0.33742E+01	0.82220E+00	0.48773E+01	0.82220E+00	0.82515E+01
CTRSOAS	32.9020	-87.2500	160	74	06/03/2013 03:00	06/03/2013 03:59	0.73290E+00	0.41889E+01	0.73290E+00	0.93844E+01	0.73290E+00	0.13573E+02
CTRSOAS	32.9020	-87.2500	160	74	06/03/2013 04:00	06/03/2013 04:59	0.10272E+01	0.35191E+01	0.10272E+01	0.15931E+02	0.10272E+01	0.19450E+02
CTRSOAS	32.9020	-87.2500	160	74	06/03/2013 05:00	06/03/2013 05:59	0.99640E+00	0.24698E+01	0.99640E+00	0.26757E+02	0.99640E+00	0.29227E+02
CTRSOAS	32.9020	-87.2500	160	74	06/03/2013 06:00	06/03/2013 06:59	0.62200E+00	0.22234E+01	0.62200E+00	0.36552E+02	0.62200E+00	0.38775E+02
CTRSOAS	32.9020	-87.2500	160	74	06/03/2013 07:00	06/03/2013 07:59	0.44560E+00	0.25034E+01	0.44560E+00	0.29947E+02	0.44560E+00	0.32450E+02
CTRSOAS	32.9020	-87.2500	160	74	06/03/2013 08:00	06/03/2013 08:59	0.23480E+00	0.28954E+01	0.23480E+00	0.14001E+02	0.23480E+00	0.16896E+02
CTRSOAS	32.9020	-87.2500	160	74	06/03/2013 09:00	06/03/2013 09:59	0.11643E+01	0.18434E+01	0.11643E+01	0.88023E+01	0.11643E+01	0.10646E+02
CTRSOAS	32.9020	-87.2500	160	74	06/03/2013 10:00	06/03/2013 10:59	0.11822E+01	0.15692E+01	0.11822E+01	0.72696E+01	0.11822E+01	0.88388E+01
CTRSOAS	32.9020	-87.2500	160	74	06/03/2013 11:00	06/03/2013 11:59	0.21413E+01	0.16744E+01	0.21413E+01	0.61787E+01	0.21413E+01	0.78532E+01
CTRSOAS	32.9020	-87.2500	160	74	06/03/2013 12:00	06/03/2013 12:59	0.27093E+01	0.13450E+01	0.27093E+01	0.34937E+01	0.27093E+01	0.48387E+01
CTRSOAS	32.9020	-87.2500	160	74	06/03/2013 13:00	06/03/2013 13:59	0.16487E+01	0.10422E+01	0.16487E+01	0.19703E+01	0.16487E+01	0.30126E+01
CTRSOAS	32.9020	-87.2500	160	74	06/03/2013 14:00	06/03/2013 14:59	-999	0.10064E+01	-999	0.18785E+01	-999	0.28850E+01
CTRSOAS	32.9020	-87.2500	160	74	06/03/2013 15:00	06/03/2013 15:59	0.56080E+00	0.10344E+01	0.56080E+00	0.16129E+01	0.56080E+00	0.26473E+01
CTRSOAS	32.9020	-87.2500	160	74	06/03/2013 16:00	06/03/2013 16:59	0.75970E+00	0.10339E+01	0.75970E+00	0.12593E+01	0.75970E+00	0.22932E+01
CTRSOAS	32.9020	-87.2500	160	74	06/03/2013 17:00	06/03/2013 17:59	0.16546E+01	0.82061E+00	0.16546E+01	0.86839E+00	0.16546E+01	0.16890E+01
CTRSOAS	32.9020	-87.2500	160	74	06/03/2013 18:00	06/03/2013 18:59	0.15891E+01	0.70164E+00	0.15891E+01	0.65974E+00	0.15891E+01	0.13614E+01
CTRSOAS	32.9020	-87.2500	160	74	06/03/2013 19:00	06/03/2013 19:59	0.13070E+01	0.64949E+00	0.13070E+01	0.46846E+00	0.13070E+01	0.11180E+01
CTRSOAS	32.9020	-87.2500	160	74	06/03/2013 20:00	06/03/2013 20:59	0.17826E+01	0.61350E+00	0.17826E+01	0.39391E+00	0.17826E+01	0.10074E+01
CTRSOAS	32.9020	-87.2500	160	74	06/03/2013 21:00	06/03/2013 21:59	0.27140E+01	0.59783E+00	0.27140E+01	0.40395E+00	0.27140E+01	0.10018E+01
CTRSOAS	32.9020	-87.2500	160	74	06/03/2013 22:00	06/03/2013 22:59	0.18984E+01	0.64027E+00	0.18984E+01	0.45552E+00	0.18984E+01	0.10958E+01
CTRSOAS	32.9020	-87.2500	160	74	06/03/2013 23:00	06/03/2013 23:59	0.15096E+01	0.73202E+00	0.15096E+01	0.55784E+00	0.15096E+01	0.12899E+01
CTRSOAS	32.9020	-87.2500	160	74	06/04/2013 00:00	06/04/2013 00:59	0.88450E+00	0.10175E+01	0.88450E+00	0.85383E+00	0.88450E+00	0.18713E+01
CTRSOAS	32.9020	-87.2500	160	74	06/04/2013 01:00	06/04/2013 01:59	0.28227E+01	0.16550E+01	0.28227E+01	0.16014E+01	0.28227E+01	0.32564E+01
CTRSOAS	32.9020	-87.2500	160	74	06/04/2013 02:00	06/04/2013 02:59	0.93770E+00	0.30702E+01	0.93770E+00	0.25218E+01	0.93770E+00	0.55920E+01
CTRSOAS	32.9020	-87.2500	160	74	06/04/2013 03:00	06/04/2013 03:59	0.31011E+01	0.41585E+01	0.31011E+01	0.24467E+01	0.31011E+01	0.66053E+01
CTRSOAS	32.9020	-87.2500	160	74	06/04/2013 04:00	06/04/2013 04:59	0.32217E+01	0.35001E+01	0.32217E+01	0.15825E+01	0.32217E+01	0.50825E+01
CTRSOAS	32.9020	-87.2500	160	74	06/04/2013 05:00	06/04/2013 05:59	0.28705E+01	0.30546E+01	0.28705E+01	0.11692E+01	0.28705E+01	0.42238E+01
CTRSOAS	32.9020	-87.2500	160	74	06/04/2013 06:00	06/04/2013 06:59	0.37272E+01	0.33583E+01	0.37272E+01	0.12494E+01	0.37272E+01	0.46078E+01
CTRSOAS	32.9020	-87.2500	160	74	06/04/2013 07:00	06/04/2013 07:59	0.38742E+01	0.37556E+01	0.38742E+01	0.13987E+01	0.38742E+01	0.51544E+01
CTRSOAS	32.9020	-87.2500	160	74	06/04/2013 08:00	06/04/2013 08:59	0.45824E+01	0.37962E+01	0.45824E+01	0.14073E+01	0.45824E+01	0.52035E+01
CTRSOAS	32.9020	-87.2500	160	74	06/04/2013 09:00	06/04/2013 09:59	0.64026E+01	0.38880E+01	0.64026E+01	0.14154E+01	0.64026E+01	0.53034E+01
CTRSOAS	32.9020	-87.2500	160	74	06/04/2013 10:00	06/04/2013 10:59	0.57705E+01	0.39367E+01	0.57705E+01	0.15026E+01	0.57705E+01	0.54393E+01
CTRSOAS	32.9020	-87.2500	160	74	06/04/2013 11:00	06/04/2013 11:59	0.55588E+01	0.39878E+01	0.55588E+01	0.16554E+01	0.55588E+01	0.56432E+01
CTRSOAS	32.9020	-87.2500	160	74	06/04/2013 12:00	06/04/2013 12:59	0.74544E+01	0.37360E+01	0.74544E+01	0.17703E+01	0.74544E+01	0.55063E+01
CTRSOAS	32.9020	-87.2500	160	74	06/04/2013 13:00	06/04/2013 13:59	0.52903E+01	0.36765E+01	0.52903E+01	0.20774E+01	0.52903E+01	0.57540E+01
CTRSOAS	32.9020	-87.2500	160	74	06/04/2013 14:00	06/04/2013 14:59	-999	0.38057E+01	-999	0.25186E+01	-999	0.63243E+01
CTRSOAS	32.9020	-87.2500	160	74	06/04/2013 15:00	06/04/2013 15:59	0.46335E+01	0.32001E+01	0.46335E+01	0.25609E+01	0.46335E+01	0.57610E+01
CTRSOAS	32.9020	-87.2500	160	74	06/04/2013 16:00	06/04/2013 16:59	0.83366E+01	0.20054E+01	0.83366E+01	0.20310E+01	0.83366E+01	0.40364E+01
CTRSOAS	32.9020	-87.2500	160	74	06/04/2013 17:00	06/04/2013 17:59	0.52242E+01	0.15167E+01	0.52242E+01	0.14781E+01	0.52242E+01	0.29948E+01
CTRSOAS	32.9020	-87.2500	160	74	06/04/2013 18:00	06/04/2013 18:59	-999	0.13658E+01	-999	0.11745E+01	-999	0.25403E+01
CTRSOAS	32.9020	-87.2500	160	74	06/04/2013 19:00	06/04/2013 19:59	-999	0.12383E+01	-999	0.11540E+01	-999	0.23923E+01
CTRSOAS	32.9020	-87.2500	160	74	06/04/2013 20:00	06/04/2013 20:59	-999	0.10232E+01	-999	0.10990E+01	-999	0.21222E+01
CTRSOAS	32.9020	-87.2500	160	74	06/04/2013 21:00	06/04/2013 21:59	0.26592E+01	0.95540E+00	0.26592E+01	0.10891E+01	0.26592E+01	0.20445E+01
CTRSOAS	32.9020	-87.2500	160	74	06/04/2013 22:00	06/04/2013 22:59	0.19408E+01	0.95699E+00	0.19408E+01	0.11885E+01	0.19408E+01	0.21454E+01
CTRSOAS	32.9020	-87.2500	160	74	06/04/2013 23:00	06/04/2013 23:59	0.36302E+01	0.10422E+01	0.36302E+01	0.14375E+01	0.36302E+01	0.24797E+01
CTRSOAS	32.9020	-87.2500	160	74	06/05/2013 00:00	06/05/2013 00:59	0.41656E+01	0.13000E+01	0.41656E+01	0.18126E+01	0.41656E+01	0.31126E+01
CTRSOAS	32.9020	-87.2500	160	74	06/05/2013 01:00	06/05/2013 01:59	0.24445E+01	0.14563E+01	0.24445E+01	0.21038E+01	0.24445E+01	0.35601E+01
CTRSOAS	32.9020	-87.2500	160	74	06/05/2013 02:00	06/05/2013 02:59	0.39701E+01	0.15136E+01	0.39701E+01	0.23533E+01	0.39701E+01	0.38669E+01
CTRSOAS	32.9020	-87.2500	160	74	06/05/2013 03:00	06/05/2013 03:59	0.44702E+01	0.15874E+01	0.44702E+01	0.29753E+01	0.44702E+01	0.45627E+01
CTRSOAS	32.9020	-87.2500	160	74	06/05/2013 04:00	06/05/2013 04:59	0.56320E+01	0.13496E+01	0.56320E+01	0.29329E+01	0.56320E+01	0.42825E+01
CTRSOAS	32.9020	-87.2500	160	74	06/05/2013 05:00	06/05/2013 05:59	0.60054E+01	0.81352E+00	0.60054E+01	0.12538E+01	0.60054E+01	0.20673E+01
CTRSOAS	32.9020	-87.2500	160	74	06/05/2013 06:00	06/05/2013 06:59	0.64151E+01	0.99406E+00	0.64151E+01	0.13558E+01	0.64151E+01	0.23498E+01
CTRSOAS	32.9020	-87.2500	160	74	06/05/2013 07:00	06/05/2013 07:59	0.47609E+01	0.21009E+01	0.47609E+01	0.40268E+01	0.47609E+01	0.61277E+01
CTRSOAS	32.9020	-87.2500	160	74	06/05/2013 08:00	06/05/2013 08:59	0.48135E+01	0.25000E+01	0.48135E+01	0.96625E+01	0.48135E+01	0.12163E+02
CTRSOAS	32.9020	-87.2500	160	74	06/05/2013 09:00	06/05/2013 09:59	0.25085E+01	0.18023E+01	0.25085E+01	0.17036E+02	0.25085E+01	0.18839E+02
CTRSOAS	32.9020	-87.2500	160	74	06/05/2013 10:00	06/05/2013 10:59	0.46349E+01	0.16040E+01	0.46349E+01	0.28168E+02	0.46349E+01	0.29772E+02
CTRSOAS	32.9020	-87.2500	160	74	06/05/2013 11:00	06/05/2013 11:59	0.49349E+01	0.21326E+01	0.49349E+01	0.23487E+02	0.49349E+01	0.25619E+02
CTRSOAS	32.9020	-87.2500	160	74	06/05/2013 12:00	06/05/2013 12:59	0.40173E+01	0.35690E+01	0.40173E+01	0.21295E+01	0.40173E+01	0.56985E+01
CTRSOAS	32.9020	-87.2500	160	74	06/05/2013 13:00	06/05/2013 13:59	0.44461E+01	0.21025E+01	0.44461E+01	0.51524E+00	0.44461E+01	0.26178E+01
CTRSOAS	32.9020	-87.2500	160	74	06/05/2013 14:00	06/05/2013 14:59	0.46359E+01	0.93492E+00	0.46359E+01	0.26405E+00	0.46359E+01	0.11990E+01
CTRSOAS	32.9020	-87.2500	160	74	06/05/2013 15:00	06/05/2013 15:59	0.23254E+01	0.55456E+00	0.23254E+01	0.13866E+00	0.23254E+01	0.69322E+00
CTRSOAS	32.9020	-87.2500	160	74	06/05/2013 16:00	06/05/2013 16:59	0.78140E+00	0.43419E+00	0.78140E+00	0.80752E-01	0.78140E+00	0.51494E+00
CTRSOAS	32.9020	-87.2500	160	74	06/05/2013 17:00	06/05/2013 17:59	0.11950E+01	0.33625E+00	0.11950E+01	0.61890E-01	0.11950E+01	0.39814E+00
CTRSOAS	32.9020	-87.2500	160	74	06/05/2013 18:00	06/05/2013 18:59	0.51330E+00	0.24699E+00	0.51330E+00	0.50941E-01	0.51330E+00	0.29794E+00
CTRSOAS	32.9020	-87.2500	160	74	06/05/2013 19:00	06/05/2013 19:59	0.45520E+00	0.20608E+00	0.45520E+00	0.52774E-01	0.45520E+00	0.25885E+00
CTRSOAS	32.9020	-87.2500	160	74	06/05/2013 20:00	06/05/2013 20:59	0.23110E+00	0.22805E+00	0.23110E+00	0.57811E-01	0.23110E+00	0.28586E+00
CTRSOAS	32.9020	-87.2500	160	74	06/05/2013 21:00	06/05/2013 21:59	0.65490E+00	0.22964E+00	0.65490E+00	0.51425E-01	0.65490E+00	0.28106E+00
CTRSOAS	32.9020	-87.2500	160	74	06/05/2013 22:00	06/05/2013 22:59	0.52900E+00	0.25167E+00	0.52900E+00	0.62793E-01	0.52900E+00	0.31447E+00
CTRSOAS	32.9020	-87.2500	160	74	06/05/2013 23:00	06/05/2013 23:59	0.43860E+00	0.35004E+00	0.43860E+00	0.12604E+00	0.43860E+00	0.47609E+00
CTRSOAS	32.9020	-87.2500	160	74	06/06/2013 00:00	06/06/2013 00:59	0.59240E+00	0.43041E+00	0.59240E+00	0.19608E+00	0.59240E+00	0.62648E+00
CTRSOAS	32.9020	-87.2500	160	74	06/06/2013 01:00	06/06/2013 01:59	0.81270E+00	0.39274E+00	0.81270E+00	0.17556E+00	0.81270E+00	0.56830E+00
CTRSOAS	32.9020	-87.2500	160	74	06/06/2013 02:00	06/06/2013 02:59	0.11397E+01	0.38255E+00	0.11397E+01	0.17961E+00	0.11397E+01	0.56216E+00
CTRSOAS	32.9020	-87.2500	160	74	06/06/2013 03:00	06/06/2013 03:59	0.60760E+00	0.43895E+00	0.60760E+00	0.26489E+00	0.60760E+00	0.70384E+00
CTRSOAS	32.9020	-87.2500	160	74	06/06/2013 04:00	06/06/2013 04:59	0.10672E+01	0.52618E+00	0.10672E+01	0.44697E+00	0.10672E+01	0.97315E+00
CTRSOAS	32.9020	-87.2500	160	74	06/06/2013 05:00	06/06/2013 05:59	0.44950E+00	0.64089E+00	0.44950E+00	0.76187E+00	0.44950E+00	0.14028E+01
CTRSOAS	32.9020	-87.2500	160	74	06/06/2013 06:00	06/06/2013 06:59	0.38900E+00	0.77096E+00	0.38900E+00	0.12274E+01	0.38900E+00	0.19984E+01
CTRSOAS	32.9020	-87.2500	160	74	06/06/2013 07:00	06/06/2013 07:59	0.23110E+00	0.85782E+00	0.23110E+00	0.17483E+01	0.23110E+00	0.26061E+01
CTRSOAS	32.9020	-87.2500	160	74	06/06/2013 08:00	06/06/2013 08:59	0.13989E+01	0.80285E+00	0.13989E+01	0.21182E+01	0.13989E+01	0.29211E+01
CTRSOAS	32.9020	-87.2500	160	74	06/06/2013 09:00	06/06/2013 09:59	0.59320E+00	0.80012E+00	0.59320E+00	0.20368E+01	0.59320E+00	0.28369E+01
CTRSOAS	32.9020	-87.2500	160	74	06/06/2013 10:00	06/06/2013 10:59	0.12311E+01	0.10239E+01	0.12311E+01	0.27123E+01	0.12311E+01	0.37362E+01
CTRSOAS	32.9020	-87.2500	160	74	06/06/2013 11:00	06/06/2013 11:59	0.69100E+00	0.14543E+01	0.69100E+00	0.38467E+01	0.69100E+00	0.53011E+01
CTRSOAS	32.9020	-87.2500	160	74	06/06/2013 12:00	06/06/2013 12:59	0.18111E+01	0.12617E+01	0.18111E+01	0.31802E+01	0.18111E+01	0.44419E+01
CTRSOAS	32.9020	-87.2500	160	74	06/06/2013 13:00	06/06/2013 13:59	0.13367E+01	0.97171E+00	0.13367E+01	0.17012E+01	0.13367E+01	0.26729E+01
CTRSOAS	32.9020	-87.2500	160	74	06/06/2013 14:00	06/06/2013 14:59	0.17642E+01	0.86654E+00	0.17642E+01	0.93534E+00	0.17642E+01	0.18019E+01
CTRSOAS	32.9020	-87.2500	160	74	06/06/2013 15:00	06/06/2013 15:59	0.96270E+00	0.94405E+00	0.96270E+00	0.72975E+00	0.96270E+00	0.16738E+01
CTRSOAS	32.9020	-87.2500	160	74	06/06/2013 16:00	06/06/2013 16:59	0.43170E+00	0.11856E+01	0.43170E+00	0.71546E+00	0.43170E+00	0.19011E+01
CTRSOAS	32.9020	-87.2500	160	74	06/06/2013 17:00	06/06/2013 17:59	0.29788E+01	0.12812E+01	0.29788E+01	0.76373E+00	0.29788E+01	0.20449E+01
CTRSOAS	32.9020	-87.2500	160	74	06/06/2013 18:00	06/06/2013 18:59	0.11517E+01	0.11784E+01	0.11517E+01	0.71520E+00	0.11517E+01	0.18936E+01
CTRSOAS	32.9020	-87.2500	160	74	06/06/2013 19:00	06/06/2013 19:59	0.20588E+01	0.91345E+00	0.20588E+01	0.63666E+00	0.20588E+01	0.15501E+01
CTRSOAS	32.9020	-87.2500	160	74	06/06/2013 20:00	06/06/2013 20:59	0.15768E+01	0.65422E+00	0.15768E+01	0.52026E+00	0.15768E+01	0.11745E+01
CTRSOAS	32.9020	-87.2500	160	74	06/06/2013 21:00	06/06/2013 21:59	0.39740E+00	0.67936E+00	0.39740E+00	0.57267E+00	0.39740E+00	0.12520E+01
CTRSOAS	32.9020	-87.2500	160	74	06/06/2013 22:00	06/06/2013 22:59	0.15562E+01	0.10456E+01	0.15562E+01	0.10229E+01	0.15562E+01	0.20685E+01
CTRSOAS	32.9020	-87.2500	160	74	06/06/2013 23:00	06/06/2013 23:59	0.43478E+01	0.11709E+01	0.43478E+01	0.13121E+01	0.43478E+01	0.24830E+01
CTRSOAS	32.9020	-87.2500	160	74	06/07/2013 00:00	06/07/2013 00:59	0.47112E+01	0.11800E+01	0.47112E+01	0.14415E+01	0.47112E+01	0.26215E+01
CTRSOAS	32.9020	-87.2500	160	74	06/07/2013 01:00	06/07/2013 01:59	0.83170E+00	0.12123E+01	0.83170E+00	0.18740E+01	0.83170E+00	0.30863E+01
CTRSOAS	32.9020	-87.2500	160	74	06/07/2013 02:00	06/07/2013 02:59	0.49370E+00	0.14148E+01	0.49370E+00	0.37484E+01	0.49370E+00	0.51632E+01
CTRSOAS	32.9020	-87.2500	160	74	06/07/2013 03:00	06/07/2013 03:59	0.69520E+00	0.17043E+01	0.69520E+00	0.50012E+01	0.69520E+00	0.67055E+01
CTRSOAS	32.9020	-87.2500	160	74	06/07/2013 04:00	06/07/2013 04:59	0.14105E+01	0.23137E+01	0.14105E+01	0.49184E+01	0.14105E+01	0.72321E+01
CTRSOAS	32.9020	-87.2500	160	74	06/07/2013 05:00	06/07/2013 05:59	0.57710E+00	0.18310E+01	0.57710E+00	0.62844E+01	0.57710E+00	0.81154E+01
CTRSOAS	32.9020	-87.2500	160	74	06/07/2013 06:00	06/07/2013 06:59	0.23988E+01	0.18533E+01	0.23988E+01	0.13431E+02	0.23988E+01	0.15285E+02
CTRSOAS	32.9020	-87.2500	160	74	06/07/2013 07:00	06/07/2013 07:59	0.23906E+01	0.24854E+01	0.23906E+01	0.37451E+02	0.23906E+01	0.39937E+02
CTRSOAS	32.9020	-87.2500	160	74	06/07/2013 08:00	06/07/2013 08:59	0.28627E+01	0.38493E+01	0.28627E+01	0.54120E+02	0.28627E+01	0.57969E+02
CTRSOAS	32.9020	-87.2500	160	74	06/07/2013 09:00	06/07/2013 09:59	0.19484E+01	0.70315E+01	0.19484E+01	0.62495E+02	0.19484E+01	0.69527E+02
CTRSOAS	32.9020	-87.2500	160	74	06/07/2013 10:00	06/07/2013 10:59	0.32396E+01	0.79493E+01	0.32396E+01	0.66827E+02	0.32396E+01	0.74776E+02
CTRSOAS	32.9020	-87.2500	160	74	06/07/2013 11:00	06/07/2013 11:59	0.42273E+01	0.83672E+01	0.42273E+01	0.69310E+02	0.42273E+01	0.77677E+02
CTRSOAS	32.9020	-87.2500	160	74	06/07/2013 12:00	06/07/2013 12:59	0.41054E+01	0.10262E+02	0.41054E+01	0.64390E+02	0.41054E+01	0.74653E+02
CTRSOAS	32.9020	-87.2500	160	74	06/07/2013 13:00	06/07/2013 13:59	0.55041E+01	0.10291E+02	0.55041E+01	0.25900E+02	0.55041E+01	0.36191E+02
CTRSOAS	32.9020	-87.2500	160	74	06/07/2013 14:00	06/07/2013 14:59	0.27617E+01	0.76674E+01	0.27617E+01	0.11615E+02	0.27617E+01	0.19283E+02
CTRSOAS	32.9020	-87.2500	160	74	06/07/2013 15:00	06/07/2013 15:59	0.68351E+01	0.40834E+01	0.68351E+01	0.45847E+01	0.68351E+01	0.86681E+01
CTRSOAS	32.9020	-87.2500	160	74	06/07/2013 16:00	06/07/2013 16:59	0.35407E+01	0.22503E+01	0.35407E+01	0.15116E+01	0.35407E+01	0.37619E+01
CTRSOAS	32.9020	-87.2500	160	74	06/07/2013 17:00	06/07/2013 17:59	0.52870E+00	0.18512E+01	0.52870E+00	0.87008E+00	0.52870E+00	0.27213E+01
CTRSOAS	32.9020	-87.2500	160	74	06/07/2013 18:00	06/07/2013 18:59	0.15200E+01	0.16735E+01	0.15200E+01	0.75202E+00	0.15200E+01	0.24255E+01
CTRSOAS	32.9020	-87.2500	160	74	06/07/2013 19:00	06/07/2013 19:59	0.54701E+01	0.13565E+01	0.54701E+01	0.59953E+00	0.54701E+01	0.19560E+01
CTRSOAS	32.9020	-87.2500	160	74	06/07/2013 20:00	06/07/2013 20:59	0.79443E+01	0.10612E+01	0.79443E+01	0.49426E+00	0.79443E+01	0.15554E+01
CTRSOAS	32.9020	-87.2500	160	74	06/07/2013 21:00	06/07/2013 21:59	0.68431E+01	0.10387E+01	0.68431E+01	0.56066E+00	0.68431E+01	0.15994E+01
CTRSOAS	32.9020	-87.2500	160	74	06/07/2013 22:00	06/07/2013 22:59	0.79122E+01	0.11002E+01	0.79122E+01	0.70350E+00	0.79122E+01	0.18037E+01
CTRSOAS	32.9020	-87.2500	160	74	06/07/2013 23:00	06/07/2013 23:59	0.53850E+01	0.13414E+01	0.53850E+01	0.11107E+01	0.53850E+01	0.24521E+01
CTRSOAS	32.9020	-87.2500	160	74	06/08/2013 00:00	06/08/2013 00:59	0.57643E+01	0.19388E+01	0.57643E+01	0.18776E+01	0.57643E+01	0.38164E+01
CTRSOAS	32.9020	-87.2500	160	74	06/08/2013 01:00	06/08/2013 01:59	-999	0.70711E+01	-999	0.44708E+01	-999	0.11542E+02
CTRSOAS	32.9020	-87.2500	160	74	06/08/2013 02:00	06/08/2013 02:59	0.49481E+01	0.13980E+02	0.49481E+01	0.12169E+02	0.49481E+01	0.26150E+02
CTRSOAS	32.9020	-87.2500	160	74	06/08/2013 03:00	06/08/2013 03:59	0.43729E+01	0.16246E+02	0.43729E+01	0.26172E+02	0.43729E+01	0.42418E+02
CTRSOAS	32.9020	-87.2500	160	74	06/08/2013 04:00	06/08/2013 04:59	0.47466E+01	0.13599E+02	0.47466E+01	0.51011E+02	0.47466E+01	0.64610E+02
CTRSOAS	32.9020	-87.2500	160	74	06/08/2013 05:00	06/08/2013 05:59	0.55798E+01	0.10587E+02	0.55798E+01	0.63936E+02	0.55798E+01	0.74524E+02
CTRSOAS	32.9020	-87.2500	160	74	06/08/2013 06:00	06/08/2013 06:59	0.74223E+01	0.10652E+02	0.74223E+01	0.46847E+02	0.74223E+01	0.57499E+02
CTRSOAS	32.9020	-87.2500	160	74	06/08/2013 07:00	06/08/2013 07:59	0.75291E+01	0.14167E+02	0.75291E+01	0.33306E+02	0.75291E+01	0.47473E+02
CTRSOAS	32.9020	-87.2500	160	74	06/08/2013 08:00	06/08/2013 08:59	0.30178E+01	0.19475E+02	0.30178E+01	0.31477E+02	0.30178E+01	0.50952E+02
CTRSOAS	32.9020	-87.2500	160	74	06/08/2013 09:00	06/08/2013 09:59	0.53660E+01	0.20682E+02	0.53660E+01	0.39943E+02	0.53660E+01	0.60624E+02
CTRSOAS	32.9020	-87.2500	160	74	06/08/2013 10:00	06/08/2013 10:59	0.52810E+01	0.20600E+02	0.52810E+01	0.67810E+02	0.52810E+01	0.88410E+02
CTRSOAS	32.9020	-87.2500	160	74	06/08/2013 11:00	06/08/2013 11:59	0.48096E+01	0.20087E+02	0.48096E+01	0.68336E+02	0.48096E+01	0.88423E+02
CTRSOAS	32.9020	-87.2500	160	74	06/08/2013 12:00	06/08/2013 12:59	0.68332E+01	0.26773E+02	0.68332E+01	0.22781E+02	0.68332E+01	0.49554E+02
CTRSOAS	32.9020	-87.2500	160	74	06/08/2013 13:00	06/08/2013 13:59	0.14440E+02	0.25980E+02	0.14440E+02	0.10572E+02	0.14440E+02	0.36551E+02
CTRSOAS	32.9020	-87.2500	160	74	06/08/2013 14:00	06/08/2013 14:59	0.11101E+02	0.19214E+02	0.11101E+02	0.64448E+01	0.11101E+02	0.25659E+02
CTRSOAS	32.9020	-87.2500	160	74	06/08/2013 15:00	06/08/2013 15:59	0.98818E+01	0.11165E+02	0.98818E+01	0.29893E+01	0.98818E+01	0.14155E+02
CTRSOAS	32.9020	-87.2500	160	74	06/08/2013 16:00	06/08/2013 16:59	0.59007E+01	0.52163E+01	0.59007E+01	0.99617E+00	0.59007E+01	0.62125E+01
CTRSOAS	32.9020	-87.2500	160	74	06/08/2013 17:00	06/08/2013 17:59	0.11343E+02	0.32828E+01	0.11343E+02	0.45975E+00	0.11343E+02	0.37425E+01
CTRSOAS	32.9020	-87.2500	160	74	06/08/2013 18:00	06/08/2013 18:59	0.51854E+01	0.25331E+01	0.51854E+01	0.35021E+00	0.51854E+01	0.28833E+01
CTRSOAS	32.9020	-87.2500	160	74	06/08/2013 19:00	06/08/2013 19:59	0.73633E+01	0.22111E+01	0.73633E+01	0.37264E+00	0.73633E+01	0.25838E+01
CTRSOAS	32.9020	-87.2500	160	74	06/08/2013 20:00	06/08/2013 20:59	0.64257E+01	0.20561E+01	0.64257E+01	0.44958E+00	0.64257E+01	0.25057E+01
CTRSOAS	32.9020	-87.2500	160	74	06/08/2013 21:00	06/08/2013 21:59	0.11026E+02	0.19317E+01	0.11026E+02	0.54587E+00	0.11026E+02	0.24776E+01
CTRSOAS	32.9020	-87.2500	160	74	06/08/2013 22:00	06/08/2013 22:59	0.48370E+01	0.21280E+01	0.48370E+01	0.76045E+00	0.48370E+01	0.28885E+01
CTRSOAS	32.9020	-87.2500	160	74	06/08/2013 23:00	06/08/2013 23:59	0.70625E+01	0.21266E+01	0.70625E+01	0.12924E+01	0.70625E+01	0.34190E+01
CTRSOAS	32.9020	-87.2500	160	74	06/09/2013 00:00	06/09/2013 00:59	0.85678E+01	0.23090E+01	0.85678E+01	0.19543E+01	0.85678E+01	0.42633E+01
CTRSOAS	32.9020	-87.2500	160	74	06/09/2013 01:00	06/09/2013 01:59	0.11336E+02	0.24912E+01	0.11336E+02	0.23355E+01	0.11336E+02	0.48267E+01
CTRSOAS	32.9020	-87.2500	160	74	06/09/2013 02:00	06/09/2013 02:59	0.78575E+01	0.26067E+01	0.78575E+01	0.27460E+01	0.78575E+01	0.53527E+01
CTRSOAS	32.9020	-87.2500	160	74	06/09/2013 03:00	06/09/2013 03:59	0.70040E+01	0.28492E+01	0.70040E+01	0.33899E+01	0.70040E+01	0.62391E+01
CTRSOAS	32.9020	-87.2500	160	74	06/09/2013 04:00	06/09/2013 04:59	0.92614E+01	0.32901E+01	0.92614E+01	0.44074E+01	0.92614E+01	0.76974E+01
CTRSOAS	32.9020	-87.2500	160	74	06/09/2013 05:00	06/09/2013 05:59	0.61597E+01	0.44613E+01	0.61597E+01	0.72588E+01	0.61597E+01	0.11720E+02
CTRSOAS	32.9020	-87.2500	160	74	06/09/2013 06:00	06/09/2013 06:59	0.41823E+01	0.65415E+01	0.41823E+01	0.97792E+01	0.41823E+01	0.16321E+02
CTRSOAS	32.9020	-87.2500	160	74	06/09/2013 07:00	06/09/2013 07:59	0.35187E+01	0.49378E+01	0.35187E+01	0.42786E+01	0.35187E+01	0.92164E+01
CTRSOAS	32.9020	-87.2500	160	74	06/09/2013 08:00	06/09/2013 08:59	0.55454E+01	0.28196E+01	0.55454E+01	0.21932E+01	0.55454E+01	0.50127E+01
CTRSOAS	32.9020	-87.2500	160	74	06/09/2013 09:00	06/09/2013 09:59	0.71829E+01	0.27708E+01	0.71829E+01	0.23889E+01	0.71829E+01	0.51597E+01
CTRSOAS	32.9020	-87.2500	160	74	06/09/2013 10:00	06/09/2013 10:59	0.41745E+01	0.33050E+01	0.41745E+01	0.33681E+01	0.41745E+01	0.66731E+01
CTRSOAS	32.9020	-87.2500	160	74	06/09/2013 11:00	06/09/2013 11:59	0.36901E+01	0.35896E+01	0.36901E+01	0.41843E+01	0.36901E+01	0.77739E+01
CTRSOAS	32.9020	-87.2500	160	74	06/09/2013 12:00	06/09/2013 12:59	0.48565E+01	0.23434E+01	0.48565E+01	0.25413E+01	0.48565E+01	0.48847E+01
CTRSOAS	32.9020	-87.2500	160	74	06/09/2013 13:00	06/09/2013 13:59	0.32019E+01	0.14452E+01	0.32019E+01	0.55142E+00	0.32019E+01	0.19966E+01
CTRSOAS	32.9020	-87.2500	160	74	06/09/2013 14:00	06/09/2013 14:59	0.29080E+00	0.98632E+00	0.29080E+00	0.25559E+00	0.29080E+00	0.12419E+01
CTRSOAS	32.9020	-87.2500	160	74	06/09/2013 15:00	06/09/2013 15:59	0.12628E+01	0.58216E+00	0.12628E+01	0.22825E+00	0.12628E+01	0.81041E+00
CTRSOAS	32.9020	-87.2500	160	74	06/09/2013 16:00	06/09/2013 16:59	0.16320E+00	0.37740E+00	0.16320E+00	0.18107E+00	0.16320E+00	0.55847E+00
CTRSOAS	32.9020	-87.2500	160	74	06/09/2013 17:00	06/09/2013 17:59	0.49860E+00	0.35961E+00	0.49860E+00	0.15748E+00	0.49860E+00	0.51709E+00
CTRSOAS	32.9020	-87.2500	160	74	06/09/2013 18:00	06/09/2013 18:59	-999	0.31424E+00	-999	0.10201E+00	-999	0.41625E+00
CTRSOAS	32.9020	-87.2500	160	74	06/09/2013 19:00	06/09/2013 19:59	0.10518E+01	0.31486E+00	0.10518E+01	0.11003E+00	0.10518E+01	0.42489E+00
CTRSOAS	32.9020	-87.2500	160	74	06/09/2013 20:00	06/09/2013 20:59	-999	0.30039E+00	-999	0.21723E+00	-999	0.51762E+00
CTRSOAS	32.9020	-87.2500	160	74	06/09/2013 21:00	06/09/2013 21:59	0.12635E+01	0.33731E+00	0.12635E+01	0.30864E+00	0.12635E+01	0.64595E+00
CTRSOAS	32.9020	-87.2500	160	74	06/09/2013 22:00	06/09/2013 22:59	0.56720E+00	0.84678E+00	0.56720E+00	0.23712E+00	0.56720E+00	0.10839E+01
CTRSOAS	32.9020	-87.2500	160	74	06/09/2013 23:00	06/09/2013 23:59	-999	0.11317E+01	-999	0.32729E+00	-999	0.14590E+01
CTRSOAS	32.9020	-87.2500	160	74	06/10/2013 00:00	06/10/2013 00:59	-999	0.11102E+01	-999	0.36083E+00	-999	0.14710E+01
CTRSOAS	32.9020	-87.2500	160	74	06/10/2013 01:00	06/10/2013 01:59	-999	0.12600E+01	-999	0.49349E+00	-999	0.17535E+01
CTRSOAS	32.9020	-87.2500	160	74	06/10/2013 02:00	06/10/2013 02:59	-999	0.18748E+01	-999	0.80488E+00	-999	0.26797E+01
CTRSOAS	32.9020	-87.2500	160	74	06/10/2013 03:00	06/10/2013 03:59	-999	0.50528E+01	-999	0.14769E+01	-999	0.65297E+01
CTRSOAS	32.9020	-87.2500	160	74	06/10/2013 04:00	06/10/2013 04:59	-999	0.84236E+01	-999	0.20439E+01	-999	0.10467E+02
CTRSOAS	32.9020	-87.2500	160	74	06/10/2013 05:00	06/10/2013 05:59	-999	0.85201E+01	-999	0.23845E+01	-999	0.10905E+02
CTRSOAS	32.9020	-87.2500	160	74	06/10/2013 06:00	06/10/2013 06:59	-999	0.75122E+01	-999	0.30349E+01	-999	0.10547E+02
CTRSOAS	32.9020	-87.2500	160	74	06/10/2013 07:00	06/10/2013 07:59	-999	0.59594E+01	-999	0.21852E+01	-999	0.81445E+01
CTRSOAS	32.9020	-87.2500	160	74	06/10/2013 08:00	06/10/2013 08:59	-999	0.65001E+01	-999	0.23664E+01	-999	0.88665E+01
CTRSOAS	32.9020	-87.2500	160	74	06/10/2013 09:00	06/10/2013 09:59	-999	0.78955E+01	-999	0.40805E+01	-999	0.11976E+02
CTRSOAS	32.9020	-87.2500	160	74	06/10/2013 10:00	06/10/2013 10:59	-999	0.48701E+01	-999	0.29048E+01	-999	0.77749E+01
CTRSOAS	32.9020	-87.2500	160	74	06/10/2013 11:00	06/10/2013 11:59	-999	0.17956E+01	-999	0.48590E+00	-999	0.22815E+01
CTRSOAS	32.9020	-87.2500	160	74	06/10/2013 12:00	06/10/2013 12:59	0.60034E+01	0.78863E+01	0.60034E+01	0.13472E+01	0.60034E+01	0.92335E+01
CTRSOAS	32.9020	-87.2500	160	74	06/10/2013 13:00	06/10/2013 13:59	-999	0.81241E+01	-999	0.17372E+01	-999	0.98613E+01
CTRSOAS	32.9020	-87.2500	160	74	06/10/2013 14:00	06/10/2013 14:59	0.69075E+01	0.48593E+01	0.69075E+01	0.12795E+01	0.69075E+01	0.61387E+01
CTRSOAS	32.9020	-87.2500	160	74	06/10/2013 15:00	06/10/2013 15:59	0.44116E+01	0.29317E+01	0.44116E+01	0.78449E+00	0.44116E+01	0.37162E+01
CTRSOAS	32.9020	-87.2500	160	74	06/10/2013 16:00	06/10/2013 16:59	0.36990E+01	0.17297E+01	0.36990E+01	0.58843E+00	0.36990E+01	0.23182E+01
CTRSOAS	32.9020	-87.2500	160	74	06/10/2013 17:00	06/10/2013 17:59	0.26719E+01	0.14916E+01	0.26719E+01	0.60236E+00	0.26719E+01	0.20940E+01
CTRSOAS	32.9020	-87.2500	160	74	06/10/2013 18:00	06/10/2013 18:59	0.31168E+01	0.21974E+01	0.31168E+01	0.71640E+00	0.31168E+01	0.29138E+01
CTRSOAS	32.9020	-87.2500	160	74	06/10/2013 19:00	06/10/2013 19:59	0.17481E+01	0.36602E+01	0.17481E+01	0.82723E+00	0.17481E+01	0.44874E+01
CTRSOAS	32.9020	-87.2500	160	74	06/10/2013 20:00	06/10/2013 20:59	0.43949E+01	0.41732E+01	0.43949E+01	0.81563E+00	0.43949E+01	0.49888E+01
CTRSOAS	32.9020	-87.2500	160	74	06/10/2013 21:00	06/10/2013 21:59	0.96800E+00	0.39350E+01	0.96800E+00	0.82639E+00	0.96800E+00	0.47614E+01
CTRSOAS	32.9020	-87.2500	160	74	06/10/2013 22:00	06/10/2013 22:59	0.34113E+01	0.35336E+01	0.34113E+01	0.13541E+01	0.34113E+01	0.48878E+01
CTRSOAS	32.9020	-87.2500	160	74	06/10/2013 23:00	06/10/2013 23:59	0.24641E+01	0.28446E+01	0.24641E+01	0.21095E+01	0.24641E+01	0.49541E+01
CTRSOAS	32.9020	-87.2500	160	74	06/11/2013 00:00	06/11/2013 00:59	0.10968E+01	0.26770E+01	0.10968E+01	0.25656E+01	0.10968E+01	0.52425E+01
CTRSOAS	32.9020	-87.2500	160	74	06/11/2013 01:00	06/11/2013 01:59	0.21581E+01	0.27892E+01	0.21581E+01	0.34013E+01	0.21581E+01	0.61905E+01
CTRSOAS	32.9020	-87.2500	160	74	06/11/2013 02:00	06/11/2013 02:59	0.17751E+01	0.32331E+01	0.17751E+01	0.45645E+01	0.17751E+01	0.77976E+01
CTRSOAS	32.9020	-87.2500	160	74	06/11/2013 03:00	06/11/2013 03:59	0.23146E+01	0.37900E+01	0.23146E+01	0.52029E+01	0.23146E+01	0.89929E+01
CTRSOAS	32.9020	-87.2500	160	74	06/11/2013 04:00	06/11/2013 04:59	0.21627E+01	0.34033E+01	0.21627E+01	0.49012E+01	0.21627E+01	0.83045E+01
CTRSOAS	32.9020	-87.2500	160	74	06/11/2013 05:00	06/11/2013 05:59	0.47747E+01	0.28154E+01	0.47747E+01	0.44015E+01	0.47747E+01	0.72169E+01
CTRSOAS	32.9020	-87.2500	160	74	06/11/2013 06:00	06/11/2013 06:59	-999	0.27483E+01	-999	0.48848E+01	-999	0.76331E+01
CTRSOAS	32.9020	-87.2500	160	74	06/11/2013 07:00	06/11/2013 07:59	-999	0.31919E+01	-999	0.66069E+01	-999	0.97988E+01
CTRSOAS	32.9020	-87.2500	160	74	06/11/2013 08:00	06/11/2013 08:59	-999	0.38598E+01	-999	0.95468E+01	-999	0.13407E+02
CTRSOAS	32.9020	-87.2500	160	74	06/11/2013 09:00	06/11/2013 09:59	-999	0.46800E+01	-999	0.12137E+02	-999	0.16817E+02
CTRSOAS	32.9020	-87.2500	160	74	06/11/2013 10:00	06/11/2013 10:59	-999	0.58479E+01	-999	0.13496E+02	-999	0.19344E+02
CTRSOAS	32.9020	-87.2500	160	74	06/11/2013 11:00	06/11/2013 11:59	-999	0.37927E+01	-999	0.10624E+02	-999	0.14417E+02
CTRSOAS	32.9020	-87.2500	160	74	06/11/2013 12:00	06/11/2013 12:59	-999	0.21804E+01	-999	0.67799E+01	-999	0.89603E+01
CTRSOAS	32.9020	-87.2500	160	74	06/11/2013 13:00	06/11/2013 13:59	-999	0.18323E+01	-999	0.49025E+01	-999	0.67348E+01
CTRSOAS	32.9020	-87.2500	160	74	06/11/2013 14:00	06/11/2013 14:59	-999	0.14014E+01	-999	0.29718E+01	-999	0.43732E+01
CTRSOAS	32.9020	-87.2500	160	74	06/11/2013 15:00	06/11/2013 15:59	0.36783E+01	0.11789E+01	0.36783E+01	0.18734E+01	0.36783E+01	0.30523E+01
CTRSOAS	32.9020	-87.2500	160	74	06/11/2013 16:00	06/11/2013 16:59	0.31719E+01	0.10752E+01	0.31719E+01	0.14367E+01	0.31719E+01	0.25119E+01
CTRSOAS	32.9020	-87.2500	160	74	06/11/2013 17:00	06/11/2013 17:59	0.32911E+01	0.97993E+00	0.32911E+01	0.11077E+01	0.32911E+01	0.20877E+01
CTRSOAS	32.9020	-87.2500	160	74	06/11/2013 18:00	06/11/2013 18:59	0.22845E+01	0.84616E+00	0.22845E+01	0.80163E+00	0.22845E+01	0.16478E+01
CTRSOAS	32.9020	-87.2500	160	74	06/11/2013 19:00	06/11/2013 19:59	0.36245E+01	0.69692E+00	0.36245E+01	0.57927E+00	0.36245E+01	0.12762E+01
CTRSOAS	32.9020	-87.2500	160	74	06/11/2013 20:00	06/11/2013 20:59	0.14587E+01	0.62110E+00	0.14587E+01	0.50238E+00	0.14587E+01	0.11235E+01
CTRSOAS	32.9020	-87.2500	160	74	06/11/2013 21:00	06/11/2013 21:59	0.12221E+01	0.60847E+00	0.12221E+01	0.51497E+00	0.12221E+01	0.11234E+01
CTRSOAS	32.9020	-87.2500	160	74	06/11/2013 22:00	06/11/2013 22:59	0.26299E+01	0.65457E+00	0.26299E+01	0.59699E+00	0.26299E+01	0.12516E+01
CTRSOAS	32.9020	-87.2500	160	74	06/11/2013 23:00	06/11/2013 23:59	0.10189E+01	0.79258E+00	0.10189E+01	0.85114E+00	0.10189E+01	0.16437E+01
CTRSOAS	32.9020	-87.2500	160	74	06/12/2013 00:00	06/12/2013 00:59	0.11129E+01	0.10022E+01	0.11129E+01	0.13697E+01	0.11129E+01	0.23719E+01
CTRSOAS	32.9020	-87.2500	160	74	06/12/2013 01:00	06/12/2013 01:59	0.32723E+01	0.11832E+01	0.32723E+01	0.20824E+01	0.32723E+01	0.32656E+01
CTRSOAS	32.9020	-87.2500	160	74	06/12/2013 02:00	06/12/2013 02:59	0.18437E+01	0.13915E+01	0.18437E+01	0.33946E+01	0.18437E+01	0.47861E+01
CTRSOAS	32.9020	-87.2500	160	74	06/12/2013 03:00	06/12/2013 03:59	0.21485E+01	0.17055E+01	0.21485E+01	0.49601E+01	0.21485E+01	0.66656E+01
CTRSOAS	32.9020	-87.2500	160	74	06/12/2013 04:00	06/12/2013 04:59	0.32159E+01	0.14050E+01	0.32159E+01	0.37133E+01	0.32159E+01	0.51183E+01
CTRSOAS	32.9020	-87.2500	160	74	06/12/2013 05:00	06/12/2013 05:59	0.36964E+01	0.10604E+01	0.36964E+01	0.27664E+01	0.36964E+01	0.38268E+01
CTRSOAS	32.9020	-87.2500	160	74	06/12/2013 06:00	06/12/2013 06:59	0.35467E+01	0.10265E+01	0.35467E+01	0.30021E+01	0.35467E+01	0.40286E+01
CTRSOAS	32.9020	-87.2500	160	74	06/12/2013 07:00	06/12/2013 07:59	0.22438E+01	0.10672E+01	0.22438E+01	0.35168E+01	0.22438E+01	0.45839E+01
CTRSOAS	32.9020	-87.2500	160	74	06/12/2013 08:00	06/12/2013 08:59	0.52657E+01	0.11366E+01	0.52657E+01	0.47927E+01	0.52657E+01	0.59293E+01
CTRSOAS	32.9020	-87.2500	160	74	06/12/2013 09:00	06/12/2013 09:59	0.53621E+01	0.11984E+01	0.53621E+01	0.68966E+01	0.53621E+01	0.80950E+01
CTRSOAS	32.9020	-87.2500	160	74	06/12/2013 10:00	06/12/2013 10:59	0.49117E+01	0.12033E+01	0.49117E+01	0.87485E+01	0.49117E+01	0.99519E+01
CTRSOAS	32.9020	-87.2500	160	74	06/12/2013 11:00	06/12/2013 11:59	0.52407E+01	0.10102E+01	0.52407E+01	0.80269E+01	0.52407E+01	0.90371E+01
CTRSOAS	32.9020	-87.2500	160	74	06/12/2013 12:00	06/12/2013 12:59	0.49241E+01	0.76098E+00	0.49241E+01	0.53246E+01	0.49241E+01	0.60856E+01
CTRSOAS	32.9020	-87.2500	160	74	06/12/2013 13:00	06/12/2013 13:59	0.58944E+01	0.58495E+00	0.58944E+01	0.28921E+01	0.58944E+01	0.34771E+01
CTRSOAS	32.9020	-87.2500	160	74	06/12/2013 14:00	06/12/2013 14:59	0.55287E+01	0.44507E+00	0.55287E+01	0.11503E+01	0.55287E+01	0.15954E+01
CTRSOAS	32.9020	-87.2500	160	74	06/12/2013 15:00	06/12/2013 15:59	0.32525E+01	0.32994E+00	0.32525E+01	0.54119E+00	0.32525E+01	0.87112E+00
CTRSOAS	32.9020	-87.2500	160	74	06/12/2013 16:00	06/12/2013 16:59	0.38438E+01	0.31832E+00	0.38438E+01	0.35058E+00	0.38438E+01	0.66890E+00
CTRSOAS	32.9020	-87.2500	160	74	06/12/2013 17:00	06/12/2013 17:59	0.31436E+01	0.32187E+00	0.31436E+01	0.26078E+00	0.31436E+01	0.58265E+00
CTRSOAS	32.9020	-87.2500	160	74	06/12/2013 18:00	06/12/2013 18:59	0.30355E+01	0.31512E+00	0.30355E+01	0.23789E+00	0.30355E+01	0.55302E+00
CTRSOAS	32.9020	-87.2500	160	74	06/12/2013 19:00	06/12/2013 19:59	0.21616E+01	0.29778E+00	0.21616E+01	0.26995E+00	0.21616E+01	0.56773E+00
CTRSOAS	32.9020	-87.2500	160	74	06/12/2013 20:00	06/12/2013 20:59	0.27419E+01	0.31005E+00	0.27419E+01	0.36640E+00	0.27419E+01	0.67645E+00
CTRSOAS	32.9020	-87.2500	160	74	06/12/2013 21:00	06/12/2013 21:59	0.25909E+01	0.40040E+00	0.25909E+01	0.54184E+00	0.25909E+01	0.94224E+00
CTRSOAS	32.9020	-87.2500	160	74	06/12/2013 22:00	06/12/2013 22:59	0.15475E+01	0.47021E+00	0.15475E+01	0.74501E+00	0.15475E+01	0.12152E+01
CTRSOAS	32.9020	-87.2500	160	74	06/12/2013 23:00	06/12/2013 23:59	0.15816E+01	0.56160E+00	0.15816E+01	0.10206E+01	0.15816E+01	0.15822E+01
CTRSOAS	32.9020	-87.2500	160	74	06/13/2013 00:00	06/13/2013 00:59	0.28024E+01	0.72357E+00	0.28024E+01	0.16090E+01	0.28024E+01	0.23326E+01
CTRSOAS	32.9020	-87.2500	160	74	06/13/2013 01:00	06/13/2013 01:59	0.34259E+01	0.87032E+00	0.34259E+01	0.24405E+01	0.34259E+01	0.33108E+01
CTRSOAS	32.9020	-87.2500	160	74	06/13/2013 02:00	06/13/2013 02:59	0.28558E+01	0.84095E+00	0.28558E+01	0.21948E+01	0.28558E+01	0.30358E+01
CTRSOAS	32.9020	-87.2500	160	74	06/13/2013 03:00	06/13/2013 03:59	0.28630E+01	0.68464E+00	0.28630E+01	0.15580E+01	0.28630E+01	0.22426E+01
CTRSOAS	32.9020	-87.2500	160	74	06/13/2013 04:00	06/13/2013 04:59	0.32088E+01	0.63803E+00	0.32088E+01	0.16578E+01	0.32088E+01	0.22958E+01
CTRSOAS	32.9020	-87.2500	160	74	06/13/2013 05:00	06/13/2013 05:59	0.34055E+01	0.73348E+00	0.34055E+01	0.25260E+01	0.34055E+01	0.32595E+01
CTRSOAS	32.9020	-87.2500	160	74	06/13/2013 06:00	06/13/2013 06:59	0.32797E+01	0.96595E+00	0.32797E+01	0.43493E+01	0.32797E+01	0.53152E+01
CTRSOAS	32.9020	-87.2500	160	74	06/13/2013 07:00	06/13/2013 07:59	0.53998E+01	0.13282E+01	0.53998E+01	0.74212E+01	0.53998E+01	0.87494E+01
CTRSOAS	32.9020	-87.2500	160	74	06/13/2013 08:00	06/13/2013 08:59	0.59323E+01	0.17554E+01	0.59323E+01	0.12217E+02	0.59323E+01	0.13972E+02
CTRSOAS	32.9020	-87.2500	160	74	06/13/2013 09:00	06/13/2013 09:59	0.49741E+01	0.22676E+01	0.49741E+01	0.19110E+02	0.49741E+01	0.21378E+02
CTRSOAS	32.9020	-87.2500	160	74	06/13/2013 10:00	06/13/2013 10:59	0.74878E+01	0.31874E+01	0.74878E+01	0.27628E+02	0.74878E+01	0.30815E+02
CTRSOAS	32.9020	-87.2500	160	74	06/13/2013 11:00	06/13/2013 11:59	0.90565E+01	0.28581E+01	0.90565E+01	0.23023E+02	0.90565E+01	0.25881E+02
CTRSOAS	32.9020	-87.2500	160	74	06/13/2013 12:00	06/13/2013 12:59	0.98079E+01	0.14419E+01	0.98079E+01	0.88628E+01	0.98079E+01	0.10305E+02
CTRSOAS	32.9020	-87.2500	160	74	06/13/2013 13:00	06/13/2013 13:59	0.81449E+01	0.80650E+00	0.81449E+01	0.24878E+01	0.81449E+01	0.32943E+01
CTRSOAS	32.9020	-87.2500	160	74	06/13/2013 14:00	06/13/2013 14:59	0.47142E+01	0.59201E+00	0.47142E+01	0.94485E+00	0.47142E+01	0.15369E+01
CTRSOAS	32.9020	-87.2500	160	74	06/13/2013 15:00	06/13/2013 15:59	0.34538E+01	0.50994E+00	0.34538E+01	0.78752E+00	0.34538E+01	0.12975E+01
CTRSOAS	32.9020	-87.2500	160	74	06/13/2013 16:00	06/13/2013 16:59	0.37460E+01	0.56388E+00	0.37460E+01	0.91167E+00	0.37460E+01	0.14756E+01
CTRSOAS	32.9020	-87.2500	160	74	06/13/2013 17:00	06/13/2013 17:59	0.33241E+01	0.63936E+00	0.33241E+01	0.59936E+00	0.33241E+01	0.12387E+01
CTRSOAS	32.9020	-87.2500	160	74	06/13/2013 18:00	06/13/2013 18:59	0.84010E+00	0.53407E+00	0.84010E+00	0.33183E+00	0.84010E+00	0.86591E+00
CTRSOAS	32.9020	-87.2500	160	74	06/13/2013 19:00	06/13/2013 19:59	0.42537E+01	0.45428E+00	0.42537E+01	0.24481E+00	0.42537E+01	0.69909E+00
CTRSOAS	32.9020	-87.2500	160	74	06/13/2013 20:00	06/13/2013 20:59	0.32570E+01	0.43722E+00	0.32570E+01	0.22892E+00	0.32570E+01	0.66614E+00
CTRSOAS	32.9020	-87.2500	160	74	06/13/2013 21:00	06/13/2013 21:59	0.30157E+01	0.42989E+00	0.30157E+01	0.26481E+00	0.30157E+01	0.69470E+00
CTRSOAS	32.9020	-87.2500	160	74	06/13/2013 22:00	06/13/2013 22:59	0.30489E+01	0.43572E+00	0.30489E+01	0.39681E+00	0.30489E+01	0.83254E+00
CTRSOAS	32.9020	-87.2500	160	74	06/13/2013 23:00	06/13/2013 23:59	-999	0.52268E+00	-999	0.70406E+00	-999	0.12267E+01
CTRSOAS	32.9020	-87.2500	160	74	06/14/2013 00:00	06/14/2013 00:59	-999	0.80247E+00	-999	0.11875E+01	-999	0.19899E+01
CTRSOAS	32.9020	-87.2500	160	74	06/14/2013 01:00	06/14/2013 01:59	-999	0.12259E+01	-999	0.18759E+01	-999	0.31019E+01
CTRSOAS	32.9020	-87.2500	160	74	06/14/2013 02:00	06/14/2013 02:59	-999	0.17272E+01	-999	0.27788E+01	-999	0.45060E+01
CTRSOAS	32.9020	-87.2500	160	74	06/14/2013 03:00	06/14/2013 03:59	-999	0.24193E+01	-999	0.46259E+01	-999	0.70452E+01
CTRSOAS	32.9020	-87.2500	160	74	06/14/2013 04:00	06/14/2013 04:59	-999	0.35872E+01	-999	0.66395E+01	-999	0.10227E+02
CTRSOAS	32.9020	-87.2500	160	74	06/14/2013 05:00	06/14/2013 05:59	-999	0.49782E+01	-999	0.65165E+01	-999	0.11495E+02
CTRSOAS	32.9020	-87.2500	160	74	06/14/2013 06:00	06/14/2013 06:59	-999	0.69733E+01	-999	0.55176E+01	-999	0.12491E+02
CTRSOAS	32.9020	-87.2500	160	74	06/14/2013 07:00	06/14/2013 07:59	-999	0.67830E+01	-999	0.41210E+01	-999	0.10904E+02
CTRSOAS	32.9020	-87.2500	160	74	06/14/2013 08:00	06/14/2013 08:59	-999	0.46498E+01	-999	0.31897E+01	-999	0.78395E+01
CTRSOAS	32.9020	-87.2500	160	74	06/14/2013 09:00	06/14/2013 09:59	-999	0.39177E+01	-999	0.26160E+01	-999	0.65337E+01
CTRSOAS	32.9020	-87.2500	160	74	06/14/2013 10:00	06/14/2013 10:59	-999	0.35154E+01	-999	0.22709E+01	-999	0.57863E+01
CTRSOAS	32.9020	-87.2500	160	74	06/14/2013 11:00	06/14/2013 11:59	-999	0.37828E+01	-999	0.19950E+01	-999	0.57778E+01
CTRSOAS	32.9020	-87.2500	160	74	06/14/2013 12:00	06/14/2013 12:59	-999	0.39542E+01	-999	0.14631E+01	-999	0.54173E+01
CTRSOAS	32.9020	-87.2500	160	74	06/14/2013 13:00	06/14/2013 13:59	-999	0.29293E+01	-999	0.11721E+01	-999	0.41014E+01
CTRSOAS	32.9020	-87.2500	160	74	06/14/2013 14:00	06/14/2013 14:59	-999	0.21459E+01	-999	0.89158E+00	-999	0.30375E+01
CTRSOAS	32.9020	-87.2500	160	74	06/14/2013 15:00	06/14/2013 15:59	-999	0.16683E+01	-999	0.62647E+00	-999	0.22948E+01
CTRSOAS	32.9020	-87.2500	160	74	06/14/2013 16:00	06/14/2013 16:59	-999	0.13940E+01	-999	0.51196E+00	-999	0.19060E+01
CTRSOAS	32.9020	-87.2500	160	74	06/14/2013 17:00	06/14/2013 17:59	-999	0.10629E+01	-999	0.42689E+00	-999	0.14898E+01
CTRSOAS	32.9020	-87.2500	160	74	06/14/2013 18:00	06/14/2013 18:59	-999	0.73575E+00	-999	0.29944E+00	-999	0.10352E+01
CTRSOAS	32.9020	-87.2500	160	74	06/14/2013 19:00	06/14/2013 19:59	-999	0.60831E+00	-999	0.23511E+00	-999	0.84342E+00
CTRSOAS	32.9020	-87.2500	160	74	06/14/2013 20:00	06/14/2013 20:59	-999	0.66593E+00	-999	0.25593E+00	-999	0.92186E+00
CTRSOAS	32.9020	-87.2500	160	74	06/14/2013 21:00	06/14/2013 21:59	-999	0.79205E+00	-999	0.33585E+00	-999	0.11279E+01
CTRSOAS	32.9020	-87.2500	160	74	06/14/2013 22:00	06/14/2013 22:59	-999	0.81892E+00	-999	0.41081E+00	-999	0.12297E+01
CTRSOAS	32.9020	-87.2500	160	74	06/14/2013 23:00	06/14/2013 23:59	-999	0.94840E+00	-999	0.56174E+00	-999	0.15101E+01
CTRSOAS	32.9020	-87.2500	160	74	06/15/2013 00:00	06/15/2013 00:59	-999	0.11754E+01	-999	0.87135E+00	-999	0.20467E+01
CTRSOAS	32.9020	-87.2500	160	74	06/15/2013 01:00	06/15/2013 01:59	-999	0.12123E+01	-999	0.95072E+00	-999	0.21630E+01
CTRSOAS	32.9020	-87.2500	160	74	06/15/2013 02:00	06/15/2013 02:59	-999	0.11439E+01	-999	0.93886E+00	-999	0.20827E+01
CTRSOAS	32.9020	-87.2500	160	74	06/15/2013 03:00	06/15/2013 03:59	-999	0.11817E+01	-999	0.11300E+01	-999	0.23117E+01
CTRSOAS	32.9020	-87.2500	160	74	06/15/2013 04:00	06/15/2013 04:59	-999	0.12943E+01	-999	0.15266E+01	-999	0.28209E+01
CTRSOAS	32.9020	-87.2500	160	74	06/15/2013 05:00	06/15/2013 05:59	-999	0.14922E+01	-999	0.21976E+01	-999	0.36898E+01
CTRSOAS	32.9020	-87.2500	160	74	06/15/2013 06:00	06/15/2013 06:59	-999	0.18150E+01	-999	0.31200E+01	-999	0.49350E+01
CTRSOAS	32.9020	-87.2500	160	74	06/15/2013 07:00	06/15/2013 07:59	-999	0.23250E+01	-999	0.41872E+01	-999	0.65122E+01
CTRSOAS	32.9020	-87.2500	160	74	06/15/2013 08:00	06/15/2013 08:59	-999	0.29957E+01	-999	0.49345E+01	-999	0.79302E+01
CTRSOAS	32.9020	-87.2500	160	74	06/15/2013 09:00	06/15/2013 09:59	-999	0.33735E+01	-999	0.48661E+01	-999	0.82396E+01
CTRSOAS	32.9020	-87.2500	160	74	06/15/2013 10:00	06/15/2013 10:59	-999	0.32586E+01	-999	0.44287E+01	-999	0.76872E+01
CTRSOAS	32.9020	-87.2500	160	74	06/15/2013 11:00	06/15/2013 11:59	-999	0.27629E+01	-999	0.41307E+01	-999	0.68935E+01
CTRSOAS	32.9020	-87.2500	160	74	06/15/2013 12:00	06/15/2013 12:59	-999	0.23130E+01	-999	0.35351E+01	-999	0.58481E+01
CTRSOAS	32.9020	-87.2500	160	74	06/15/2013 13:00	06/15/2013 13:59	-999	0.20770E+01	-999	0.24995E+01	-999	0.45765E+01
CTRSOAS	32.9020	-87.2500	160	74	06/15/2013 14:00	06/15/2013 14:59	-999	0.17549E+01	-999	0.16017E+01	-999	0.33566E+01
CTRSOAS	32.9020	-87.2500	160	74	06/15/2013 15:00	06/15/2013 15:59	-999	0.14984E+01	-999	0.11083E+01	-999	0.26067E+01
CTRSOAS	32.9020	-87.2500	160	74	06/15/2013 16:00	06/15/2013 16:59	-999	0.14116E+01	-999	0.92242E+00	-999	0.23340E+01
CTRSOAS	32.9020	-87.2500	160	74	06/15/2013 17:00	06/15/2013 17:59	-999	0.15472E+01	-999	0.10125E+01	-999	0.25597E+01
CTRSOAS	32.9020	-87.2500	160	74	06/15/2013 18:00	06/15/2013 18:59	-999	0.17167E+01	-999	0.11736E+01	-999	0.28903E+01
CTRSOAS	32.9020	-87.2500	160	74	06/15/2013 19:00	06/15/2013 19:59	-999	0.16620E+01	-999	0.11149E+01	-999	0.27769E+01
CTRSOAS	32.9020	-87.2500	160	74	06/15/2013 20:00	06/15/2013 20:59	-999	0.15262E+01	-999	0.92893E+00	-999	0.24551E+01
CTRSOAS	32.9020	-87.2500	160	74	06/15/2013 21:00	06/15/2013 21:59	-999	0.15137E+01	-999	0.84904E+00	-999	0.23627E+01
CTRSOAS	32.9020	-87.2500	160	74	06/15/2013 22:00	06/15/2013 22:59	-999	0.16006E+01	-999	0.86083E+00	-999	0.24614E+01
CTRSOAS	32.9020	-87.2500	160	74	06/15/2013 23:00	06/15/2013 23:59	-999	0.18599E+01	-999	0.10513E+01	-999	0.29112E+01
CTRSOAS	32.9020	-87.2500	160	74	06/16/2013 00:00	06/16/2013 00:59	-999	0.23418E+01	-999	0.16007E+01	-999	0.39425E+01
CTRSOAS	32.9020	-87.2500	160	74	06/16/2013 01:00	06/16/2013 01:59	-999	0.28124E+01	-999	0.25246E+01	-999	0.53369E+01
CTRSOAS	32.9020	-87.2500	160	74	06/16/2013 02:00	06/16/2013 02:59	-999	0.30147E+01	-999	0.34547E+01	-999	0.64694E+01
CTRSOAS	32.9020	-87.2500	160	74	06/16/2013 03:00	06/16/2013 03:59	-999	0.27049E+01	-999	0.35230E+01	-999	0.62279E+01
CTRSOAS	32.9020	-87.2500	160	74	06/16/2013 04:00	06/16/2013 04:59	-999	0.20158E+01	-999	0.27924E+01	-999	0.48083E+01
CTRSOAS	32.9020	-87.2500	160	74	06/16/2013 05:00	06/16/2013 05:59	-999	0.18751E+01	-999	0.27618E+01	-999	0.46369E+01
CTRSOAS	32.9020	-87.2500	160	74	06/16/2013 06:00	06/16/2013 06:59	-999	0.18668E+01	-999	0.30028E+01	-999	0.48696E+01
CTRSOAS	32.9020	-87.2500	160	74	06/16/2013 07:00	06/16/2013 07:59	-999	0.18346E+01	-999	0.31076E+01	-999	0.49422E+01
CTRSOAS	32.9020	-87.2500	160	74	06/16/2013 08:00	06/16/2013 08:59	-999	0.18073E+01	-999	0.31180E+01	-999	0.49253E+01
CTRSOAS	32.9020	-87.2500	160	74	06/16/2013 09:00	06/16/2013 09:59	-999	0.19627E+01	-999	0.33652E+01	-999	0.53279E+01
CTRSOAS	32.9020	-87.2500	160	74	06/16/2013 10:00	06/16/2013 10:59	-999	0.23683E+01	-999	0.45692E+01	-999	0.69375E+01
CTRSOAS	32.9020	-87.2500	160	74	06/16/2013 11:00	06/16/2013 11:59	-999	0.31836E+01	-999	0.78903E+01	-999	0.11074E+02
CTRSOAS	32.9020	-87.2500	160	74	06/16/2013 12:00	06/16/2013 12:59	-999	0.34972E+01	-999	0.89879E+01	-999	0.12485E+02
CTRSOAS	32.9020	-87.2500	160	74	06/16/2013 13:00	06/16/2013 13:59	-999	0.23774E+01	-999	0.40501E+01	-999	0.64275E+01
CTRSOAS	32.9020	-87.2500	160	74	06/16/2013 14:00	06/16/2013 14:59	-999	0.14767E+01	-999	0.16353E+01	-999	0.31120E+01
CTRSOAS	32.9020	-87.2500	160	74	06/16/2013 15:00	06/16/2013 15:59	-999	0.10807E+01	-999	0.83460E+00	-999	0.19152E+01
CTRSOAS	32.9020	-87.2500	160	74	06/16/2013 16:00	06/16/2013 16:59	-999	0.84887E+00	-999	0.50330E+00	-999	0.13522E+01
CTRSOAS	32.9020	-87.2500	160	74	06/16/2013 17:00	06/16/2013 17:59	-999	0.77526E+00	-999	0.40994E+00	-999	0.11852E+01
CTRSOAS	32.9020	-87.2500	160	74	06/16/2013 18:00	06/16/2013 18:59	-999	0.75425E+00	-999	0.40542E+00	-999	0.11597E+01
CTRSOAS	32.9020	-87.2500	160	74	06/16/2013 19:00	06/16/2013 19:59	-999	0.74524E+00	-999	0.40314E+00	-999	0.11484E+01
CTRSOAS	32.9020	-87.2500	160	74	06/16/2013 20:00	06/16/2013 20:59	-999	0.72532E+00	-999	0.39395E+00	-999	0.11193E+01
CTRSOAS	32.9020	-87.2500	160	74	06/16/2013 21:00	06/16/2013 21:59	-999	0.71087E+00	-999	0.39695E+00	-999	0.11078E+01
CTRSOAS	32.9020	-87.2500	160	74	06/16/2013 22:00	06/16/2013 22:59	-999	0.75470E+00	-999	0.43465E+00	-999	0.11894E+01
CTRSOAS	32.9020	-87.2500	160	74	06/16/2013 23:00	06/16/2013 23:59	-999	0.91014E+00	-999	0.58427E+00	-999	0.14944E+01
CTRSOAS	32.9020	-87.2500	160	74	06/17/2013 00:00	06/17/2013 00:59	0.53127E+01	0.12311E+01	0.53127E+01	0.99307E+00	0.53127E+01	0.22242E+01
CTRSOAS	32.9020	-87.2500	160	74	06/17/2013 01:00	06/17/2013 01:59	0.62727E+01	0.15401E+01	0.62727E+01	0.18146E+01	0.62727E+01	0.33547E+01
CTRSOAS	32.9020	-87.2500	160	74	06/17/2013 02:00	06/17/2013 02:59	0.46989E+01	0.18624E+01	0.46989E+01	0.36046E+01	0.46989E+01	0.54670E+01
CTRSOAS	32.9020	-87.2500	160	74	06/17/2013 03:00	06/17/2013 03:59	0.77745E+01	0.23854E+01	0.77745E+01	0.63479E+01	0.77745E+01	0.87334E+01
CTRSOAS	32.9020	-87.2500	160	74	06/17/2013 04:00	06/17/2013 04:59	0.10485E+02	0.33723E+01	0.10485E+02	0.66474E+01	0.10485E+02	0.10020E+02
CTRSOAS	32.9020	-87.2500	160	74	06/17/2013 05:00	06/17/2013 05:59	0.83804E+01	0.46306E+01	0.83804E+01	0.54958E+01	0.83804E+01	0.10126E+02
CTRSOAS	32.9020	-87.2500	160	74	06/17/2013 06:00	06/17/2013 06:59	0.13301E+02	0.43444E+01	0.13301E+02	0.65754E+01	0.13301E+02	0.10920E+02
CTRSOAS	32.9020	-87.2500	160	74	06/17/2013 07:00	06/17/2013 07:59	0.15310E+02	0.42915E+01	0.15310E+02	0.71907E+01	0.15310E+02	0.11482E+02
CTRSOAS	32.9020	-87.2500	160	74	06/17/2013 08:00	06/17/2013 08:59	0.14848E+02	0.44972E+01	0.14848E+02	0.79405E+01	0.14848E+02	0.12438E+02
CTRSOAS	32.9020	-87.2500	160	74	06/17/2013 09:00	06/17/2013 09:59	0.19774E+02	0.51920E+01	0.19774E+02	0.95917E+01	0.19774E+02	0.14784E+02
CTRSOAS	32.9020	-87.2500	160	74	06/17/2013 10:00	06/17/2013 10:59	0.17849E+02	0.68047E+01	0.17849E+02	0.12097E+02	0.17849E+02	0.18902E+02
CTRSOAS	32.9020	-87.2500	160	74	06/17/2013 11:00	06/17/2013 11:59	0.33158E+02	0.64722E+01	0.33158E+02	0.94450E+01	0.33158E+02	0.15917E+02
CTRSOAS	32.9020	-87.2500	160	74	06/17/2013 12:00	06/17/2013 12:59	0.39320E+02	0.38996E+01	0.39320E+02	0.51338E+01	0.39320E+02	0.90334E+01
CTRSOAS	32.9020	-87.2500	160	74	06/17/2013 13:00	06/17/2013 13:59	0.72118E+02	0.31277E+01	0.72118E+02	0.35046E+01	0.72118E+02	0.66323E+01
CTRSOAS	32.9020	-87.2500	160	74	06/17/2013 14:00	06/17/2013 14:59	0.51680E+02	0.34784E+01	0.51680E+02	0.33143E+01	0.51680E+02	0.67927E+01
CTRSOAS	32.9020	-87.2500	160	74	06/17/2013 15:00	06/17/2013 15:59	0.22995E+02	0.46402E+01	0.22995E+02	0.35060E+01	0.22995E+02	0.81462E+01
CTRSOAS	32.9020	-87.2500	160	74	06/17/2013 16:00	06/17/2013 16:59	0.97100E+01	0.43705E+01	0.97100E+01	0.30170E+01	0.97100E+01	0.73875E+01
CTRSOAS	32.9020	-87.2500	160	74	06/17/2013 17:00	06/17/2013 17:59	0.76704E+01	0.29458E+01	0.76704E+01	0.19154E+01	0.76704E+01	0.48612E+01
CTRSOAS	32.9020	-87.2500	160	74	06/17/2013 18:00	06/17/2013 18:59	0.63415E+01	0.20916E+01	0.63415E+01	0.14147E+01	0.63415E+01	0.35062E+01
CTRSOAS	32.9020	-87.2500	160	74	06/17/2013 19:00	06/17/2013 19:59	0.34769E+01	0.20563E+01	0.34769E+01	0.14618E+01	0.34769E+01	0.35181E+01
CTRSOAS	32.9020	-87.2500	160	74	06/17/2013 20:00	06/17/2013 20:59	-999	0.20427E+01	-999	0.15485E+01	-999	0.35912E+01
CTRSOAS	32.9020	-87.2500	160	74	06/17/2013 21:00	06/17/2013 21:59	0.24350E+00	0.20347E+01	0.24350E+00	0.13912E+01	0.24350E+00	0.34259E+01
CTRSOAS	32.9020	-87.2500	160	74	06/17/2013 22:00	06/17/2013 22:59	0.42900E+00	0.17166E+01	0.42900E+00	0.14430E+01	0.42900E+00	0.31596E+01
CTRSOAS	32.9020	-87.2500	160	74	06/17/2013 23:00	06/17/2013 23:59	0.13421E+01	0.20396E+01	0.13421E+01	0.15017E+01	0.13421E+01	0.35413E+01
CTRSOAS	32.9020	-87.2500	160	74	06/18/2013 00:00	06/18/2013 00:59	0.24143E+01	0.30091E+01	0.24143E+01	0.28333E+01	0.24143E+01	0.58424E+01
CTRSOAS	32.9020	-87.2500	160	74	06/18/2013 01:00	06/18/2013 01:59	0.16996E+01	0.41570E+01	0.16996E+01	0.52974E+01	0.16996E+01	0.94545E+01
CTRSOAS	32.9020	-87.2500	160	74	06/18/2013 02:00	06/18/2013 02:59	0.15701E+01	0.44814E+01	0.15701E+01	0.75358E+01	0.15701E+01	0.12017E+02
CTRSOAS	32.9020	-87.2500	160	74	06/18/2013 03:00	06/18/2013 03:59	0.18770E+01	0.41139E+01	0.18770E+01	0.85787E+01	0.18770E+01	0.12693E+02
CTRSOAS	32.9020	-87.2500	160	74	06/18/2013 04:00	06/18/2013 04:59	0.29772E+01	0.38440E+01	0.29772E+01	0.84150E+01	0.29772E+01	0.12259E+02
CTRSOAS	32.9020	-87.2500	160	74	06/18/2013 05:00	06/18/2013 05:59	0.48441E+01	0.46599E+01	0.48441E+01	0.90143E+01	0.48441E+01	0.13674E+02
CTRSOAS	32.9020	-87.2500	160	74	06/18/2013 06:00	06/18/2013 06:59	0.41295E+01	0.47133E+01	0.41295E+01	0.69131E+01	0.41295E+01	0.11626E+02
CTRSOAS	32.9020	-87.2500	160	74	06/18/2013 07:00	06/18/2013 07:59	0.57908E+01	0.39103E+01	0.57908E+01	0.48643E+01	0.57908E+01	0.87746E+01
CTRSOAS	32.9020	-87.2500	160	74	06/18/2013 08:00	06/18/2013 08:59	0.49005E+01	0.38585E+01	0.49005E+01	0.43516E+01	0.49005E+01	0.82101E+01
CTRSOAS	32.9020	-87.2500	160	74	06/18/2013 09:00	06/18/2013 09:59	0.65568E+01	0.42933E+01	0.65568E+01	0.50610E+01	0.65568E+01	0.93544E+01
CTRSOAS	32.9020	-87.2500	160	74	06/18/2013 10:00	06/18/2013 10:59	0.87941E+01	0.47317E+01	0.87941E+01	0.65496E+01	0.87941E+01	0.11281E+02
CTRSOAS	32.9020	-87.2500	160	74	06/18/2013 11:00	06/18/2013 11:59	0.11910E+02	0.52160E+01	0.11910E+02	0.75074E+01	0.11910E+02	0.12723E+02
CTRSOAS	32.9020	-87.2500	160	74	06/18/2013 12:00	06/18/2013 12:59	0.11736E+02	0.38824E+01	0.11736E+02	0.37990E+01	0.11736E+02	0.76814E+01
CTRSOAS	32.9020	-87.2500	160	74	06/18/2013 13:00	06/18/2013 13:59	0.42957E+01	0.40675E+01	0.42957E+01	0.10378E+01	0.42957E+01	0.51054E+01
CTRSOAS	32.9020	-87.2500	160	74	06/18/2013 14:00	06/18/2013 14:59	0.49976E+01	0.18753E+01	0.49976E+01	0.81618E+00	0.49976E+01	0.26914E+01
CTRSOAS	32.9020	-87.2500	160	74	06/18/2013 15:00	06/18/2013 15:59	0.23878E+01	0.22299E+01	0.23878E+01	0.81277E+00	0.23878E+01	0.30427E+01
CTRSOAS	32.9020	-87.2500	160	74	06/18/2013 16:00	06/18/2013 16:59	0.28562E+01	0.28869E+01	0.28562E+01	0.42142E+00	0.28562E+01	0.33083E+01
CTRSOAS	32.9020	-87.2500	160	74	06/18/2013 17:00	06/18/2013 17:59	0.31690E+01	0.40421E+01	0.31690E+01	0.46179E+00	0.31690E+01	0.45039E+01
CTRSOAS	32.9020	-87.2500	160	74	06/18/2013 18:00	06/18/2013 18:59	0.27659E+01	0.41667E+01	0.27659E+01	0.46513E+00	0.27659E+01	0.46318E+01
CTRSOAS	32.9020	-87.2500	160	74	06/18/2013 19:00	06/18/2013 19:59	0.22166E+01	0.29074E+01	0.22166E+01	0.71241E+00	0.22166E+01	0.36198E+01
CTRSOAS	32.9020	-87.2500	160	74	06/18/2013 20:00	06/18/2013 20:59	0.26125E+01	0.16978E+01	0.26125E+01	0.11154E+01	0.26125E+01	0.28132E+01
CTRSOAS	32.9020	-87.2500	160	74	06/18/2013 21:00	06/18/2013 21:59	0.12120E+01	0.14663E+01	0.12120E+01	0.98315E+00	0.12120E+01	0.24495E+01
CTRSOAS	32.9020	-87.2500	160	74	06/18/2013 22:00	06/18/2013 22:59	0.23085E+01	0.14276E+01	0.23085E+01	0.79419E+00	0.23085E+01	0.22217E+01
CTRSOAS	32.9020	-87.2500	160	74	06/18/2013 23:00	06/18/2013 23:59	0.47817E+01	0.12833E+01	0.47817E+01	0.84424E+00	0.47817E+01	0.21276E+01
CTRSOAS	32.9020	-87.2500	160	74	06/19/2013 00:00	06/19/2013 00:59	0.29178E+01	0.11101E+01	0.29178E+01	0.83364E+00	0.29178E+01	0.19437E+01
CTRSOAS	32.9020	-87.2500	160	74	06/19/2013 01:00	06/19/2013 01:59	0.40567E+01	0.19472E+01	0.40567E+01	0.15443E+01	0.40567E+01	0.34915E+01
CTRSOAS	32.9020	-87.2500	160	74	06/19/2013 02:00	06/19/2013 02:59	0.37617E+01	0.30681E+01	0.37617E+01	0.27687E+01	0.37617E+01	0.58368E+01
CTRSOAS	32.9020	-87.2500	160	74	06/19/2013 03:00	06/19/2013 03:59	0.30516E+01	0.40786E+01	0.30516E+01	0.44249E+01	0.30516E+01	0.85035E+01
CTRSOAS	32.9020	-87.2500	160	74	06/19/2013 04:00	06/19/2013 04:59	0.44058E+01	0.42842E+01	0.44058E+01	0.77775E+01	0.44058E+01	0.12062E+02
CTRSOAS	32.9020	-87.2500	160	74	06/19/2013 05:00	06/19/2013 05:59	0.30984E+01	0.38564E+01	0.30984E+01	0.16582E+02	0.30984E+01	0.20438E+02
CTRSOAS	32.9020	-87.2500	160	74	06/19/2013 06:00	06/19/2013 06:59	0.37690E+01	0.39152E+01	0.37690E+01	0.29030E+02	0.37690E+01	0.32945E+02
CTRSOAS	32.9020	-87.2500	160	74	06/19/2013 07:00	06/19/2013 07:59	0.31798E+01	0.43671E+01	0.31798E+01	0.38451E+02	0.31798E+01	0.42818E+02
CTRSOAS	32.9020	-87.2500	160	74	06/19/2013 08:00	06/19/2013 08:59	0.27722E+01	0.45995E+01	0.27722E+01	0.58629E+02	0.27722E+01	0.63228E+02
CTRSOAS	32.9020	-87.2500	160	74	06/19/2013 09:00	06/19/2013 09:59	0.16784E+01	0.88040E+01	0.16784E+01	0.65077E+02	0.16784E+01	0.73881E+02
CTRSOAS	32.9020	-87.2500	160	74	06/19/2013 10:00	06/19/2013 10:59	0.28627E+01	0.22314E+02	0.28627E+01	0.26990E+02	0.28627E+01	0.49304E+02
CTRSOAS	32.9020	-87.2500	160	74	06/19/2013 11:00	06/19/2013 11:59	0.17916E+01	0.19159E+02	0.17916E+01	0.12198E+02	0.17916E+01	0.31357E+02
CTRSOAS	32.9020	-87.2500	160	74	06/19/2013 12:00	06/19/2013 12:59	0.52773E+01	0.69527E+01	0.52773E+01	0.61364E+01	0.52773E+01	0.13089E+02
CTRSOAS	32.9020	-87.2500	160	74	06/19/2013 13:00	06/19/2013 13:59	0.66879E+01	0.25393E+01	0.66879E+01	0.31895E+01	0.66879E+01	0.57289E+01
CTRSOAS	32.9020	-87.2500	160	74	06/19/2013 14:00	06/19/2013 14:59	0.59337E+01	0.17300E+01	0.59337E+01	0.18276E+01	0.59337E+01	0.35576E+01
CTRSOAS	32.9020	-87.2500	160	74	06/19/2013 15:00	06/19/2013 15:59	0.51096E+01	0.15713E+01	0.51096E+01	0.11430E+01	0.51096E+01	0.27143E+01
CTRSOAS	32.9020	-87.2500	160	74	06/19/2013 16:00	06/19/2013 16:59	0.38515E+01	0.16823E+01	0.38515E+01	0.69991E+00	0.38515E+01	0.23822E+01
CTRSOAS	32.9020	-87.2500	160	74	06/19/2013 17:00	06/19/2013 17:59	0.38383E+01	0.16736E+01	0.38383E+01	0.49863E+00	0.38383E+01	0.21722E+01
CTRSOAS	32.9020	-87.2500	160	74	06/19/2013 18:00	06/19/2013 18:59	0.22490E+01	0.15081E+01	0.22490E+01	0.49747E+00	0.22490E+01	0.20056E+01
CTRSOAS	32.9020	-87.2500	160	74	06/19/2013 19:00	06/19/2013 19:59	0.48051E+01	0.14762E+01	0.48051E+01	0.52903E+00	0.48051E+01	0.20052E+01
CTRSOAS	32.9020	-87.2500	160	74	06/19/2013 20:00	06/19/2013 20:59	0.26758E+01	0.14184E+01	0.26758E+01	0.49099E+00	0.26758E+01	0.19094E+01
CTRSOAS	32.9020	-87.2500	160	74	06/19/2013 21:00	06/19/2013 21:59	0.29870E+01	0.14088E+01	0.29870E+01	0.49095E+00	0.29870E+01	0.18997E+01
CTRSOAS	32.9020	-87.2500	160	74	06/19/2013 22:00	06/19/2013 22:59	0.31900E+01	0.13140E+01	0.31900E+01	0.49280E+00	0.31900E+01	0.18068E+01
CTRSOAS	32.9020	-87.2500	160	74	06/19/2013 23:00	06/19/2013 23:59	0.33474E+01	0.12906E+01	0.33474E+01	0.49787E+00	0.33474E+01	0.17885E+01
CTRSOAS	32.9020	-87.2500	160	74	06/20/2013 00:00	06/20/2013 00:59	0.28149E+01	0.15239E+01	0.28149E+01	0.69013E+00	0.28149E+01	0.22140E+01
CTRSOAS	32.9020	-87.2500	160	74	06/20/2013 01:00	06/20/2013 01:59	0.28281E+01	0.18370E+01	0.28281E+01	0.12543E+01	0.28281E+01	0.30913E+01
CTRSOAS	32.9020	-87.2500	160	74	06/20/2013 02:00	06/20/2013 02:59	0.28582E+01	0.19526E+01	0.28582E+01	0.19647E+01	0.28582E+01	0.39173E+01
CTRSOAS	32.9020	-87.2500	160	74	06/20/2013 03:00	06/20/2013 03:59	0.85082E+01	0.20755E+01	0.85082E+01	0.30985E+01	0.85082E+01	0.51741E+01
CTRSOAS	32.9020	-87.2500	160	74	06/20/2013 04:00	06/20/2013 04:59	0.76231E+01	0.24701E+01	0.76231E+01	0.59311E+01	0.76231E+01	0.84011E+01
CTRSOAS	32.9020	-87.2500	160	74	06/20/2013 05:00	06/20/2013 05:59	0.10237E+02	0.37570E+01	0.10237E+02	0.99632E+01	0.10237E+02	0.13720E+02
CTRSOAS	32.9020	-87.2500	160	74	06/20/2013 06:00	06/20/2013 06:59	0.10995E+02	0.64275E+01	0.10995E+02	0.12229E+02	0.10995E+02	0.18656E+02
CTRSOAS	32.9020	-87.2500	160	74	06/20/2013 07:00	06/20/2013 07:59	0.93642E+01	0.74308E+01	0.93642E+01	0.14152E+02	0.93642E+01	0.21583E+02
CTRSOAS	32.9020	-87.2500	160	74	06/20/2013 08:00	06/20/2013 08:59	0.10498E+02	0.70180E+01	0.10498E+02	0.16474E+02	0.10498E+02	0.23492E+02
CTRSOAS	32.9020	-87.2500	160	74	06/20/2013 09:00	06/20/2013 09:59	0.13611E+02	0.66435E+01	0.13611E+02	0.19560E+02	0.13611E+02	0.26204E+02
CTRSOAS	32.9020	-87.2500	160	74	06/20/2013 10:00	06/20/2013 10:59	0.12668E+02	0.63684E+01	0.12668E+02	0.22373E+02	0.12668E+02	0.28741E+02
CTRSOAS	32.9020	-87.2500	160	74	06/20/2013 11:00	06/20/2013 11:59	0.17819E+02	0.58576E+01	0.17819E+02	0.21385E+02	0.17819E+02	0.27242E+02
CTRSOAS	32.9020	-87.2500	160	74	06/20/2013 12:00	06/20/2013 12:59	0.17515E+02	0.45436E+01	0.17515E+02	0.16800E+02	0.17515E+02	0.21344E+02
CTRSOAS	32.9020	-87.2500	160	74	06/20/2013 13:00	06/20/2013 13:59	0.19979E+02	0.37887E+01	0.19979E+02	0.10285E+02	0.19979E+02	0.14074E+02
CTRSOAS	32.9020	-87.2500	160	74	06/20/2013 14:00	06/20/2013 14:59	0.79263E+01	0.32943E+01	0.79263E+01	0.47306E+01	0.79263E+01	0.80249E+01
CTRSOAS	32.9020	-87.2500	160	74	06/20/2013 15:00	06/20/2013 15:59	0.48680E+01	0.22407E+01	0.48680E+01	0.14950E+01	0.48680E+01	0.37357E+01
CTRSOAS	32.9020	-87.2500	160	74	06/20/2013 16:00	06/20/2013 16:59	0.60189E+01	0.11652E+01	0.60189E+01	0.49055E+00	0.60189E+01	0.16558E+01
CTRSOAS	32.9020	-87.2500	160	74	06/20/2013 17:00	06/20/2013 17:59	0.32637E+01	0.76865E+00	0.32637E+01	0.30280E+00	0.32637E+01	0.10715E+01
CTRSOAS	32.9020	-87.2500	160	74	06/20/2013 18:00	06/20/2013 18:59	0.35928E+01	0.68114E+00	0.35928E+01	0.31094E+00	0.35928E+01	0.99207E+00
CTRSOAS	32.9020	-87.2500	160	74	06/20/2013 19:00	06/20/2013 19:59	0.30528E+01	0.69393E+00	0.30528E+01	0.37056E+00	0.30528E+01	0.10645E+01
CTRSOAS	32.9020	-87.2500	160	74	06/20/2013 20:00	06/20/2013 20:59	0.19435E+01	0.86206E+00	0.19435E+01	0.45883E+00	0.19435E+01	0.13209E+01
CTRSOAS	32.9020	-87.2500	160	74	06/20/2013 21:00	06/20/2013 21:59	0.27335E+01	0.10049E+01	0.27335E+01	0.55398E+00	0.27335E+01	0.15589E+01
CTRSOAS	32.9020	-87.2500	160	74	06/20/2013 22:00	06/20/2013 22:59	0.27843E+01	0.10994E+01	0.27843E+01	0.68502E+00	0.27843E+01	0.17844E+01
CTRSOAS	32.9020	-87.2500	160	74	06/20/2013 23:00	06/20/2013 23:59	0.29379E+01	0.12934E+01	0.29379E+01	0.92633E+00	0.29379E+01	0.22198E+01
CTRSOAS	32.9020	-87.2500	160	74	06/21/2013 00:00	06/21/2013 00:59	0.63030E+00	0.16254E+01	0.63030E+00	0.14191E+01	0.63030E+00	0.30444E+01
CTRSOAS	32.9020	-87.2500	160	74	06/21/2013 01:00	06/21/2013 01:59	0.27112E+01	0.19382E+01	0.27112E+01	0.22745E+01	0.27112E+01	0.42126E+01
CTRSOAS	32.9020	-87.2500	160	74	06/21/2013 02:00	06/21/2013 02:59	0.27870E+01	0.21843E+01	0.27870E+01	0.37664E+01	0.27870E+01	0.59508E+01
CTRSOAS	32.9020	-87.2500	160	74	06/21/2013 03:00	06/21/2013 03:59	0.28484E+01	0.26083E+01	0.28484E+01	0.66515E+01	0.28484E+01	0.92598E+01
CTRSOAS	32.9020	-87.2500	160	74	06/21/2013 04:00	06/21/2013 04:59	0.32934E+01	0.33063E+01	0.32934E+01	0.10044E+02	0.32934E+01	0.13350E+02
CTRSOAS	32.9020	-87.2500	160	74	06/21/2013 05:00	06/21/2013 05:59	0.50922E+01	0.41524E+01	0.50922E+01	0.99811E+01	0.50922E+01	0.14133E+02
CTRSOAS	32.9020	-87.2500	160	74	06/21/2013 06:00	06/21/2013 06:59	0.39182E+01	0.38072E+01	0.39182E+01	0.63544E+01	0.39182E+01	0.10162E+02
CTRSOAS	32.9020	-87.2500	160	74	06/21/2013 07:00	06/21/2013 07:59	0.43236E+01	0.28817E+01	0.43236E+01	0.31526E+01	0.43236E+01	0.60343E+01
CTRSOAS	32.9020	-87.2500	160	74	06/21/2013 08:00	06/21/2013 08:59	0.53591E+01	0.24780E+01	0.53591E+01	0.23574E+01	0.53591E+01	0.48354E+01
CTRSOAS	32.9020	-87.2500	160	74	06/21/2013 09:00	06/21/2013 09:59	0.77486E+01	0.25582E+01	0.77486E+01	0.28175E+01	0.77486E+01	0.53758E+01
CTRSOAS	32.9020	-87.2500	160	74	06/21/2013 10:00	06/21/2013 10:59	0.12314E+02	0.28724E+01	0.12314E+02	0.40369E+01	0.12314E+02	0.69093E+01
CTRSOAS	32.9020	-87.2500	160	74	06/21/2013 11:00	06/21/2013 11:59	0.15286E+02	0.31938E+01	0.15286E+02	0.53717E+01	0.15286E+02	0.85655E+01
CTRSOAS	32.9020	-87.2500	160	74	06/21/2013 12:00	06/21/2013 12:59	0.18436E+02	0.28481E+01	0.18436E+02	0.54523E+01	0.18436E+02	0.83003E+01
CTRSOAS	32.9020	-87.2500	160	74	06/21/2013 13:00	06/21/2013 13:59	0.15000E+02	0.16286E+01	0.15000E+02	0.28807E+01	0.15000E+02	0.45093E+01
CTRSOAS	32.9020	-87.2500	160	74	06/21/2013 14:00	06/21/2013 14:59	0.64852E+01	0.90516E+00	0.64852E+01	0.10768E+01	0.64852E+01	0.19820E+01
CTRSOAS	32.9020	-87.2500	160	74	06/21/2013 15:00	06/21/2013 15:59	0.47798E+01	0.77054E+00	0.47798E+01	0.58477E+00	0.47798E+01	0.13553E+01
CTRSOAS	32.9020	-87.2500	160	74	06/21/2013 16:00	06/21/2013 16:59	0.37698E+01	0.81055E+00	0.37698E+01	0.52405E+00	0.37698E+01	0.13346E+01
CTRSOAS	32.9020	-87.2500	160	74	06/21/2013 17:00	06/21/2013 17:59	0.27667E+01	0.77866E+00	0.27667E+01	0.49446E+00	0.27667E+01	0.12731E+01
CTRSOAS	32.9020	-87.2500	160	74	06/21/2013 18:00	06/21/2013 18:59	0.19924E+01	0.69877E+00	0.19924E+01	0.40917E+00	0.19924E+01	0.11079E+01
CTRSOAS	32.9020	-87.2500	160	74	06/21/2013 19:00	06/21/2013 19:59	0.17460E+01	0.60439E+00	0.17460E+01	0.31857E+00	0.17460E+01	0.92295E+00
CTRSOAS	32.9020	-87.2500	160	74	06/21/2013 20:00	06/21/2013 20:59	0.20846E+01	0.52798E+00	0.20846E+01	0.24645E+00	0.20846E+01	0.77444E+00
CTRSOAS	32.9020	-87.2500	160	74	06/21/2013 21:00	06/21/2013 21:59	0.22382E+01	0.47501E+00	0.22382E+01	0.21500E+00	0.22382E+01	0.69001E+00
CTRSOAS	32.9020	-87.2500	160	74	06/21/2013 22:00	06/21/2013 22:59	0.14842E+01	0.46724E+00	0.14842E+01	0.22059E+00	0.14842E+01	0.68783E+00
CTRSOAS	32.9020	-87.2500	160	74	06/21/2013 23:00	06/21/2013 23:59	0.26794E+01	0.52835E+00	0.26794E+01	0.26426E+00	0.26794E+01	0.79262E+00
CTRSOAS	32.9020	-87.2500	160	74	06/22/2013 00:00	06/22/2013 00:59	0.40915E+01	0.70723E+00	0.40915E+01	0.42686E+00	0.40915E+01	0.11341E+01
CTRSOAS	32.9020	-87.2500	160	74	06/22/2013 01:00	06/22/2013 01:59	0.12620E+01	0.89866E+00	0.12620E+01	0.77540E+00	0.12620E+01	0.16741E+01
CTRSOAS	32.9020	-87.2500	160	74	06/22/2013 02:00	06/22/2013 02:59	0.13751E+01	0.10976E+01	0.13751E+01	0.12651E+01	0.13751E+01	0.23627E+01
CTRSOAS	32.9020	-87.2500	160	74	06/22/2013 03:00	06/22/2013 03:59	0.25763E+01	0.15155E+01	0.25763E+01	0.17779E+01	0.25763E+01	0.32934E+01
CTRSOAS	32.9020	-87.2500	160	74	06/22/2013 04:00	06/22/2013 04:59	0.44767E+01	0.19395E+01	0.44767E+01	0.23396E+01	0.44767E+01	0.42792E+01
CTRSOAS	32.9020	-87.2500	160	74	06/22/2013 05:00	06/22/2013 05:59	0.22341E+01	0.22362E+01	0.22341E+01	0.32045E+01	0.22341E+01	0.54407E+01
CTRSOAS	32.9020	-87.2500	160	74	06/22/2013 06:00	06/22/2013 06:59	0.66113E+01	0.25823E+01	0.66113E+01	0.39232E+01	0.66113E+01	0.65055E+01
CTRSOAS	32.9020	-87.2500	160	74	06/22/2013 07:00	06/22/2013 07:59	0.61108E+01	0.28629E+01	0.61108E+01	0.46652E+01	0.61108E+01	0.75280E+01
CTRSOAS	32.9020	-87.2500	160	74	06/22/2013 08:00	06/22/2013 08:59	0.65793E+01	0.33729E+01	0.65793E+01	0.57598E+01	0.65793E+01	0.91328E+01
CTRSOAS	32.9020	-87.2500	160	74	06/22/2013 09:00	06/22/2013 09:59	0.68087E+01	0.35009E+01	0.68087E+01	0.59759E+01	0.68087E+01	0.94768E+01
CTRSOAS	32.9020	-87.2500	160	74	06/22/2013 10:00	06/22/2013 10:59	0.89404E+01	0.33379E+01	0.89404E+01	0.54715E+01	0.89404E+01	0.88094E+01
CTRSOAS	32.9020	-87.2500	160	74	06/22/2013 11:00	06/22/2013 11:59	0.13587E+02	0.29746E+01	0.13587E+02	0.47305E+01	0.13587E+02	0.77051E+01
CTRSOAS	32.9020	-87.2500	160	74	06/22/2013 12:00	06/22/2013 12:59	0.19355E+02	0.23104E+01	0.19355E+02	0.32954E+01	0.19355E+02	0.56058E+01
CTRSOAS	32.9020	-87.2500	160	74	06/22/2013 13:00	06/22/2013 13:59	0.16156E+02	0.13630E+01	0.16156E+02	0.15687E+01	0.16156E+02	0.29317E+01
CTRSOAS	32.9020	-87.2500	160	74	06/22/2013 14:00	06/22/2013 14:59	0.91094E+01	0.87434E+00	0.91094E+01	0.95580E+00	0.91094E+01	0.18301E+01
CTRSOAS	32.9020	-87.2500	160	74	06/22/2013 15:00	06/22/2013 15:59	0.39841E+01	0.74833E+00	0.39841E+01	0.85446E+00	0.39841E+01	0.16028E+01
CTRSOAS	32.9020	-87.2500	160	74	06/22/2013 16:00	06/22/2013 16:59	0.33898E+01	0.66775E+00	0.33898E+01	0.74410E+00	0.33898E+01	0.14119E+01
CTRSOAS	32.9020	-87.2500	160	74	06/22/2013 17:00	06/22/2013 17:59	0.37630E+01	0.63608E+00	0.37630E+01	0.69454E+00	0.37630E+01	0.13306E+01
CTRSOAS	32.9020	-87.2500	160	74	06/22/2013 18:00	06/22/2013 18:59	0.27518E+01	0.63442E+00	0.27518E+01	0.64385E+00	0.27518E+01	0.12783E+01
CTRSOAS	32.9020	-87.2500	160	74	06/22/2013 19:00	06/22/2013 19:59	0.23068E+01	0.63727E+00	0.23068E+01	0.58264E+00	0.23068E+01	0.12199E+01
CTRSOAS	32.9020	-87.2500	160	74	06/22/2013 20:00	06/22/2013 20:59	0.28050E+01	0.64277E+00	0.28050E+01	0.54309E+00	0.28050E+01	0.11859E+01
CTRSOAS	32.9020	-87.2500	160	74	06/22/2013 21:00	06/22/2013 21:59	0.30470E+01	0.64985E+00	0.30470E+01	0.55638E+00	0.30470E+01	0.12062E+01
CTRSOAS	32.9020	-87.2500	160	74	06/22/2013 22:00	06/22/2013 22:59	0.33741E+01	0.67666E+00	0.33741E+01	0.62708E+00	0.33741E+01	0.13037E+01
CTRSOAS	32.9020	-87.2500	160	74	06/22/2013 23:00	06/22/2013 23:59	0.39331E+01	0.77587E+00	0.39331E+01	0.82757E+00	0.39331E+01	0.16034E+01
CTRSOAS	32.9020	-87.2500	160	74	06/23/2013 00:00	06/23/2013 00:59	0.18280E+01	0.98641E+00	0.18280E+01	0.13227E+01	0.18280E+01	0.23091E+01
CTRSOAS	32.9020	-87.2500	160	74	06/23/2013 01:00	06/23/2013 01:59	0.44664E+01	0.11940E+01	0.44664E+01	0.21156E+01	0.44664E+01	0.33097E+01
CTRSOAS	32.9020	-87.2500	160	74	06/23/2013 02:00	06/23/2013 02:59	0.48896E+01	0.13409E+01	0.48896E+01	0.31786E+01	0.48896E+01	0.45194E+01
CTRSOAS	32.9020	-87.2500	160	74	06/23/2013 03:00	06/23/2013 03:59	0.36735E+01	0.14441E+01	0.36735E+01	0.43573E+01	0.36735E+01	0.58015E+01
CTRSOAS	32.9020	-87.2500	160	74	06/23/2013 04:00	06/23/2013 04:59	0.54067E+01	0.13869E+01	0.54067E+01	0.39319E+01	0.54067E+01	0.53188E+01
CTRSOAS	32.9020	-87.2500	160	74	06/23/2013 05:00	06/23/2013 05:59	0.38229E+01	0.14071E+01	0.38229E+01	0.31493E+01	0.38229E+01	0.45564E+01
CTRSOAS	32.9020	-87.2500	160	74	06/23/2013 06:00	06/23/2013 06:59	0.49548E+01	0.16576E+01	0.49548E+01	0.30789E+01	0.49548E+01	0.47365E+01
CTRSOAS	32.9020	-87.2500	160	74	06/23/2013 07:00	06/23/2013 07:59	0.44938E+01	0.18651E+01	0.44938E+01	0.35274E+01	0.44938E+01	0.53924E+01
CTRSOAS	32.9020	-87.2500	160	74	06/23/2013 08:00	06/23/2013 08:59	0.47097E+01	0.18798E+01	0.47097E+01	0.43260E+01	0.47097E+01	0.62058E+01
CTRSOAS	32.9020	-87.2500	160	74	06/23/2013 09:00	06/23/2013 09:59	0.40237E+01	0.17895E+01	0.40237E+01	0.49559E+01	0.40237E+01	0.67454E+01
CTRSOAS	32.9020	-87.2500	160	74	06/23/2013 10:00	06/23/2013 10:59	0.78267E+01	0.20131E+01	0.78267E+01	0.51625E+01	0.78267E+01	0.71756E+01
CTRSOAS	32.9020	-87.2500	160	74	06/23/2013 11:00	06/23/2013 11:59	0.12851E+02	0.23403E+01	0.12851E+02	0.55207E+01	0.12851E+02	0.78610E+01
CTRSOAS	32.9020	-87.2500	160	74	06/23/2013 12:00	06/23/2013 12:59	0.12378E+02	0.19947E+01	0.12378E+02	0.52453E+01	0.12378E+02	0.72400E+01
CTRSOAS	32.9020	-87.2500	160	74	06/23/2013 13:00	06/23/2013 13:59	0.11646E+02	0.16809E+01	0.11646E+02	0.38131E+01	0.11646E+02	0.54939E+01
CTRSOAS	32.9020	-87.2500	160	74	06/23/2013 14:00	06/23/2013 14:59	0.58264E+01	0.15886E+01	0.58264E+01	0.24984E+01	0.58264E+01	0.40871E+01
CTRSOAS	32.9020	-87.2500	160	74	06/23/2013 15:00	06/23/2013 15:59	0.66422E+01	0.13284E+01	0.66422E+01	0.14210E+01	0.66422E+01	0.27494E+01
CTRSOAS	32.9020	-87.2500	160	74	06/23/2013 16:00	06/23/2013 16:59	0.63861E+01	0.11964E+01	0.63861E+01	0.10924E+01	0.63861E+01	0.22888E+01
CTRSOAS	32.9020	-87.2500	160	74	06/23/2013 17:00	06/23/2013 17:59	0.74609E+01	0.10397E+01	0.74609E+01	0.93801E+00	0.74609E+01	0.19777E+01
CTRSOAS	32.9020	-87.2500	160	74	06/23/2013 18:00	06/23/2013 18:59	0.35371E+01	0.93945E+00	0.35371E+01	0.80004E+00	0.35371E+01	0.17395E+01
CTRSOAS	32.9020	-87.2500	160	74	06/23/2013 19:00	06/23/2013 19:59	-999	0.89381E+00	-999	0.72831E+00	-999	0.16221E+01
CTRSOAS	32.9020	-87.2500	160	74	06/23/2013 20:00	06/23/2013 20:59	-999	0.87355E+00	-999	0.83247E+00	-999	0.17060E+01
CTRSOAS	32.9020	-87.2500	160	74	06/23/2013 21:00	06/23/2013 21:59	-999	0.76463E+00	-999	0.95027E+00	-999	0.17149E+01
CTRSOAS	32.9020	-87.2500	160	74	06/23/2013 22:00	06/23/2013 22:59	-999	0.77322E+00	-999	0.10784E+01	-999	0.18516E+01
CTRSOAS	32.9020	-87.2500	160	74	06/23/2013 23:00	06/23/2013 23:59	-999	0.85939E+00	-999	0.12738E+01	-999	0.21332E+01
CTRSOAS	32.9020	-87.2500	160	74	06/24/2013 00:00	06/24/2013 00:59	0.25189E+01	0.95935E+00	0.25189E+01	0.15666E+01	0.25189E+01	0.25260E+01
CTRSOAS	32.9020	-87.2500	160	74	06/24/2013 01:00	06/24/2013 01:59	0.30617E+01	0.10577E+01	0.30617E+01	0.18253E+01	0.30617E+01	0.28829E+01
CTRSOAS	32.9020	-87.2500	160	74	06/24/2013 02:00	06/24/2013 02:59	0.36487E+01	0.11919E+01	0.36487E+01	0.22326E+01	0.36487E+01	0.34245E+01
CTRSOAS	32.9020	-87.2500	160	74	06/24/2013 03:00	06/24/2013 03:59	0.29337E+01	0.13088E+01	0.29337E+01	0.26163E+01	0.29337E+01	0.39251E+01
CTRSOAS	32.9020	-87.2500	160	74	06/24/2013 04:00	06/24/2013 04:59	0.64644E+01	0.13938E+01	0.64644E+01	0.31304E+01	0.64644E+01	0.45242E+01
CTRSOAS	32.9020	-87.2500	160	74	06/24/2013 05:00	06/24/2013 05:59	-999	0.16552E+01	-999	0.48228E+01	-999	0.64780E+01
CTRSOAS	32.9020	-87.2500	160	74	06/24/2013 06:00	06/24/2013 06:59	-999	0.24610E+01	-999	0.74969E+01	-999	0.99579E+01
CTRSOAS	32.9020	-87.2500	160	74	06/24/2013 07:00	06/24/2013 07:59	-999	0.30157E+01	-999	0.83797E+01	-999	0.11395E+02
CTRSOAS	32.9020	-87.2500	160	74	06/24/2013 08:00	06/24/2013 08:59	-999	0.24530E+01	-999	0.60789E+01	-999	0.85319E+01
CTRSOAS	32.9020	-87.2500	160	74	06/24/2013 09:00	06/24/2013 09:59	-999	0.17715E+01	-999	0.29579E+01	-999	0.47294E+01
CTRSOAS	32.9020	-87.2500	160	74	06/24/2013 10:00	06/24/2013 10:59	-999	0.23049E+01	-999	0.18081E+01	-999	0.41131E+01
CTRSOAS	32.9020	-87.2500	160	74	06/24/2013 11:00	06/24/2013 11:59	-999	0.24031E+01	-999	0.16140E+01	-999	0.40171E+01
CTRSOAS	32.9020	-87.2500	160	74	06/24/2013 12:00	06/24/2013 12:59	-999	0.33625E+01	-999	0.13620E+01	-999	0.47245E+01
CTRSOAS	32.9020	-87.2500	160	74	06/24/2013 13:00	06/24/2013 13:59	-999	0.37032E+01	-999	0.10525E+01	-999	0.47558E+01
CTRSOAS	32.9020	-87.2500	160	74	06/24/2013 14:00	06/24/2013 14:59	-999	0.15767E+01	-999	0.65704E+00	-999	0.22337E+01
CTRSOAS	32.9020	-87.2500	160	74	06/24/2013 15:00	06/24/2013 15:59	0.73773E+01	0.12813E+01	0.73773E+01	0.47285E+00	0.73773E+01	0.17542E+01
CTRSOAS	32.9020	-87.2500	160	74	06/24/2013 16:00	06/24/2013 16:59	-999	0.79904E+00	-999	0.41385E+00	-999	0.12129E+01
CTRSOAS	32.9020	-87.2500	160	74	06/24/2013 17:00	06/24/2013 17:59	-999	0.51078E+00	-999	0.34482E+00	-999	0.85560E+00
CTRSOAS	32.9020	-87.2500	160	74	06/24/2013 18:00	06/24/2013 18:59	0.55495E+01	0.51230E+00	0.55495E+01	0.26271E+00	0.55495E+01	0.77500E+00
CTRSOAS	32.9020	-87.2500	160	74	06/24/2013 19:00	06/24/2013 19:59	0.37744E+01	0.46100E+00	0.37744E+01	0.20458E+00	0.37744E+01	0.66558E+00
CTRSOAS	32.9020	-87.2500	160	74	06/24/2013 20:00	06/24/2013 20:59	0.47828E+01	0.46273E+00	0.47828E+01	0.19198E+00	0.47828E+01	0.65471E+00
CTRSOAS	32.9020	-87.2500	160	74	06/24/2013 21:00	06/24/2013 21:59	0.38492E+01	0.42183E+00	0.38492E+01	0.15377E+00	0.38492E+01	0.57561E+00
CTRSOAS	32.9020	-87.2500	160	74	06/24/2013 22:00	06/24/2013 22:59	0.45310E+01	0.24178E+00	0.45310E+01	0.74661E-01	0.45310E+01	0.31644E+00
CTRSOAS	32.9020	-87.2500	160	74	06/24/2013 23:00	06/24/2013 23:59	0.28093E+01	0.19397E+00	0.28093E+01	0.61172E-01	0.28093E+01	0.25514E+00
CTRSOAS	32.9020	-87.2500	160	74	06/25/2013 00:00	06/25/2013 00:59	0.34057E+01	0.30291E+00	0.34057E+01	0.11118E+00	0.34057E+01	0.41409E+00
CTRSOAS	32.9020	-87.2500	160	74	06/25/2013 01:00	06/25/2013 01:59	0.32814E+01	0.44730E+00	0.32814E+01	0.27656E+00	0.32814E+01	0.72386E+00
CTRSOAS	32.9020	-87.2500	160	74	06/25/2013 02:00	06/25/2013 02:59	0.29683E+01	0.38346E+00	0.29683E+01	0.49691E+00	0.29683E+01	0.88037E+00
CTRSOAS	32.9020	-87.2500	160	74	06/25/2013 03:00	06/25/2013 03:59	0.45832E+01	0.45586E+00	0.45832E+01	0.53881E+00	0.45832E+01	0.99467E+00
CTRSOAS	32.9020	-87.2500	160	74	06/25/2013 04:00	06/25/2013 04:59	0.35575E+01	0.55832E+00	0.35575E+01	0.35354E+00	0.35575E+01	0.91186E+00
CTRSOAS	32.9020	-87.2500	160	74	06/25/2013 05:00	06/25/2013 05:59	0.41003E+01	0.50339E+00	0.41003E+01	0.26101E+00	0.41003E+01	0.76440E+00
CTRSOAS	32.9020	-87.2500	160	74	06/25/2013 06:00	06/25/2013 06:59	0.34134E+01	0.46694E+00	0.34134E+01	0.26678E+00	0.34134E+01	0.73373E+00
CTRSOAS	32.9020	-87.2500	160	74	06/25/2013 07:00	06/25/2013 07:59	0.32107E+01	0.46251E+00	0.32107E+01	0.33266E+00	0.32107E+01	0.79516E+00
CTRSOAS	32.9020	-87.2500	160	74	06/25/2013 08:00	06/25/2013 08:59	0.59458E+01	0.47655E+00	0.59458E+01	0.45647E+00	0.59458E+01	0.93302E+00
CTRSOAS	32.9020	-87.2500	160	74	06/25/2013 09:00	06/25/2013 09:59	0.20497E+01	0.49156E+00	0.20497E+01	0.65241E+00	0.20497E+01	0.11440E+01
CTRSOAS	32.9020	-87.2500	160	74	06/25/2013 10:00	06/25/2013 10:59	0.23828E+01	0.50375E+00	0.23828E+01	0.90357E+00	0.23828E+01	0.14073E+01
CTRSOAS	32.9020	-87.2500	160	74	06/25/2013 11:00	06/25/2013 11:59	0.25905E+01	0.53616E+00	0.25905E+01	0.11449E+01	0.25905E+01	0.16810E+01
CTRSOAS	32.9020	-87.2500	160	74	06/25/2013 12:00	06/25/2013 12:59	0.43429E+01	0.52207E+00	0.43429E+01	0.17134E+01	0.43429E+01	0.22354E+01
CTRSOAS	32.9020	-87.2500	160	74	06/25/2013 13:00	06/25/2013 13:59	0.58338E+01	0.51415E+00	0.58338E+01	0.14238E+01	0.58338E+01	0.19379E+01
CTRSOAS	32.9020	-87.2500	160	74	06/25/2013 14:00	06/25/2013 14:59	0.57958E+01	0.72517E+00	0.57958E+01	0.52838E+00	0.57958E+01	0.12536E+01
CTRSOAS	32.9020	-87.2500	160	74	06/25/2013 15:00	06/25/2013 15:59	0.39663E+01	0.72568E+00	0.39663E+01	0.29978E+00	0.39663E+01	0.10255E+01
CTRSOAS	32.9020	-87.2500	160	74	06/25/2013 16:00	06/25/2013 16:59	0.28650E+01	0.88142E+00	0.28650E+01	0.27748E+00	0.28650E+01	0.11589E+01
CTRSOAS	32.9020	-87.2500	160	74	06/25/2013 17:00	06/25/2013 17:59	0.34702E+01	0.71589E+00	0.34702E+01	0.26275E+00	0.34702E+01	0.97864E+00
CTRSOAS	32.9020	-87.2500	160	74	06/25/2013 18:00	06/25/2013 18:59	0.15586E+01	0.38125E+00	0.15586E+01	0.20597E+00	0.15586E+01	0.58722E+00
CTRSOAS	32.9020	-87.2500	160	74	06/25/2013 19:00	06/25/2013 19:59	0.19174E+01	0.17776E+00	0.19174E+01	0.12179E+00	0.19174E+01	0.29955E+00
CTRSOAS	32.9020	-87.2500	160	74	06/25/2013 20:00	06/25/2013 20:59	0.14303E+01	0.16320E+00	0.14303E+01	0.80045E-01	0.14303E+01	0.24325E+00
CTRSOAS	32.9020	-87.2500	160	74	06/25/2013 21:00	06/25/2013 21:59	0.37886E+01	0.13935E+00	0.37886E+01	0.84352E-01	0.37886E+01	0.22371E+00
CTRSOAS	32.9020	-87.2500	160	74	06/25/2013 22:00	06/25/2013 22:59	0.18644E+01	0.13741E+00	0.18644E+01	0.14992E+00	0.18644E+01	0.28733E+00
CTRSOAS	32.9020	-87.2500	160	74	06/25/2013 23:00	06/25/2013 23:59	0.26762E+01	0.25003E+00	0.26762E+01	0.27700E+00	0.26762E+01	0.52703E+00
CTRSOAS	32.9020	-87.2500	160	74	06/26/2013 00:00	06/26/2013 00:59	0.11233E+01	0.51031E+00	0.11233E+01	0.51163E+00	0.11233E+01	0.10219E+01
CTRSOAS	32.9020	-87.2500	160	74	06/26/2013 01:00	06/26/2013 01:59	0.30117E+01	0.63744E+00	0.30117E+01	0.11897E+01	0.30117E+01	0.18272E+01
CTRSOAS	32.9020	-87.2500	160	74	06/26/2013 02:00	06/26/2013 02:59	0.21128E+01	0.13089E+01	0.21128E+01	0.22916E+01	0.21128E+01	0.36005E+01
CTRSOAS	32.9020	-87.2500	160	74	06/26/2013 03:00	06/26/2013 03:59	0.35311E+01	0.19228E+01	0.35311E+01	0.35604E+01	0.35311E+01	0.54832E+01
CTRSOAS	32.9020	-87.2500	160	74	06/26/2013 04:00	06/26/2013 04:59	0.24141E+01	0.24393E+01	0.24141E+01	0.37555E+01	0.24141E+01	0.61948E+01
CTRSOAS	32.9020	-87.2500	160	74	06/26/2013 05:00	06/26/2013 05:59	0.45456E+01	0.36456E+01	0.45456E+01	0.23148E+01	0.45456E+01	0.59604E+01
CTRSOAS	32.9020	-87.2500	160	74	06/26/2013 06:00	06/26/2013 06:59	0.59881E+01	0.41010E+01	0.59881E+01	0.32596E+01	0.59881E+01	0.73605E+01
CTRSOAS	32.9020	-87.2500	160	74	06/26/2013 07:00	06/26/2013 07:59	0.74833E+01	0.44391E+00	0.74833E+01	0.15855E+00	0.74833E+01	0.60247E+00
CTRSOAS	32.9020	-87.2500	160	74	06/26/2013 08:00	06/26/2013 08:59	0.80621E+01	0.16052E+01	0.80621E+01	0.39131E+00	0.80621E+01	0.19965E+01
CTRSOAS	32.9020	-87.2500	160	74	06/26/2013 09:00	06/26/2013 09:59	0.10352E+02	0.29171E+01	0.10352E+02	0.55430E+01	0.10352E+02	0.84601E+01
CTRSOAS	32.9020	-87.2500	160	74	06/26/2013 10:00	06/26/2013 10:59	0.12293E+02	0.32562E+01	0.12293E+02	0.85684E+01	0.12293E+02	0.11825E+02
CTRSOAS	32.9020	-87.2500	160	74	06/26/2013 11:00	06/26/2013 11:59	0.17117E+02	0.41470E+01	0.17117E+02	0.65573E+01	0.17117E+02	0.10704E+02
CTRSOAS	32.9020	-87.2500	160	74	06/26/2013 12:00	06/26/2013 12:59	0.19397E+02	0.22871E+01	0.19397E+02	0.43187E+01	0.19397E+02	0.66058E+01
CTRSOAS	32.9020	-87.2500	160	74	06/26/2013 13:00	06/26/2013 13:59	0.15178E+02	0.19966E+01	0.15178E+02	0.35845E+01	0.15178E+02	0.55811E+01
CTRSOAS	32.9020	-87.2500	160	74	06/26/2013 14:00	06/26/2013 14:59	0.61450E+01	0.21289E+01	0.61450E+01	0.25704E+01	0.61450E+01	0.46993E+01
CTRSOAS	32.9020	-87.2500	160	74	06/26/2013 15:00	06/26/2013 15:59	0.51960E+01	0.32073E+01	0.51960E+01	0.12826E+01	0.51960E+01	0.44899E+01
CTRSOAS	32.9020	-87.2500	160	74	06/26/2013 16:00	06/26/2013 16:59	0.55440E+01	0.30005E+01	0.55440E+01	0.68902E+00	0.55440E+01	0.36895E+01
CTRSOAS	32.9020	-87.2500	160	74	06/26/2013 17:00	06/26/2013 17:59	0.43342E+01	0.27577E+01	0.43342E+01	0.57956E+00	0.43342E+01	0.33373E+01
CTRSOAS	32.9020	-87.2500	160	74	06/26/2013 18:00	06/26/2013 18:59	0.23325E+01	0.30039E+01	0.23325E+01	0.61828E+00	0.23325E+01	0.36222E+01
CTRSOAS	32.9020	-87.2500	160	74	06/26/2013 19:00	06/26/2013 19:59	-999	0.28525E+01	-999	0.80953E+00	-999	0.36621E+01
CTRSOAS	32.9020	-87.2500	160	74	06/26/2013 20:00	06/26/2013 20:59	0.73862E+01	0.25794E+01	0.73862E+01	0.10139E+01	0.73862E+01	0.35932E+01
CTRSOAS	32.9020	-87.2500	160	74	06/26/2013 21:00	06/26/2013 21:59	0.25546E+01	0.19153E+01	0.25546E+01	0.11174E+01	0.25546E+01	0.30327E+01
CTRSOAS	32.9020	-87.2500	160	74	06/26/2013 22:00	06/26/2013 22:59	0.32177E+01	0.10698E+01	0.32177E+01	0.10703E+01	0.32177E+01	0.21401E+01
CTRSOAS	32.9020	-87.2500	160	74	06/26/2013 23:00	06/26/2013 23:59	0.27267E+01	0.88726E+00	0.27267E+01	0.10301E+01	0.27267E+01	0.19173E+01
CTRSOAS	32.9020	-87.2500	160	74	06/27/2013 00:00	06/27/2013 00:59	-999	0.10151E+01	-999	0.13488E+01	-999	0.23638E+01
CTRSOAS	32.9020	-87.2500	160	74	06/27/2013 01:00	06/27/2013 01:59	-999	0.11547E+01	-999	0.19136E+01	-999	0.30683E+01
CTRSOAS	32.9020	-87.2500	160	74	06/27/2013 02:00	06/27/2013 02:59	-999	0.11942E+01	-999	0.24930E+01	-999	0.36872E+01
CTRSOAS	32.9020	-87.2500	160	74	06/27/2013 03:00	06/27/2013 03:59	-999	0.11629E+01	-999	0.27264E+01	-999	0.38893E+01
CTRSOAS	32.9020	-87.2500	160	74	06/27/2013 04:00	06/27/2013 04:59	-999	0.31786E+01	-999	0.43814E+01	-999	0.75600E+01
CTRSOAS	32.9020	-87.2500	160	74	06/27/2013 05:00	06/27/2013 05:59	-999	0.58240E+01	-999	0.40252E+01	-999	0.98492E+01
CTRSOAS	32.9020	-87.2500	160	74	06/27/2013 06:00	06/27/2013 06:59	-999	0.13570E+02	-999	0.78583E+01	-999	0.21428E+02
CTRSOAS	32.9020	-87.2500	160	74	06/27/2013 07:00	06/27/2013 07:59	-999	0.10878E+02	-999	0.74121E+01	-999	0.18291E+02
CTRSOAS	32.9020	-87.2500	160	74	06/27/2013 08:00	06/27/2013 08:59	-999	0.10980E+02	-999	0.59364E+01	-999	0.16916E+02
CTRSOAS	32.9020	-87.2500	160	74	06/27/2013 09:00	06/27/2013 09:59	-999	0.36731E+01	-999	0.56659E+01	-999	0.93389E+01
CTRSOAS	32.9020	-87.2500	160	74	06/27/2013 10:00	06/27/2013 10:59	-999	0.30389E+01	-999	0.76592E+01	-999	0.10698E+02
CTRSOAS	32.9020	-87.2500	160	74	06/27/2013 11:00	06/27/2013 11:59	-999	0.31704E+01	-999	0.10139E+02	-999	0.13309E+02
CTRSOAS	32.9020	-87.2500	160	74	06/27/2013 12:00	06/27/2013 12:59	-999	0.29418E+01	-999	0.12871E+02	-999	0.15813E+02
CTRSOAS	32.9020	-87.2500	160	74	06/27/2013 13:00	06/27/2013 13:59	-999	0.18373E+01	-999	0.89391E+01	-999	0.10776E+02
CTRSOAS	32.9020	-87.2500	160	74	06/27/2013 14:00	06/27/2013 14:59	-999	0.18011E+01	-999	0.35931E+01	-999	0.53942E+01
CTRSOAS	32.9020	-87.2500	160	74	06/27/2013 15:00	06/27/2013 15:59	-999	0.12088E+01	-999	0.12294E+01	-999	0.24382E+01
CTRSOAS	32.9020	-87.2500	160	74	06/27/2013 16:00	06/27/2013 16:59	-999	0.55873E+00	-999	0.63048E+00	-999	0.11892E+01
CTRSOAS	32.9020	-87.2500	160	74	06/27/2013 17:00	06/27/2013 17:59	-999	0.54819E+00	-999	0.52622E+00	-999	0.10744E+01
CTRSOAS	32.9020	-87.2500	160	74	06/27/2013 18:00	06/27/2013 18:59	-999	0.47242E+00	-999	0.42476E+00	-999	0.89718E+00
CTRSOAS	32.9020	-87.2500	160	74	06/27/2013 19:00	06/27/2013 19:59	-999	0.42181E+00	-999	0.39777E+00	-999	0.81958E+00
CTRSOAS	32.9020	-87.2500	160	74	06/27/2013 20:00	06/27/2013 20:59	-999	0.42267E+00	-999	0.42744E+00	-999	0.85012E+00
CTRSOAS	32.9020	-87.2500	160	74	06/27/2013 21:00	06/27/2013 21:59	-999	0.47007E+00	-999	0.48712E+00	-999	0.95719E+00
CTRSOAS	32.9020	-87.2500	160	74	06/27/2013 22:00	06/27/2013 22:59	-999	0.55330E+00	-999	0.62535E+00	-999	0.11786E+01
CTRSOAS	32.9020	-87.2500	160	74	06/27/2013 23:00	06/27/2013 23:59	-999	0.66212E+00	-999	0.91182E+00	-999	0.15739E+01
CTRSOAS	32.9020	-87.2500	160	74	06/28/2013 00:00	06/28/2013 00:59	-999	0.72286E+00	-999	0.13257E+01	-999	0.20486E+01
CTRSOAS	32.9020	-87.2500	160	74	06/28/2013 01:00	06/28/2013 01:59	-999	0.74891E+00	-999	0.18548E+01	-999	0.26038E+01
CTRSOAS	32.9020	-87.2500	160	74	06/28/2013 02:00	06/28/2013 02:59	-999	0.14574E+01	-999	0.21339E+01	-999	0.35913E+01
CTRSOAS	32.9020	-87.2500	160	74	06/28/2013 03:00	06/28/2013 03:59	-999	0.24120E+01	-999	0.31269E+01	-999	0.55388E+01
CTRSOAS	32.9020	-87.2500	160	74	06/28/2013 04:00	06/28/2013 04:59	-999	0.23537E+01	-999	0.52254E+01	-999	0.75792E+01
CTRSOAS	32.9020	-87.2500	160	74	06/28/2013 05:00	06/28/2013 05:59	-999	0.18047E+01	-999	0.77770E+01	-999	0.95816E+01
CTRSOAS	32.9020	-87.2500	160	74	06/28/2013 06:00	06/28/2013 06:59	-999	0.18148E+01	-999	0.95069E+01	-999	0.11322E+02
CTRSOAS	32.9020	-87.2500	160	74	06/28/2013 07:00	06/28/2013 07:59	-999	0.19455E+01	-999	0.10239E+02	-999	0.12185E+02
CTRSOAS	32.9020	-87.2500	160	74	06/28/2013 08:00	06/28/2013 08:59	-999	0.20021E+01	-999	0.10924E+02	-999	0.12926E+02
CTRSOAS	32.9020	-87.2500	160	74	06/28/2013 09:00	06/28/2013 09:59	-999	0.20147E+01	-999	0.11757E+02	-999	0.13772E+02
CTRSOAS	32.9020	-87.2500	160	74	06/28/2013 10:00	06/28/2013 10:59	-999	0.19912E+01	-999	0.12580E+02	-999	0.14571E+02
CTRSOAS	32.9020	-87.2500	160	74	06/28/2013 11:00	06/28/2013 11:59	-999	0.17637E+01	-999	0.11325E+02	-999	0.13089E+02
CTRSOAS	32.9020	-87.2500	160	74	06/28/2013 12:00	06/28/2013 12:59	-999	0.12967E+01	-999	0.84193E+01	-999	0.97160E+01
CTRSOAS	32.9020	-87.2500	160	74	06/28/2013 13:00	06/28/2013 13:59	-999	0.97480E+00	-999	0.61631E+01	-999	0.71379E+01
CTRSOAS	32.9020	-87.2500	160	74	06/28/2013 14:00	06/28/2013 14:59	-999	0.78927E+00	-999	0.40122E+01	-999	0.48015E+01
CTRSOAS	32.9020	-87.2500	160	74	06/28/2013 15:00	06/28/2013 15:59	-999	0.58747E+00	-999	0.24470E+01	-999	0.30345E+01
CTRSOAS	32.9020	-87.2500	160	74	06/28/2013 16:00	06/28/2013 16:59	-999	0.62925E+00	-999	0.17856E+01	-999	0.24149E+01
CTRSOAS	32.9020	-87.2500	160	74	06/28/2013 17:00	06/28/2013 17:59	-999	0.58725E+00	-999	0.14787E+01	-999	0.20659E+01
CTRSOAS	32.9020	-87.2500	160	74	06/28/2013 18:00	06/28/2013 18:59	-999	0.45029E+00	-999	0.92776E+00	-999	0.13780E+01
CTRSOAS	32.9020	-87.2500	160	74	06/28/2013 19:00	06/28/2013 19:59	-999	0.39371E+00	-999	0.65289E+00	-999	0.10466E+01
CTRSOAS	32.9020	-87.2500	160	74	06/28/2013 20:00	06/28/2013 20:59	-999	0.42330E+00	-999	0.76657E+00	-999	0.11899E+01
CTRSOAS	32.9020	-87.2500	160	74	06/28/2013 21:00	06/28/2013 21:59	-999	0.50220E+00	-999	0.88742E+00	-999	0.13896E+01
CTRSOAS	32.9020	-87.2500	160	74	06/28/2013 22:00	06/28/2013 22:59	-999	0.59759E+00	-999	0.10555E+01	-999	0.16531E+01
CTRSOAS	32.9020	-87.2500	160	74	06/28/2013 23:00	06/28/2013 23:59	-999	0.78434E+00	-999	0.15059E+01	-999	0.22903E+01
CTRSOAS	32.9020	-87.2500	160	74	06/29/2013 00:00	06/29/2013 00:59	-999	0.11378E+01	-999	0.10535E+01	-999	0.21913E+01
CTRSOAS	32.9020	-87.2500	160	74	06/29/2013 01:00	06/29/2013 01:59	-999	0.22597E+01	-999	0.25138E+01	-999	0.47735E+01
CTRSOAS	32.9020	-87.2500	160	74	06/29/2013 02:00	06/29/2013 02:59	-999	0.36743E+01	-999	0.44968E+01	-999	0.81711E+01
CTRSOAS	32.9020	-87.2500	160	74	06/29/2013 03:00	06/29/2013 03:59	-999	0.41913E+01	-999	0.47102E+01	-999	0.89015E+01
CTRSOAS	32.9020	-87.2500	160	74	06/29/2013 04:00	06/29/2013 04:59	-999	0.38187E+01	-999	0.30935E+01	-999	0.69122E+01
CTRSOAS	32.9020	-87.2500	160	74	06/29/2013 05:00	06/29/2013 05:59	-999	0.68547E+01	-999	0.47131E+01	-999	0.11568E+02
CTRSOAS	32.9020	-87.2500	160	74	06/29/2013 06:00	06/29/2013 06:59	-999	0.97809E+01	-999	0.80959E+01	-999	0.17877E+02
CTRSOAS	32.9020	-87.2500	160	74	06/29/2013 07:00	06/29/2013 07:59	-999	0.11055E+02	-999	0.13534E+02	-999	0.24589E+02
CTRSOAS	32.9020	-87.2500	160	74	06/29/2013 08:00	06/29/2013 08:59	-999	0.10411E+02	-999	0.15341E+02	-999	0.25752E+02
CTRSOAS	32.9020	-87.2500	160	74	06/29/2013 09:00	06/29/2013 09:59	-999	0.64942E+01	-999	0.94018E+01	-999	0.15896E+02
CTRSOAS	32.9020	-87.2500	160	74	06/29/2013 10:00	06/29/2013 10:59	-999	0.46308E+01	-999	0.68115E+01	-999	0.11442E+02
CTRSOAS	32.9020	-87.2500	160	74	06/29/2013 11:00	06/29/2013 11:59	-999	0.55004E+01	-999	0.92436E+01	-999	0.14744E+02
CTRSOAS	32.9020	-87.2500	160	74	06/29/2013 12:00	06/29/2013 12:59	-999	0.34548E+01	-999	0.67452E+01	-999	0.10200E+02
CTRSOAS	32.9020	-87.2500	160	74	06/29/2013 13:00	06/29/2013 13:59	-999	0.10022E+01	-999	0.19248E+01	-999	0.29270E+01
CTRSOAS	32.9020	-87.2500	160	74	06/29/2013 14:00	06/29/2013 14:59	-999	0.61750E+00	-999	0.11619E+01	-999	0.17794E+01
CTRSOAS	32.9020	-87.2500	160	74	06/29/2013 15:00	06/29/2013 15:59	-999	0.49829E+00	-999	0.93744E+00	-999	0.14357E+01
CTRSOAS	32.9020	-87.2500	160	74	06/29/2013 16:00	06/29/2013 16:59	-999	0.50013E+00	-999	0.89140E+00	-999	0.13915E+01
CTRSOAS	32.9020	-87.2500	160	74	06/29/2013 17:00	06/29/2013 17:59	-999	0.54525E+00	-999	0.81634E+00	-999	0.13616E+01
CTRSOAS	32.9020	-87.2500	160	74	06/29/2013 18:00	06/29/2013 18:59	-999	0.59257E+00	-999	0.69151E+00	-999	0.12841E+01
CTRSOAS	32.9020	-87.2500	160	74	06/29/2013 19:00	06/29/2013 19:59	-999	0.63018E+00	-999	0.72263E+00	-999	0.13528E+01
CTRSOAS	32.9020	-87.2500	160	74	06/29/2013 20:00	06/29/2013 20:59	-999	0.62442E+00	-999	0.69192E+00	-999	0.13163E+01
CTRSOAS	32.9020	-87.2500	160	74	06/29/2013 21:00	06/29/2013 21:59	-999	0.51066E+00	-999	0.51071E+00	-999	0.10214E+01
CTRSOAS	32.9020	-87.2500	160	74	06/29/2013 22:00	06/29/2013 22:59	-999	0.42211E+00	-999	0.33075E+00	-999	0.75286E+00
CTRSOAS	32.9020	-87.2500	160	74	06/29/2013 23:00	06/29/2013 23:59	-999	0.47035E+00	-999	0.38192E+00	-999	0.85227E+00
CTRSOAS	32.9020	-87.2500	160	74	06/30/2013 00:00	06/30/2013 00:59	-999	0.56855E+00	-999	0.51453E+00	-999	0.10831E+01
CTRSOAS	32.9020	-87.2500	160	74	06/30/2013 01:00	06/30/2013 01:59	-999	0.51030E+00	-999	0.49953E+00	-999	0.10098E+01
CTRSOAS	32.9020	-87.2500	160	74	06/30/2013 02:00	06/30/2013 02:59	-999	0.43721E+00	-999	0.50699E+00	-999	0.94420E+00
CTRSOAS	32.9020	-87.2500	160	74	06/30/2013 03:00	06/30/2013 03:59	-999	0.44755E+00	-999	0.63740E+00	-999	0.10850E+01
CTRSOAS	32.9020	-87.2500	160	74	06/30/2013 04:00	06/30/2013 04:59	-999	0.44400E+00	-999	0.75841E+00	-999	0.12024E+01
CTRSOAS	32.9020	-87.2500	160	74	06/30/2013 05:00	06/30/2013 05:59	-999	0.43602E+00	-999	0.93957E+00	-999	0.13756E+01
CTRSOAS	32.9020	-87.2500	160	74	06/30/2013 06:00	06/30/2013 06:59	-999	0.44278E+00	-999	0.11738E+01	-999	0.16166E+01
CTRSOAS	32.9020	-87.2500	160	74	06/30/2013 07:00	06/30/2013 07:59	-999	0.45534E+00	-999	0.13345E+01	-999	0.17898E+01
CTRSOAS	32.9020	-87.2500	160	74	06/30/2013 08:00	06/30/2013 08:59	-999	0.47257E+00	-999	0.14670E+01	-999	0.19396E+01
CTRSOAS	32.9020	-87.2500	160	74	06/30/2013 09:00	06/30/2013 09:59	-999	0.50221E+00	-999	0.17460E+01	-999	0.22482E+01
CTRSOAS	32.9020	-87.2500	160	74	06/30/2013 10:00	06/30/2013 10:59	-999	0.57638E+00	-999	0.22715E+01	-999	0.28479E+01
CTRSOAS	32.9020	-87.2500	160	74	06/30/2013 11:00	06/30/2013 11:59	-999	0.82782E+00	-999	0.27898E+01	-999	0.36177E+01
CTRSOAS	32.9020	-87.2500	160	74	06/30/2013 12:00	06/30/2013 12:59	-999	0.11477E+01	-999	0.27544E+01	-999	0.39021E+01
CTRSOAS	32.9020	-87.2500	160	74	06/30/2013 13:00	06/30/2013 13:59	-999	0.98208E+00	-999	0.15494E+01	-999	0.25315E+01
CTRSOAS	32.9020	-87.2500	160	74	06/30/2013 14:00	06/30/2013 14:59	-999	0.46300E+00	-999	0.58786E+00	-999	0.10509E+01
CTRSOAS	32.9020	-87.2500	160	74	06/30/2013 15:00	06/30/2013 15:59	-999	0.16646E+00	-999	0.21145E+00	-999	0.37791E+00
CTRSOAS	32.9020	-87.2500	160	74	06/30/2013 16:00	06/30/2013 16:59	-999	0.10471E+00	-999	0.92131E-01	-999	0.19684E+00
CTRSOAS	32.9020	-87.2500	160	74	06/30/2013 17:00	06/30/2013 17:59	-999	0.14345E+00	-999	0.83936E-01	-999	0.22739E+00
CTRSOAS	32.9020	-87.2500	160	74	06/30/2013 18:00	06/30/2013 18:59	-999	0.16730E+00	-999	0.10375E+00	-999	0.27105E+00
CTRSOAS	32.9020	-87.2500	160	74	06/30/2013 19:00	06/30/2013 19:59	-999	0.20289E+00	-999	0.13631E+00	-999	0.33921E+00
CTRSOAS	32.9020	-87.2500	160	74	06/30/2013 20:00	06/30/2013 20:59	-999	0.27902E+00	-999	0.18010E+00	-999	0.45912E+00
CTRSOAS	32.9020	-87.2500	160	74	06/30/2013 21:00	06/30/2013 21:59	-999	0.35523E+00	-999	0.22738E+00	-999	0.58262E+00
CTRSOAS	32.9020	-87.2500	160	74	06/30/2013 22:00	06/30/2013 22:59	-999	0.42764E+00	-999	0.36271E+00	-999	0.79035E+00
CTRSOAS	32.9020	-87.2500	160	74	06/30/2013 23:00	06/30/2013 23:59	-999	0.54083E+00	-999	0.68694E+00	-999	0.12278E+01
