# Supplementary material for: On the implications of aerosol liquid water and phase separation for organic aerosol mass
Source: Atmos Chem Phys. Author manuscript; Available in PMC 2018 Aug 22. (PMC6104851; doi:10.5194/acp-17-343-2017)
Supplement: Supp [file NIHMS982683-supplement-Supp.zip › acpdata/figure11/S-A18-AMSMassElementalRatio_CTR_20130606_RB.OUT.0531lle.csv]

Observed values read from file:/work/MOD3DEV/has/southeast/obs_data/sitecmp_obs/ctr/S-A18-AMSMassElementalRatio_CTR_20130606_RB.csv
Modeled values read from file:/work/MOD3DEV/has/southeast/soas2013/postprocessing/20160606set/output/CCTM_saprc07tic_0531lle_isoprene.aconc.06
SiteId	Latitude	Longitude	Column	Row	Time On	Time Off	OMOCtot	OMOCtot
	(deg)	(deg)			(MM/DD/YYYY hh:mm)	(MM/DD/YYYY hh:mm)	ratio	ratio
							Observed	Modeled
CTRSOAS	32.902	-87.25	160	74	6/6/2013 5:00	6/6/2013 5:59	-999	1.90E+00
CTRSOAS	32.902	-87.25	160	74	6/6/2013 6:00	6/6/2013 6:59	-999	1.89E+00
CTRSOAS	32.902	-87.25	160	74	6/6/2013 7:00	6/6/2013 7:59	-999	1.86E+00
CTRSOAS	32.902	-87.25	160	74	6/6/2013 8:00	6/6/2013 8:59	-999	1.84E+00
CTRSOAS	32.902	-87.25	160	74	6/6/2013 9:00	6/6/2013 9:59	-999	1.84E+00
CTRSOAS	32.902	-87.25	160	74	6/6/2013 10:00	6/6/2013 10:59	-999	1.84E+00
CTRSOAS	32.902	-87.25	160	74	6/6/2013 11:00	6/6/2013 11:59	-999	1.83E+00
CTRSOAS	32.902	-87.25	160	74	6/6/2013 12:00	6/6/2013 12:59	-999	1.82E+00
CTRSOAS	32.902	-87.25	160	74	6/6/2013 13:00	6/6/2013 13:59	-999	1.84E+00
CTRSOAS	32.902	-87.25	160	74	6/6/2013 14:00	6/6/2013 14:59	-999	1.87E+00
CTRSOAS	32.902	-87.25	160	74	6/6/2013 15:00	6/6/2013 15:59	-999	1.91E+00
CTRSOAS	32.902	-87.25	160	74	6/6/2013 16:00	6/6/2013 16:59	-999	1.96E+00
CTRSOAS	32.902	-87.25	160	74	6/6/2013 17:00	6/6/2013 17:59	-999	2.01E+00
CTRSOAS	32.902	-87.25	160	74	6/6/2013 18:00	6/6/2013 18:59	-999	2.05E+00
CTRSOAS	32.902	-87.25	160	74	6/6/2013 19:00	6/6/2013 19:59	-999	2.07E+00
CTRSOAS	32.902	-87.25	160	74	6/6/2013 20:00	6/6/2013 20:59	-999	2.07E+00
CTRSOAS	32.902	-87.25	160	74	6/6/2013 21:00	6/6/2013 21:59	-999	2.08E+00
CTRSOAS	32.902	-87.25	160	74	6/6/2013 22:00	6/6/2013 22:59	-999	2.05E+00
CTRSOAS	32.902	-87.25	160	74	6/6/2013 23:00	6/6/2013 23:59	-999	2.03E+00
CTRSOAS	32.902	-87.25	160	74	6/7/2013 0:00	6/7/2013 0:59	-999	2.00E+00
CTRSOAS	32.902	-87.25	160	74	6/7/2013 1:00	6/7/2013 1:59	-999	1.95E+00
CTRSOAS	32.902	-87.25	160	74	6/7/2013 2:00	6/7/2013 2:59	-999	1.89E+00
CTRSOAS	32.902	-87.25	160	74	6/7/2013 3:00	6/7/2013 3:59	-999	1.89E+00
CTRSOAS	32.902	-87.25	160	74	6/7/2013 4:00	6/7/2013 4:59	-999	1.93E+00
CTRSOAS	32.902	-87.25	160	74	6/7/2013 5:00	6/7/2013 5:59	-999	1.86E+00
CTRSOAS	32.902	-87.25	160	74	6/7/2013 6:00	6/7/2013 6:59	-999	1.81E+00
CTRSOAS	32.902	-87.25	160	74	6/7/2013 7:00	6/7/2013 7:59	-999	1.79E+00
CTRSOAS	32.902	-87.25	160	74	6/7/2013 8:00	6/7/2013 8:59	-999	1.79E+00
CTRSOAS	32.902	-87.25	160	74	6/7/2013 9:00	6/7/2013 9:59	-999	1.82E+00
CTRSOAS	32.902	-87.25	160	74	6/7/2013 10:00	6/7/2013 10:59	-999	1.85E+00
CTRSOAS	32.902	-87.25	160	74	6/7/2013 11:00	6/7/2013 11:59	-999	1.87E+00
CTRSOAS	32.902	-87.25	160	74	6/7/2013 12:00	6/7/2013 12:59	-999	1.88E+00
CTRSOAS	32.902	-87.25	160	74	6/7/2013 13:00	6/7/2013 13:59	-999	1.94E+00
CTRSOAS	32.902	-87.25	160	74	6/7/2013 14:00	6/7/2013 14:59	-999	1.99E+00
CTRSOAS	32.902	-87.25	160	74	6/7/2013 15:00	6/7/2013 15:59	-999	2.02E+00
CTRSOAS	32.902	-87.25	160	74	6/7/2013 16:00	6/7/2013 16:59	-999	2.07E+00
CTRSOAS	32.902	-87.25	160	74	6/7/2013 17:00	6/7/2013 17:59	-999	2.10E+00
CTRSOAS	32.902	-87.25	160	74	6/7/2013 18:00	6/7/2013 18:59	-999	2.12E+00
CTRSOAS	32.902	-87.25	160	74	6/7/2013 19:00	6/7/2013 19:59	-999	2.13E+00
CTRSOAS	32.902	-87.25	160	74	6/7/2013 20:00	6/7/2013 20:59	-999	2.13E+00
CTRSOAS	32.902	-87.25	160	74	6/7/2013 21:00	6/7/2013 21:59	-999	2.13E+00
CTRSOAS	32.902	-87.25	160	74	6/7/2013 22:00	6/7/2013 22:59	-999	2.13E+00
CTRSOAS	32.902	-87.25	160	74	6/7/2013 23:00	6/7/2013 23:59	-999	2.11E+00
CTRSOAS	32.902	-87.25	160	74	6/8/2013 0:00	6/8/2013 0:59	-999	2.03E+00
CTRSOAS	32.902	-87.25	160	74	6/8/2013 1:00	6/8/2013 1:59	-999	2.03E+00
CTRSOAS	32.902	-87.25	160	74	6/8/2013 2:00	6/8/2013 2:59	-999	2.03E+00
CTRSOAS	32.902	-87.25	160	74	6/8/2013 3:00	6/8/2013 3:59	-999	1.98E+00
CTRSOAS	32.902	-87.25	160	74	6/8/2013 4:00	6/8/2013 4:59	-999	1.92E+00
CTRSOAS	32.902	-87.25	160	74	6/8/2013 5:00	6/8/2013 5:59	-999	1.87E+00
CTRSOAS	32.902	-87.25	160	74	6/8/2013 6:00	6/8/2013 6:59	-999	1.88E+00
CTRSOAS	32.902	-87.25	160	74	6/8/2013 7:00	6/8/2013 7:59	-999	1.93E+00
CTRSOAS	32.902	-87.25	160	74	6/8/2013 8:00	6/8/2013 8:59	-999	1.95E+00
CTRSOAS	32.902	-87.25	160	74	6/8/2013 9:00	6/8/2013 9:59	-999	1.95E+00
CTRSOAS	32.902	-87.25	160	74	6/8/2013 10:00	6/8/2013 10:59	-999	1.94E+00
CTRSOAS	32.902	-87.25	160	74	6/8/2013 11:00	6/8/2013 11:59	-999	1.93E+00
CTRSOAS	32.902	-87.25	160	74	6/8/2013 12:00	6/8/2013 12:59	-999	1.99E+00
CTRSOAS	32.902	-87.25	160	74	6/8/2013 13:00	6/8/2013 13:59	-999	2.11E+00
CTRSOAS	32.902	-87.25	160	74	6/8/2013 14:00	6/8/2013 14:59	-999	2.16E+00
CTRSOAS	32.902	-87.25	160	74	6/8/2013 15:00	6/8/2013 15:59	-999	2.18E+00
CTRSOAS	32.902	-87.25	160	74	6/8/2013 16:00	6/8/2013 16:59	-999	2.18E+00
CTRSOAS	32.902	-87.25	160	74	6/8/2013 17:00	6/8/2013 17:59	-999	2.17E+00
CTRSOAS	32.902	-87.25	160	74	6/8/2013 18:00	6/8/2013 18:59	-999	2.17E+00
CTRSOAS	32.902	-87.25	160	74	6/8/2013 19:00	6/8/2013 19:59	-999	2.16E+00
CTRSOAS	32.902	-87.25	160	74	6/8/2013 20:00	6/8/2013 20:59	-999	2.15E+00
CTRSOAS	32.902	-87.25	160	74	6/8/2013 21:00	6/8/2013 21:59	-999	2.15E+00
CTRSOAS	32.902	-87.25	160	74	6/8/2013 22:00	6/8/2013 22:59	-999	2.17E+00
CTRSOAS	32.902	-87.25	160	74	6/8/2013 23:00	6/8/2013 23:59	-999	2.18E+00
CTRSOAS	32.902	-87.25	160	74	6/9/2013 0:00	6/9/2013 0:59	-999	2.13E+00
CTRSOAS	32.902	-87.25	160	74	6/9/2013 1:00	6/9/2013 1:59	-999	2.05E+00
CTRSOAS	32.902	-87.25	160	74	6/9/2013 2:00	6/9/2013 2:59	-999	2.01E+00
CTRSOAS	32.902	-87.25	160	74	6/9/2013 3:00	6/9/2013 3:59	-999	1.98E+00
CTRSOAS	32.902	-87.25	160	74	6/9/2013 4:00	6/9/2013 4:59	-999	1.96E+00
CTRSOAS	32.902	-87.25	160	74	6/9/2013 5:00	6/9/2013 5:59	1.94E+00	1.95E+00
CTRSOAS	32.902	-87.25	160	74	6/9/2013 6:00	6/9/2013 6:59	1.94E+00	1.91E+00
CTRSOAS	32.902	-87.25	160	74	6/9/2013 7:00	6/9/2013 7:59	1.94E+00	1.90E+00
CTRSOAS	32.902	-87.25	160	74	6/9/2013 8:00	6/9/2013 8:59	1.92E+00	1.89E+00
CTRSOAS	32.902	-87.25	160	74	6/9/2013 9:00	6/9/2013 9:59	1.93E+00	1.86E+00
CTRSOAS	32.902	-87.25	160	74	6/9/2013 10:00	6/9/2013 10:59	1.95E+00	1.83E+00
CTRSOAS	32.902	-87.25	160	74	6/9/2013 11:00	6/9/2013 11:59	1.93E+00	1.81E+00
CTRSOAS	32.902	-87.25	160	74	6/9/2013 12:00	6/9/2013 12:59	1.95E+00	1.80E+00
CTRSOAS	32.902	-87.25	160	74	6/9/2013 13:00	6/9/2013 13:59	1.96E+00	1.80E+00
CTRSOAS	32.902	-87.25	160	74	6/9/2013 14:00	6/9/2013 14:59	2.01E+00	1.79E+00
CTRSOAS	32.902	-87.25	160	74	6/9/2013 15:00	6/9/2013 15:59	-999	1.75E+00
CTRSOAS	32.902	-87.25	160	74	6/9/2013 16:00	6/9/2013 16:59	-999	1.73E+00
CTRSOAS	32.902	-87.25	160	74	6/9/2013 17:00	6/9/2013 17:59	-999	1.74E+00
CTRSOAS	32.902	-87.25	160	74	6/9/2013 18:00	6/9/2013 18:59	-999	1.81E+00
CTRSOAS	32.902	-87.25	160	74	6/9/2013 19:00	6/9/2013 19:59	-999	1.85E+00
CTRSOAS	32.902	-87.25	160	74	6/9/2013 20:00	6/9/2013 20:59	-999	1.87E+00
CTRSOAS	32.902	-87.25	160	74	6/9/2013 21:00	6/9/2013 21:59	-999	1.88E+00
CTRSOAS	32.902	-87.25	160	74	6/9/2013 22:00	6/9/2013 22:59	-999	1.91E+00
CTRSOAS	32.902	-87.25	160	74	6/9/2013 23:00	6/9/2013 23:59	-999	1.87E+00
CTRSOAS	32.902	-87.25	160	74	6/10/2013 0:00	6/10/2013 0:59	-999	1.84E+00
CTRSOAS	32.902	-87.25	160	74	6/10/2013 1:00	6/10/2013 1:59	-999	1.83E+00
CTRSOAS	32.902	-87.25	160	74	6/10/2013 2:00	6/10/2013 2:59	-999	1.84E+00
CTRSOAS	32.902	-87.25	160	74	6/10/2013 3:00	6/10/2013 3:59	-999	1.91E+00
CTRSOAS	32.902	-87.25	160	74	6/10/2013 4:00	6/10/2013 4:59	-999	1.93E+00
CTRSOAS	32.902	-87.25	160	74	6/10/2013 5:00	6/10/2013 5:59	-999	1.91E+00
CTRSOAS	32.902	-87.25	160	74	6/10/2013 6:00	6/10/2013 6:59	-999	1.91E+00
CTRSOAS	32.902	-87.25	160	74	6/10/2013 7:00	6/10/2013 7:59	-999	1.87E+00
CTRSOAS	32.902	-87.25	160	74	6/10/2013 8:00	6/10/2013 8:59	-999	1.82E+00
CTRSOAS	32.902	-87.25	160	74	6/10/2013 9:00	6/10/2013 9:59	-999	1.86E+00
CTRSOAS	32.902	-87.25	160	74	6/10/2013 10:00	6/10/2013 10:59	1.92E+00	1.82E+00
CTRSOAS	32.902	-87.25	160	74	6/10/2013 11:00	6/10/2013 11:59	1.80E+00	1.85E+00
CTRSOAS	32.902	-87.25	160	74	6/10/2013 12:00	6/10/2013 12:59	1.87E+00	1.99E+00
CTRSOAS	32.902	-87.25	160	74	6/10/2013 13:00	6/10/2013 13:59	1.91E+00	1.96E+00
CTRSOAS	32.902	-87.25	160	74	6/10/2013 14:00	6/10/2013 14:59	1.94E+00	1.95E+00
CTRSOAS	32.902	-87.25	160	74	6/10/2013 15:00	6/10/2013 15:59	1.98E+00	1.94E+00
CTRSOAS	32.902	-87.25	160	74	6/10/2013 16:00	6/10/2013 16:59	1.98E+00	1.98E+00
CTRSOAS	32.902	-87.25	160	74	6/10/2013 17:00	6/10/2013 17:59	1.96E+00	2.02E+00
CTRSOAS	32.902	-87.25	160	74	6/10/2013 18:00	6/10/2013 18:59	1.99E+00	2.03E+00
CTRSOAS	32.902	-87.25	160	74	6/10/2013 19:00	6/10/2013 19:59	2.00E+00	2.03E+00
CTRSOAS	32.902	-87.25	160	74	6/10/2013 20:00	6/10/2013 20:59	1.97E+00	2.05E+00
CTRSOAS	32.902	-87.25	160	74	6/10/2013 21:00	6/10/2013 21:59	1.98E+00	2.06E+00
CTRSOAS	32.902	-87.25	160	74	6/10/2013 22:00	6/10/2013 22:59	1.94E+00	2.06E+00
CTRSOAS	32.902	-87.25	160	74	6/10/2013 23:00	6/10/2013 23:59	1.95E+00	2.07E+00
CTRSOAS	32.902	-87.25	160	74	6/11/2013 0:00	6/11/2013 0:59	1.97E+00	2.01E+00
CTRSOAS	32.902	-87.25	160	74	6/11/2013 1:00	6/11/2013 1:59	1.93E+00	1.94E+00
CTRSOAS	32.902	-87.25	160	74	6/11/2013 2:00	6/11/2013 2:59	1.91E+00	1.92E+00
CTRSOAS	32.902	-87.25	160	74	6/11/2013 3:00	6/11/2013 3:59	1.90E+00	1.89E+00
CTRSOAS	32.902	-87.25	160	74	6/11/2013 4:00	6/11/2013 4:59	1.90E+00	1.86E+00
CTRSOAS	32.902	-87.25	160	74	6/11/2013 5:00	6/11/2013 5:59	1.86E+00	1.85E+00
CTRSOAS	32.902	-87.25	160	74	6/11/2013 6:00	6/11/2013 6:59	1.84E+00	1.84E+00
CTRSOAS	32.902	-87.25	160	74	6/11/2013 7:00	6/11/2013 7:59	1.84E+00	1.82E+00
CTRSOAS	32.902	-87.25	160	74	6/11/2013 8:00	6/11/2013 8:59	1.83E+00	1.80E+00
CTRSOAS	32.902	-87.25	160	74	6/11/2013 9:00	6/11/2013 9:59	1.78E+00	1.78E+00
CTRSOAS	32.902	-87.25	160	74	6/11/2013 10:00	6/11/2013 10:59	1.76E+00	1.77E+00
CTRSOAS	32.902	-87.25	160	74	6/11/2013 11:00	6/11/2013 11:59	1.77E+00	1.75E+00
CTRSOAS	32.902	-87.25	160	74	6/11/2013 12:00	6/11/2013 12:59	1.84E+00	1.73E+00
CTRSOAS	32.902	-87.25	160	74	6/11/2013 13:00	6/11/2013 13:59	1.89E+00	1.74E+00
CTRSOAS	32.902	-87.25	160	74	6/11/2013 14:00	6/11/2013 14:59	1.91E+00	1.77E+00
CTRSOAS	32.902	-87.25	160	74	6/11/2013 15:00	6/11/2013 15:59	1.93E+00	1.82E+00
CTRSOAS	32.902	-87.25	160	74	6/11/2013 16:00	6/11/2013 16:59	1.94E+00	1.88E+00
CTRSOAS	32.902	-87.25	160	74	6/11/2013 17:00	6/11/2013 17:59	1.96E+00	1.97E+00
CTRSOAS	32.902	-87.25	160	74	6/11/2013 18:00	6/11/2013 18:59	1.97E+00	2.04E+00
CTRSOAS	32.902	-87.25	160	74	6/11/2013 19:00	6/11/2013 19:59	1.97E+00	2.07E+00
CTRSOAS	32.902	-87.25	160	74	6/11/2013 20:00	6/11/2013 20:59	1.98E+00	2.07E+00
CTRSOAS	32.902	-87.25	160	74	6/11/2013 21:00	6/11/2013 21:59	-999	2.07E+00
CTRSOAS	32.902	-87.25	160	74	6/11/2013 22:00	6/11/2013 22:59	-999	2.05E+00
CTRSOAS	32.902	-87.25	160	74	6/11/2013 23:00	6/11/2013 23:59	1.98E+00	2.03E+00
CTRSOAS	32.902	-87.25	160	74	6/12/2013 0:00	6/12/2013 0:59	1.96E+00	2.00E+00
CTRSOAS	32.902	-87.25	160	74	6/12/2013 1:00	6/12/2013 1:59	1.94E+00	1.95E+00
CTRSOAS	32.902	-87.25	160	74	6/12/2013 2:00	6/12/2013 2:59	1.93E+00	1.92E+00
CTRSOAS	32.902	-87.25	160	74	6/12/2013 3:00	6/12/2013 3:59	1.92E+00	1.90E+00
CTRSOAS	32.902	-87.25	160	74	6/12/2013 4:00	6/12/2013 4:59	1.91E+00	1.88E+00
CTRSOAS	32.902	-87.25	160	74	6/12/2013 5:00	6/12/2013 5:59	1.91E+00	1.87E+00
CTRSOAS	32.902	-87.25	160	74	6/12/2013 6:00	6/12/2013 6:59	1.91E+00	1.88E+00
CTRSOAS	32.902	-87.25	160	74	6/12/2013 7:00	6/12/2013 7:59	1.91E+00	1.89E+00
CTRSOAS	32.902	-87.25	160	74	6/12/2013 8:00	6/12/2013 8:59	1.90E+00	1.88E+00
CTRSOAS	32.902	-87.25	160	74	6/12/2013 9:00	6/12/2013 9:59	1.91E+00	1.87E+00
CTRSOAS	32.902	-87.25	160	74	6/12/2013 10:00	6/12/2013 10:59	1.91E+00	1.86E+00
CTRSOAS	32.902	-87.25	160	74	6/12/2013 11:00	6/12/2013 11:59	1.91E+00	1.86E+00
CTRSOAS	32.902	-87.25	160	74	6/12/2013 12:00	6/12/2013 12:59	1.91E+00	1.86E+00
CTRSOAS	32.902	-87.25	160	74	6/12/2013 13:00	6/12/2013 13:59	1.91E+00	1.89E+00
CTRSOAS	32.902	-87.25	160	74	6/12/2013 14:00	6/12/2013 14:59	1.93E+00	1.95E+00
CTRSOAS	32.902	-87.25	160	74	6/12/2013 15:00	6/12/2013 15:59	1.99E+00	1.98E+00
CTRSOAS	32.902	-87.25	160	74	6/12/2013 16:00	6/12/2013 16:59	2.00E+00	2.01E+00
CTRSOAS	32.902	-87.25	160	74	6/12/2013 17:00	6/12/2013 17:59	2.05E+00	2.05E+00
CTRSOAS	32.902	-87.25	160	74	6/12/2013 18:00	6/12/2013 18:59	2.05E+00	2.07E+00
CTRSOAS	32.902	-87.25	160	74	6/12/2013 19:00	6/12/2013 19:59	2.09E+00	2.05E+00
CTRSOAS	32.902	-87.25	160	74	6/12/2013 20:00	6/12/2013 20:59	2.08E+00	2.03E+00
CTRSOAS	32.902	-87.25	160	74	6/12/2013 21:00	6/12/2013 21:59	2.06E+00	2.00E+00
CTRSOAS	32.902	-87.25	160	74	6/12/2013 22:00	6/12/2013 22:59	-999	1.99E+00
CTRSOAS	32.902	-87.25	160	74	6/12/2013 23:00	6/12/2013 23:59	-999	1.98E+00
CTRSOAS	32.902	-87.25	160	74	6/13/2013 0:00	6/13/2013 0:59	2.05E+00	1.94E+00
CTRSOAS	32.902	-87.25	160	74	6/13/2013 1:00	6/13/2013 1:59	2.02E+00	1.91E+00
CTRSOAS	32.902	-87.25	160	74	6/13/2013 2:00	6/13/2013 2:59	1.95E+00	1.91E+00
CTRSOAS	32.902	-87.25	160	74	6/13/2013 3:00	6/13/2013 3:59	1.93E+00	1.91E+00
CTRSOAS	32.902	-87.25	160	74	6/13/2013 4:00	6/13/2013 4:59	1.93E+00	1.91E+00
CTRSOAS	32.902	-87.25	160	74	6/13/2013 5:00	6/13/2013 5:59	1.90E+00	1.88E+00
CTRSOAS	32.902	-87.25	160	74	6/13/2013 6:00	6/13/2013 6:59	1.90E+00	1.84E+00
CTRSOAS	32.902	-87.25	160	74	6/13/2013 7:00	6/13/2013 7:59	1.90E+00	1.82E+00
CTRSOAS	32.902	-87.25	160	74	6/13/2013 8:00	6/13/2013 8:59	1.90E+00	1.81E+00
CTRSOAS	32.902	-87.25	160	74	6/13/2013 9:00	6/13/2013 9:59	1.88E+00	1.81E+00
CTRSOAS	32.902	-87.25	160	74	6/13/2013 10:00	6/13/2013 10:59	1.88E+00	1.82E+00
CTRSOAS	32.902	-87.25	160	74	6/13/2013 11:00	6/13/2013 11:59	1.88E+00	1.83E+00
CTRSOAS	32.902	-87.25	160	74	6/13/2013 12:00	6/13/2013 12:59	1.89E+00	1.84E+00
CTRSOAS	32.902	-87.25	160	74	6/13/2013 13:00	6/13/2013 13:59	1.93E+00	1.87E+00
CTRSOAS	32.902	-87.25	160	74	6/13/2013 14:00	6/13/2013 14:59	1.97E+00	1.91E+00
CTRSOAS	32.902	-87.25	160	74	6/13/2013 15:00	6/13/2013 15:59	2.02E+00	1.91E+00
CTRSOAS	32.902	-87.25	160	74	6/13/2013 16:00	6/13/2013 16:59	-999	1.89E+00
CTRSOAS	32.902	-87.25	160	74	6/13/2013 17:00	6/13/2013 17:59	-999	1.94E+00
CTRSOAS	32.902	-87.25	160	74	6/13/2013 18:00	6/13/2013 18:59	2.00E+00	2.00E+00
CTRSOAS	32.902	-87.25	160	74	6/13/2013 19:00	6/13/2013 19:59	1.97E+00	2.01E+00
CTRSOAS	32.902	-87.25	160	74	6/13/2013 20:00	6/13/2013 20:59	1.94E+00	2.02E+00
CTRSOAS	32.902	-87.25	160	74	6/13/2013 21:00	6/13/2013 21:59	1.93E+00	2.02E+00
CTRSOAS	32.902	-87.25	160	74	6/13/2013 22:00	6/13/2013 22:59	1.94E+00	2.00E+00
CTRSOAS	32.902	-87.25	160	74	6/13/2013 23:00	6/13/2013 23:59	1.94E+00	1.97E+00
CTRSOAS	32.902	-87.25	160	74	6/14/2013 0:00	6/14/2013 0:59	1.94E+00	1.94E+00
CTRSOAS	32.902	-87.25	160	74	6/14/2013 1:00	6/14/2013 1:59	1.94E+00	1.93E+00
CTRSOAS	32.902	-87.25	160	74	6/14/2013 2:00	6/14/2013 2:59	1.93E+00	1.90E+00
CTRSOAS	32.902	-87.25	160	74	6/14/2013 3:00	6/14/2013 3:59	1.90E+00	1.87E+00
CTRSOAS	32.902	-87.25	160	74	6/14/2013 4:00	6/14/2013 4:59	1.88E+00	1.85E+00
CTRSOAS	32.902	-87.25	160	74	6/14/2013 5:00	6/14/2013 5:59	1.94E+00	1.85E+00
CTRSOAS	32.902	-87.25	160	74	6/14/2013 6:00	6/14/2013 6:59	1.95E+00	1.88E+00
CTRSOAS	32.902	-87.25	160	74	6/14/2013 7:00	6/14/2013 7:59	1.94E+00	1.91E+00
CTRSOAS	32.902	-87.25	160	74	6/14/2013 8:00	6/14/2013 8:59	1.93E+00	1.87E+00
CTRSOAS	32.902	-87.25	160	74	6/14/2013 9:00	6/14/2013 9:59	1.92E+00	1.83E+00
CTRSOAS	32.902	-87.25	160	74	6/14/2013 10:00	6/14/2013 10:59	1.94E+00	1.81E+00
CTRSOAS	32.902	-87.25	160	74	6/14/2013 11:00	6/14/2013 11:59	1.94E+00	1.80E+00
CTRSOAS	32.902	-87.25	160	74	6/14/2013 12:00	6/14/2013 12:59	1.98E+00	1.80E+00
CTRSOAS	32.902	-87.25	160	74	6/14/2013 13:00	6/14/2013 13:59	2.03E+00	1.80E+00
CTRSOAS	32.902	-87.25	160	74	6/14/2013 14:00	6/14/2013 14:59	2.04E+00	1.82E+00
CTRSOAS	32.902	-87.25	160	74	6/14/2013 15:00	6/14/2013 15:59	2.06E+00	1.90E+00
CTRSOAS	32.902	-87.25	160	74	6/14/2013 16:00	6/14/2013 16:59	2.09E+00	1.96E+00
CTRSOAS	32.902	-87.25	160	74	6/14/2013 17:00	6/14/2013 17:59	2.07E+00	1.99E+00
CTRSOAS	32.902	-87.25	160	74	6/14/2013 18:00	6/14/2013 18:59	2.05E+00	2.03E+00
CTRSOAS	32.902	-87.25	160	74	6/14/2013 19:00	6/14/2013 19:59	2.06E+00	2.08E+00
CTRSOAS	32.902	-87.25	160	74	6/14/2013 20:00	6/14/2013 20:59	2.03E+00	2.11E+00
CTRSOAS	32.902	-87.25	160	74	6/14/2013 21:00	6/14/2013 21:59	-999	2.10E+00
CTRSOAS	32.902	-87.25	160	74	6/14/2013 22:00	6/14/2013 22:59	-999	2.08E+00
CTRSOAS	32.902	-87.25	160	74	6/14/2013 23:00	6/14/2013 23:59	-999	2.05E+00
CTRSOAS	32.902	-87.25	160	74	6/15/2013 0:00	6/15/2013 0:59	-999	2.00E+00
CTRSOAS	32.902	-87.25	160	74	6/15/2013 1:00	6/15/2013 1:59	2.03E+00	2.00E+00
CTRSOAS	32.902	-87.25	160	74	6/15/2013 2:00	6/15/2013 2:59	1.98E+00	1.99E+00
CTRSOAS	32.902	-87.25	160	74	6/15/2013 3:00	6/15/2013 3:59	1.94E+00	1.97E+00
CTRSOAS	32.902	-87.25	160	74	6/15/2013 4:00	6/15/2013 4:59	1.93E+00	1.94E+00
CTRSOAS	32.902	-87.25	160	74	6/15/2013 5:00	6/15/2013 5:59	1.91E+00	1.89E+00
CTRSOAS	32.902	-87.25	160	74	6/15/2013 6:00	6/15/2013 6:59	1.89E+00	1.86E+00
CTRSOAS	32.902	-87.25	160	74	6/15/2013 7:00	6/15/2013 7:59	1.87E+00	1.85E+00
CTRSOAS	32.902	-87.25	160	74	6/15/2013 8:00	6/15/2013 8:59	1.87E+00	1.85E+00
CTRSOAS	32.902	-87.25	160	74	6/15/2013 9:00	6/15/2013 9:59	1.85E+00	1.85E+00
CTRSOAS	32.902	-87.25	160	74	6/15/2013 10:00	6/15/2013 10:59	1.83E+00	1.84E+00
CTRSOAS	32.902	-87.25	160	74	6/15/2013 11:00	6/15/2013 11:59	1.86E+00	1.83E+00
CTRSOAS	32.902	-87.25	160	74	6/15/2013 12:00	6/15/2013 12:59	1.88E+00	1.83E+00
CTRSOAS	32.902	-87.25	160	74	6/15/2013 13:00	6/15/2013 13:59	1.92E+00	1.86E+00
CTRSOAS	32.902	-87.25	160	74	6/15/2013 14:00	6/15/2013 14:59	1.94E+00	1.91E+00
CTRSOAS	32.902	-87.25	160	74	6/15/2013 15:00	6/15/2013 15:59	1.95E+00	1.95E+00
CTRSOAS	32.902	-87.25	160	74	6/15/2013 16:00	6/15/2013 16:59	1.95E+00	1.97E+00
CTRSOAS	32.902	-87.25	160	74	6/15/2013 17:00	6/15/2013 17:59	1.97E+00	1.97E+00
CTRSOAS	32.902	-87.25	160	74	6/15/2013 18:00	6/15/2013 18:59	1.99E+00	1.98E+00
CTRSOAS	32.902	-87.25	160	74	6/15/2013 19:00	6/15/2013 19:59	-999	2.02E+00
CTRSOAS	32.902	-87.25	160	74	6/15/2013 20:00	6/15/2013 20:59	-999	2.04E+00
CTRSOAS	32.902	-87.25	160	74	6/15/2013 21:00	6/15/2013 21:59	-999	2.06E+00
CTRSOAS	32.902	-87.25	160	74	6/15/2013 22:00	6/15/2013 22:59	-999	2.05E+00
CTRSOAS	32.902	-87.25	160	74	6/15/2013 23:00	6/15/2013 23:59	-999	2.04E+00
CTRSOAS	32.902	-87.25	160	74	6/16/2013 0:00	6/16/2013 0:59	-999	2.01E+00
CTRSOAS	32.902	-87.25	160	74	6/16/2013 1:00	6/16/2013 1:59	-999	1.96E+00
CTRSOAS	32.902	-87.25	160	74	6/16/2013 2:00	6/16/2013 2:59	-999	1.95E+00
CTRSOAS	32.902	-87.25	160	74	6/16/2013 3:00	6/16/2013 3:59	-999	1.94E+00
CTRSOAS	32.902	-87.25	160	74	6/16/2013 4:00	6/16/2013 4:59	-999	1.94E+00
CTRSOAS	32.902	-87.25	160	74	6/16/2013 5:00	6/16/2013 5:59	-999	1.94E+00
CTRSOAS	32.902	-87.25	160	74	6/16/2013 6:00	6/16/2013 6:59	-999	1.91E+00
CTRSOAS	32.902	-87.25	160	74	6/16/2013 7:00	6/16/2013 7:59	-999	1.88E+00
CTRSOAS	32.902	-87.25	160	74	6/16/2013 8:00	6/16/2013 8:59	-999	1.87E+00
CTRSOAS	32.902	-87.25	160	74	6/16/2013 9:00	6/16/2013 9:59	-999	1.86E+00
CTRSOAS	32.902	-87.25	160	74	6/16/2013 10:00	6/16/2013 10:59	-999	1.85E+00
CTRSOAS	32.902	-87.25	160	74	6/16/2013 11:00	6/16/2013 11:59	-999	1.84E+00
CTRSOAS	32.902	-87.25	160	74	6/16/2013 12:00	6/16/2013 12:59	-999	1.84E+00
CTRSOAS	32.902	-87.25	160	74	6/16/2013 13:00	6/16/2013 13:59	-999	1.88E+00
CTRSOAS	32.902	-87.25	160	74	6/16/2013 14:00	6/16/2013 14:59	-999	1.94E+00
CTRSOAS	32.902	-87.25	160	74	6/16/2013 15:00	6/16/2013 15:59	-999	2.01E+00
CTRSOAS	32.902	-87.25	160	74	6/16/2013 16:00	6/16/2013 16:59	-999	2.06E+00
CTRSOAS	32.902	-87.25	160	74	6/16/2013 17:00	6/16/2013 17:59	-999	2.07E+00
CTRSOAS	32.902	-87.25	160	74	6/16/2013 18:00	6/16/2013 18:59	2.12E+00	2.08E+00
CTRSOAS	32.902	-87.25	160	74	6/16/2013 19:00	6/16/2013 19:59	2.11E+00	2.08E+00
CTRSOAS	32.902	-87.25	160	74	6/16/2013 20:00	6/16/2013 20:59	2.10E+00	2.08E+00
CTRSOAS	32.902	-87.25	160	74	6/16/2013 21:00	6/16/2013 21:59	2.07E+00	2.07E+00
CTRSOAS	32.902	-87.25	160	74	6/16/2013 22:00	6/16/2013 22:59	2.05E+00	2.07E+00
CTRSOAS	32.902	-87.25	160	74	6/16/2013 23:00	6/16/2013 23:59	2.02E+00	2.05E+00
CTRSOAS	32.902	-87.25	160	74	6/17/2013 0:00	6/17/2013 0:59	1.87E+00	2.01E+00
CTRSOAS	32.902	-87.25	160	74	6/17/2013 1:00	6/17/2013 1:59	2.02E+00	1.96E+00
CTRSOAS	32.902	-87.25	160	74	6/17/2013 2:00	6/17/2013 2:59	1.99E+00	1.91E+00
CTRSOAS	32.902	-87.25	160	74	6/17/2013 3:00	6/17/2013 3:59	1.96E+00	1.89E+00
CTRSOAS	32.902	-87.25	160	74	6/17/2013 4:00	6/17/2013 4:59	1.94E+00	1.90E+00
CTRSOAS	32.902	-87.25	160	74	6/17/2013 5:00	6/17/2013 5:59	1.94E+00	1.96E+00
CTRSOAS	32.902	-87.25	160	74	6/17/2013 6:00	6/17/2013 6:59	1.92E+00	1.92E+00
CTRSOAS	32.902	-87.25	160	74	6/17/2013 7:00	6/17/2013 7:59	-999	1.89E+00
CTRSOAS	32.902	-87.25	160	74	6/17/2013 8:00	6/17/2013 8:59	-999	1.87E+00
CTRSOAS	32.902	-87.25	160	74	6/17/2013 9:00	6/17/2013 9:59	-999	1.86E+00
CTRSOAS	32.902	-87.25	160	74	6/17/2013 10:00	6/17/2013 10:59	-999	1.86E+00
CTRSOAS	32.902	-87.25	160	74	6/17/2013 11:00	6/17/2013 11:59	-999	1.87E+00
CTRSOAS	32.902	-87.25	160	74	6/17/2013 12:00	6/17/2013 12:59	-999	1.90E+00
CTRSOAS	32.902	-87.25	160	74	6/17/2013 13:00	6/17/2013 13:59	-999	1.95E+00
CTRSOAS	32.902	-87.25	160	74	6/17/2013 14:00	6/17/2013 14:59	-999	1.98E+00
CTRSOAS	32.902	-87.25	160	74	6/17/2013 15:00	6/17/2013 15:59	-999	2.01E+00
CTRSOAS	32.902	-87.25	160	74	6/17/2013 16:00	6/17/2013 16:59	-999	2.03E+00
CTRSOAS	32.902	-87.25	160	74	6/17/2013 17:00	6/17/2013 17:59	-999	2.03E+00
CTRSOAS	32.902	-87.25	160	74	6/17/2013 18:00	6/17/2013 18:59	-999	2.04E+00
CTRSOAS	32.902	-87.25	160	74	6/17/2013 19:00	6/17/2013 19:59	2.00E+00	2.05E+00
CTRSOAS	32.902	-87.25	160	74	6/17/2013 20:00	6/17/2013 20:59	1.94E+00	2.06E+00
CTRSOAS	32.902	-87.25	160	74	6/17/2013 21:00	6/17/2013 21:59	1.95E+00	2.06E+00
CTRSOAS	32.902	-87.25	160	74	6/17/2013 22:00	6/17/2013 22:59	-999	2.05E+00
CTRSOAS	32.902	-87.25	160	74	6/17/2013 23:00	6/17/2013 23:59	-999	2.00E+00
CTRSOAS	32.902	-87.25	160	74	6/18/2013 0:00	6/18/2013 0:59	1.94E+00	2.00E+00
CTRSOAS	32.902	-87.25	160	74	6/18/2013 1:00	6/18/2013 1:59	1.92E+00	1.96E+00
CTRSOAS	32.902	-87.25	160	74	6/18/2013 2:00	6/18/2013 2:59	1.84E+00	1.93E+00
CTRSOAS	32.902	-87.25	160	74	6/18/2013 3:00	6/18/2013 3:59	1.91E+00	1.92E+00
CTRSOAS	32.902	-87.25	160	74	6/18/2013 4:00	6/18/2013 4:59	1.86E+00	1.91E+00
CTRSOAS	32.902	-87.25	160	74	6/18/2013 5:00	6/18/2013 5:59	1.85E+00	1.91E+00
CTRSOAS	32.902	-87.25	160	74	6/18/2013 6:00	6/18/2013 6:59	1.85E+00	1.88E+00
CTRSOAS	32.902	-87.25	160	74	6/18/2013 7:00	6/18/2013 7:59	1.85E+00	1.87E+00
CTRSOAS	32.902	-87.25	160	74	6/18/2013 8:00	6/18/2013 8:59	1.88E+00	1.87E+00
CTRSOAS	32.902	-87.25	160	74	6/18/2013 9:00	6/18/2013 9:59	1.93E+00	1.88E+00
CTRSOAS	32.902	-87.25	160	74	6/18/2013 10:00	6/18/2013 10:59	1.87E+00	1.87E+00
CTRSOAS	32.902	-87.25	160	74	6/18/2013 11:00	6/18/2013 11:59	1.85E+00	1.85E+00
CTRSOAS	32.902	-87.25	160	74	6/18/2013 12:00	6/18/2013 12:59	1.86E+00	1.84E+00
CTRSOAS	32.902	-87.25	160	74	6/18/2013 13:00	6/18/2013 13:59	1.90E+00	1.81E+00
CTRSOAS	32.902	-87.25	160	74	6/18/2013 14:00	6/18/2013 14:59	1.94E+00	1.82E+00
CTRSOAS	32.902	-87.25	160	74	6/18/2013 15:00	6/18/2013 15:59	1.98E+00	1.86E+00
CTRSOAS	32.902	-87.25	160	74	6/18/2013 16:00	6/18/2013 16:59	1.98E+00	1.93E+00
CTRSOAS	32.902	-87.25	160	74	6/18/2013 17:00	6/18/2013 17:59	1.98E+00	1.94E+00
CTRSOAS	32.902	-87.25	160	74	6/18/2013 18:00	6/18/2013 18:59	2.00E+00	1.97E+00
CTRSOAS	32.902	-87.25	160	74	6/18/2013 19:00	6/18/2013 19:59	2.01E+00	2.00E+00
CTRSOAS	32.902	-87.25	160	74	6/18/2013 20:00	6/18/2013 20:59	1.99E+00	2.03E+00
CTRSOAS	32.902	-87.25	160	74	6/18/2013 21:00	6/18/2013 21:59	2.04E+00	2.05E+00
CTRSOAS	32.902	-87.25	160	74	6/18/2013 22:00	6/18/2013 22:59	2.04E+00	2.06E+00
CTRSOAS	32.902	-87.25	160	74	6/18/2013 23:00	6/18/2013 23:59	2.05E+00	2.02E+00
CTRSOAS	32.902	-87.25	160	74	6/19/2013 0:00	6/19/2013 0:59	2.03E+00	1.96E+00
CTRSOAS	32.902	-87.25	160	74	6/19/2013 1:00	6/19/2013 1:59	-999	1.95E+00
CTRSOAS	32.902	-87.25	160	74	6/19/2013 2:00	6/19/2013 2:59	-999	1.96E+00
CTRSOAS	32.902	-87.25	160	74	6/19/2013 3:00	6/19/2013 3:59	1.99E+00	1.97E+00
CTRSOAS	32.902	-87.25	160	74	6/19/2013 4:00	6/19/2013 4:59	1.99E+00	1.92E+00
CTRSOAS	32.902	-87.25	160	74	6/19/2013 5:00	6/19/2013 5:59	1.96E+00	1.85E+00
CTRSOAS	32.902	-87.25	160	74	6/19/2013 6:00	6/19/2013 6:59	1.95E+00	1.83E+00
CTRSOAS	32.902	-87.25	160	74	6/19/2013 7:00	6/19/2013 7:59	1.94E+00	1.83E+00
CTRSOAS	32.902	-87.25	160	74	6/19/2013 8:00	6/19/2013 8:59	1.94E+00	1.82E+00
CTRSOAS	32.902	-87.25	160	74	6/19/2013 9:00	6/19/2013 9:59	1.94E+00	1.84E+00
CTRSOAS	32.902	-87.25	160	74	6/19/2013 10:00	6/19/2013 10:59	1.95E+00	1.92E+00
CTRSOAS	32.902	-87.25	160	74	6/19/2013 11:00	6/19/2013 11:59	1.94E+00	1.91E+00
CTRSOAS	32.902	-87.25	160	74	6/19/2013 12:00	6/19/2013 12:59	1.92E+00	1.83E+00
CTRSOAS	32.902	-87.25	160	74	6/19/2013 13:00	6/19/2013 13:59	-999	1.78E+00
CTRSOAS	32.902	-87.25	160	74	6/19/2013 14:00	6/19/2013 14:59	-999	1.81E+00
CTRSOAS	32.902	-87.25	160	74	6/19/2013 15:00	6/19/2013 15:59	-999	1.89E+00
CTRSOAS	32.902	-87.25	160	74	6/19/2013 16:00	6/19/2013 16:59	-999	1.99E+00
CTRSOAS	32.902	-87.25	160	74	6/19/2013 17:00	6/19/2013 17:59	2.02E+00	2.04E+00
CTRSOAS	32.902	-87.25	160	74	6/19/2013 18:00	6/19/2013 18:59	2.03E+00	2.10E+00
CTRSOAS	32.902	-87.25	160	74	6/19/2013 19:00	6/19/2013 19:59	2.06E+00	2.10E+00
CTRSOAS	32.902	-87.25	160	74	6/19/2013 20:00	6/19/2013 20:59	2.06E+00	2.06E+00
CTRSOAS	32.902	-87.25	160	74	6/19/2013 21:00	6/19/2013 21:59	2.05E+00	2.05E+00
CTRSOAS	32.902	-87.25	160	74	6/19/2013 22:00	6/19/2013 22:59	-999	2.05E+00
CTRSOAS	32.902	-87.25	160	74	6/19/2013 23:00	6/19/2013 23:59	2.04E+00	2.03E+00
CTRSOAS	32.902	-87.25	160	74	6/20/2013 0:00	6/20/2013 0:59	2.03E+00	2.00E+00
CTRSOAS	32.902	-87.25	160	74	6/20/2013 1:00	6/20/2013 1:59	2.02E+00	1.92E+00
CTRSOAS	32.902	-87.25	160	74	6/20/2013 2:00	6/20/2013 2:59	1.99E+00	1.92E+00
CTRSOAS	32.902	-87.25	160	74	6/20/2013 3:00	6/20/2013 3:59	1.93E+00	1.89E+00
CTRSOAS	32.902	-87.25	160	74	6/20/2013 4:00	6/20/2013 4:59	1.93E+00	1.86E+00
CTRSOAS	32.902	-87.25	160	74	6/20/2013 5:00	6/20/2013 5:59	1.92E+00	1.86E+00
CTRSOAS	32.902	-87.25	160	74	6/20/2013 6:00	6/20/2013 6:59	1.92E+00	1.92E+00
CTRSOAS	32.902	-87.25	160	74	6/20/2013 7:00	6/20/2013 7:59	1.91E+00	1.93E+00
CTRSOAS	32.902	-87.25	160	74	6/20/2013 8:00	6/20/2013 8:59	1.89E+00	1.90E+00
CTRSOAS	32.902	-87.25	160	74	6/20/2013 9:00	6/20/2013 9:59	1.85E+00	1.86E+00
CTRSOAS	32.902	-87.25	160	74	6/20/2013 10:00	6/20/2013 10:59	1.85E+00	1.84E+00
CTRSOAS	32.902	-87.25	160	74	6/20/2013 11:00	6/20/2013 11:59	1.86E+00	1.84E+00
CTRSOAS	32.902	-87.25	160	74	6/20/2013 12:00	6/20/2013 12:59	1.90E+00	1.83E+00
CTRSOAS	32.902	-87.25	160	74	6/20/2013 13:00	6/20/2013 13:59	1.93E+00	1.88E+00
CTRSOAS	32.902	-87.25	160	74	6/20/2013 14:00	6/20/2013 14:59	1.95E+00	1.94E+00
CTRSOAS	32.902	-87.25	160	74	6/20/2013 15:00	6/20/2013 15:59	1.97E+00	1.99E+00
CTRSOAS	32.902	-87.25	160	74	6/20/2013 16:00	6/20/2013 16:59	1.99E+00	1.98E+00
CTRSOAS	32.902	-87.25	160	74	6/20/2013 17:00	6/20/2013 17:59	1.99E+00	2.02E+00
CTRSOAS	32.902	-87.25	160	74	6/20/2013 18:00	6/20/2013 18:59	2.01E+00	2.08E+00
CTRSOAS	32.902	-87.25	160	74	6/20/2013 19:00	6/20/2013 19:59	1.99E+00	2.10E+00
CTRSOAS	32.902	-87.25	160	74	6/20/2013 20:00	6/20/2013 20:59	1.96E+00	2.10E+00
CTRSOAS	32.902	-87.25	160	74	6/20/2013 21:00	6/20/2013 21:59	1.97E+00	2.07E+00
CTRSOAS	32.902	-87.25	160	74	6/20/2013 22:00	6/20/2013 22:59	-999	2.08E+00
CTRSOAS	32.902	-87.25	160	74	6/20/2013 23:00	6/20/2013 23:59	2.02E+00	2.10E+00
CTRSOAS	32.902	-87.25	160	74	6/21/2013 0:00	6/21/2013 0:59	1.99E+00	2.08E+00
CTRSOAS	32.902	-87.25	160	74	6/21/2013 1:00	6/21/2013 1:59	1.96E+00	2.00E+00
CTRSOAS	32.902	-87.25	160	74	6/21/2013 2:00	6/21/2013 2:59	1.94E+00	1.92E+00
CTRSOAS	32.902	-87.25	160	74	6/21/2013 3:00	6/21/2013 3:59	1.93E+00	1.88E+00
CTRSOAS	32.902	-87.25	160	74	6/21/2013 4:00	6/21/2013 4:59	1.92E+00	1.85E+00
CTRSOAS	32.902	-87.25	160	74	6/21/2013 5:00	6/21/2013 5:59	1.92E+00	1.85E+00
CTRSOAS	32.902	-87.25	160	74	6/21/2013 6:00	6/21/2013 6:59	1.91E+00	1.85E+00
CTRSOAS	32.902	-87.25	160	74	6/21/2013 7:00	6/21/2013 7:59	1.92E+00	1.87E+00
CTRSOAS	32.902	-87.25	160	74	6/21/2013 8:00	6/21/2013 8:59	1.90E+00	1.89E+00
CTRSOAS	32.902	-87.25	160	74	6/21/2013 9:00	6/21/2013 9:59	1.90E+00	1.88E+00
CTRSOAS	32.902	-87.25	160	74	6/21/2013 10:00	6/21/2013 10:59	1.88E+00	1.86E+00
CTRSOAS	32.902	-87.25	160	74	6/21/2013 11:00	6/21/2013 11:59	1.90E+00	1.83E+00
CTRSOAS	32.902	-87.25	160	74	6/21/2013 12:00	6/21/2013 12:59	1.92E+00	1.81E+00
CTRSOAS	32.902	-87.25	160	74	6/21/2013 13:00	6/21/2013 13:59	1.94E+00	1.80E+00
CTRSOAS	32.902	-87.25	160	74	6/21/2013 14:00	6/21/2013 14:59	2.01E+00	1.79E+00
CTRSOAS	32.902	-87.25	160	74	6/21/2013 15:00	6/21/2013 15:59	2.02E+00	1.81E+00
CTRSOAS	32.902	-87.25	160	74	6/21/2013 16:00	6/21/2013 16:59	2.04E+00	1.85E+00
CTRSOAS	32.902	-87.25	160	74	6/21/2013 17:00	6/21/2013 17:59	2.02E+00	1.89E+00
CTRSOAS	32.902	-87.25	160	74	6/21/2013 18:00	6/21/2013 18:59	2.02E+00	1.92E+00
CTRSOAS	32.902	-87.25	160	74	6/21/2013 19:00	6/21/2013 19:59	2.03E+00	1.93E+00
CTRSOAS	32.902	-87.25	160	74	6/21/2013 20:00	6/21/2013 20:59	-999	1.96E+00
CTRSOAS	32.902	-87.25	160	74	6/21/2013 21:00	6/21/2013 21:59	-999	1.98E+00
CTRSOAS	32.902	-87.25	160	74	6/21/2013 22:00	6/21/2013 22:59	-999	2.00E+00
CTRSOAS	32.902	-87.25	160	74	6/21/2013 23:00	6/21/2013 23:59	-999	2.02E+00
CTRSOAS	32.902	-87.25	160	74	6/22/2013 0:00	6/22/2013 0:59	-999	2.00E+00
CTRSOAS	32.902	-87.25	160	74	6/22/2013 1:00	6/22/2013 1:59	-999	1.94E+00
CTRSOAS	32.902	-87.25	160	74	6/22/2013 2:00	6/22/2013 2:59	-999	1.91E+00
CTRSOAS	32.902	-87.25	160	74	6/22/2013 3:00	6/22/2013 3:59	-999	1.92E+00
CTRSOAS	32.902	-87.25	160	74	6/22/2013 4:00	6/22/2013 4:59	-999	1.91E+00
CTRSOAS	32.902	-87.25	160	74	6/22/2013 5:00	6/22/2013 5:59	-999	1.91E+00
CTRSOAS	32.902	-87.25	160	74	6/22/2013 6:00	6/22/2013 6:59	-999	1.91E+00
CTRSOAS	32.902	-87.25	160	74	6/22/2013 7:00	6/22/2013 7:59	-999	1.89E+00
CTRSOAS	32.902	-87.25	160	74	6/22/2013 8:00	6/22/2013 8:59	-999	1.86E+00
CTRSOAS	32.902	-87.25	160	74	6/22/2013 9:00	6/22/2013 9:59	-999	1.85E+00
CTRSOAS	32.902	-87.25	160	74	6/22/2013 10:00	6/22/2013 10:59	-999	1.84E+00
CTRSOAS	32.902	-87.25	160	74	6/22/2013 11:00	6/22/2013 11:59	-999	1.84E+00
CTRSOAS	32.902	-87.25	160	74	6/22/2013 12:00	6/22/2013 12:59	-999	1.86E+00
CTRSOAS	32.902	-87.25	160	74	6/22/2013 13:00	6/22/2013 13:59	-999	1.89E+00
CTRSOAS	32.902	-87.25	160	74	6/22/2013 14:00	6/22/2013 14:59	-999	1.90E+00
CTRSOAS	32.902	-87.25	160	74	6/22/2013 15:00	6/22/2013 15:59	-999	1.90E+00
CTRSOAS	32.902	-87.25	160	74	6/22/2013 16:00	6/22/2013 16:59	-999	1.92E+00
CTRSOAS	32.902	-87.25	160	74	6/22/2013 17:00	6/22/2013 17:59	-999	1.94E+00
CTRSOAS	32.902	-87.25	160	74	6/22/2013 18:00	6/22/2013 18:59	-999	1.97E+00
CTRSOAS	32.902	-87.25	160	74	6/22/2013 19:00	6/22/2013 19:59	2.05E+00	1.98E+00
CTRSOAS	32.902	-87.25	160	74	6/22/2013 20:00	6/22/2013 20:59	2.03E+00	2.00E+00
CTRSOAS	32.902	-87.25	160	74	6/22/2013 21:00	6/22/2013 21:59	2.03E+00	2.01E+00
CTRSOAS	32.902	-87.25	160	74	6/22/2013 22:00	6/22/2013 22:59	1.99E+00	2.01E+00
CTRSOAS	32.902	-87.25	160	74	6/22/2013 23:00	6/22/2013 23:59	1.98E+00	2.01E+00
CTRSOAS	32.902	-87.25	160	74	6/23/2013 0:00	6/23/2013 0:59	1.97E+00	1.99E+00
CTRSOAS	32.902	-87.25	160	74	6/23/2013 1:00	6/23/2013 1:59	1.96E+00	1.95E+00
CTRSOAS	32.902	-87.25	160	74	6/23/2013 2:00	6/23/2013 2:59	1.95E+00	1.93E+00
CTRSOAS	32.902	-87.25	160	74	6/23/2013 3:00	6/23/2013 3:59	1.96E+00	1.91E+00
CTRSOAS	32.902	-87.25	160	74	6/23/2013 4:00	6/23/2013 4:59	1.94E+00	1.90E+00
CTRSOAS	32.902	-87.25	160	74	6/23/2013 5:00	6/23/2013 5:59	1.93E+00	1.90E+00
CTRSOAS	32.902	-87.25	160	74	6/23/2013 6:00	6/23/2013 6:59	1.92E+00	1.90E+00
CTRSOAS	32.902	-87.25	160	74	6/23/2013 7:00	6/23/2013 7:59	1.92E+00	1.86E+00
CTRSOAS	32.902	-87.25	160	74	6/23/2013 8:00	6/23/2013 8:59	1.92E+00	1.83E+00
CTRSOAS	32.902	-87.25	160	74	6/23/2013 9:00	6/23/2013 9:59	1.92E+00	1.81E+00
CTRSOAS	32.902	-87.25	160	74	6/23/2013 10:00	6/23/2013 10:59	1.91E+00	1.81E+00
CTRSOAS	32.902	-87.25	160	74	6/23/2013 11:00	6/23/2013 11:59	1.92E+00	1.81E+00
CTRSOAS	32.902	-87.25	160	74	6/23/2013 12:00	6/23/2013 12:59	1.93E+00	1.81E+00
CTRSOAS	32.902	-87.25	160	74	6/23/2013 13:00	6/23/2013 13:59	1.93E+00	1.82E+00
CTRSOAS	32.902	-87.25	160	74	6/23/2013 14:00	6/23/2013 14:59	1.93E+00	1.85E+00
CTRSOAS	32.902	-87.25	160	74	6/23/2013 15:00	6/23/2013 15:59	1.93E+00	1.90E+00
CTRSOAS	32.902	-87.25	160	74	6/23/2013 16:00	6/23/2013 16:59	1.95E+00	1.97E+00
CTRSOAS	32.902	-87.25	160	74	6/23/2013 17:00	6/23/2013 17:59	1.96E+00	2.03E+00
CTRSOAS	32.902	-87.25	160	74	6/23/2013 18:00	6/23/2013 18:59	1.98E+00	2.07E+00
CTRSOAS	32.902	-87.25	160	74	6/23/2013 19:00	6/23/2013 19:59	2.01E+00	2.11E+00
CTRSOAS	32.902	-87.25	160	74	6/23/2013 20:00	6/23/2013 20:59	2.03E+00	2.12E+00
CTRSOAS	32.902	-87.25	160	74	6/23/2013 21:00	6/23/2013 21:59	2.03E+00	2.15E+00
CTRSOAS	32.902	-87.25	160	74	6/23/2013 22:00	6/23/2013 22:59	-999	2.18E+00
CTRSOAS	32.902	-87.25	160	74	6/23/2013 23:00	6/23/2013 23:59	2.01E+00	2.16E+00
CTRSOAS	32.902	-87.25	160	74	6/24/2013 0:00	6/24/2013 0:59	1.97E+00	2.09E+00
CTRSOAS	32.902	-87.25	160	74	6/24/2013 1:00	6/24/2013 1:59	1.97E+00	2.00E+00
CTRSOAS	32.902	-87.25	160	74	6/24/2013 2:00	6/24/2013 2:59	-999	1.93E+00
CTRSOAS	32.902	-87.25	160	74	6/24/2013 3:00	6/24/2013 3:59	-999	1.89E+00
CTRSOAS	32.902	-87.25	160	74	6/24/2013 4:00	6/24/2013 4:59	1.94E+00	1.87E+00
CTRSOAS	32.902	-87.25	160	74	6/24/2013 5:00	6/24/2013 5:59	1.95E+00	1.86E+00
CTRSOAS	32.902	-87.25	160	74	6/24/2013 6:00	6/24/2013 6:59	1.95E+00	1.86E+00
CTRSOAS	32.902	-87.25	160	74	6/24/2013 7:00	6/24/2013 7:59	1.96E+00	1.86E+00
CTRSOAS	32.902	-87.25	160	74	6/24/2013 8:00	6/24/2013 8:59	1.95E+00	1.86E+00
CTRSOAS	32.902	-87.25	160	74	6/24/2013 9:00	6/24/2013 9:59	1.93E+00	1.83E+00
CTRSOAS	32.902	-87.25	160	74	6/24/2013 10:00	6/24/2013 10:59	1.92E+00	1.83E+00
CTRSOAS	32.902	-87.25	160	74	6/24/2013 11:00	6/24/2013 11:59	1.93E+00	1.83E+00
CTRSOAS	32.902	-87.25	160	74	6/24/2013 12:00	6/24/2013 12:59	1.92E+00	1.84E+00
CTRSOAS	32.902	-87.25	160	74	6/24/2013 13:00	6/24/2013 13:59	1.96E+00	1.87E+00
CTRSOAS	32.902	-87.25	160	74	6/24/2013 14:00	6/24/2013 14:59	1.94E+00	1.93E+00
CTRSOAS	32.902	-87.25	160	74	6/24/2013 15:00	6/24/2013 15:59	1.91E+00	1.96E+00
CTRSOAS	32.902	-87.25	160	74	6/24/2013 16:00	6/24/2013 16:59	1.94E+00	2.02E+00
CTRSOAS	32.902	-87.25	160	74	6/24/2013 17:00	6/24/2013 17:59	1.99E+00	2.08E+00
CTRSOAS	32.902	-87.25	160	74	6/24/2013 18:00	6/24/2013 18:59	2.02E+00	2.08E+00
CTRSOAS	32.902	-87.25	160	74	6/24/2013 19:00	6/24/2013 19:59	2.07E+00	2.08E+00
CTRSOAS	32.902	-87.25	160	74	6/24/2013 20:00	6/24/2013 20:59	2.06E+00	2.06E+00
CTRSOAS	32.902	-87.25	160	74	6/24/2013 21:00	6/24/2013 21:59	2.09E+00	2.05E+00
CTRSOAS	32.902	-87.25	160	74	6/24/2013 22:00	6/24/2013 22:59	-999	2.04E+00
CTRSOAS	32.902	-87.25	160	74	6/24/2013 23:00	6/24/2013 23:59	-999	2.01E+00
CTRSOAS	32.902	-87.25	160	74	6/25/2013 0:00	6/25/2013 0:59	1.98E+00	1.98E+00
CTRSOAS	32.902	-87.25	160	74	6/25/2013 1:00	6/25/2013 1:59	2.01E+00	1.95E+00
CTRSOAS	32.902	-87.25	160	74	6/25/2013 2:00	6/25/2013 2:59	1.98E+00	1.95E+00
CTRSOAS	32.902	-87.25	160	74	6/25/2013 3:00	6/25/2013 3:59	2.02E+00	1.93E+00
CTRSOAS	32.902	-87.25	160	74	6/25/2013 4:00	6/25/2013 4:59	1.93E+00	1.93E+00
CTRSOAS	32.902	-87.25	160	74	6/25/2013 5:00	6/25/2013 5:59	1.94E+00	1.96E+00
CTRSOAS	32.902	-87.25	160	74	6/25/2013 6:00	6/25/2013 6:59	1.90E+00	1.95E+00
CTRSOAS	32.902	-87.25	160	74	6/25/2013 7:00	6/25/2013 7:59	1.89E+00	1.92E+00
CTRSOAS	32.902	-87.25	160	74	6/25/2013 8:00	6/25/2013 8:59	1.87E+00	1.89E+00
CTRSOAS	32.902	-87.25	160	74	6/25/2013 9:00	6/25/2013 9:59	1.88E+00	1.86E+00
CTRSOAS	32.902	-87.25	160	74	6/25/2013 10:00	6/25/2013 10:59	1.86E+00	1.84E+00
CTRSOAS	32.902	-87.25	160	74	6/25/2013 11:00	6/25/2013 11:59	1.87E+00	1.84E+00
CTRSOAS	32.902	-87.25	160	74	6/25/2013 12:00	6/25/2013 12:59	1.91E+00	1.81E+00
CTRSOAS	32.902	-87.25	160	74	6/25/2013 13:00	6/25/2013 13:59	1.93E+00	1.80E+00
CTRSOAS	32.902	-87.25	160	74	6/25/2013 14:00	6/25/2013 14:59	2.00E+00	1.87E+00
CTRSOAS	32.902	-87.25	160	74	6/25/2013 15:00	6/25/2013 15:59	2.04E+00	1.99E+00
CTRSOAS	32.902	-87.25	160	74	6/25/2013 16:00	6/25/2013 16:59	2.01E+00	2.02E+00
CTRSOAS	32.902	-87.25	160	74	6/25/2013 17:00	6/25/2013 17:59	1.95E+00	2.06E+00
CTRSOAS	32.902	-87.25	160	74	6/25/2013 18:00	6/25/2013 18:59	1.98E+00	2.07E+00
CTRSOAS	32.902	-87.25	160	74	6/25/2013 19:00	6/25/2013 19:59	2.00E+00	2.08E+00
CTRSOAS	32.902	-87.25	160	74	6/25/2013 20:00	6/25/2013 20:59	2.00E+00	2.10E+00
CTRSOAS	32.902	-87.25	160	74	6/25/2013 21:00	6/25/2013 21:59	2.02E+00	2.08E+00
CTRSOAS	32.902	-87.25	160	74	6/25/2013 22:00	6/25/2013 22:59	2.02E+00	2.02E+00
CTRSOAS	32.902	-87.25	160	74	6/25/2013 23:00	6/25/2013 23:59	1.91E+00	1.96E+00
CTRSOAS	32.902	-87.25	160	74	6/26/2013 0:00	6/26/2013 0:59	1.96E+00	1.92E+00
CTRSOAS	32.902	-87.25	160	74	6/26/2013 1:00	6/26/2013 1:59	1.95E+00	1.96E+00
CTRSOAS	32.902	-87.25	160	74	6/26/2013 2:00	6/26/2013 2:59	1.96E+00	2.00E+00
CTRSOAS	32.902	-87.25	160	74	6/26/2013 3:00	6/26/2013 3:59	1.95E+00	1.96E+00
CTRSOAS	32.902	-87.25	160	74	6/26/2013 4:00	6/26/2013 4:59	1.95E+00	2.00E+00
CTRSOAS	32.902	-87.25	160	74	6/26/2013 5:00	6/26/2013 5:59	1.94E+00	2.06E+00
CTRSOAS	32.902	-87.25	160	74	6/26/2013 6:00	6/26/2013 6:59	1.94E+00	1.91E+00
CTRSOAS	32.902	-87.25	160	74	6/26/2013 7:00	6/26/2013 7:59	1.93E+00	1.82E+00
CTRSOAS	32.902	-87.25	160	74	6/26/2013 8:00	6/26/2013 8:59	1.93E+00	1.78E+00
CTRSOAS	32.902	-87.25	160	74	6/26/2013 9:00	6/26/2013 9:59	1.91E+00	1.76E+00
CTRSOAS	32.902	-87.25	160	74	6/26/2013 10:00	6/26/2013 10:59	1.90E+00	1.75E+00
CTRSOAS	32.902	-87.25	160	74	6/26/2013 11:00	6/26/2013 11:59	1.89E+00	1.75E+00
CTRSOAS	32.902	-87.25	160	74	6/26/2013 12:00	6/26/2013 12:59	1.89E+00	1.73E+00
CTRSOAS	32.902	-87.25	160	74	6/26/2013 13:00	6/26/2013 13:59	1.89E+00	1.72E+00
CTRSOAS	32.902	-87.25	160	74	6/26/2013 14:00	6/26/2013 14:59	1.90E+00	1.74E+00
CTRSOAS	32.902	-87.25	160	74	6/26/2013 15:00	6/26/2013 15:59	1.96E+00	1.80E+00
CTRSOAS	32.902	-87.25	160	74	6/26/2013 16:00	6/26/2013 16:59	1.95E+00	1.86E+00
CTRSOAS	32.902	-87.25	160	74	6/26/2013 17:00	6/26/2013 17:59	1.95E+00	1.91E+00
CTRSOAS	32.902	-87.25	160	74	6/26/2013 18:00	6/26/2013 18:59	1.93E+00	1.94E+00
CTRSOAS	32.902	-87.25	160	74	6/26/2013 19:00	6/26/2013 19:59	1.85E+00	1.92E+00
CTRSOAS	32.902	-87.25	160	74	6/26/2013 20:00	6/26/2013 20:59	1.82E+00	1.95E+00
CTRSOAS	32.902	-87.25	160	74	6/26/2013 21:00	6/26/2013 21:59	1.86E+00	2.00E+00
CTRSOAS	32.902	-87.25	160	74	6/26/2013 22:00	6/26/2013 22:59	1.80E+00	1.99E+00
CTRSOAS	32.902	-87.25	160	74	6/26/2013 23:00	6/26/2013 23:59	1.79E+00	1.92E+00
CTRSOAS	32.902	-87.25	160	74	6/27/2013 0:00	6/27/2013 0:59	1.82E+00	1.89E+00
CTRSOAS	32.902	-87.25	160	74	6/27/2013 1:00	6/27/2013 1:59	1.82E+00	1.86E+00
CTRSOAS	32.902	-87.25	160	74	6/27/2013 2:00	6/27/2013 2:59	1.85E+00	1.83E+00
CTRSOAS	32.902	-87.25	160	74	6/27/2013 3:00	6/27/2013 3:59	1.90E+00	1.82E+00
CTRSOAS	32.902	-87.25	160	74	6/27/2013 4:00	6/27/2013 4:59	1.91E+00	1.85E+00
CTRSOAS	32.902	-87.25	160	74	6/27/2013 5:00	6/27/2013 5:59	1.88E+00	1.89E+00
CTRSOAS	32.902	-87.25	160	74	6/27/2013 6:00	6/27/2013 6:59	1.85E+00	1.91E+00
CTRSOAS	32.902	-87.25	160	74	6/27/2013 7:00	6/27/2013 7:59	1.85E+00	1.88E+00
CTRSOAS	32.902	-87.25	160	74	6/27/2013 8:00	6/27/2013 8:59	1.85E+00	1.85E+00
CTRSOAS	32.902	-87.25	160	74	6/27/2013 9:00	6/27/2013 9:59	1.84E+00	1.78E+00
CTRSOAS	32.902	-87.25	160	74	6/27/2013 10:00	6/27/2013 10:59	1.83E+00	1.76E+00
CTRSOAS	32.902	-87.25	160	74	6/27/2013 11:00	6/27/2013 11:59	1.85E+00	1.75E+00
CTRSOAS	32.902	-87.25	160	74	6/27/2013 12:00	6/27/2013 12:59	1.87E+00	1.75E+00
CTRSOAS	32.902	-87.25	160	74	6/27/2013 13:00	6/27/2013 13:59	1.87E+00	1.76E+00
CTRSOAS	32.902	-87.25	160	74	6/27/2013 14:00	6/27/2013 14:59	1.91E+00	1.79E+00
CTRSOAS	32.902	-87.25	160	74	6/27/2013 15:00	6/27/2013 15:59	1.95E+00	1.83E+00
CTRSOAS	32.902	-87.25	160	74	6/27/2013 16:00	6/27/2013 16:59	1.94E+00	1.91E+00
CTRSOAS	32.902	-87.25	160	74	6/27/2013 17:00	6/27/2013 17:59	1.94E+00	1.99E+00
CTRSOAS	32.902	-87.25	160	74	6/27/2013 18:00	6/27/2013 18:59	1.94E+00	2.02E+00
CTRSOAS	32.902	-87.25	160	74	6/27/2013 19:00	6/27/2013 19:59	1.97E+00	2.01E+00
CTRSOAS	32.902	-87.25	160	74	6/27/2013 20:00	6/27/2013 20:59	-999	2.00E+00
CTRSOAS	32.902	-87.25	160	74	6/27/2013 21:00	6/27/2013 21:59	-999	1.99E+00
CTRSOAS	32.902	-87.25	160	74	6/27/2013 22:00	6/27/2013 22:59	1.96E+00	1.98E+00
CTRSOAS	32.902	-87.25	160	74	6/27/2013 23:00	6/27/2013 23:59	1.99E+00	1.95E+00
CTRSOAS	32.902	-87.25	160	74	6/28/2013 0:00	6/28/2013 0:59	1.96E+00	1.93E+00
CTRSOAS	32.902	-87.25	160	74	6/28/2013 1:00	6/28/2013 1:59	1.93E+00	1.90E+00
CTRSOAS	32.902	-87.25	160	74	6/28/2013 2:00	6/28/2013 2:59	1.91E+00	1.88E+00
CTRSOAS	32.902	-87.25	160	74	6/28/2013 3:00	6/28/2013 3:59	1.91E+00	1.87E+00
CTRSOAS	32.902	-87.25	160	74	6/28/2013 4:00	6/28/2013 4:59	1.92E+00	1.85E+00
CTRSOAS	32.902	-87.25	160	74	6/28/2013 5:00	6/28/2013 5:59	1.93E+00	1.84E+00
CTRSOAS	32.902	-87.25	160	74	6/28/2013 6:00	6/28/2013 6:59	1.91E+00	1.84E+00
CTRSOAS	32.902	-87.25	160	74	6/28/2013 7:00	6/28/2013 7:59	1.90E+00	1.83E+00
CTRSOAS	32.902	-87.25	160	74	6/28/2013 8:00	6/28/2013 8:59	1.90E+00	1.83E+00
CTRSOAS	32.902	-87.25	160	74	6/28/2013 9:00	6/28/2013 9:59	1.93E+00	1.83E+00
CTRSOAS	32.902	-87.25	160	74	6/28/2013 10:00	6/28/2013 10:59	1.94E+00	1.82E+00
CTRSOAS	32.902	-87.25	160	74	6/28/2013 11:00	6/28/2013 11:59	1.94E+00	1.82E+00
CTRSOAS	32.902	-87.25	160	74	6/28/2013 12:00	6/28/2013 12:59	1.94E+00	1.82E+00
CTRSOAS	32.902	-87.25	160	74	6/28/2013 13:00	6/28/2013 13:59	1.95E+00	1.82E+00
CTRSOAS	32.902	-87.25	160	74	6/28/2013 14:00	6/28/2013 14:59	1.94E+00	1.82E+00
CTRSOAS	32.902	-87.25	160	74	6/28/2013 15:00	6/28/2013 15:59	1.94E+00	1.85E+00
CTRSOAS	32.902	-87.25	160	74	6/28/2013 16:00	6/28/2013 16:59	1.94E+00	1.90E+00
CTRSOAS	32.902	-87.25	160	74	6/28/2013 17:00	6/28/2013 17:59	1.94E+00	1.94E+00
CTRSOAS	32.902	-87.25	160	74	6/28/2013 18:00	6/28/2013 18:59	1.93E+00	1.96E+00
CTRSOAS	32.902	-87.25	160	74	6/28/2013 19:00	6/28/2013 19:59	1.93E+00	1.98E+00
CTRSOAS	32.902	-87.25	160	74	6/28/2013 20:00	6/28/2013 20:59	1.94E+00	1.99E+00
CTRSOAS	32.902	-87.25	160	74	6/28/2013 21:00	6/28/2013 21:59	1.93E+00	2.00E+00
CTRSOAS	32.902	-87.25	160	74	6/28/2013 22:00	6/28/2013 22:59	1.94E+00	1.99E+00
CTRSOAS	32.902	-87.25	160	74	6/28/2013 23:00	6/28/2013 23:59	1.96E+00	1.98E+00
CTRSOAS	32.902	-87.25	160	74	6/29/2013 0:00	6/29/2013 0:59	1.96E+00	1.95E+00
CTRSOAS	32.902	-87.25	160	74	6/29/2013 1:00	6/29/2013 1:59	1.95E+00	1.92E+00
CTRSOAS	32.902	-87.25	160	74	6/29/2013 2:00	6/29/2013 2:59	1.89E+00	1.93E+00
CTRSOAS	32.902	-87.25	160	74	6/29/2013 3:00	6/29/2013 3:59	1.88E+00	1.93E+00
CTRSOAS	32.902	-87.25	160	74	6/29/2013 4:00	6/29/2013 4:59	1.86E+00	1.93E+00
CTRSOAS	32.902	-87.25	160	74	6/29/2013 5:00	6/29/2013 5:59	1.87E+00	1.93E+00
CTRSOAS	32.902	-87.25	160	74	6/29/2013 6:00	6/29/2013 6:59	1.86E+00	1.92E+00
CTRSOAS	32.902	-87.25	160	74	6/29/2013 7:00	6/29/2013 7:59	1.86E+00	1.90E+00
CTRSOAS	32.902	-87.25	160	74	6/29/2013 8:00	6/29/2013 8:59	1.83E+00	1.87E+00
CTRSOAS	32.902	-87.25	160	74	6/29/2013 9:00	6/29/2013 9:59	1.83E+00	1.85E+00
CTRSOAS	32.902	-87.25	160	74	6/29/2013 10:00	6/29/2013 10:59	1.85E+00	1.85E+00
CTRSOAS	32.902	-87.25	160	74	6/29/2013 11:00	6/29/2013 11:59	1.86E+00	1.84E+00
CTRSOAS	32.902	-87.25	160	74	6/29/2013 12:00	6/29/2013 12:59	1.90E+00	1.82E+00
CTRSOAS	32.902	-87.25	160	74	6/29/2013 13:00	6/29/2013 13:59	1.94E+00	1.87E+00
CTRSOAS	32.902	-87.25	160	74	6/29/2013 14:00	6/29/2013 14:59	1.95E+00	1.91E+00
CTRSOAS	32.902	-87.25	160	74	6/29/2013 15:00	6/29/2013 15:59	1.96E+00	1.92E+00
CTRSOAS	32.902	-87.25	160	74	6/29/2013 16:00	6/29/2013 16:59	1.98E+00	1.92E+00
CTRSOAS	32.902	-87.25	160	74	6/29/2013 17:00	6/29/2013 17:59	1.99E+00	1.92E+00
CTRSOAS	32.902	-87.25	160	74	6/29/2013 18:00	6/29/2013 18:59	2.04E+00	1.93E+00
CTRSOAS	32.902	-87.25	160	74	6/29/2013 19:00	6/29/2013 19:59	2.06E+00	1.93E+00
CTRSOAS	32.902	-87.25	160	74	6/29/2013 20:00	6/29/2013 20:59	2.08E+00	1.93E+00
CTRSOAS	32.902	-87.25	160	74	6/29/2013 21:00	6/29/2013 21:59	2.07E+00	1.96E+00
CTRSOAS	32.902	-87.25	160	74	6/29/2013 22:00	6/29/2013 22:59	2.08E+00	1.99E+00
CTRSOAS	32.902	-87.25	160	74	6/29/2013 23:00	6/29/2013 23:59	2.07E+00	1.99E+00
CTRSOAS	32.902	-87.25	160	74	6/30/2013 0:00	6/30/2013 0:59	2.05E+00	1.97E+00
CTRSOAS	32.902	-87.25	160	74	6/30/2013 1:00	6/30/2013 1:59	2.04E+00	1.92E+00
CTRSOAS	32.902	-87.25	160	74	6/30/2013 2:00	6/30/2013 2:59	2.02E+00	1.88E+00
CTRSOAS	32.902	-87.25	160	74	6/30/2013 3:00	6/30/2013 3:59	2.02E+00	1.86E+00
CTRSOAS	32.902	-87.25	160	74	6/30/2013 4:00	6/30/2013 4:59	2.00E+00	1.88E+00
CTRSOAS	32.902	-87.25	160	74	6/30/2013 5:00	6/30/2013 5:59	1.98E+00	1.90E+00
CTRSOAS	32.902	-87.25	160	74	6/30/2013 6:00	6/30/2013 6:59	1.97E+00	1.89E+00
CTRSOAS	32.902	-87.25	160	74	6/30/2013 7:00	6/30/2013 7:59	1.96E+00	1.89E+00
CTRSOAS	32.902	-87.25	160	74	6/30/2013 8:00	6/30/2013 8:59	1.92E+00	1.88E+00
CTRSOAS	32.902	-87.25	160	74	6/30/2013 9:00	6/30/2013 9:59	1.93E+00	1.87E+00
CTRSOAS	32.902	-87.25	160	74	6/30/2013 10:00	6/30/2013 10:59	1.93E+00	1.84E+00
CTRSOAS	32.902	-87.25	160	74	6/30/2013 11:00	6/30/2013 11:59	1.92E+00	1.82E+00
CTRSOAS	32.902	-87.25	160	74	6/30/2013 12:00	6/30/2013 12:59	1.93E+00	1.83E+00
CTRSOAS	32.902	-87.25	160	74	6/30/2013 13:00	6/30/2013 13:59	1.95E+00	1.86E+00
CTRSOAS	32.902	-87.25	160	74	6/30/2013 14:00	6/30/2013 14:59	2.00E+00	1.89E+00
CTRSOAS	32.902	-87.25	160	74	6/30/2013 15:00	6/30/2013 15:59	2.06E+00	1.93E+00
CTRSOAS	32.902	-87.25	160	74	6/30/2013 16:00	6/30/2013 16:59	2.10E+00	1.97E+00
CTRSOAS	32.902	-87.25	160	74	6/30/2013 17:00	6/30/2013 17:59	2.09E+00	2.00E+00
CTRSOAS	32.902	-87.25	160	74	6/30/2013 18:00	6/30/2013 18:59	2.10E+00	2.00E+00
CTRSOAS	32.902	-87.25	160	74	6/30/2013 19:00	6/30/2013 19:59	2.13E+00	1.99E+00
CTRSOAS	32.902	-87.25	160	74	6/30/2013 20:00	6/30/2013 20:59	2.10E+00	1.98E+00
CTRSOAS	32.902	-87.25	160	74	6/30/2013 21:00	6/30/2013 21:59	-999	1.97E+00
CTRSOAS	32.902	-87.25	160	74	6/30/2013 22:00	6/30/2013 22:59	2.08E+00	1.95E+00
CTRSOAS	32.902	-87.25	160	74	6/30/2013 23:00	6/30/2013 23:59	2.11E+00	1.91E+00
