# Supplementary material for: On the implications of aerosol liquid water and phase separation for organic aerosol mass
Source: Atmos Chem Phys. Author manuscript; Available in PMC 2018 Aug 22. (PMC6104851; doi:10.5194/acp-17-343-2017)
Supplement: Supp [file NIHMS982683-supplement-Supp.zip › acpdata/figure11/S-A09_SOASsvdma_20130715_R0-Waterdata.OUT.0531base.csv]

Observed values read from file:/work/MOD3DEV/has/southeast/obs_data/sitecmp_obs/ctr/S-A09_SOASsvdma_20130715_R0-Waterdata.csv
Modeled values read from file:/work/MOD3DEV/has/southeast/soas2013/postprocessing/20160606set/output/CCTM_saprc07tic_0531base_isoprene.aconc.06
SiteId	Latitude	Longitude	Column	Row	Time On	Time Off	AH2OJ	AH2OJ	AORGH2OJ	AORGH2OJ	AH2OTOTJ	AH2OTOTJ
	(deg)	(deg)			(MM/DD/YYYY hh:mm)	(MM/DD/YYYY hh:mm)	ug/m3	ug/m3	ug/m3	ug/m3	ug/m3	ug/m3
							Observed	Modeled	Observed	Modeled	Observed	Modeled
CTRSOAS	32.9020	-87.2500	160	74	06/03/2013 00:00	06/03/2013 00:59	0.22900E+00	0.22116E+01	0.22900E+00	0.10000E-19	0.22900E+00	0.22116E+01
CTRSOAS	32.9020	-87.2500	160	74	06/03/2013 01:00	06/03/2013 01:59	0.67460E+00	0.22712E+01	0.67460E+00	0.10000E-19	0.67460E+00	0.22712E+01
CTRSOAS	32.9020	-87.2500	160	74	06/03/2013 02:00	06/03/2013 02:59	0.82220E+00	0.32184E+01	0.82220E+00	0.10000E-19	0.82220E+00	0.32184E+01
CTRSOAS	32.9020	-87.2500	160	74	06/03/2013 03:00	06/03/2013 03:59	0.73290E+00	0.40336E+01	0.73290E+00	0.10000E-19	0.73290E+00	0.40336E+01
CTRSOAS	32.9020	-87.2500	160	74	06/03/2013 04:00	06/03/2013 04:59	0.10272E+01	0.34468E+01	0.10272E+01	0.10000E-19	0.10272E+01	0.34468E+01
CTRSOAS	32.9020	-87.2500	160	74	06/03/2013 05:00	06/03/2013 05:59	0.99640E+00	0.24739E+01	0.99640E+00	0.10000E-19	0.99640E+00	0.24739E+01
CTRSOAS	32.9020	-87.2500	160	74	06/03/2013 06:00	06/03/2013 06:59	0.62200E+00	0.22724E+01	0.62200E+00	0.10000E-19	0.62200E+00	0.22724E+01
CTRSOAS	32.9020	-87.2500	160	74	06/03/2013 07:00	06/03/2013 07:59	0.44560E+00	0.25809E+01	0.44560E+00	0.10000E-19	0.44560E+00	0.25809E+01
CTRSOAS	32.9020	-87.2500	160	74	06/03/2013 08:00	06/03/2013 08:59	0.23480E+00	0.29553E+01	0.23480E+00	0.10000E-19	0.23480E+00	0.29553E+01
CTRSOAS	32.9020	-87.2500	160	74	06/03/2013 09:00	06/03/2013 09:59	0.11643E+01	0.18814E+01	0.11643E+01	0.10000E-19	0.11643E+01	0.18814E+01
CTRSOAS	32.9020	-87.2500	160	74	06/03/2013 10:00	06/03/2013 10:59	0.11822E+01	0.15832E+01	0.11822E+01	0.10000E-19	0.11822E+01	0.15832E+01
CTRSOAS	32.9020	-87.2500	160	74	06/03/2013 11:00	06/03/2013 11:59	0.21413E+01	0.16525E+01	0.21413E+01	0.10000E-19	0.21413E+01	0.16525E+01
CTRSOAS	32.9020	-87.2500	160	74	06/03/2013 12:00	06/03/2013 12:59	0.27093E+01	0.13265E+01	0.27093E+01	0.10000E-19	0.27093E+01	0.13265E+01
CTRSOAS	32.9020	-87.2500	160	74	06/03/2013 13:00	06/03/2013 13:59	0.16487E+01	0.10251E+01	0.16487E+01	0.10000E-19	0.16487E+01	0.10251E+01
CTRSOAS	32.9020	-87.2500	160	74	06/03/2013 14:00	06/03/2013 14:59	-999	0.98610E+00	-999	0.10000E-19	-999	0.98610E+00
CTRSOAS	32.9020	-87.2500	160	74	06/03/2013 15:00	06/03/2013 15:59	0.56080E+00	0.99462E+00	0.56080E+00	0.10000E-19	0.56080E+00	0.99462E+00
CTRSOAS	32.9020	-87.2500	160	74	06/03/2013 16:00	06/03/2013 16:59	0.75970E+00	0.96753E+00	0.75970E+00	0.10000E-19	0.75970E+00	0.96753E+00
CTRSOAS	32.9020	-87.2500	160	74	06/03/2013 17:00	06/03/2013 17:59	0.16546E+01	0.76630E+00	0.16546E+01	0.10000E-19	0.16546E+01	0.76630E+00
CTRSOAS	32.9020	-87.2500	160	74	06/03/2013 18:00	06/03/2013 18:59	0.15891E+01	0.66871E+00	0.15891E+01	0.10000E-19	0.15891E+01	0.66871E+00
CTRSOAS	32.9020	-87.2500	160	74	06/03/2013 19:00	06/03/2013 19:59	0.13070E+01	0.62588E+00	0.13070E+01	0.10000E-19	0.13070E+01	0.62588E+00
CTRSOAS	32.9020	-87.2500	160	74	06/03/2013 20:00	06/03/2013 20:59	0.17826E+01	0.59340E+00	0.17826E+01	0.10000E-19	0.17826E+01	0.59340E+00
CTRSOAS	32.9020	-87.2500	160	74	06/03/2013 21:00	06/03/2013 21:59	0.27140E+01	0.57807E+00	0.27140E+01	0.10000E-19	0.27140E+01	0.57807E+00
CTRSOAS	32.9020	-87.2500	160	74	06/03/2013 22:00	06/03/2013 22:59	0.18984E+01	0.61820E+00	0.18984E+01	0.10000E-19	0.18984E+01	0.61820E+00
CTRSOAS	32.9020	-87.2500	160	74	06/03/2013 23:00	06/03/2013 23:59	0.15096E+01	0.70291E+00	0.15096E+01	0.10000E-19	0.15096E+01	0.70291E+00
CTRSOAS	32.9020	-87.2500	160	74	06/04/2013 00:00	06/04/2013 00:59	0.88450E+00	0.95490E+00	0.88450E+00	0.10000E-19	0.88450E+00	0.95490E+00
CTRSOAS	32.9020	-87.2500	160	74	06/04/2013 01:00	06/04/2013 01:59	0.28227E+01	0.16468E+01	0.28227E+01	0.10000E-19	0.28227E+01	0.16468E+01
CTRSOAS	32.9020	-87.2500	160	74	06/04/2013 02:00	06/04/2013 02:59	0.93770E+00	0.31531E+01	0.93770E+00	0.10000E-19	0.93770E+00	0.31531E+01
CTRSOAS	32.9020	-87.2500	160	74	06/04/2013 03:00	06/04/2013 03:59	0.31011E+01	0.40953E+01	0.31011E+01	0.10000E-19	0.31011E+01	0.40953E+01
CTRSOAS	32.9020	-87.2500	160	74	06/04/2013 04:00	06/04/2013 04:59	0.32217E+01	0.36369E+01	0.32217E+01	0.10000E-19	0.32217E+01	0.36369E+01
CTRSOAS	32.9020	-87.2500	160	74	06/04/2013 05:00	06/04/2013 05:59	0.28705E+01	0.33082E+01	0.28705E+01	0.10000E-19	0.28705E+01	0.33082E+01
CTRSOAS	32.9020	-87.2500	160	74	06/04/2013 06:00	06/04/2013 06:59	0.37272E+01	0.35490E+01	0.37272E+01	0.10000E-19	0.37272E+01	0.35490E+01
CTRSOAS	32.9020	-87.2500	160	74	06/04/2013 07:00	06/04/2013 07:59	0.38742E+01	0.37463E+01	0.38742E+01	0.10000E-19	0.38742E+01	0.37463E+01
CTRSOAS	32.9020	-87.2500	160	74	06/04/2013 08:00	06/04/2013 08:59	0.45824E+01	0.38073E+01	0.45824E+01	0.10000E-19	0.45824E+01	0.38073E+01
CTRSOAS	32.9020	-87.2500	160	74	06/04/2013 09:00	06/04/2013 09:59	0.64026E+01	0.39083E+01	0.64026E+01	0.10000E-19	0.64026E+01	0.39083E+01
CTRSOAS	32.9020	-87.2500	160	74	06/04/2013 10:00	06/04/2013 10:59	0.57705E+01	0.39613E+01	0.57705E+01	0.10000E-19	0.57705E+01	0.39613E+01
CTRSOAS	32.9020	-87.2500	160	74	06/04/2013 11:00	06/04/2013 11:59	0.55588E+01	0.40065E+01	0.55588E+01	0.10000E-19	0.55588E+01	0.40065E+01
CTRSOAS	32.9020	-87.2500	160	74	06/04/2013 12:00	06/04/2013 12:59	0.74544E+01	0.37383E+01	0.74544E+01	0.10000E-19	0.74544E+01	0.37383E+01
CTRSOAS	32.9020	-87.2500	160	74	06/04/2013 13:00	06/04/2013 13:59	0.52903E+01	0.36583E+01	0.52903E+01	0.10000E-19	0.52903E+01	0.36583E+01
CTRSOAS	32.9020	-87.2500	160	74	06/04/2013 14:00	06/04/2013 14:59	-999	0.37728E+01	-999	0.10000E-19	-999	0.37728E+01
CTRSOAS	32.9020	-87.2500	160	74	06/04/2013 15:00	06/04/2013 15:59	0.46335E+01	0.31374E+01	0.46335E+01	0.10000E-19	0.46335E+01	0.31374E+01
CTRSOAS	32.9020	-87.2500	160	74	06/04/2013 16:00	06/04/2013 16:59	0.83366E+01	0.19256E+01	0.83366E+01	0.10000E-19	0.83366E+01	0.19256E+01
CTRSOAS	32.9020	-87.2500	160	74	06/04/2013 17:00	06/04/2013 17:59	0.52242E+01	0.14520E+01	0.52242E+01	0.10000E-19	0.52242E+01	0.14520E+01
CTRSOAS	32.9020	-87.2500	160	74	06/04/2013 18:00	06/04/2013 18:59	-999	0.13016E+01	-999	0.10000E-19	-999	0.13016E+01
CTRSOAS	32.9020	-87.2500	160	74	06/04/2013 19:00	06/04/2013 19:59	-999	0.11964E+01	-999	0.10000E-19	-999	0.11964E+01
CTRSOAS	32.9020	-87.2500	160	74	06/04/2013 20:00	06/04/2013 20:59	-999	0.10269E+01	-999	0.10000E-19	-999	0.10269E+01
CTRSOAS	32.9020	-87.2500	160	74	06/04/2013 21:00	06/04/2013 21:59	0.26592E+01	0.96619E+00	0.26592E+01	0.10000E-19	0.26592E+01	0.96619E+00
CTRSOAS	32.9020	-87.2500	160	74	06/04/2013 22:00	06/04/2013 22:59	0.19408E+01	0.96766E+00	0.19408E+01	0.10000E-19	0.19408E+01	0.96766E+00
CTRSOAS	32.9020	-87.2500	160	74	06/04/2013 23:00	06/04/2013 23:59	0.36302E+01	0.10415E+01	0.36302E+01	0.10000E-19	0.36302E+01	0.10415E+01
CTRSOAS	32.9020	-87.2500	160	74	06/05/2013 00:00	06/05/2013 00:59	0.41656E+01	0.12234E+01	0.41656E+01	0.10000E-19	0.41656E+01	0.12234E+01
CTRSOAS	32.9020	-87.2500	160	74	06/05/2013 01:00	06/05/2013 01:59	0.24445E+01	0.13568E+01	0.24445E+01	0.10000E-19	0.24445E+01	0.13568E+01
CTRSOAS	32.9020	-87.2500	160	74	06/05/2013 02:00	06/05/2013 02:59	0.39701E+01	0.14021E+01	0.39701E+01	0.10000E-19	0.39701E+01	0.14021E+01
CTRSOAS	32.9020	-87.2500	160	74	06/05/2013 03:00	06/05/2013 03:59	0.44702E+01	0.14617E+01	0.44702E+01	0.10000E-19	0.44702E+01	0.14617E+01
CTRSOAS	32.9020	-87.2500	160	74	06/05/2013 04:00	06/05/2013 04:59	0.56320E+01	0.12453E+01	0.56320E+01	0.10000E-19	0.56320E+01	0.12453E+01
CTRSOAS	32.9020	-87.2500	160	74	06/05/2013 05:00	06/05/2013 05:59	0.60054E+01	0.75421E+00	0.60054E+01	0.10000E-19	0.60054E+01	0.75421E+00
CTRSOAS	32.9020	-87.2500	160	74	06/05/2013 06:00	06/05/2013 06:59	0.64151E+01	0.90812E+00	0.64151E+01	0.10000E-19	0.64151E+01	0.90812E+00
CTRSOAS	32.9020	-87.2500	160	74	06/05/2013 07:00	06/05/2013 07:59	0.47609E+01	0.19208E+01	0.47609E+01	0.10000E-19	0.47609E+01	0.19208E+01
CTRSOAS	32.9020	-87.2500	160	74	06/05/2013 08:00	06/05/2013 08:59	0.48135E+01	0.23580E+01	0.48135E+01	0.10000E-19	0.48135E+01	0.23580E+01
CTRSOAS	32.9020	-87.2500	160	74	06/05/2013 09:00	06/05/2013 09:59	0.25085E+01	0.17633E+01	0.25085E+01	0.10000E-19	0.25085E+01	0.17633E+01
CTRSOAS	32.9020	-87.2500	160	74	06/05/2013 10:00	06/05/2013 10:59	0.46349E+01	0.15941E+01	0.46349E+01	0.10000E-19	0.46349E+01	0.15941E+01
CTRSOAS	32.9020	-87.2500	160	74	06/05/2013 11:00	06/05/2013 11:59	0.49349E+01	0.21020E+01	0.49349E+01	0.10000E-19	0.49349E+01	0.21020E+01
CTRSOAS	32.9020	-87.2500	160	74	06/05/2013 12:00	06/05/2013 12:59	0.40173E+01	0.36632E+01	0.40173E+01	0.10000E-19	0.40173E+01	0.36632E+01
CTRSOAS	32.9020	-87.2500	160	74	06/05/2013 13:00	06/05/2013 13:59	0.44461E+01	0.21440E+01	0.44461E+01	0.10000E-19	0.44461E+01	0.21440E+01
CTRSOAS	32.9020	-87.2500	160	74	06/05/2013 14:00	06/05/2013 14:59	0.46359E+01	0.95235E+00	0.46359E+01	0.10000E-19	0.46359E+01	0.95235E+00
CTRSOAS	32.9020	-87.2500	160	74	06/05/2013 15:00	06/05/2013 15:59	0.23254E+01	0.55784E+00	0.23254E+01	0.10000E-19	0.23254E+01	0.55784E+00
CTRSOAS	32.9020	-87.2500	160	74	06/05/2013 16:00	06/05/2013 16:59	0.78140E+00	0.43810E+00	0.78140E+00	0.10000E-19	0.78140E+00	0.43810E+00
CTRSOAS	32.9020	-87.2500	160	74	06/05/2013 17:00	06/05/2013 17:59	0.11950E+01	0.33829E+00	0.11950E+01	0.10000E-19	0.11950E+01	0.33829E+00
CTRSOAS	32.9020	-87.2500	160	74	06/05/2013 18:00	06/05/2013 18:59	0.51330E+00	0.24845E+00	0.51330E+00	0.10000E-19	0.51330E+00	0.24845E+00
CTRSOAS	32.9020	-87.2500	160	74	06/05/2013 19:00	06/05/2013 19:59	0.45520E+00	0.20595E+00	0.45520E+00	0.10000E-19	0.45520E+00	0.20595E+00
CTRSOAS	32.9020	-87.2500	160	74	06/05/2013 20:00	06/05/2013 20:59	0.23110E+00	0.22717E+00	0.23110E+00	0.10000E-19	0.23110E+00	0.22717E+00
CTRSOAS	32.9020	-87.2500	160	74	06/05/2013 21:00	06/05/2013 21:59	0.65490E+00	0.22839E+00	0.65490E+00	0.10000E-19	0.65490E+00	0.22839E+00
CTRSOAS	32.9020	-87.2500	160	74	06/05/2013 22:00	06/05/2013 22:59	0.52900E+00	0.25008E+00	0.52900E+00	0.10000E-19	0.52900E+00	0.25008E+00
CTRSOAS	32.9020	-87.2500	160	74	06/05/2013 23:00	06/05/2013 23:59	0.43860E+00	0.34752E+00	0.43860E+00	0.10000E-19	0.43860E+00	0.34752E+00
CTRSOAS	32.9020	-87.2500	160	74	06/06/2013 00:00	06/06/2013 00:59	0.59240E+00	0.42748E+00	0.59240E+00	0.10000E-19	0.59240E+00	0.42748E+00
CTRSOAS	32.9020	-87.2500	160	74	06/06/2013 01:00	06/06/2013 01:59	0.81270E+00	0.39048E+00	0.81270E+00	0.10000E-19	0.81270E+00	0.39048E+00
CTRSOAS	32.9020	-87.2500	160	74	06/06/2013 02:00	06/06/2013 02:59	0.11397E+01	0.38017E+00	0.11397E+01	0.10000E-19	0.11397E+01	0.38017E+00
CTRSOAS	32.9020	-87.2500	160	74	06/06/2013 03:00	06/06/2013 03:59	0.60760E+00	0.43608E+00	0.60760E+00	0.10000E-19	0.60760E+00	0.43608E+00
CTRSOAS	32.9020	-87.2500	160	74	06/06/2013 04:00	06/06/2013 04:59	0.10672E+01	0.52273E+00	0.10672E+01	0.10000E-19	0.10672E+01	0.52273E+00
CTRSOAS	32.9020	-87.2500	160	74	06/06/2013 05:00	06/06/2013 05:59	0.44950E+00	0.63606E+00	0.44950E+00	0.10000E-19	0.44950E+00	0.63606E+00
CTRSOAS	32.9020	-87.2500	160	74	06/06/2013 06:00	06/06/2013 06:59	0.38900E+00	0.76511E+00	0.38900E+00	0.10000E-19	0.38900E+00	0.76511E+00
CTRSOAS	32.9020	-87.2500	160	74	06/06/2013 07:00	06/06/2013 07:59	0.23110E+00	0.85197E+00	0.23110E+00	0.10000E-19	0.23110E+00	0.85197E+00
CTRSOAS	32.9020	-87.2500	160	74	06/06/2013 08:00	06/06/2013 08:59	0.13989E+01	0.79754E+00	0.13989E+01	0.10000E-19	0.13989E+01	0.79754E+00
CTRSOAS	32.9020	-87.2500	160	74	06/06/2013 09:00	06/06/2013 09:59	0.59320E+00	0.78426E+00	0.59320E+00	0.10000E-19	0.59320E+00	0.78426E+00
CTRSOAS	32.9020	-87.2500	160	74	06/06/2013 10:00	06/06/2013 10:59	0.12311E+01	0.98168E+00	0.12311E+01	0.10000E-19	0.12311E+01	0.98168E+00
CTRSOAS	32.9020	-87.2500	160	74	06/06/2013 11:00	06/06/2013 11:59	0.69100E+00	0.13707E+01	0.69100E+00	0.10000E-19	0.69100E+00	0.13707E+01
CTRSOAS	32.9020	-87.2500	160	74	06/06/2013 12:00	06/06/2013 12:59	0.18111E+01	0.11877E+01	0.18111E+01	0.10000E-19	0.18111E+01	0.11877E+01
CTRSOAS	32.9020	-87.2500	160	74	06/06/2013 13:00	06/06/2013 13:59	0.13367E+01	0.91945E+00	0.13367E+01	0.10000E-19	0.13367E+01	0.91945E+00
CTRSOAS	32.9020	-87.2500	160	74	06/06/2013 14:00	06/06/2013 14:59	0.17642E+01	0.82322E+00	0.17642E+01	0.10000E-19	0.17642E+01	0.82322E+00
CTRSOAS	32.9020	-87.2500	160	74	06/06/2013 15:00	06/06/2013 15:59	0.96270E+00	0.98127E+00	0.96270E+00	0.10000E-19	0.96270E+00	0.98127E+00
CTRSOAS	32.9020	-87.2500	160	74	06/06/2013 16:00	06/06/2013 16:59	0.43170E+00	0.12070E+01	0.43170E+00	0.10000E-19	0.43170E+00	0.12070E+01
CTRSOAS	32.9020	-87.2500	160	74	06/06/2013 17:00	06/06/2013 17:59	0.29788E+01	0.13107E+01	0.29788E+01	0.10000E-19	0.29788E+01	0.13107E+01
CTRSOAS	32.9020	-87.2500	160	74	06/06/2013 18:00	06/06/2013 18:59	0.11517E+01	0.11487E+01	0.11517E+01	0.10000E-19	0.11517E+01	0.11487E+01
CTRSOAS	32.9020	-87.2500	160	74	06/06/2013 19:00	06/06/2013 19:59	0.20588E+01	0.81324E+00	0.20588E+01	0.10000E-19	0.20588E+01	0.81324E+00
CTRSOAS	32.9020	-87.2500	160	74	06/06/2013 20:00	06/06/2013 20:59	0.15768E+01	0.60136E+00	0.15768E+01	0.10000E-19	0.15768E+01	0.60136E+00
CTRSOAS	32.9020	-87.2500	160	74	06/06/2013 21:00	06/06/2013 21:59	0.39740E+00	0.62819E+00	0.39740E+00	0.10000E-19	0.39740E+00	0.62819E+00
CTRSOAS	32.9020	-87.2500	160	74	06/06/2013 22:00	06/06/2013 22:59	0.15562E+01	0.96812E+00	0.15562E+01	0.10000E-19	0.15562E+01	0.96812E+00
CTRSOAS	32.9020	-87.2500	160	74	06/06/2013 23:00	06/06/2013 23:59	0.43478E+01	0.10852E+01	0.43478E+01	0.10000E-19	0.43478E+01	0.10852E+01
CTRSOAS	32.9020	-87.2500	160	74	06/07/2013 00:00	06/07/2013 00:59	0.47112E+01	0.10945E+01	0.47112E+01	0.10000E-19	0.47112E+01	0.10945E+01
CTRSOAS	32.9020	-87.2500	160	74	06/07/2013 01:00	06/07/2013 01:59	0.83170E+00	0.11309E+01	0.83170E+00	0.10000E-19	0.83170E+00	0.11309E+01
CTRSOAS	32.9020	-87.2500	160	74	06/07/2013 02:00	06/07/2013 02:59	0.49370E+00	0.13345E+01	0.49370E+00	0.10000E-19	0.49370E+00	0.13345E+01
CTRSOAS	32.9020	-87.2500	160	74	06/07/2013 03:00	06/07/2013 03:59	0.69520E+00	0.16117E+01	0.69520E+00	0.10000E-19	0.69520E+00	0.16117E+01
CTRSOAS	32.9020	-87.2500	160	74	06/07/2013 04:00	06/07/2013 04:59	0.14105E+01	0.21890E+01	0.14105E+01	0.10000E-19	0.14105E+01	0.21890E+01
CTRSOAS	32.9020	-87.2500	160	74	06/07/2013 05:00	06/07/2013 05:59	0.57710E+00	0.17440E+01	0.57710E+00	0.10000E-19	0.57710E+00	0.17440E+01
CTRSOAS	32.9020	-87.2500	160	74	06/07/2013 06:00	06/07/2013 06:59	0.23988E+01	0.17779E+01	0.23988E+01	0.10000E-19	0.23988E+01	0.17779E+01
CTRSOAS	32.9020	-87.2500	160	74	06/07/2013 07:00	06/07/2013 07:59	0.23906E+01	0.23697E+01	0.23906E+01	0.10000E-19	0.23906E+01	0.23697E+01
CTRSOAS	32.9020	-87.2500	160	74	06/07/2013 08:00	06/07/2013 08:59	0.28627E+01	0.36515E+01	0.28627E+01	0.10000E-19	0.28627E+01	0.36515E+01
CTRSOAS	32.9020	-87.2500	160	74	06/07/2013 09:00	06/07/2013 09:59	0.19484E+01	0.78888E+01	0.19484E+01	0.10000E-19	0.19484E+01	0.78888E+01
CTRSOAS	32.9020	-87.2500	160	74	06/07/2013 10:00	06/07/2013 10:59	0.32396E+01	0.90904E+01	0.32396E+01	0.10000E-19	0.32396E+01	0.90904E+01
CTRSOAS	32.9020	-87.2500	160	74	06/07/2013 11:00	06/07/2013 11:59	0.42273E+01	0.95351E+01	0.42273E+01	0.10000E-19	0.42273E+01	0.95351E+01
CTRSOAS	32.9020	-87.2500	160	74	06/07/2013 12:00	06/07/2013 12:59	0.41054E+01	0.10913E+02	0.41054E+01	0.10000E-19	0.41054E+01	0.10913E+02
CTRSOAS	32.9020	-87.2500	160	74	06/07/2013 13:00	06/07/2013 13:59	0.55041E+01	0.10413E+02	0.55041E+01	0.10000E-19	0.55041E+01	0.10413E+02
CTRSOAS	32.9020	-87.2500	160	74	06/07/2013 14:00	06/07/2013 14:59	0.27617E+01	0.70588E+01	0.27617E+01	0.10000E-19	0.27617E+01	0.70588E+01
CTRSOAS	32.9020	-87.2500	160	74	06/07/2013 15:00	06/07/2013 15:59	0.68351E+01	0.38205E+01	0.68351E+01	0.10000E-19	0.68351E+01	0.38205E+01
CTRSOAS	32.9020	-87.2500	160	74	06/07/2013 16:00	06/07/2013 16:59	0.35407E+01	0.21865E+01	0.35407E+01	0.10000E-19	0.35407E+01	0.21865E+01
CTRSOAS	32.9020	-87.2500	160	74	06/07/2013 17:00	06/07/2013 17:59	0.52870E+00	0.18664E+01	0.52870E+00	0.10000E-19	0.52870E+00	0.18664E+01
CTRSOAS	32.9020	-87.2500	160	74	06/07/2013 18:00	06/07/2013 18:59	0.15200E+01	0.16845E+01	0.15200E+01	0.10000E-19	0.15200E+01	0.16845E+01
CTRSOAS	32.9020	-87.2500	160	74	06/07/2013 19:00	06/07/2013 19:59	0.54701E+01	0.13616E+01	0.54701E+01	0.10000E-19	0.54701E+01	0.13616E+01
CTRSOAS	32.9020	-87.2500	160	74	06/07/2013 20:00	06/07/2013 20:59	0.79443E+01	0.10641E+01	0.79443E+01	0.10000E-19	0.79443E+01	0.10641E+01
CTRSOAS	32.9020	-87.2500	160	74	06/07/2013 21:00	06/07/2013 21:59	0.68431E+01	0.10427E+01	0.68431E+01	0.10000E-19	0.68431E+01	0.10427E+01
CTRSOAS	32.9020	-87.2500	160	74	06/07/2013 22:00	06/07/2013 22:59	0.79122E+01	0.11077E+01	0.79122E+01	0.10000E-19	0.79122E+01	0.11077E+01
CTRSOAS	32.9020	-87.2500	160	74	06/07/2013 23:00	06/07/2013 23:59	0.53850E+01	0.13585E+01	0.53850E+01	0.10000E-19	0.53850E+01	0.13585E+01
CTRSOAS	32.9020	-87.2500	160	74	06/08/2013 00:00	06/08/2013 00:59	0.57643E+01	0.23146E+01	0.57643E+01	0.10000E-19	0.57643E+01	0.23146E+01
CTRSOAS	32.9020	-87.2500	160	74	06/08/2013 01:00	06/08/2013 01:59	-999	0.72404E+01	-999	0.10000E-19	-999	0.72404E+01
CTRSOAS	32.9020	-87.2500	160	74	06/08/2013 02:00	06/08/2013 02:59	0.49481E+01	0.14335E+02	0.49481E+01	0.10000E-19	0.49481E+01	0.14335E+02
CTRSOAS	32.9020	-87.2500	160	74	06/08/2013 03:00	06/08/2013 03:59	0.43729E+01	0.16858E+02	0.43729E+01	0.10000E-19	0.43729E+01	0.16858E+02
CTRSOAS	32.9020	-87.2500	160	74	06/08/2013 04:00	06/08/2013 04:59	0.47466E+01	0.16343E+02	0.47466E+01	0.10000E-19	0.47466E+01	0.16343E+02
CTRSOAS	32.9020	-87.2500	160	74	06/08/2013 05:00	06/08/2013 05:59	0.55798E+01	0.13509E+02	0.55798E+01	0.10000E-19	0.55798E+01	0.13509E+02
CTRSOAS	32.9020	-87.2500	160	74	06/08/2013 06:00	06/08/2013 06:59	0.74223E+01	0.13375E+02	0.74223E+01	0.10000E-19	0.74223E+01	0.13375E+02
CTRSOAS	32.9020	-87.2500	160	74	06/08/2013 07:00	06/08/2013 07:59	0.75291E+01	0.16072E+02	0.75291E+01	0.10000E-19	0.75291E+01	0.16072E+02
CTRSOAS	32.9020	-87.2500	160	74	06/08/2013 08:00	06/08/2013 08:59	0.30178E+01	0.19820E+02	0.30178E+01	0.10000E-19	0.30178E+01	0.19820E+02
CTRSOAS	32.9020	-87.2500	160	74	06/08/2013 09:00	06/08/2013 09:59	0.53660E+01	0.21096E+02	0.53660E+01	0.10000E-19	0.53660E+01	0.21096E+02
CTRSOAS	32.9020	-87.2500	160	74	06/08/2013 10:00	06/08/2013 10:59	0.52810E+01	0.21132E+02	0.52810E+01	0.10000E-19	0.52810E+01	0.21132E+02
CTRSOAS	32.9020	-87.2500	160	74	06/08/2013 11:00	06/08/2013 11:59	0.48096E+01	0.20613E+02	0.48096E+01	0.10000E-19	0.48096E+01	0.20613E+02
CTRSOAS	32.9020	-87.2500	160	74	06/08/2013 12:00	06/08/2013 12:59	0.68332E+01	0.27161E+02	0.68332E+01	0.10000E-19	0.68332E+01	0.27161E+02
CTRSOAS	32.9020	-87.2500	160	74	06/08/2013 13:00	06/08/2013 13:59	0.14440E+02	0.26207E+02	0.14440E+02	0.10000E-19	0.14440E+02	0.26207E+02
CTRSOAS	32.9020	-87.2500	160	74	06/08/2013 14:00	06/08/2013 14:59	0.11101E+02	0.19353E+02	0.11101E+02	0.10000E-19	0.11101E+02	0.19353E+02
CTRSOAS	32.9020	-87.2500	160	74	06/08/2013 15:00	06/08/2013 15:59	0.98818E+01	0.11323E+02	0.98818E+01	0.10000E-19	0.98818E+01	0.11323E+02
CTRSOAS	32.9020	-87.2500	160	74	06/08/2013 16:00	06/08/2013 16:59	0.59007E+01	0.53056E+01	0.59007E+01	0.10000E-19	0.59007E+01	0.53056E+01
CTRSOAS	32.9020	-87.2500	160	74	06/08/2013 17:00	06/08/2013 17:59	0.11343E+02	0.33495E+01	0.11343E+02	0.10000E-19	0.11343E+02	0.33495E+01
CTRSOAS	32.9020	-87.2500	160	74	06/08/2013 18:00	06/08/2013 18:59	0.51854E+01	0.25998E+01	0.51854E+01	0.10000E-19	0.51854E+01	0.25998E+01
CTRSOAS	32.9020	-87.2500	160	74	06/08/2013 19:00	06/08/2013 19:59	0.73633E+01	0.23009E+01	0.73633E+01	0.10000E-19	0.73633E+01	0.23009E+01
CTRSOAS	32.9020	-87.2500	160	74	06/08/2013 20:00	06/08/2013 20:59	0.64257E+01	0.21663E+01	0.64257E+01	0.10000E-19	0.64257E+01	0.21663E+01
CTRSOAS	32.9020	-87.2500	160	74	06/08/2013 21:00	06/08/2013 21:59	0.11026E+02	0.20416E+01	0.11026E+02	0.10000E-19	0.11026E+02	0.20416E+01
CTRSOAS	32.9020	-87.2500	160	74	06/08/2013 22:00	06/08/2013 22:59	0.48370E+01	0.21988E+01	0.48370E+01	0.10000E-19	0.48370E+01	0.21988E+01
CTRSOAS	32.9020	-87.2500	160	74	06/08/2013 23:00	06/08/2013 23:59	0.70625E+01	0.21479E+01	0.70625E+01	0.10000E-19	0.70625E+01	0.21479E+01
CTRSOAS	32.9020	-87.2500	160	74	06/09/2013 00:00	06/09/2013 00:59	0.85678E+01	0.24434E+01	0.85678E+01	0.10000E-19	0.85678E+01	0.24434E+01
CTRSOAS	32.9020	-87.2500	160	74	06/09/2013 01:00	06/09/2013 01:59	0.11336E+02	0.27452E+01	0.11336E+02	0.10000E-19	0.11336E+02	0.27452E+01
CTRSOAS	32.9020	-87.2500	160	74	06/09/2013 02:00	06/09/2013 02:59	0.78575E+01	0.29025E+01	0.78575E+01	0.10000E-19	0.78575E+01	0.29025E+01
CTRSOAS	32.9020	-87.2500	160	74	06/09/2013 03:00	06/09/2013 03:59	0.70040E+01	0.32201E+01	0.70040E+01	0.10000E-19	0.70040E+01	0.32201E+01
CTRSOAS	32.9020	-87.2500	160	74	06/09/2013 04:00	06/09/2013 04:59	0.92614E+01	0.37448E+01	0.92614E+01	0.10000E-19	0.92614E+01	0.37448E+01
CTRSOAS	32.9020	-87.2500	160	74	06/09/2013 05:00	06/09/2013 05:59	0.61597E+01	0.44866E+01	0.61597E+01	0.10000E-19	0.61597E+01	0.44866E+01
CTRSOAS	32.9020	-87.2500	160	74	06/09/2013 06:00	06/09/2013 06:59	0.41823E+01	0.68216E+01	0.41823E+01	0.10000E-19	0.41823E+01	0.68216E+01
CTRSOAS	32.9020	-87.2500	160	74	06/09/2013 07:00	06/09/2013 07:59	0.35187E+01	0.50486E+01	0.35187E+01	0.10000E-19	0.35187E+01	0.50486E+01
CTRSOAS	32.9020	-87.2500	160	74	06/09/2013 08:00	06/09/2013 08:59	0.55454E+01	0.27886E+01	0.55454E+01	0.10000E-19	0.55454E+01	0.27886E+01
CTRSOAS	32.9020	-87.2500	160	74	06/09/2013 09:00	06/09/2013 09:59	0.71829E+01	0.27181E+01	0.71829E+01	0.10000E-19	0.71829E+01	0.27181E+01
CTRSOAS	32.9020	-87.2500	160	74	06/09/2013 10:00	06/09/2013 10:59	0.41745E+01	0.32438E+01	0.41745E+01	0.10000E-19	0.41745E+01	0.32438E+01
CTRSOAS	32.9020	-87.2500	160	74	06/09/2013 11:00	06/09/2013 11:59	0.36901E+01	0.35197E+01	0.36901E+01	0.10000E-19	0.36901E+01	0.35197E+01
CTRSOAS	32.9020	-87.2500	160	74	06/09/2013 12:00	06/09/2013 12:59	0.48565E+01	0.23075E+01	0.48565E+01	0.10000E-19	0.48565E+01	0.23075E+01
CTRSOAS	32.9020	-87.2500	160	74	06/09/2013 13:00	06/09/2013 13:59	0.32019E+01	0.14456E+01	0.32019E+01	0.10000E-19	0.32019E+01	0.14456E+01
CTRSOAS	32.9020	-87.2500	160	74	06/09/2013 14:00	06/09/2013 14:59	0.29080E+00	0.98357E+00	0.29080E+00	0.10000E-19	0.29080E+00	0.98357E+00
CTRSOAS	32.9020	-87.2500	160	74	06/09/2013 15:00	06/09/2013 15:59	0.12628E+01	0.57257E+00	0.12628E+01	0.10000E-19	0.12628E+01	0.57257E+00
CTRSOAS	32.9020	-87.2500	160	74	06/09/2013 16:00	06/09/2013 16:59	0.16320E+00	0.36979E+00	0.16320E+00	0.10000E-19	0.16320E+00	0.36979E+00
CTRSOAS	32.9020	-87.2500	160	74	06/09/2013 17:00	06/09/2013 17:59	0.49860E+00	0.35250E+00	0.49860E+00	0.10000E-19	0.49860E+00	0.35250E+00
CTRSOAS	32.9020	-87.2500	160	74	06/09/2013 18:00	06/09/2013 18:59	-999	0.30851E+00	-999	0.10000E-19	-999	0.30851E+00
CTRSOAS	32.9020	-87.2500	160	74	06/09/2013 19:00	06/09/2013 19:59	0.10518E+01	0.31134E+00	0.10518E+01	0.10000E-19	0.10518E+01	0.31134E+00
CTRSOAS	32.9020	-87.2500	160	74	06/09/2013 20:00	06/09/2013 20:59	-999	0.29906E+00	-999	0.10000E-19	-999	0.29906E+00
CTRSOAS	32.9020	-87.2500	160	74	06/09/2013 21:00	06/09/2013 21:59	0.12635E+01	0.33750E+00	0.12635E+01	0.10000E-19	0.12635E+01	0.33750E+00
CTRSOAS	32.9020	-87.2500	160	74	06/09/2013 22:00	06/09/2013 22:59	0.56720E+00	0.85247E+00	0.56720E+00	0.10000E-19	0.56720E+00	0.85247E+00
CTRSOAS	32.9020	-87.2500	160	74	06/09/2013 23:00	06/09/2013 23:59	-999	0.11515E+01	-999	0.10000E-19	-999	0.11515E+01
CTRSOAS	32.9020	-87.2500	160	74	06/10/2013 00:00	06/10/2013 00:59	-999	0.11274E+01	-999	0.10000E-19	-999	0.11274E+01
CTRSOAS	32.9020	-87.2500	160	74	06/10/2013 01:00	06/10/2013 01:59	-999	0.12723E+01	-999	0.10000E-19	-999	0.12723E+01
CTRSOAS	32.9020	-87.2500	160	74	06/10/2013 02:00	06/10/2013 02:59	-999	0.18815E+01	-999	0.10000E-19	-999	0.18815E+01
CTRSOAS	32.9020	-87.2500	160	74	06/10/2013 03:00	06/10/2013 03:59	-999	0.51040E+01	-999	0.10000E-19	-999	0.51040E+01
CTRSOAS	32.9020	-87.2500	160	74	06/10/2013 04:00	06/10/2013 04:59	-999	0.87099E+01	-999	0.10000E-19	-999	0.87099E+01
CTRSOAS	32.9020	-87.2500	160	74	06/10/2013 05:00	06/10/2013 05:59	-999	0.89487E+01	-999	0.10000E-19	-999	0.89487E+01
CTRSOAS	32.9020	-87.2500	160	74	06/10/2013 06:00	06/10/2013 06:59	-999	0.78216E+01	-999	0.10000E-19	-999	0.78216E+01
CTRSOAS	32.9020	-87.2500	160	74	06/10/2013 07:00	06/10/2013 07:59	-999	0.61168E+01	-999	0.10000E-19	-999	0.61168E+01
CTRSOAS	32.9020	-87.2500	160	74	06/10/2013 08:00	06/10/2013 08:59	-999	0.65889E+01	-999	0.10000E-19	-999	0.65889E+01
CTRSOAS	32.9020	-87.2500	160	74	06/10/2013 09:00	06/10/2013 09:59	-999	0.79391E+01	-999	0.10000E-19	-999	0.79391E+01
CTRSOAS	32.9020	-87.2500	160	74	06/10/2013 10:00	06/10/2013 10:59	-999	0.47212E+01	-999	0.10000E-19	-999	0.47212E+01
CTRSOAS	32.9020	-87.2500	160	74	06/10/2013 11:00	06/10/2013 11:59	-999	0.17883E+01	-999	0.10000E-19	-999	0.17883E+01
CTRSOAS	32.9020	-87.2500	160	74	06/10/2013 12:00	06/10/2013 12:59	0.60034E+01	0.79662E+01	0.60034E+01	0.10000E-19	0.60034E+01	0.79662E+01
CTRSOAS	32.9020	-87.2500	160	74	06/10/2013 13:00	06/10/2013 13:59	-999	0.82067E+01	-999	0.10000E-19	-999	0.82067E+01
CTRSOAS	32.9020	-87.2500	160	74	06/10/2013 14:00	06/10/2013 14:59	0.69075E+01	0.49145E+01	0.69075E+01	0.10000E-19	0.69075E+01	0.49145E+01
CTRSOAS	32.9020	-87.2500	160	74	06/10/2013 15:00	06/10/2013 15:59	0.44116E+01	0.29659E+01	0.44116E+01	0.10000E-19	0.44116E+01	0.29659E+01
CTRSOAS	32.9020	-87.2500	160	74	06/10/2013 16:00	06/10/2013 16:59	0.36990E+01	0.17361E+01	0.36990E+01	0.10000E-19	0.36990E+01	0.17361E+01
CTRSOAS	32.9020	-87.2500	160	74	06/10/2013 17:00	06/10/2013 17:59	0.26719E+01	0.14909E+01	0.26719E+01	0.10000E-19	0.26719E+01	0.14909E+01
CTRSOAS	32.9020	-87.2500	160	74	06/10/2013 18:00	06/10/2013 18:59	0.31168E+01	0.21960E+01	0.31168E+01	0.10000E-19	0.31168E+01	0.21960E+01
CTRSOAS	32.9020	-87.2500	160	74	06/10/2013 19:00	06/10/2013 19:59	0.17481E+01	0.36685E+01	0.17481E+01	0.10000E-19	0.17481E+01	0.36685E+01
CTRSOAS	32.9020	-87.2500	160	74	06/10/2013 20:00	06/10/2013 20:59	0.43949E+01	0.41850E+01	0.43949E+01	0.10000E-19	0.43949E+01	0.41850E+01
CTRSOAS	32.9020	-87.2500	160	74	06/10/2013 21:00	06/10/2013 21:59	0.96800E+00	0.39615E+01	0.96800E+00	0.10000E-19	0.96800E+00	0.39615E+01
CTRSOAS	32.9020	-87.2500	160	74	06/10/2013 22:00	06/10/2013 22:59	0.34113E+01	0.35576E+01	0.34113E+01	0.10000E-19	0.34113E+01	0.35576E+01
CTRSOAS	32.9020	-87.2500	160	74	06/10/2013 23:00	06/10/2013 23:59	0.24641E+01	0.28354E+01	0.24641E+01	0.10000E-19	0.24641E+01	0.28354E+01
CTRSOAS	32.9020	-87.2500	160	74	06/11/2013 00:00	06/11/2013 00:59	0.10968E+01	0.25521E+01	0.10968E+01	0.10000E-19	0.10968E+01	0.25521E+01
CTRSOAS	32.9020	-87.2500	160	74	06/11/2013 01:00	06/11/2013 01:59	0.21581E+01	0.27115E+01	0.21581E+01	0.10000E-19	0.21581E+01	0.27115E+01
CTRSOAS	32.9020	-87.2500	160	74	06/11/2013 02:00	06/11/2013 02:59	0.17751E+01	0.31800E+01	0.17751E+01	0.10000E-19	0.17751E+01	0.31800E+01
CTRSOAS	32.9020	-87.2500	160	74	06/11/2013 03:00	06/11/2013 03:59	0.23146E+01	0.37226E+01	0.23146E+01	0.10000E-19	0.23146E+01	0.37226E+01
CTRSOAS	32.9020	-87.2500	160	74	06/11/2013 04:00	06/11/2013 04:59	0.21627E+01	0.33331E+01	0.21627E+01	0.10000E-19	0.21627E+01	0.33331E+01
CTRSOAS	32.9020	-87.2500	160	74	06/11/2013 05:00	06/11/2013 05:59	0.47747E+01	0.27532E+01	0.47747E+01	0.10000E-19	0.47747E+01	0.27532E+01
CTRSOAS	32.9020	-87.2500	160	74	06/11/2013 06:00	06/11/2013 06:59	-999	0.26881E+01	-999	0.10000E-19	-999	0.26881E+01
CTRSOAS	32.9020	-87.2500	160	74	06/11/2013 07:00	06/11/2013 07:59	-999	0.31244E+01	-999	0.10000E-19	-999	0.31244E+01
CTRSOAS	32.9020	-87.2500	160	74	06/11/2013 08:00	06/11/2013 08:59	-999	0.37740E+01	-999	0.10000E-19	-999	0.37740E+01
CTRSOAS	32.9020	-87.2500	160	74	06/11/2013 09:00	06/11/2013 09:59	-999	0.45370E+01	-999	0.10000E-19	-999	0.45370E+01
CTRSOAS	32.9020	-87.2500	160	74	06/11/2013 10:00	06/11/2013 10:59	-999	0.55582E+01	-999	0.10000E-19	-999	0.55582E+01
CTRSOAS	32.9020	-87.2500	160	74	06/11/2013 11:00	06/11/2013 11:59	-999	0.36054E+01	-999	0.10000E-19	-999	0.36054E+01
CTRSOAS	32.9020	-87.2500	160	74	06/11/2013 12:00	06/11/2013 12:59	-999	0.20979E+01	-999	0.10000E-19	-999	0.20979E+01
CTRSOAS	32.9020	-87.2500	160	74	06/11/2013 13:00	06/11/2013 13:59	-999	0.17581E+01	-999	0.10000E-19	-999	0.17581E+01
CTRSOAS	32.9020	-87.2500	160	74	06/11/2013 14:00	06/11/2013 14:59	-999	0.13656E+01	-999	0.10000E-19	-999	0.13656E+01
CTRSOAS	32.9020	-87.2500	160	74	06/11/2013 15:00	06/11/2013 15:59	0.36783E+01	0.11475E+01	0.36783E+01	0.10000E-19	0.36783E+01	0.11475E+01
CTRSOAS	32.9020	-87.2500	160	74	06/11/2013 16:00	06/11/2013 16:59	0.31719E+01	0.10414E+01	0.31719E+01	0.10000E-19	0.31719E+01	0.10414E+01
CTRSOAS	32.9020	-87.2500	160	74	06/11/2013 17:00	06/11/2013 17:59	0.32911E+01	0.94295E+00	0.32911E+01	0.10000E-19	0.32911E+01	0.94295E+00
CTRSOAS	32.9020	-87.2500	160	74	06/11/2013 18:00	06/11/2013 18:59	0.22845E+01	0.81137E+00	0.22845E+01	0.10000E-19	0.22845E+01	0.81137E+00
CTRSOAS	32.9020	-87.2500	160	74	06/11/2013 19:00	06/11/2013 19:59	0.36245E+01	0.66872E+00	0.36245E+01	0.10000E-19	0.36245E+01	0.66872E+00
CTRSOAS	32.9020	-87.2500	160	74	06/11/2013 20:00	06/11/2013 20:59	0.14587E+01	0.59613E+00	0.14587E+01	0.10000E-19	0.14587E+01	0.59613E+00
CTRSOAS	32.9020	-87.2500	160	74	06/11/2013 21:00	06/11/2013 21:59	0.12221E+01	0.58321E+00	0.12221E+01	0.10000E-19	0.12221E+01	0.58321E+00
CTRSOAS	32.9020	-87.2500	160	74	06/11/2013 22:00	06/11/2013 22:59	0.26299E+01	0.62595E+00	0.26299E+01	0.10000E-19	0.26299E+01	0.62595E+00
CTRSOAS	32.9020	-87.2500	160	74	06/11/2013 23:00	06/11/2013 23:59	0.10189E+01	0.75809E+00	0.10189E+01	0.10000E-19	0.10189E+01	0.75809E+00
CTRSOAS	32.9020	-87.2500	160	74	06/12/2013 00:00	06/12/2013 00:59	0.11129E+01	0.96114E+00	0.11129E+01	0.10000E-19	0.11129E+01	0.96114E+00
CTRSOAS	32.9020	-87.2500	160	74	06/12/2013 01:00	06/12/2013 01:59	0.32723E+01	0.11386E+01	0.32723E+01	0.10000E-19	0.32723E+01	0.11386E+01
CTRSOAS	32.9020	-87.2500	160	74	06/12/2013 02:00	06/12/2013 02:59	0.18437E+01	0.13438E+01	0.18437E+01	0.10000E-19	0.18437E+01	0.13438E+01
CTRSOAS	32.9020	-87.2500	160	74	06/12/2013 03:00	06/12/2013 03:59	0.21485E+01	0.16422E+01	0.21485E+01	0.10000E-19	0.21485E+01	0.16422E+01
CTRSOAS	32.9020	-87.2500	160	74	06/12/2013 04:00	06/12/2013 04:59	0.32159E+01	0.13362E+01	0.32159E+01	0.10000E-19	0.32159E+01	0.13362E+01
CTRSOAS	32.9020	-87.2500	160	74	06/12/2013 05:00	06/12/2013 05:59	0.36964E+01	0.10137E+01	0.36964E+01	0.10000E-19	0.36964E+01	0.10137E+01
CTRSOAS	32.9020	-87.2500	160	74	06/12/2013 06:00	06/12/2013 06:59	0.35467E+01	0.99413E+00	0.35467E+01	0.10000E-19	0.35467E+01	0.99413E+00
CTRSOAS	32.9020	-87.2500	160	74	06/12/2013 07:00	06/12/2013 07:59	0.22438E+01	0.10441E+01	0.22438E+01	0.10000E-19	0.22438E+01	0.10441E+01
CTRSOAS	32.9020	-87.2500	160	74	06/12/2013 08:00	06/12/2013 08:59	0.52657E+01	0.11194E+01	0.52657E+01	0.10000E-19	0.52657E+01	0.11194E+01
CTRSOAS	32.9020	-87.2500	160	74	06/12/2013 09:00	06/12/2013 09:59	0.53621E+01	0.11837E+01	0.53621E+01	0.10000E-19	0.53621E+01	0.11837E+01
CTRSOAS	32.9020	-87.2500	160	74	06/12/2013 10:00	06/12/2013 10:59	0.49117E+01	0.11895E+01	0.49117E+01	0.10000E-19	0.49117E+01	0.11895E+01
CTRSOAS	32.9020	-87.2500	160	74	06/12/2013 11:00	06/12/2013 11:59	0.52407E+01	0.10051E+01	0.52407E+01	0.10000E-19	0.52407E+01	0.10051E+01
CTRSOAS	32.9020	-87.2500	160	74	06/12/2013 12:00	06/12/2013 12:59	0.49241E+01	0.75613E+00	0.49241E+01	0.10000E-19	0.49241E+01	0.75613E+00
CTRSOAS	32.9020	-87.2500	160	74	06/12/2013 13:00	06/12/2013 13:59	0.58944E+01	0.58161E+00	0.58944E+01	0.10000E-19	0.58944E+01	0.58161E+00
CTRSOAS	32.9020	-87.2500	160	74	06/12/2013 14:00	06/12/2013 14:59	0.55287E+01	0.44024E+00	0.55287E+01	0.10000E-19	0.55287E+01	0.44024E+00
CTRSOAS	32.9020	-87.2500	160	74	06/12/2013 15:00	06/12/2013 15:59	0.32525E+01	0.32615E+00	0.32525E+01	0.10000E-19	0.32525E+01	0.32615E+00
CTRSOAS	32.9020	-87.2500	160	74	06/12/2013 16:00	06/12/2013 16:59	0.38438E+01	0.31287E+00	0.38438E+01	0.10000E-19	0.38438E+01	0.31287E+00
CTRSOAS	32.9020	-87.2500	160	74	06/12/2013 17:00	06/12/2013 17:59	0.31436E+01	0.31466E+00	0.31436E+01	0.10000E-19	0.31436E+01	0.31466E+00
CTRSOAS	32.9020	-87.2500	160	74	06/12/2013 18:00	06/12/2013 18:59	0.30355E+01	0.30747E+00	0.30355E+01	0.10000E-19	0.30355E+01	0.30747E+00
CTRSOAS	32.9020	-87.2500	160	74	06/12/2013 19:00	06/12/2013 19:59	0.21616E+01	0.29184E+00	0.21616E+01	0.10000E-19	0.21616E+01	0.29184E+00
CTRSOAS	32.9020	-87.2500	160	74	06/12/2013 20:00	06/12/2013 20:59	0.27419E+01	0.30581E+00	0.27419E+01	0.10000E-19	0.27419E+01	0.30581E+00
CTRSOAS	32.9020	-87.2500	160	74	06/12/2013 21:00	06/12/2013 21:59	0.25909E+01	0.39387E+00	0.25909E+01	0.10000E-19	0.25909E+01	0.39387E+00
CTRSOAS	32.9020	-87.2500	160	74	06/12/2013 22:00	06/12/2013 22:59	0.15475E+01	0.45956E+00	0.15475E+01	0.10000E-19	0.15475E+01	0.45956E+00
CTRSOAS	32.9020	-87.2500	160	74	06/12/2013 23:00	06/12/2013 23:59	0.15816E+01	0.54875E+00	0.15816E+01	0.10000E-19	0.15816E+01	0.54875E+00
CTRSOAS	32.9020	-87.2500	160	74	06/13/2013 00:00	06/13/2013 00:59	0.28024E+01	0.70574E+00	0.28024E+01	0.10000E-19	0.28024E+01	0.70574E+00
CTRSOAS	32.9020	-87.2500	160	74	06/13/2013 01:00	06/13/2013 01:59	0.34259E+01	0.84002E+00	0.34259E+01	0.10000E-19	0.34259E+01	0.84002E+00
CTRSOAS	32.9020	-87.2500	160	74	06/13/2013 02:00	06/13/2013 02:59	0.28558E+01	0.82283E+00	0.28558E+01	0.10000E-19	0.28558E+01	0.82283E+00
CTRSOAS	32.9020	-87.2500	160	74	06/13/2013 03:00	06/13/2013 03:59	0.28630E+01	0.67418E+00	0.28630E+01	0.10000E-19	0.28630E+01	0.67418E+00
CTRSOAS	32.9020	-87.2500	160	74	06/13/2013 04:00	06/13/2013 04:59	0.32088E+01	0.62813E+00	0.32088E+01	0.10000E-19	0.32088E+01	0.62813E+00
CTRSOAS	32.9020	-87.2500	160	74	06/13/2013 05:00	06/13/2013 05:59	0.34055E+01	0.72346E+00	0.34055E+01	0.10000E-19	0.34055E+01	0.72346E+00
CTRSOAS	32.9020	-87.2500	160	74	06/13/2013 06:00	06/13/2013 06:59	0.32797E+01	0.95509E+00	0.32797E+01	0.10000E-19	0.32797E+01	0.95509E+00
CTRSOAS	32.9020	-87.2500	160	74	06/13/2013 07:00	06/13/2013 07:59	0.53998E+01	0.13130E+01	0.53998E+01	0.10000E-19	0.53998E+01	0.13130E+01
CTRSOAS	32.9020	-87.2500	160	74	06/13/2013 08:00	06/13/2013 08:59	0.59323E+01	0.17291E+01	0.59323E+01	0.10000E-19	0.59323E+01	0.17291E+01
CTRSOAS	32.9020	-87.2500	160	74	06/13/2013 09:00	06/13/2013 09:59	0.49741E+01	0.22095E+01	0.49741E+01	0.10000E-19	0.49741E+01	0.22095E+01
CTRSOAS	32.9020	-87.2500	160	74	06/13/2013 10:00	06/13/2013 10:59	0.74878E+01	0.28963E+01	0.74878E+01	0.10000E-19	0.74878E+01	0.28963E+01
CTRSOAS	32.9020	-87.2500	160	74	06/13/2013 11:00	06/13/2013 11:59	0.90565E+01	0.25696E+01	0.90565E+01	0.10000E-19	0.90565E+01	0.25696E+01
CTRSOAS	32.9020	-87.2500	160	74	06/13/2013 12:00	06/13/2013 12:59	0.98079E+01	0.13736E+01	0.98079E+01	0.10000E-19	0.98079E+01	0.13736E+01
CTRSOAS	32.9020	-87.2500	160	74	06/13/2013 13:00	06/13/2013 13:59	0.81449E+01	0.78079E+00	0.81449E+01	0.10000E-19	0.81449E+01	0.78079E+00
CTRSOAS	32.9020	-87.2500	160	74	06/13/2013 14:00	06/13/2013 14:59	0.47142E+01	0.57009E+00	0.47142E+01	0.10000E-19	0.47142E+01	0.57009E+00
CTRSOAS	32.9020	-87.2500	160	74	06/13/2013 15:00	06/13/2013 15:59	0.34538E+01	0.49992E+00	0.34538E+01	0.10000E-19	0.34538E+01	0.49992E+00
CTRSOAS	32.9020	-87.2500	160	74	06/13/2013 16:00	06/13/2013 16:59	0.37460E+01	0.55385E+00	0.37460E+01	0.10000E-19	0.37460E+01	0.55385E+00
CTRSOAS	32.9020	-87.2500	160	74	06/13/2013 17:00	06/13/2013 17:59	0.33241E+01	0.62274E+00	0.33241E+01	0.10000E-19	0.33241E+01	0.62274E+00
CTRSOAS	32.9020	-87.2500	160	74	06/13/2013 18:00	06/13/2013 18:59	0.84010E+00	0.51860E+00	0.84010E+00	0.10000E-19	0.84010E+00	0.51860E+00
CTRSOAS	32.9020	-87.2500	160	74	06/13/2013 19:00	06/13/2013 19:59	0.42537E+01	0.44269E+00	0.42537E+01	0.10000E-19	0.42537E+01	0.44269E+00
CTRSOAS	32.9020	-87.2500	160	74	06/13/2013 20:00	06/13/2013 20:59	0.32570E+01	0.42656E+00	0.32570E+01	0.10000E-19	0.32570E+01	0.42656E+00
CTRSOAS	32.9020	-87.2500	160	74	06/13/2013 21:00	06/13/2013 21:59	0.30157E+01	0.41799E+00	0.30157E+01	0.10000E-19	0.30157E+01	0.41799E+00
CTRSOAS	32.9020	-87.2500	160	74	06/13/2013 22:00	06/13/2013 22:59	0.30489E+01	0.41860E+00	0.30489E+01	0.10000E-19	0.30489E+01	0.41860E+00
CTRSOAS	32.9020	-87.2500	160	74	06/13/2013 23:00	06/13/2013 23:59	-999	0.50253E+00	-999	0.10000E-19	-999	0.50253E+00
CTRSOAS	32.9020	-87.2500	160	74	06/14/2013 00:00	06/14/2013 00:59	-999	0.75736E+00	-999	0.10000E-19	-999	0.75736E+00
CTRSOAS	32.9020	-87.2500	160	74	06/14/2013 01:00	06/14/2013 01:59	-999	0.11430E+01	-999	0.10000E-19	-999	0.11430E+01
CTRSOAS	32.9020	-87.2500	160	74	06/14/2013 02:00	06/14/2013 02:59	-999	0.15945E+01	-999	0.10000E-19	-999	0.15945E+01
CTRSOAS	32.9020	-87.2500	160	74	06/14/2013 03:00	06/14/2013 03:59	-999	0.22104E+01	-999	0.10000E-19	-999	0.22104E+01
CTRSOAS	32.9020	-87.2500	160	74	06/14/2013 04:00	06/14/2013 04:59	-999	0.32676E+01	-999	0.10000E-19	-999	0.32676E+01
CTRSOAS	32.9020	-87.2500	160	74	06/14/2013 05:00	06/14/2013 05:59	-999	0.49826E+01	-999	0.10000E-19	-999	0.49826E+01
CTRSOAS	32.9020	-87.2500	160	74	06/14/2013 06:00	06/14/2013 06:59	-999	0.72591E+01	-999	0.10000E-19	-999	0.72591E+01
CTRSOAS	32.9020	-87.2500	160	74	06/14/2013 07:00	06/14/2013 07:59	-999	0.71661E+01	-999	0.10000E-19	-999	0.71661E+01
CTRSOAS	32.9020	-87.2500	160	74	06/14/2013 08:00	06/14/2013 08:59	-999	0.53891E+01	-999	0.10000E-19	-999	0.53891E+01
CTRSOAS	32.9020	-87.2500	160	74	06/14/2013 09:00	06/14/2013 09:59	-999	0.38466E+01	-999	0.10000E-19	-999	0.38466E+01
CTRSOAS	32.9020	-87.2500	160	74	06/14/2013 10:00	06/14/2013 10:59	-999	0.35079E+01	-999	0.10000E-19	-999	0.35079E+01
CTRSOAS	32.9020	-87.2500	160	74	06/14/2013 11:00	06/14/2013 11:59	-999	0.40877E+01	-999	0.10000E-19	-999	0.40877E+01
CTRSOAS	32.9020	-87.2500	160	74	06/14/2013 12:00	06/14/2013 12:59	-999	0.40180E+01	-999	0.10000E-19	-999	0.40180E+01
CTRSOAS	32.9020	-87.2500	160	74	06/14/2013 13:00	06/14/2013 13:59	-999	0.29648E+01	-999	0.10000E-19	-999	0.29648E+01
CTRSOAS	32.9020	-87.2500	160	74	06/14/2013 14:00	06/14/2013 14:59	-999	0.21585E+01	-999	0.10000E-19	-999	0.21585E+01
CTRSOAS	32.9020	-87.2500	160	74	06/14/2013 15:00	06/14/2013 15:59	-999	0.16576E+01	-999	0.10000E-19	-999	0.16576E+01
CTRSOAS	32.9020	-87.2500	160	74	06/14/2013 16:00	06/14/2013 16:59	-999	0.13775E+01	-999	0.10000E-19	-999	0.13775E+01
CTRSOAS	32.9020	-87.2500	160	74	06/14/2013 17:00	06/14/2013 17:59	-999	0.10659E+01	-999	0.10000E-19	-999	0.10659E+01
CTRSOAS	32.9020	-87.2500	160	74	06/14/2013 18:00	06/14/2013 18:59	-999	0.71459E+00	-999	0.10000E-19	-999	0.71459E+00
CTRSOAS	32.9020	-87.2500	160	74	06/14/2013 19:00	06/14/2013 19:59	-999	0.58691E+00	-999	0.10000E-19	-999	0.58691E+00
CTRSOAS	32.9020	-87.2500	160	74	06/14/2013 20:00	06/14/2013 20:59	-999	0.64145E+00	-999	0.10000E-19	-999	0.64145E+00
CTRSOAS	32.9020	-87.2500	160	74	06/14/2013 21:00	06/14/2013 21:59	-999	0.73975E+00	-999	0.10000E-19	-999	0.73975E+00
CTRSOAS	32.9020	-87.2500	160	74	06/14/2013 22:00	06/14/2013 22:59	-999	0.73822E+00	-999	0.10000E-19	-999	0.73822E+00
CTRSOAS	32.9020	-87.2500	160	74	06/14/2013 23:00	06/14/2013 23:59	-999	0.89033E+00	-999	0.10000E-19	-999	0.89033E+00
CTRSOAS	32.9020	-87.2500	160	74	06/15/2013 00:00	06/15/2013 00:59	-999	0.11383E+01	-999	0.10000E-19	-999	0.11383E+01
CTRSOAS	32.9020	-87.2500	160	74	06/15/2013 01:00	06/15/2013 01:59	-999	0.11465E+01	-999	0.10000E-19	-999	0.11465E+01
CTRSOAS	32.9020	-87.2500	160	74	06/15/2013 02:00	06/15/2013 02:59	-999	0.10883E+01	-999	0.10000E-19	-999	0.10883E+01
CTRSOAS	32.9020	-87.2500	160	74	06/15/2013 03:00	06/15/2013 03:59	-999	0.11272E+01	-999	0.10000E-19	-999	0.11272E+01
CTRSOAS	32.9020	-87.2500	160	74	06/15/2013 04:00	06/15/2013 04:59	-999	0.12378E+01	-999	0.10000E-19	-999	0.12378E+01
CTRSOAS	32.9020	-87.2500	160	74	06/15/2013 05:00	06/15/2013 05:59	-999	0.14300E+01	-999	0.10000E-19	-999	0.14300E+01
CTRSOAS	32.9020	-87.2500	160	74	06/15/2013 06:00	06/15/2013 06:59	-999	0.17407E+01	-999	0.10000E-19	-999	0.17407E+01
CTRSOAS	32.9020	-87.2500	160	74	06/15/2013 07:00	06/15/2013 07:59	-999	0.22253E+01	-999	0.10000E-19	-999	0.22253E+01
CTRSOAS	32.9020	-87.2500	160	74	06/15/2013 08:00	06/15/2013 08:59	-999	0.28628E+01	-999	0.10000E-19	-999	0.28628E+01
CTRSOAS	32.9020	-87.2500	160	74	06/15/2013 09:00	06/15/2013 09:59	-999	0.32360E+01	-999	0.10000E-19	-999	0.32360E+01
CTRSOAS	32.9020	-87.2500	160	74	06/15/2013 10:00	06/15/2013 10:59	-999	0.31454E+01	-999	0.10000E-19	-999	0.31454E+01
CTRSOAS	32.9020	-87.2500	160	74	06/15/2013 11:00	06/15/2013 11:59	-999	0.26936E+01	-999	0.10000E-19	-999	0.26936E+01
CTRSOAS	32.9020	-87.2500	160	74	06/15/2013 12:00	06/15/2013 12:59	-999	0.22606E+01	-999	0.10000E-19	-999	0.22606E+01
CTRSOAS	32.9020	-87.2500	160	74	06/15/2013 13:00	06/15/2013 13:59	-999	0.20381E+01	-999	0.10000E-19	-999	0.20381E+01
CTRSOAS	32.9020	-87.2500	160	74	06/15/2013 14:00	06/15/2013 14:59	-999	0.17066E+01	-999	0.10000E-19	-999	0.17066E+01
CTRSOAS	32.9020	-87.2500	160	74	06/15/2013 15:00	06/15/2013 15:59	-999	0.14126E+01	-999	0.10000E-19	-999	0.14126E+01
CTRSOAS	32.9020	-87.2500	160	74	06/15/2013 16:00	06/15/2013 16:59	-999	0.12992E+01	-999	0.10000E-19	-999	0.12992E+01
CTRSOAS	32.9020	-87.2500	160	74	06/15/2013 17:00	06/15/2013 17:59	-999	0.14109E+01	-999	0.10000E-19	-999	0.14109E+01
CTRSOAS	32.9020	-87.2500	160	74	06/15/2013 18:00	06/15/2013 18:59	-999	0.15901E+01	-999	0.10000E-19	-999	0.15901E+01
CTRSOAS	32.9020	-87.2500	160	74	06/15/2013 19:00	06/15/2013 19:59	-999	0.15329E+01	-999	0.10000E-19	-999	0.15329E+01
CTRSOAS	32.9020	-87.2500	160	74	06/15/2013 20:00	06/15/2013 20:59	-999	0.13540E+01	-999	0.10000E-19	-999	0.13540E+01
CTRSOAS	32.9020	-87.2500	160	74	06/15/2013 21:00	06/15/2013 21:59	-999	0.13059E+01	-999	0.10000E-19	-999	0.13059E+01
CTRSOAS	32.9020	-87.2500	160	74	06/15/2013 22:00	06/15/2013 22:59	-999	0.13713E+01	-999	0.10000E-19	-999	0.13713E+01
CTRSOAS	32.9020	-87.2500	160	74	06/15/2013 23:00	06/15/2013 23:59	-999	0.16257E+01	-999	0.10000E-19	-999	0.16257E+01
CTRSOAS	32.9020	-87.2500	160	74	06/16/2013 00:00	06/16/2013 00:59	-999	0.21396E+01	-999	0.10000E-19	-999	0.21396E+01
CTRSOAS	32.9020	-87.2500	160	74	06/16/2013 01:00	06/16/2013 01:59	-999	0.26624E+01	-999	0.10000E-19	-999	0.26624E+01
CTRSOAS	32.9020	-87.2500	160	74	06/16/2013 02:00	06/16/2013 02:59	-999	0.29093E+01	-999	0.10000E-19	-999	0.29093E+01
CTRSOAS	32.9020	-87.2500	160	74	06/16/2013 03:00	06/16/2013 03:59	-999	0.26340E+01	-999	0.10000E-19	-999	0.26340E+01
CTRSOAS	32.9020	-87.2500	160	74	06/16/2013 04:00	06/16/2013 04:59	-999	0.18696E+01	-999	0.10000E-19	-999	0.18696E+01
CTRSOAS	32.9020	-87.2500	160	74	06/16/2013 05:00	06/16/2013 05:59	-999	0.17563E+01	-999	0.10000E-19	-999	0.17563E+01
CTRSOAS	32.9020	-87.2500	160	74	06/16/2013 06:00	06/16/2013 06:59	-999	0.17518E+01	-999	0.10000E-19	-999	0.17518E+01
CTRSOAS	32.9020	-87.2500	160	74	06/16/2013 07:00	06/16/2013 07:59	-999	0.17311E+01	-999	0.10000E-19	-999	0.17311E+01
CTRSOAS	32.9020	-87.2500	160	74	06/16/2013 08:00	06/16/2013 08:59	-999	0.17234E+01	-999	0.10000E-19	-999	0.17234E+01
CTRSOAS	32.9020	-87.2500	160	74	06/16/2013 09:00	06/16/2013 09:59	-999	0.18831E+01	-999	0.10000E-19	-999	0.18831E+01
CTRSOAS	32.9020	-87.2500	160	74	06/16/2013 10:00	06/16/2013 10:59	-999	0.22678E+01	-999	0.10000E-19	-999	0.22678E+01
CTRSOAS	32.9020	-87.2500	160	74	06/16/2013 11:00	06/16/2013 11:59	-999	0.30182E+01	-999	0.10000E-19	-999	0.30182E+01
CTRSOAS	32.9020	-87.2500	160	74	06/16/2013 12:00	06/16/2013 12:59	-999	0.32618E+01	-999	0.10000E-19	-999	0.32618E+01
CTRSOAS	32.9020	-87.2500	160	74	06/16/2013 13:00	06/16/2013 13:59	-999	0.21993E+01	-999	0.10000E-19	-999	0.21993E+01
CTRSOAS	32.9020	-87.2500	160	74	06/16/2013 14:00	06/16/2013 14:59	-999	0.13800E+01	-999	0.10000E-19	-999	0.13800E+01
CTRSOAS	32.9020	-87.2500	160	74	06/16/2013 15:00	06/16/2013 15:59	-999	0.10198E+01	-999	0.10000E-19	-999	0.10198E+01
CTRSOAS	32.9020	-87.2500	160	74	06/16/2013 16:00	06/16/2013 16:59	-999	0.78963E+00	-999	0.10000E-19	-999	0.78963E+00
CTRSOAS	32.9020	-87.2500	160	74	06/16/2013 17:00	06/16/2013 17:59	-999	0.71223E+00	-999	0.10000E-19	-999	0.71223E+00
CTRSOAS	32.9020	-87.2500	160	74	06/16/2013 18:00	06/16/2013 18:59	-999	0.69379E+00	-999	0.10000E-19	-999	0.69379E+00
CTRSOAS	32.9020	-87.2500	160	74	06/16/2013 19:00	06/16/2013 19:59	-999	0.68938E+00	-999	0.10000E-19	-999	0.68938E+00
CTRSOAS	32.9020	-87.2500	160	74	06/16/2013 20:00	06/16/2013 20:59	-999	0.67452E+00	-999	0.10000E-19	-999	0.67452E+00
CTRSOAS	32.9020	-87.2500	160	74	06/16/2013 21:00	06/16/2013 21:59	-999	0.66511E+00	-999	0.10000E-19	-999	0.66511E+00
CTRSOAS	32.9020	-87.2500	160	74	06/16/2013 22:00	06/16/2013 22:59	-999	0.70974E+00	-999	0.10000E-19	-999	0.70974E+00
CTRSOAS	32.9020	-87.2500	160	74	06/16/2013 23:00	06/16/2013 23:59	-999	0.85711E+00	-999	0.10000E-19	-999	0.85711E+00
CTRSOAS	32.9020	-87.2500	160	74	06/17/2013 00:00	06/17/2013 00:59	0.53127E+01	0.11615E+01	0.53127E+01	0.10000E-19	0.53127E+01	0.11615E+01
CTRSOAS	32.9020	-87.2500	160	74	06/17/2013 01:00	06/17/2013 01:59	0.62727E+01	0.14591E+01	0.62727E+01	0.10000E-19	0.62727E+01	0.14591E+01
CTRSOAS	32.9020	-87.2500	160	74	06/17/2013 02:00	06/17/2013 02:59	0.46989E+01	0.17730E+01	0.46989E+01	0.10000E-19	0.46989E+01	0.17730E+01
CTRSOAS	32.9020	-87.2500	160	74	06/17/2013 03:00	06/17/2013 03:59	0.77745E+01	0.22678E+01	0.77745E+01	0.10000E-19	0.77745E+01	0.22678E+01
CTRSOAS	32.9020	-87.2500	160	74	06/17/2013 04:00	06/17/2013 04:59	0.10485E+02	0.32512E+01	0.10485E+02	0.10000E-19	0.10485E+02	0.32512E+01
CTRSOAS	32.9020	-87.2500	160	74	06/17/2013 05:00	06/17/2013 05:59	0.83804E+01	0.45197E+01	0.83804E+01	0.10000E-19	0.83804E+01	0.45197E+01
CTRSOAS	32.9020	-87.2500	160	74	06/17/2013 06:00	06/17/2013 06:59	0.13301E+02	0.43599E+01	0.13301E+02	0.10000E-19	0.13301E+02	0.43599E+01
CTRSOAS	32.9020	-87.2500	160	74	06/17/2013 07:00	06/17/2013 07:59	0.15310E+02	0.40702E+01	0.15310E+02	0.10000E-19	0.15310E+02	0.40702E+01
CTRSOAS	32.9020	-87.2500	160	74	06/17/2013 08:00	06/17/2013 08:59	0.14848E+02	0.42509E+01	0.14848E+02	0.10000E-19	0.14848E+02	0.42509E+01
CTRSOAS	32.9020	-87.2500	160	74	06/17/2013 09:00	06/17/2013 09:59	0.19774E+02	0.49009E+01	0.19774E+02	0.10000E-19	0.19774E+02	0.49009E+01
CTRSOAS	32.9020	-87.2500	160	74	06/17/2013 10:00	06/17/2013 10:59	0.17849E+02	0.67211E+01	0.17849E+02	0.10000E-19	0.17849E+02	0.67211E+01
CTRSOAS	32.9020	-87.2500	160	74	06/17/2013 11:00	06/17/2013 11:59	0.33158E+02	0.67067E+01	0.33158E+02	0.10000E-19	0.33158E+02	0.67067E+01
CTRSOAS	32.9020	-87.2500	160	74	06/17/2013 12:00	06/17/2013 12:59	0.39320E+02	0.40044E+01	0.39320E+02	0.10000E-19	0.39320E+02	0.40044E+01
CTRSOAS	32.9020	-87.2500	160	74	06/17/2013 13:00	06/17/2013 13:59	0.72118E+02	0.29264E+01	0.72118E+02	0.10000E-19	0.72118E+02	0.29264E+01
CTRSOAS	32.9020	-87.2500	160	74	06/17/2013 14:00	06/17/2013 14:59	0.51680E+02	0.34289E+01	0.51680E+02	0.10000E-19	0.51680E+02	0.34289E+01
CTRSOAS	32.9020	-87.2500	160	74	06/17/2013 15:00	06/17/2013 15:59	0.22995E+02	0.46439E+01	0.22995E+02	0.10000E-19	0.22995E+02	0.46439E+01
CTRSOAS	32.9020	-87.2500	160	74	06/17/2013 16:00	06/17/2013 16:59	0.97100E+01	0.44781E+01	0.97100E+01	0.10000E-19	0.97100E+01	0.44781E+01
CTRSOAS	32.9020	-87.2500	160	74	06/17/2013 17:00	06/17/2013 17:59	0.76704E+01	0.29680E+01	0.76704E+01	0.10000E-19	0.76704E+01	0.29680E+01
CTRSOAS	32.9020	-87.2500	160	74	06/17/2013 18:00	06/17/2013 18:59	0.63415E+01	0.19808E+01	0.63415E+01	0.10000E-19	0.63415E+01	0.19808E+01
CTRSOAS	32.9020	-87.2500	160	74	06/17/2013 19:00	06/17/2013 19:59	0.34769E+01	0.19469E+01	0.34769E+01	0.10000E-19	0.34769E+01	0.19469E+01
CTRSOAS	32.9020	-87.2500	160	74	06/17/2013 20:00	06/17/2013 20:59	-999	0.19524E+01	-999	0.10000E-19	-999	0.19524E+01
CTRSOAS	32.9020	-87.2500	160	74	06/17/2013 21:00	06/17/2013 21:59	0.24350E+00	0.20585E+01	0.24350E+00	0.10000E-19	0.24350E+00	0.20585E+01
CTRSOAS	32.9020	-87.2500	160	74	06/17/2013 22:00	06/17/2013 22:59	0.42900E+00	0.19910E+01	0.42900E+00	0.10000E-19	0.42900E+00	0.19910E+01
CTRSOAS	32.9020	-87.2500	160	74	06/17/2013 23:00	06/17/2013 23:59	0.13421E+01	0.20995E+01	0.13421E+01	0.10000E-19	0.13421E+01	0.20995E+01
CTRSOAS	32.9020	-87.2500	160	74	06/18/2013 00:00	06/18/2013 00:59	0.24143E+01	0.33098E+01	0.24143E+01	0.10000E-19	0.24143E+01	0.33098E+01
CTRSOAS	32.9020	-87.2500	160	74	06/18/2013 01:00	06/18/2013 01:59	0.16996E+01	0.45486E+01	0.16996E+01	0.10000E-19	0.16996E+01	0.45486E+01
CTRSOAS	32.9020	-87.2500	160	74	06/18/2013 02:00	06/18/2013 02:59	0.15701E+01	0.42540E+01	0.15701E+01	0.10000E-19	0.15701E+01	0.42540E+01
CTRSOAS	32.9020	-87.2500	160	74	06/18/2013 03:00	06/18/2013 03:59	0.18770E+01	0.38722E+01	0.18770E+01	0.10000E-19	0.18770E+01	0.38722E+01
CTRSOAS	32.9020	-87.2500	160	74	06/18/2013 04:00	06/18/2013 04:59	0.29772E+01	0.36425E+01	0.29772E+01	0.10000E-19	0.29772E+01	0.36425E+01
CTRSOAS	32.9020	-87.2500	160	74	06/18/2013 05:00	06/18/2013 05:59	0.48441E+01	0.44545E+01	0.48441E+01	0.10000E-19	0.48441E+01	0.44545E+01
CTRSOAS	32.9020	-87.2500	160	74	06/18/2013 06:00	06/18/2013 06:59	0.41295E+01	0.44770E+01	0.41295E+01	0.10000E-19	0.41295E+01	0.44770E+01
CTRSOAS	32.9020	-87.2500	160	74	06/18/2013 07:00	06/18/2013 07:59	0.57908E+01	0.36668E+01	0.57908E+01	0.10000E-19	0.57908E+01	0.36668E+01
CTRSOAS	32.9020	-87.2500	160	74	06/18/2013 08:00	06/18/2013 08:59	0.49005E+01	0.37282E+01	0.49005E+01	0.10000E-19	0.49005E+01	0.37282E+01
CTRSOAS	32.9020	-87.2500	160	74	06/18/2013 09:00	06/18/2013 09:59	0.65568E+01	0.42869E+01	0.65568E+01	0.10000E-19	0.65568E+01	0.42869E+01
CTRSOAS	32.9020	-87.2500	160	74	06/18/2013 10:00	06/18/2013 10:59	0.87941E+01	0.44166E+01	0.87941E+01	0.10000E-19	0.87941E+01	0.44166E+01
CTRSOAS	32.9020	-87.2500	160	74	06/18/2013 11:00	06/18/2013 11:59	0.11910E+02	0.48893E+01	0.11910E+02	0.10000E-19	0.11910E+02	0.48893E+01
CTRSOAS	32.9020	-87.2500	160	74	06/18/2013 12:00	06/18/2013 12:59	0.11736E+02	0.37592E+01	0.11736E+02	0.10000E-19	0.11736E+02	0.37592E+01
CTRSOAS	32.9020	-87.2500	160	74	06/18/2013 13:00	06/18/2013 13:59	0.42957E+01	0.41156E+01	0.42957E+01	0.10000E-19	0.42957E+01	0.41156E+01
CTRSOAS	32.9020	-87.2500	160	74	06/18/2013 14:00	06/18/2013 14:59	0.49976E+01	0.18947E+01	0.49976E+01	0.10000E-19	0.49976E+01	0.18947E+01
CTRSOAS	32.9020	-87.2500	160	74	06/18/2013 15:00	06/18/2013 15:59	0.23878E+01	0.22357E+01	0.23878E+01	0.10000E-19	0.23878E+01	0.22357E+01
CTRSOAS	32.9020	-87.2500	160	74	06/18/2013 16:00	06/18/2013 16:59	0.28562E+01	0.29070E+01	0.28562E+01	0.10000E-19	0.28562E+01	0.29070E+01
CTRSOAS	32.9020	-87.2500	160	74	06/18/2013 17:00	06/18/2013 17:59	0.31690E+01	0.40818E+01	0.31690E+01	0.10000E-19	0.31690E+01	0.40818E+01
CTRSOAS	32.9020	-87.2500	160	74	06/18/2013 18:00	06/18/2013 18:59	0.27659E+01	0.42058E+01	0.27659E+01	0.10000E-19	0.27659E+01	0.42058E+01
CTRSOAS	32.9020	-87.2500	160	74	06/18/2013 19:00	06/18/2013 19:59	0.22166E+01	0.29088E+01	0.22166E+01	0.10000E-19	0.22166E+01	0.29088E+01
CTRSOAS	32.9020	-87.2500	160	74	06/18/2013 20:00	06/18/2013 20:59	0.26125E+01	0.16749E+01	0.26125E+01	0.10000E-19	0.26125E+01	0.16749E+01
CTRSOAS	32.9020	-87.2500	160	74	06/18/2013 21:00	06/18/2013 21:59	0.12120E+01	0.14531E+01	0.12120E+01	0.10000E-19	0.12120E+01	0.14531E+01
CTRSOAS	32.9020	-87.2500	160	74	06/18/2013 22:00	06/18/2013 22:59	0.23085E+01	0.14226E+01	0.23085E+01	0.10000E-19	0.23085E+01	0.14226E+01
CTRSOAS	32.9020	-87.2500	160	74	06/18/2013 23:00	06/18/2013 23:59	0.47817E+01	0.12554E+01	0.47817E+01	0.10000E-19	0.47817E+01	0.12554E+01
CTRSOAS	32.9020	-87.2500	160	74	06/19/2013 00:00	06/19/2013 00:59	0.29178E+01	0.10865E+01	0.29178E+01	0.10000E-19	0.29178E+01	0.10865E+01
CTRSOAS	32.9020	-87.2500	160	74	06/19/2013 01:00	06/19/2013 01:59	0.40567E+01	0.19067E+01	0.40567E+01	0.10000E-19	0.40567E+01	0.19067E+01
CTRSOAS	32.9020	-87.2500	160	74	06/19/2013 02:00	06/19/2013 02:59	0.37617E+01	0.29994E+01	0.37617E+01	0.10000E-19	0.37617E+01	0.29994E+01
CTRSOAS	32.9020	-87.2500	160	74	06/19/2013 03:00	06/19/2013 03:59	0.30516E+01	0.39794E+01	0.30516E+01	0.10000E-19	0.30516E+01	0.39794E+01
CTRSOAS	32.9020	-87.2500	160	74	06/19/2013 04:00	06/19/2013 04:59	0.44058E+01	0.41914E+01	0.44058E+01	0.10000E-19	0.44058E+01	0.41914E+01
CTRSOAS	32.9020	-87.2500	160	74	06/19/2013 05:00	06/19/2013 05:59	0.30984E+01	0.38154E+01	0.30984E+01	0.10000E-19	0.30984E+01	0.38154E+01
CTRSOAS	32.9020	-87.2500	160	74	06/19/2013 06:00	06/19/2013 06:59	0.37690E+01	0.39135E+01	0.37690E+01	0.10000E-19	0.37690E+01	0.39135E+01
CTRSOAS	32.9020	-87.2500	160	74	06/19/2013 07:00	06/19/2013 07:59	0.31798E+01	0.43819E+01	0.31798E+01	0.10000E-19	0.31798E+01	0.43819E+01
CTRSOAS	32.9020	-87.2500	160	74	06/19/2013 08:00	06/19/2013 08:59	0.27722E+01	0.46440E+01	0.27722E+01	0.10000E-19	0.27722E+01	0.46440E+01
CTRSOAS	32.9020	-87.2500	160	74	06/19/2013 09:00	06/19/2013 09:59	0.16784E+01	0.89943E+01	0.16784E+01	0.10000E-19	0.16784E+01	0.89943E+01
CTRSOAS	32.9020	-87.2500	160	74	06/19/2013 10:00	06/19/2013 10:59	0.28627E+01	0.22964E+02	0.28627E+01	0.10000E-19	0.28627E+01	0.22964E+02
CTRSOAS	32.9020	-87.2500	160	74	06/19/2013 11:00	06/19/2013 11:59	0.17916E+01	0.19644E+02	0.17916E+01	0.10000E-19	0.17916E+01	0.19644E+02
CTRSOAS	32.9020	-87.2500	160	74	06/19/2013 12:00	06/19/2013 12:59	0.52773E+01	0.67064E+01	0.52773E+01	0.10000E-19	0.52773E+01	0.67064E+01
CTRSOAS	32.9020	-87.2500	160	74	06/19/2013 13:00	06/19/2013 13:59	0.66879E+01	0.24371E+01	0.66879E+01	0.10000E-19	0.66879E+01	0.24371E+01
CTRSOAS	32.9020	-87.2500	160	74	06/19/2013 14:00	06/19/2013 14:59	0.59337E+01	0.16674E+01	0.59337E+01	0.10000E-19	0.59337E+01	0.16674E+01
CTRSOAS	32.9020	-87.2500	160	74	06/19/2013 15:00	06/19/2013 15:59	0.51096E+01	0.15138E+01	0.51096E+01	0.10000E-19	0.51096E+01	0.15138E+01
CTRSOAS	32.9020	-87.2500	160	74	06/19/2013 16:00	06/19/2013 16:59	0.38515E+01	0.16903E+01	0.38515E+01	0.10000E-19	0.38515E+01	0.16903E+01
CTRSOAS	32.9020	-87.2500	160	74	06/19/2013 17:00	06/19/2013 17:59	0.38383E+01	0.16800E+01	0.38383E+01	0.10000E-19	0.38383E+01	0.16800E+01
CTRSOAS	32.9020	-87.2500	160	74	06/19/2013 18:00	06/19/2013 18:59	0.22490E+01	0.15203E+01	0.22490E+01	0.10000E-19	0.22490E+01	0.15203E+01
CTRSOAS	32.9020	-87.2500	160	74	06/19/2013 19:00	06/19/2013 19:59	0.48051E+01	0.14044E+01	0.48051E+01	0.10000E-19	0.48051E+01	0.14044E+01
CTRSOAS	32.9020	-87.2500	160	74	06/19/2013 20:00	06/19/2013 20:59	0.26758E+01	0.13273E+01	0.26758E+01	0.10000E-19	0.26758E+01	0.13273E+01
CTRSOAS	32.9020	-87.2500	160	74	06/19/2013 21:00	06/19/2013 21:59	0.29870E+01	0.13003E+01	0.29870E+01	0.10000E-19	0.29870E+01	0.13003E+01
CTRSOAS	32.9020	-87.2500	160	74	06/19/2013 22:00	06/19/2013 22:59	0.31900E+01	0.12031E+01	0.31900E+01	0.10000E-19	0.31900E+01	0.12031E+01
CTRSOAS	32.9020	-87.2500	160	74	06/19/2013 23:00	06/19/2013 23:59	0.33474E+01	0.12142E+01	0.33474E+01	0.10000E-19	0.33474E+01	0.12142E+01
CTRSOAS	32.9020	-87.2500	160	74	06/20/2013 00:00	06/20/2013 00:59	0.28149E+01	0.15195E+01	0.28149E+01	0.10000E-19	0.28149E+01	0.15195E+01
CTRSOAS	32.9020	-87.2500	160	74	06/20/2013 01:00	06/20/2013 01:59	0.28281E+01	0.19110E+01	0.28281E+01	0.10000E-19	0.28281E+01	0.19110E+01
CTRSOAS	32.9020	-87.2500	160	74	06/20/2013 02:00	06/20/2013 02:59	0.28582E+01	0.20608E+01	0.28582E+01	0.10000E-19	0.28582E+01	0.20608E+01
CTRSOAS	32.9020	-87.2500	160	74	06/20/2013 03:00	06/20/2013 03:59	0.85082E+01	0.22157E+01	0.85082E+01	0.10000E-19	0.85082E+01	0.22157E+01
CTRSOAS	32.9020	-87.2500	160	74	06/20/2013 04:00	06/20/2013 04:59	0.76231E+01	0.27161E+01	0.76231E+01	0.10000E-19	0.76231E+01	0.27161E+01
CTRSOAS	32.9020	-87.2500	160	74	06/20/2013 05:00	06/20/2013 05:59	0.10237E+02	0.39851E+01	0.10237E+02	0.10000E-19	0.10237E+02	0.39851E+01
CTRSOAS	32.9020	-87.2500	160	74	06/20/2013 06:00	06/20/2013 06:59	0.10995E+02	0.66237E+01	0.10995E+02	0.10000E-19	0.10995E+02	0.66237E+01
CTRSOAS	32.9020	-87.2500	160	74	06/20/2013 07:00	06/20/2013 07:59	0.93642E+01	0.77549E+01	0.93642E+01	0.10000E-19	0.93642E+01	0.77549E+01
CTRSOAS	32.9020	-87.2500	160	74	06/20/2013 08:00	06/20/2013 08:59	0.10498E+02	0.75656E+01	0.10498E+02	0.10000E-19	0.10498E+02	0.75656E+01
CTRSOAS	32.9020	-87.2500	160	74	06/20/2013 09:00	06/20/2013 09:59	0.13611E+02	0.72116E+01	0.13611E+02	0.10000E-19	0.13611E+02	0.72116E+01
CTRSOAS	32.9020	-87.2500	160	74	06/20/2013 10:00	06/20/2013 10:59	0.12668E+02	0.66013E+01	0.12668E+02	0.10000E-19	0.12668E+02	0.66013E+01
CTRSOAS	32.9020	-87.2500	160	74	06/20/2013 11:00	06/20/2013 11:59	0.17819E+02	0.59203E+01	0.17819E+02	0.10000E-19	0.17819E+02	0.59203E+01
CTRSOAS	32.9020	-87.2500	160	74	06/20/2013 12:00	06/20/2013 12:59	0.17515E+02	0.44766E+01	0.17515E+02	0.10000E-19	0.17515E+02	0.44766E+01
CTRSOAS	32.9020	-87.2500	160	74	06/20/2013 13:00	06/20/2013 13:59	0.19979E+02	0.42346E+01	0.19979E+02	0.10000E-19	0.19979E+02	0.42346E+01
CTRSOAS	32.9020	-87.2500	160	74	06/20/2013 14:00	06/20/2013 14:59	0.79263E+01	0.34921E+01	0.79263E+01	0.10000E-19	0.79263E+01	0.34921E+01
CTRSOAS	32.9020	-87.2500	160	74	06/20/2013 15:00	06/20/2013 15:59	0.48680E+01	0.23191E+01	0.48680E+01	0.10000E-19	0.48680E+01	0.23191E+01
CTRSOAS	32.9020	-87.2500	160	74	06/20/2013 16:00	06/20/2013 16:59	0.60189E+01	0.11924E+01	0.60189E+01	0.10000E-19	0.60189E+01	0.11924E+01
CTRSOAS	32.9020	-87.2500	160	74	06/20/2013 17:00	06/20/2013 17:59	0.32637E+01	0.79273E+00	0.32637E+01	0.10000E-19	0.32637E+01	0.79273E+00
CTRSOAS	32.9020	-87.2500	160	74	06/20/2013 18:00	06/20/2013 18:59	0.35928E+01	0.70787E+00	0.35928E+01	0.10000E-19	0.35928E+01	0.70787E+00
CTRSOAS	32.9020	-87.2500	160	74	06/20/2013 19:00	06/20/2013 19:59	0.30528E+01	0.72427E+00	0.30528E+01	0.10000E-19	0.30528E+01	0.72427E+00
CTRSOAS	32.9020	-87.2500	160	74	06/20/2013 20:00	06/20/2013 20:59	0.19435E+01	0.90780E+00	0.19435E+01	0.10000E-19	0.19435E+01	0.90780E+00
CTRSOAS	32.9020	-87.2500	160	74	06/20/2013 21:00	06/20/2013 21:59	0.27335E+01	0.10707E+01	0.27335E+01	0.10000E-19	0.27335E+01	0.10707E+01
CTRSOAS	32.9020	-87.2500	160	74	06/20/2013 22:00	06/20/2013 22:59	0.27843E+01	0.11695E+01	0.27843E+01	0.10000E-19	0.27843E+01	0.11695E+01
CTRSOAS	32.9020	-87.2500	160	74	06/20/2013 23:00	06/20/2013 23:59	0.29379E+01	0.13746E+01	0.29379E+01	0.10000E-19	0.29379E+01	0.13746E+01
CTRSOAS	32.9020	-87.2500	160	74	06/21/2013 00:00	06/21/2013 00:59	0.63030E+00	0.17488E+01	0.63030E+00	0.10000E-19	0.63030E+00	0.17488E+01
CTRSOAS	32.9020	-87.2500	160	74	06/21/2013 01:00	06/21/2013 01:59	0.27112E+01	0.21883E+01	0.27112E+01	0.10000E-19	0.27112E+01	0.21883E+01
CTRSOAS	32.9020	-87.2500	160	74	06/21/2013 02:00	06/21/2013 02:59	0.27870E+01	0.25630E+01	0.27870E+01	0.10000E-19	0.27870E+01	0.25630E+01
CTRSOAS	32.9020	-87.2500	160	74	06/21/2013 03:00	06/21/2013 03:59	0.28484E+01	0.31738E+01	0.28484E+01	0.10000E-19	0.28484E+01	0.31738E+01
CTRSOAS	32.9020	-87.2500	160	74	06/21/2013 04:00	06/21/2013 04:59	0.32934E+01	0.37801E+01	0.32934E+01	0.10000E-19	0.32934E+01	0.37801E+01
CTRSOAS	32.9020	-87.2500	160	74	06/21/2013 05:00	06/21/2013 05:59	0.50922E+01	0.43506E+01	0.50922E+01	0.10000E-19	0.50922E+01	0.43506E+01
CTRSOAS	32.9020	-87.2500	160	74	06/21/2013 06:00	06/21/2013 06:59	0.39182E+01	0.39766E+01	0.39182E+01	0.10000E-19	0.39182E+01	0.39766E+01
CTRSOAS	32.9020	-87.2500	160	74	06/21/2013 07:00	06/21/2013 07:59	0.43236E+01	0.29610E+01	0.43236E+01	0.10000E-19	0.43236E+01	0.29610E+01
CTRSOAS	32.9020	-87.2500	160	74	06/21/2013 08:00	06/21/2013 08:59	0.53591E+01	0.25152E+01	0.53591E+01	0.10000E-19	0.53591E+01	0.25152E+01
CTRSOAS	32.9020	-87.2500	160	74	06/21/2013 09:00	06/21/2013 09:59	0.77486E+01	0.25880E+01	0.77486E+01	0.10000E-19	0.77486E+01	0.25880E+01
CTRSOAS	32.9020	-87.2500	160	74	06/21/2013 10:00	06/21/2013 10:59	0.12314E+02	0.29084E+01	0.12314E+02	0.10000E-19	0.12314E+02	0.29084E+01
CTRSOAS	32.9020	-87.2500	160	74	06/21/2013 11:00	06/21/2013 11:59	0.15286E+02	0.32222E+01	0.15286E+02	0.10000E-19	0.15286E+02	0.32222E+01
CTRSOAS	32.9020	-87.2500	160	74	06/21/2013 12:00	06/21/2013 12:59	0.18436E+02	0.28574E+01	0.18436E+02	0.10000E-19	0.18436E+02	0.28574E+01
CTRSOAS	32.9020	-87.2500	160	74	06/21/2013 13:00	06/21/2013 13:59	0.15000E+02	0.16326E+01	0.15000E+02	0.10000E-19	0.15000E+02	0.16326E+01
CTRSOAS	32.9020	-87.2500	160	74	06/21/2013 14:00	06/21/2013 14:59	0.64852E+01	0.91209E+00	0.64852E+01	0.10000E-19	0.64852E+01	0.91209E+00
CTRSOAS	32.9020	-87.2500	160	74	06/21/2013 15:00	06/21/2013 15:59	0.47798E+01	0.77025E+00	0.47798E+01	0.10000E-19	0.47798E+01	0.77025E+00
CTRSOAS	32.9020	-87.2500	160	74	06/21/2013 16:00	06/21/2013 16:59	0.37698E+01	0.80234E+00	0.37698E+01	0.10000E-19	0.37698E+01	0.80234E+00
CTRSOAS	32.9020	-87.2500	160	74	06/21/2013 17:00	06/21/2013 17:59	0.27667E+01	0.76851E+00	0.27667E+01	0.10000E-19	0.27667E+01	0.76851E+00
CTRSOAS	32.9020	-87.2500	160	74	06/21/2013 18:00	06/21/2013 18:59	0.19924E+01	0.68919E+00	0.19924E+01	0.10000E-19	0.19924E+01	0.68919E+00
CTRSOAS	32.9020	-87.2500	160	74	06/21/2013 19:00	06/21/2013 19:59	0.17460E+01	0.59727E+00	0.17460E+01	0.10000E-19	0.17460E+01	0.59727E+00
CTRSOAS	32.9020	-87.2500	160	74	06/21/2013 20:00	06/21/2013 20:59	0.20846E+01	0.52100E+00	0.20846E+01	0.10000E-19	0.20846E+01	0.52100E+00
CTRSOAS	32.9020	-87.2500	160	74	06/21/2013 21:00	06/21/2013 21:59	0.22382E+01	0.46684E+00	0.22382E+01	0.10000E-19	0.22382E+01	0.46684E+00
CTRSOAS	32.9020	-87.2500	160	74	06/21/2013 22:00	06/21/2013 22:59	0.14842E+01	0.45764E+00	0.14842E+01	0.10000E-19	0.14842E+01	0.45764E+00
CTRSOAS	32.9020	-87.2500	160	74	06/21/2013 23:00	06/21/2013 23:59	0.26794E+01	0.51410E+00	0.26794E+01	0.10000E-19	0.26794E+01	0.51410E+00
CTRSOAS	32.9020	-87.2500	160	74	06/22/2013 00:00	06/22/2013 00:59	0.40915E+01	0.68682E+00	0.40915E+01	0.10000E-19	0.40915E+01	0.68682E+00
CTRSOAS	32.9020	-87.2500	160	74	06/22/2013 01:00	06/22/2013 01:59	0.12620E+01	0.87769E+00	0.12620E+01	0.10000E-19	0.12620E+01	0.87769E+00
CTRSOAS	32.9020	-87.2500	160	74	06/22/2013 02:00	06/22/2013 02:59	0.13751E+01	0.10748E+01	0.13751E+01	0.10000E-19	0.13751E+01	0.10748E+01
CTRSOAS	32.9020	-87.2500	160	74	06/22/2013 03:00	06/22/2013 03:59	0.25763E+01	0.14864E+01	0.25763E+01	0.10000E-19	0.25763E+01	0.14864E+01
CTRSOAS	32.9020	-87.2500	160	74	06/22/2013 04:00	06/22/2013 04:59	0.44767E+01	0.19109E+01	0.44767E+01	0.10000E-19	0.44767E+01	0.19109E+01
CTRSOAS	32.9020	-87.2500	160	74	06/22/2013 05:00	06/22/2013 05:59	0.22341E+01	0.22082E+01	0.22341E+01	0.10000E-19	0.22341E+01	0.22082E+01
CTRSOAS	32.9020	-87.2500	160	74	06/22/2013 06:00	06/22/2013 06:59	0.66113E+01	0.25252E+01	0.66113E+01	0.10000E-19	0.66113E+01	0.25252E+01
CTRSOAS	32.9020	-87.2500	160	74	06/22/2013 07:00	06/22/2013 07:59	0.61108E+01	0.27724E+01	0.61108E+01	0.10000E-19	0.61108E+01	0.27724E+01
CTRSOAS	32.9020	-87.2500	160	74	06/22/2013 08:00	06/22/2013 08:59	0.65793E+01	0.35718E+01	0.65793E+01	0.10000E-19	0.65793E+01	0.35718E+01
CTRSOAS	32.9020	-87.2500	160	74	06/22/2013 09:00	06/22/2013 09:59	0.68087E+01	0.35850E+01	0.68087E+01	0.10000E-19	0.68087E+01	0.35850E+01
CTRSOAS	32.9020	-87.2500	160	74	06/22/2013 10:00	06/22/2013 10:59	0.89404E+01	0.31270E+01	0.89404E+01	0.10000E-19	0.89404E+01	0.31270E+01
CTRSOAS	32.9020	-87.2500	160	74	06/22/2013 11:00	06/22/2013 11:59	0.13587E+02	0.28124E+01	0.13587E+02	0.10000E-19	0.13587E+02	0.28124E+01
CTRSOAS	32.9020	-87.2500	160	74	06/22/2013 12:00	06/22/2013 12:59	0.19355E+02	0.21989E+01	0.19355E+02	0.10000E-19	0.19355E+02	0.21989E+01
CTRSOAS	32.9020	-87.2500	160	74	06/22/2013 13:00	06/22/2013 13:59	0.16156E+02	0.13082E+01	0.16156E+02	0.10000E-19	0.16156E+02	0.13082E+01
CTRSOAS	32.9020	-87.2500	160	74	06/22/2013 14:00	06/22/2013 14:59	0.91094E+01	0.84496E+00	0.91094E+01	0.10000E-19	0.91094E+01	0.84496E+00
CTRSOAS	32.9020	-87.2500	160	74	06/22/2013 15:00	06/22/2013 15:59	0.39841E+01	0.72202E+00	0.39841E+01	0.10000E-19	0.39841E+01	0.72202E+00
CTRSOAS	32.9020	-87.2500	160	74	06/22/2013 16:00	06/22/2013 16:59	0.33898E+01	0.64335E+00	0.33898E+01	0.10000E-19	0.33898E+01	0.64335E+00
CTRSOAS	32.9020	-87.2500	160	74	06/22/2013 17:00	06/22/2013 17:59	0.37630E+01	0.60599E+00	0.37630E+01	0.10000E-19	0.37630E+01	0.60599E+00
CTRSOAS	32.9020	-87.2500	160	74	06/22/2013 18:00	06/22/2013 18:59	0.27518E+01	0.58939E+00	0.27518E+01	0.10000E-19	0.27518E+01	0.58939E+00
CTRSOAS	32.9020	-87.2500	160	74	06/22/2013 19:00	06/22/2013 19:59	0.23068E+01	0.57162E+00	0.23068E+01	0.10000E-19	0.23068E+01	0.57162E+00
CTRSOAS	32.9020	-87.2500	160	74	06/22/2013 20:00	06/22/2013 20:59	0.28050E+01	0.55810E+00	0.28050E+01	0.10000E-19	0.28050E+01	0.55810E+00
CTRSOAS	32.9020	-87.2500	160	74	06/22/2013 21:00	06/22/2013 21:59	0.30470E+01	0.55540E+00	0.30470E+01	0.10000E-19	0.30470E+01	0.55540E+00
CTRSOAS	32.9020	-87.2500	160	74	06/22/2013 22:00	06/22/2013 22:59	0.33741E+01	0.57518E+00	0.33741E+01	0.10000E-19	0.33741E+01	0.57518E+00
CTRSOAS	32.9020	-87.2500	160	74	06/22/2013 23:00	06/22/2013 23:59	0.39331E+01	0.67273E+00	0.39331E+01	0.10000E-19	0.39331E+01	0.67273E+00
CTRSOAS	32.9020	-87.2500	160	74	06/23/2013 00:00	06/23/2013 00:59	0.18280E+01	0.89341E+00	0.18280E+01	0.10000E-19	0.18280E+01	0.89341E+00
CTRSOAS	32.9020	-87.2500	160	74	06/23/2013 01:00	06/23/2013 01:59	0.44664E+01	0.11152E+01	0.44664E+01	0.10000E-19	0.44664E+01	0.11152E+01
CTRSOAS	32.9020	-87.2500	160	74	06/23/2013 02:00	06/23/2013 02:59	0.48896E+01	0.12407E+01	0.48896E+01	0.10000E-19	0.48896E+01	0.12407E+01
CTRSOAS	32.9020	-87.2500	160	74	06/23/2013 03:00	06/23/2013 03:59	0.36735E+01	0.12640E+01	0.36735E+01	0.10000E-19	0.36735E+01	0.12640E+01
CTRSOAS	32.9020	-87.2500	160	74	06/23/2013 04:00	06/23/2013 04:59	0.54067E+01	0.12336E+01	0.54067E+01	0.10000E-19	0.54067E+01	0.12336E+01
CTRSOAS	32.9020	-87.2500	160	74	06/23/2013 05:00	06/23/2013 05:59	0.38229E+01	0.12641E+01	0.38229E+01	0.10000E-19	0.38229E+01	0.12641E+01
CTRSOAS	32.9020	-87.2500	160	74	06/23/2013 06:00	06/23/2013 06:59	0.49548E+01	0.14920E+01	0.49548E+01	0.10000E-19	0.49548E+01	0.14920E+01
CTRSOAS	32.9020	-87.2500	160	74	06/23/2013 07:00	06/23/2013 07:59	0.44938E+01	0.17014E+01	0.44938E+01	0.10000E-19	0.44938E+01	0.17014E+01
CTRSOAS	32.9020	-87.2500	160	74	06/23/2013 08:00	06/23/2013 08:59	0.47097E+01	0.17416E+01	0.47097E+01	0.10000E-19	0.47097E+01	0.17416E+01
CTRSOAS	32.9020	-87.2500	160	74	06/23/2013 09:00	06/23/2013 09:59	0.40237E+01	0.16745E+01	0.40237E+01	0.10000E-19	0.40237E+01	0.16745E+01
CTRSOAS	32.9020	-87.2500	160	74	06/23/2013 10:00	06/23/2013 10:59	0.78267E+01	0.18974E+01	0.78267E+01	0.10000E-19	0.78267E+01	0.18974E+01
CTRSOAS	32.9020	-87.2500	160	74	06/23/2013 11:00	06/23/2013 11:59	0.12851E+02	0.22072E+01	0.12851E+02	0.10000E-19	0.12851E+02	0.22072E+01
CTRSOAS	32.9020	-87.2500	160	74	06/23/2013 12:00	06/23/2013 12:59	0.12378E+02	0.18974E+01	0.12378E+02	0.10000E-19	0.12378E+02	0.18974E+01
CTRSOAS	32.9020	-87.2500	160	74	06/23/2013 13:00	06/23/2013 13:59	0.11646E+02	0.16096E+01	0.11646E+02	0.10000E-19	0.11646E+02	0.16096E+01
CTRSOAS	32.9020	-87.2500	160	74	06/23/2013 14:00	06/23/2013 14:59	0.58264E+01	0.15128E+01	0.58264E+01	0.10000E-19	0.58264E+01	0.15128E+01
CTRSOAS	32.9020	-87.2500	160	74	06/23/2013 15:00	06/23/2013 15:59	0.66422E+01	0.13226E+01	0.66422E+01	0.10000E-19	0.66422E+01	0.13226E+01
CTRSOAS	32.9020	-87.2500	160	74	06/23/2013 16:00	06/23/2013 16:59	0.63861E+01	0.12118E+01	0.63861E+01	0.10000E-19	0.63861E+01	0.12118E+01
CTRSOAS	32.9020	-87.2500	160	74	06/23/2013 17:00	06/23/2013 17:59	0.74609E+01	0.10548E+01	0.74609E+01	0.10000E-19	0.74609E+01	0.10548E+01
CTRSOAS	32.9020	-87.2500	160	74	06/23/2013 18:00	06/23/2013 18:59	0.35371E+01	0.95152E+00	0.35371E+01	0.10000E-19	0.35371E+01	0.95152E+00
CTRSOAS	32.9020	-87.2500	160	74	06/23/2013 19:00	06/23/2013 19:59	-999	0.90151E+00	-999	0.10000E-19	-999	0.90151E+00
CTRSOAS	32.9020	-87.2500	160	74	06/23/2013 20:00	06/23/2013 20:59	-999	0.87896E+00	-999	0.10000E-19	-999	0.87896E+00
CTRSOAS	32.9020	-87.2500	160	74	06/23/2013 21:00	06/23/2013 21:59	-999	0.79557E+00	-999	0.10000E-19	-999	0.79557E+00
CTRSOAS	32.9020	-87.2500	160	74	06/23/2013 22:00	06/23/2013 22:59	-999	0.76190E+00	-999	0.10000E-19	-999	0.76190E+00
CTRSOAS	32.9020	-87.2500	160	74	06/23/2013 23:00	06/23/2013 23:59	-999	0.83877E+00	-999	0.10000E-19	-999	0.83877E+00
CTRSOAS	32.9020	-87.2500	160	74	06/24/2013 00:00	06/24/2013 00:59	0.25189E+01	0.93914E+00	0.25189E+01	0.10000E-19	0.25189E+01	0.93914E+00
CTRSOAS	32.9020	-87.2500	160	74	06/24/2013 01:00	06/24/2013 01:59	0.30617E+01	0.10382E+01	0.30617E+01	0.10000E-19	0.30617E+01	0.10382E+01
CTRSOAS	32.9020	-87.2500	160	74	06/24/2013 02:00	06/24/2013 02:59	0.36487E+01	0.11745E+01	0.36487E+01	0.10000E-19	0.36487E+01	0.11745E+01
CTRSOAS	32.9020	-87.2500	160	74	06/24/2013 03:00	06/24/2013 03:59	0.29337E+01	0.12958E+01	0.29337E+01	0.10000E-19	0.29337E+01	0.12958E+01
CTRSOAS	32.9020	-87.2500	160	74	06/24/2013 04:00	06/24/2013 04:59	0.64644E+01	0.13869E+01	0.64644E+01	0.10000E-19	0.64644E+01	0.13869E+01
CTRSOAS	32.9020	-87.2500	160	74	06/24/2013 05:00	06/24/2013 05:59	-999	0.16518E+01	-999	0.10000E-19	-999	0.16518E+01
CTRSOAS	32.9020	-87.2500	160	74	06/24/2013 06:00	06/24/2013 06:59	-999	0.24468E+01	-999	0.10000E-19	-999	0.24468E+01
CTRSOAS	32.9020	-87.2500	160	74	06/24/2013 07:00	06/24/2013 07:59	-999	0.29978E+01	-999	0.10000E-19	-999	0.29978E+01
CTRSOAS	32.9020	-87.2500	160	74	06/24/2013 08:00	06/24/2013 08:59	-999	0.24460E+01	-999	0.10000E-19	-999	0.24460E+01
CTRSOAS	32.9020	-87.2500	160	74	06/24/2013 09:00	06/24/2013 09:59	-999	0.17629E+01	-999	0.10000E-19	-999	0.17629E+01
CTRSOAS	32.9020	-87.2500	160	74	06/24/2013 10:00	06/24/2013 10:59	-999	0.22861E+01	-999	0.10000E-19	-999	0.22861E+01
CTRSOAS	32.9020	-87.2500	160	74	06/24/2013 11:00	06/24/2013 11:59	-999	0.23959E+01	-999	0.10000E-19	-999	0.23959E+01
CTRSOAS	32.9020	-87.2500	160	74	06/24/2013 12:00	06/24/2013 12:59	-999	0.33115E+01	-999	0.10000E-19	-999	0.33115E+01
CTRSOAS	32.9020	-87.2500	160	74	06/24/2013 13:00	06/24/2013 13:59	-999	0.36765E+01	-999	0.10000E-19	-999	0.36765E+01
CTRSOAS	32.9020	-87.2500	160	74	06/24/2013 14:00	06/24/2013 14:59	-999	0.15721E+01	-999	0.10000E-19	-999	0.15721E+01
CTRSOAS	32.9020	-87.2500	160	74	06/24/2013 15:00	06/24/2013 15:59	0.73773E+01	0.12786E+01	0.73773E+01	0.10000E-19	0.73773E+01	0.12786E+01
CTRSOAS	32.9020	-87.2500	160	74	06/24/2013 16:00	06/24/2013 16:59	-999	0.79536E+00	-999	0.10000E-19	-999	0.79536E+00
CTRSOAS	32.9020	-87.2500	160	74	06/24/2013 17:00	06/24/2013 17:59	-999	0.51197E+00	-999	0.10000E-19	-999	0.51197E+00
CTRSOAS	32.9020	-87.2500	160	74	06/24/2013 18:00	06/24/2013 18:59	0.55495E+01	0.51200E+00	0.55495E+01	0.10000E-19	0.55495E+01	0.51200E+00
CTRSOAS	32.9020	-87.2500	160	74	06/24/2013 19:00	06/24/2013 19:59	0.37744E+01	0.45928E+00	0.37744E+01	0.10000E-19	0.37744E+01	0.45928E+00
CTRSOAS	32.9020	-87.2500	160	74	06/24/2013 20:00	06/24/2013 20:59	0.47828E+01	0.46009E+00	0.47828E+01	0.10000E-19	0.47828E+01	0.46009E+00
CTRSOAS	32.9020	-87.2500	160	74	06/24/2013 21:00	06/24/2013 21:59	0.38492E+01	0.41901E+00	0.38492E+01	0.10000E-19	0.38492E+01	0.41901E+00
CTRSOAS	32.9020	-87.2500	160	74	06/24/2013 22:00	06/24/2013 22:59	0.45310E+01	0.24015E+00	0.45310E+01	0.10000E-19	0.45310E+01	0.24015E+00
CTRSOAS	32.9020	-87.2500	160	74	06/24/2013 23:00	06/24/2013 23:59	0.28093E+01	0.19309E+00	0.28093E+01	0.10000E-19	0.28093E+01	0.19309E+00
CTRSOAS	32.9020	-87.2500	160	74	06/25/2013 00:00	06/25/2013 00:59	0.34057E+01	0.30082E+00	0.34057E+01	0.10000E-19	0.34057E+01	0.30082E+00
CTRSOAS	32.9020	-87.2500	160	74	06/25/2013 01:00	06/25/2013 01:59	0.32814E+01	0.44687E+00	0.32814E+01	0.10000E-19	0.32814E+01	0.44687E+00
CTRSOAS	32.9020	-87.2500	160	74	06/25/2013 02:00	06/25/2013 02:59	0.29683E+01	0.38441E+00	0.29683E+01	0.10000E-19	0.29683E+01	0.38441E+00
CTRSOAS	32.9020	-87.2500	160	74	06/25/2013 03:00	06/25/2013 03:59	0.45832E+01	0.45662E+00	0.45832E+01	0.10000E-19	0.45832E+01	0.45662E+00
CTRSOAS	32.9020	-87.2500	160	74	06/25/2013 04:00	06/25/2013 04:59	0.35575E+01	0.55376E+00	0.35575E+01	0.10000E-19	0.35575E+01	0.55376E+00
CTRSOAS	32.9020	-87.2500	160	74	06/25/2013 05:00	06/25/2013 05:59	0.41003E+01	0.49798E+00	0.41003E+01	0.10000E-19	0.41003E+01	0.49798E+00
CTRSOAS	32.9020	-87.2500	160	74	06/25/2013 06:00	06/25/2013 06:59	0.34134E+01	0.46234E+00	0.34134E+01	0.10000E-19	0.34134E+01	0.46234E+00
CTRSOAS	32.9020	-87.2500	160	74	06/25/2013 07:00	06/25/2013 07:59	0.32107E+01	0.45847E+00	0.32107E+01	0.10000E-19	0.32107E+01	0.45847E+00
CTRSOAS	32.9020	-87.2500	160	74	06/25/2013 08:00	06/25/2013 08:59	0.59458E+01	0.47367E+00	0.59458E+01	0.10000E-19	0.59458E+01	0.47367E+00
CTRSOAS	32.9020	-87.2500	160	74	06/25/2013 09:00	06/25/2013 09:59	0.20497E+01	0.49077E+00	0.20497E+01	0.10000E-19	0.20497E+01	0.49077E+00
CTRSOAS	32.9020	-87.2500	160	74	06/25/2013 10:00	06/25/2013 10:59	0.23828E+01	0.50563E+00	0.23828E+01	0.10000E-19	0.23828E+01	0.50563E+00
CTRSOAS	32.9020	-87.2500	160	74	06/25/2013 11:00	06/25/2013 11:59	0.25905E+01	0.53810E+00	0.25905E+01	0.10000E-19	0.25905E+01	0.53810E+00
CTRSOAS	32.9020	-87.2500	160	74	06/25/2013 12:00	06/25/2013 12:59	0.43429E+01	0.52420E+00	0.43429E+01	0.10000E-19	0.43429E+01	0.52420E+00
CTRSOAS	32.9020	-87.2500	160	74	06/25/2013 13:00	06/25/2013 13:59	0.58338E+01	0.46733E+00	0.58338E+01	0.10000E-19	0.58338E+01	0.46733E+00
CTRSOAS	32.9020	-87.2500	160	74	06/25/2013 14:00	06/25/2013 14:59	0.57958E+01	0.71899E+00	0.57958E+01	0.10000E-19	0.57958E+01	0.71899E+00
CTRSOAS	32.9020	-87.2500	160	74	06/25/2013 15:00	06/25/2013 15:59	0.39663E+01	0.71993E+00	0.39663E+01	0.10000E-19	0.39663E+01	0.71993E+00
CTRSOAS	32.9020	-87.2500	160	74	06/25/2013 16:00	06/25/2013 16:59	0.28650E+01	0.87514E+00	0.28650E+01	0.10000E-19	0.28650E+01	0.87514E+00
CTRSOAS	32.9020	-87.2500	160	74	06/25/2013 17:00	06/25/2013 17:59	0.34702E+01	0.71220E+00	0.34702E+01	0.10000E-19	0.34702E+01	0.71220E+00
CTRSOAS	32.9020	-87.2500	160	74	06/25/2013 18:00	06/25/2013 18:59	0.15586E+01	0.37877E+00	0.15586E+01	0.10000E-19	0.15586E+01	0.37877E+00
CTRSOAS	32.9020	-87.2500	160	74	06/25/2013 19:00	06/25/2013 19:59	0.19174E+01	0.17844E+00	0.19174E+01	0.10000E-19	0.19174E+01	0.17844E+00
CTRSOAS	32.9020	-87.2500	160	74	06/25/2013 20:00	06/25/2013 20:59	0.14303E+01	0.16371E+00	0.14303E+01	0.10000E-19	0.14303E+01	0.16371E+00
CTRSOAS	32.9020	-87.2500	160	74	06/25/2013 21:00	06/25/2013 21:59	0.37886E+01	0.13972E+00	0.37886E+01	0.10000E-19	0.37886E+01	0.13972E+00
CTRSOAS	32.9020	-87.2500	160	74	06/25/2013 22:00	06/25/2013 22:59	0.18644E+01	0.13777E+00	0.18644E+01	0.10000E-19	0.18644E+01	0.13777E+00
CTRSOAS	32.9020	-87.2500	160	74	06/25/2013 23:00	06/25/2013 23:59	0.26762E+01	0.24835E+00	0.26762E+01	0.10000E-19	0.26762E+01	0.24835E+00
CTRSOAS	32.9020	-87.2500	160	74	06/26/2013 00:00	06/26/2013 00:59	0.11233E+01	0.50487E+00	0.11233E+01	0.10000E-19	0.11233E+01	0.50487E+00
CTRSOAS	32.9020	-87.2500	160	74	06/26/2013 01:00	06/26/2013 01:59	0.30117E+01	0.63144E+00	0.30117E+01	0.10000E-19	0.30117E+01	0.63144E+00
CTRSOAS	32.9020	-87.2500	160	74	06/26/2013 02:00	06/26/2013 02:59	0.21128E+01	0.13011E+01	0.21128E+01	0.10000E-19	0.21128E+01	0.13011E+01
CTRSOAS	32.9020	-87.2500	160	74	06/26/2013 03:00	06/26/2013 03:59	0.35311E+01	0.19021E+01	0.35311E+01	0.10000E-19	0.35311E+01	0.19021E+01
CTRSOAS	32.9020	-87.2500	160	74	06/26/2013 04:00	06/26/2013 04:59	0.24141E+01	0.24241E+01	0.24141E+01	0.10000E-19	0.24141E+01	0.24241E+01
CTRSOAS	32.9020	-87.2500	160	74	06/26/2013 05:00	06/26/2013 05:59	0.45456E+01	0.36322E+01	0.45456E+01	0.10000E-19	0.45456E+01	0.36322E+01
CTRSOAS	32.9020	-87.2500	160	74	06/26/2013 06:00	06/26/2013 06:59	0.59881E+01	0.41448E+01	0.59881E+01	0.10000E-19	0.59881E+01	0.41448E+01
CTRSOAS	32.9020	-87.2500	160	74	06/26/2013 07:00	06/26/2013 07:59	0.74833E+01	0.44428E+00	0.74833E+01	0.10000E-19	0.74833E+01	0.44428E+00
CTRSOAS	32.9020	-87.2500	160	74	06/26/2013 08:00	06/26/2013 08:59	0.80621E+01	0.16097E+01	0.80621E+01	0.10000E-19	0.80621E+01	0.16097E+01
CTRSOAS	32.9020	-87.2500	160	74	06/26/2013 09:00	06/26/2013 09:59	0.10352E+02	0.29030E+01	0.10352E+02	0.10000E-19	0.10352E+02	0.29030E+01
CTRSOAS	32.9020	-87.2500	160	74	06/26/2013 10:00	06/26/2013 10:59	0.12293E+02	0.31995E+01	0.12293E+02	0.10000E-19	0.12293E+02	0.31995E+01
CTRSOAS	32.9020	-87.2500	160	74	06/26/2013 11:00	06/26/2013 11:59	0.17117E+02	0.40803E+01	0.17117E+02	0.10000E-19	0.17117E+02	0.40803E+01
CTRSOAS	32.9020	-87.2500	160	74	06/26/2013 12:00	06/26/2013 12:59	0.19397E+02	0.22573E+01	0.19397E+02	0.10000E-19	0.19397E+02	0.22573E+01
CTRSOAS	32.9020	-87.2500	160	74	06/26/2013 13:00	06/26/2013 13:59	0.15178E+02	0.19445E+01	0.15178E+02	0.10000E-19	0.15178E+02	0.19445E+01
CTRSOAS	32.9020	-87.2500	160	74	06/26/2013 14:00	06/26/2013 14:59	0.61450E+01	0.20666E+01	0.61450E+01	0.10000E-19	0.61450E+01	0.20666E+01
CTRSOAS	32.9020	-87.2500	160	74	06/26/2013 15:00	06/26/2013 15:59	0.51960E+01	0.31399E+01	0.51960E+01	0.10000E-19	0.51960E+01	0.31399E+01
CTRSOAS	32.9020	-87.2500	160	74	06/26/2013 16:00	06/26/2013 16:59	0.55440E+01	0.30812E+01	0.55440E+01	0.10000E-19	0.55440E+01	0.30812E+01
CTRSOAS	32.9020	-87.2500	160	74	06/26/2013 17:00	06/26/2013 17:59	0.43342E+01	0.27246E+01	0.43342E+01	0.10000E-19	0.43342E+01	0.27246E+01
CTRSOAS	32.9020	-87.2500	160	74	06/26/2013 18:00	06/26/2013 18:59	0.23325E+01	0.30254E+01	0.23325E+01	0.10000E-19	0.23325E+01	0.30254E+01
CTRSOAS	32.9020	-87.2500	160	74	06/26/2013 19:00	06/26/2013 19:59	-999	0.28873E+01	-999	0.10000E-19	-999	0.28873E+01
CTRSOAS	32.9020	-87.2500	160	74	06/26/2013 20:00	06/26/2013 20:59	0.73862E+01	0.25469E+01	0.73862E+01	0.10000E-19	0.73862E+01	0.25469E+01
CTRSOAS	32.9020	-87.2500	160	74	06/26/2013 21:00	06/26/2013 21:59	0.25546E+01	0.18871E+01	0.25546E+01	0.10000E-19	0.25546E+01	0.18871E+01
CTRSOAS	32.9020	-87.2500	160	74	06/26/2013 22:00	06/26/2013 22:59	0.32177E+01	0.10273E+01	0.32177E+01	0.10000E-19	0.32177E+01	0.10273E+01
CTRSOAS	32.9020	-87.2500	160	74	06/26/2013 23:00	06/26/2013 23:59	0.27267E+01	0.85707E+00	0.27267E+01	0.10000E-19	0.27267E+01	0.85707E+00
CTRSOAS	32.9020	-87.2500	160	74	06/27/2013 00:00	06/27/2013 00:59	-999	0.98724E+00	-999	0.10000E-19	-999	0.98724E+00
CTRSOAS	32.9020	-87.2500	160	74	06/27/2013 01:00	06/27/2013 01:59	-999	0.11270E+01	-999	0.10000E-19	-999	0.11270E+01
CTRSOAS	32.9020	-87.2500	160	74	06/27/2013 02:00	06/27/2013 02:59	-999	0.11563E+01	-999	0.10000E-19	-999	0.11563E+01
CTRSOAS	32.9020	-87.2500	160	74	06/27/2013 03:00	06/27/2013 03:59	-999	0.11126E+01	-999	0.10000E-19	-999	0.11126E+01
CTRSOAS	32.9020	-87.2500	160	74	06/27/2013 04:00	06/27/2013 04:59	-999	0.31549E+01	-999	0.10000E-19	-999	0.31549E+01
CTRSOAS	32.9020	-87.2500	160	74	06/27/2013 05:00	06/27/2013 05:59	-999	0.59626E+01	-999	0.10000E-19	-999	0.59626E+01
CTRSOAS	32.9020	-87.2500	160	74	06/27/2013 06:00	06/27/2013 06:59	-999	0.13783E+02	-999	0.10000E-19	-999	0.13783E+02
CTRSOAS	32.9020	-87.2500	160	74	06/27/2013 07:00	06/27/2013 07:59	-999	0.10983E+02	-999	0.10000E-19	-999	0.10983E+02
CTRSOAS	32.9020	-87.2500	160	74	06/27/2013 08:00	06/27/2013 08:59	-999	0.11047E+02	-999	0.10000E-19	-999	0.11047E+02
CTRSOAS	32.9020	-87.2500	160	74	06/27/2013 09:00	06/27/2013 09:59	-999	0.36489E+01	-999	0.10000E-19	-999	0.36489E+01
CTRSOAS	32.9020	-87.2500	160	74	06/27/2013 10:00	06/27/2013 10:59	-999	0.29458E+01	-999	0.10000E-19	-999	0.29458E+01
CTRSOAS	32.9020	-87.2500	160	74	06/27/2013 11:00	06/27/2013 11:59	-999	0.30611E+01	-999	0.10000E-19	-999	0.30611E+01
CTRSOAS	32.9020	-87.2500	160	74	06/27/2013 12:00	06/27/2013 12:59	-999	0.28605E+01	-999	0.10000E-19	-999	0.28605E+01
CTRSOAS	32.9020	-87.2500	160	74	06/27/2013 13:00	06/27/2013 13:59	-999	0.18102E+01	-999	0.10000E-19	-999	0.18102E+01
CTRSOAS	32.9020	-87.2500	160	74	06/27/2013 14:00	06/27/2013 14:59	-999	0.17742E+01	-999	0.10000E-19	-999	0.17742E+01
CTRSOAS	32.9020	-87.2500	160	74	06/27/2013 15:00	06/27/2013 15:59	-999	0.11994E+01	-999	0.10000E-19	-999	0.11994E+01
CTRSOAS	32.9020	-87.2500	160	74	06/27/2013 16:00	06/27/2013 16:59	-999	0.55037E+00	-999	0.10000E-19	-999	0.55037E+00
CTRSOAS	32.9020	-87.2500	160	74	06/27/2013 17:00	06/27/2013 17:59	-999	0.53914E+00	-999	0.10000E-19	-999	0.53914E+00
CTRSOAS	32.9020	-87.2500	160	74	06/27/2013 18:00	06/27/2013 18:59	-999	0.46592E+00	-999	0.10000E-19	-999	0.46592E+00
CTRSOAS	32.9020	-87.2500	160	74	06/27/2013 19:00	06/27/2013 19:59	-999	0.41045E+00	-999	0.10000E-19	-999	0.41045E+00
CTRSOAS	32.9020	-87.2500	160	74	06/27/2013 20:00	06/27/2013 20:59	-999	0.41048E+00	-999	0.10000E-19	-999	0.41048E+00
CTRSOAS	32.9020	-87.2500	160	74	06/27/2013 21:00	06/27/2013 21:59	-999	0.46081E+00	-999	0.10000E-19	-999	0.46081E+00
CTRSOAS	32.9020	-87.2500	160	74	06/27/2013 22:00	06/27/2013 22:59	-999	0.54132E+00	-999	0.10000E-19	-999	0.54132E+00
CTRSOAS	32.9020	-87.2500	160	74	06/27/2013 23:00	06/27/2013 23:59	-999	0.64741E+00	-999	0.10000E-19	-999	0.64741E+00
CTRSOAS	32.9020	-87.2500	160	74	06/28/2013 00:00	06/28/2013 00:59	-999	0.70719E+00	-999	0.10000E-19	-999	0.70719E+00
CTRSOAS	32.9020	-87.2500	160	74	06/28/2013 01:00	06/28/2013 01:59	-999	0.72967E+00	-999	0.10000E-19	-999	0.72967E+00
CTRSOAS	32.9020	-87.2500	160	74	06/28/2013 02:00	06/28/2013 02:59	-999	0.14078E+01	-999	0.10000E-19	-999	0.14078E+01
CTRSOAS	32.9020	-87.2500	160	74	06/28/2013 03:00	06/28/2013 03:59	-999	0.23211E+01	-999	0.10000E-19	-999	0.23211E+01
CTRSOAS	32.9020	-87.2500	160	74	06/28/2013 04:00	06/28/2013 04:59	-999	0.22822E+01	-999	0.10000E-19	-999	0.22822E+01
CTRSOAS	32.9020	-87.2500	160	74	06/28/2013 05:00	06/28/2013 05:59	-999	0.17487E+01	-999	0.10000E-19	-999	0.17487E+01
CTRSOAS	32.9020	-87.2500	160	74	06/28/2013 06:00	06/28/2013 06:59	-999	0.17346E+01	-999	0.10000E-19	-999	0.17346E+01
CTRSOAS	32.9020	-87.2500	160	74	06/28/2013 07:00	06/28/2013 07:59	-999	0.18637E+01	-999	0.10000E-19	-999	0.18637E+01
CTRSOAS	32.9020	-87.2500	160	74	06/28/2013 08:00	06/28/2013 08:59	-999	0.19195E+01	-999	0.10000E-19	-999	0.19195E+01
CTRSOAS	32.9020	-87.2500	160	74	06/28/2013 09:00	06/28/2013 09:59	-999	0.19305E+01	-999	0.10000E-19	-999	0.19305E+01
CTRSOAS	32.9020	-87.2500	160	74	06/28/2013 10:00	06/28/2013 10:59	-999	0.19057E+01	-999	0.10000E-19	-999	0.19057E+01
CTRSOAS	32.9020	-87.2500	160	74	06/28/2013 11:00	06/28/2013 11:59	-999	0.16901E+01	-999	0.10000E-19	-999	0.16901E+01
CTRSOAS	32.9020	-87.2500	160	74	06/28/2013 12:00	06/28/2013 12:59	-999	0.12429E+01	-999	0.10000E-19	-999	0.12429E+01
CTRSOAS	32.9020	-87.2500	160	74	06/28/2013 13:00	06/28/2013 13:59	-999	0.93664E+00	-999	0.10000E-19	-999	0.93664E+00
CTRSOAS	32.9020	-87.2500	160	74	06/28/2013 14:00	06/28/2013 14:59	-999	0.75865E+00	-999	0.10000E-19	-999	0.75865E+00
CTRSOAS	32.9020	-87.2500	160	74	06/28/2013 15:00	06/28/2013 15:59	-999	0.56282E+00	-999	0.10000E-19	-999	0.56282E+00
CTRSOAS	32.9020	-87.2500	160	74	06/28/2013 16:00	06/28/2013 16:59	-999	0.60183E+00	-999	0.10000E-19	-999	0.60183E+00
CTRSOAS	32.9020	-87.2500	160	74	06/28/2013 17:00	06/28/2013 17:59	-999	0.56603E+00	-999	0.10000E-19	-999	0.56603E+00
CTRSOAS	32.9020	-87.2500	160	74	06/28/2013 18:00	06/28/2013 18:59	-999	0.44202E+00	-999	0.10000E-19	-999	0.44202E+00
CTRSOAS	32.9020	-87.2500	160	74	06/28/2013 19:00	06/28/2013 19:59	-999	0.38936E+00	-999	0.10000E-19	-999	0.38936E+00
CTRSOAS	32.9020	-87.2500	160	74	06/28/2013 20:00	06/28/2013 20:59	-999	0.41810E+00	-999	0.10000E-19	-999	0.41810E+00
CTRSOAS	32.9020	-87.2500	160	74	06/28/2013 21:00	06/28/2013 21:59	-999	0.49517E+00	-999	0.10000E-19	-999	0.49517E+00
CTRSOAS	32.9020	-87.2500	160	74	06/28/2013 22:00	06/28/2013 22:59	-999	0.58960E+00	-999	0.10000E-19	-999	0.58960E+00
CTRSOAS	32.9020	-87.2500	160	74	06/28/2013 23:00	06/28/2013 23:59	-999	0.77197E+00	-999	0.10000E-19	-999	0.77197E+00
CTRSOAS	32.9020	-87.2500	160	74	06/29/2013 00:00	06/29/2013 00:59	-999	0.10655E+01	-999	0.10000E-19	-999	0.10655E+01
CTRSOAS	32.9020	-87.2500	160	74	06/29/2013 01:00	06/29/2013 01:59	-999	0.21865E+01	-999	0.10000E-19	-999	0.21865E+01
CTRSOAS	32.9020	-87.2500	160	74	06/29/2013 02:00	06/29/2013 02:59	-999	0.35248E+01	-999	0.10000E-19	-999	0.35248E+01
CTRSOAS	32.9020	-87.2500	160	74	06/29/2013 03:00	06/29/2013 03:59	-999	0.39802E+01	-999	0.10000E-19	-999	0.39802E+01
CTRSOAS	32.9020	-87.2500	160	74	06/29/2013 04:00	06/29/2013 04:59	-999	0.36160E+01	-999	0.10000E-19	-999	0.36160E+01
CTRSOAS	32.9020	-87.2500	160	74	06/29/2013 05:00	06/29/2013 05:59	-999	0.66385E+01	-999	0.10000E-19	-999	0.66385E+01
CTRSOAS	32.9020	-87.2500	160	74	06/29/2013 06:00	06/29/2013 06:59	-999	0.92979E+01	-999	0.10000E-19	-999	0.92979E+01
CTRSOAS	32.9020	-87.2500	160	74	06/29/2013 07:00	06/29/2013 07:59	-999	0.10464E+02	-999	0.10000E-19	-999	0.10464E+02
CTRSOAS	32.9020	-87.2500	160	74	06/29/2013 08:00	06/29/2013 08:59	-999	0.99203E+01	-999	0.10000E-19	-999	0.99203E+01
CTRSOAS	32.9020	-87.2500	160	74	06/29/2013 09:00	06/29/2013 09:59	-999	0.62009E+01	-999	0.10000E-19	-999	0.62009E+01
CTRSOAS	32.9020	-87.2500	160	74	06/29/2013 10:00	06/29/2013 10:59	-999	0.44203E+01	-999	0.10000E-19	-999	0.44203E+01
CTRSOAS	32.9020	-87.2500	160	74	06/29/2013 11:00	06/29/2013 11:59	-999	0.52359E+01	-999	0.10000E-19	-999	0.52359E+01
CTRSOAS	32.9020	-87.2500	160	74	06/29/2013 12:00	06/29/2013 12:59	-999	0.32944E+01	-999	0.10000E-19	-999	0.32944E+01
CTRSOAS	32.9020	-87.2500	160	74	06/29/2013 13:00	06/29/2013 13:59	-999	0.96268E+00	-999	0.10000E-19	-999	0.96268E+00
CTRSOAS	32.9020	-87.2500	160	74	06/29/2013 14:00	06/29/2013 14:59	-999	0.59400E+00	-999	0.10000E-19	-999	0.59400E+00
CTRSOAS	32.9020	-87.2500	160	74	06/29/2013 15:00	06/29/2013 15:59	-999	0.47863E+00	-999	0.10000E-19	-999	0.47863E+00
CTRSOAS	32.9020	-87.2500	160	74	06/29/2013 16:00	06/29/2013 16:59	-999	0.47971E+00	-999	0.10000E-19	-999	0.47971E+00
CTRSOAS	32.9020	-87.2500	160	74	06/29/2013 17:00	06/29/2013 17:59	-999	0.52209E+00	-999	0.10000E-19	-999	0.52209E+00
CTRSOAS	32.9020	-87.2500	160	74	06/29/2013 18:00	06/29/2013 18:59	-999	0.56919E+00	-999	0.10000E-19	-999	0.56919E+00
CTRSOAS	32.9020	-87.2500	160	74	06/29/2013 19:00	06/29/2013 19:59	-999	0.59624E+00	-999	0.10000E-19	-999	0.59624E+00
CTRSOAS	32.9020	-87.2500	160	74	06/29/2013 20:00	06/29/2013 20:59	-999	0.57298E+00	-999	0.10000E-19	-999	0.57298E+00
CTRSOAS	32.9020	-87.2500	160	74	06/29/2013 21:00	06/29/2013 21:59	-999	0.46747E+00	-999	0.10000E-19	-999	0.46747E+00
CTRSOAS	32.9020	-87.2500	160	74	06/29/2013 22:00	06/29/2013 22:59	-999	0.38572E+00	-999	0.10000E-19	-999	0.38572E+00
CTRSOAS	32.9020	-87.2500	160	74	06/29/2013 23:00	06/29/2013 23:59	-999	0.42491E+00	-999	0.10000E-19	-999	0.42491E+00
CTRSOAS	32.9020	-87.2500	160	74	06/30/2013 00:00	06/30/2013 00:59	-999	0.50841E+00	-999	0.10000E-19	-999	0.50841E+00
CTRSOAS	32.9020	-87.2500	160	74	06/30/2013 01:00	06/30/2013 01:59	-999	0.50238E+00	-999	0.10000E-19	-999	0.50238E+00
CTRSOAS	32.9020	-87.2500	160	74	06/30/2013 02:00	06/30/2013 02:59	-999	0.45479E+00	-999	0.10000E-19	-999	0.45479E+00
CTRSOAS	32.9020	-87.2500	160	74	06/30/2013 03:00	06/30/2013 03:59	-999	0.44644E+00	-999	0.10000E-19	-999	0.44644E+00
CTRSOAS	32.9020	-87.2500	160	74	06/30/2013 04:00	06/30/2013 04:59	-999	0.40445E+00	-999	0.10000E-19	-999	0.40445E+00
CTRSOAS	32.9020	-87.2500	160	74	06/30/2013 05:00	06/30/2013 05:59	-999	0.40423E+00	-999	0.10000E-19	-999	0.40423E+00
CTRSOAS	32.9020	-87.2500	160	74	06/30/2013 06:00	06/30/2013 06:59	-999	0.41385E+00	-999	0.10000E-19	-999	0.41385E+00
CTRSOAS	32.9020	-87.2500	160	74	06/30/2013 07:00	06/30/2013 07:59	-999	0.42532E+00	-999	0.10000E-19	-999	0.42532E+00
CTRSOAS	32.9020	-87.2500	160	74	06/30/2013 08:00	06/30/2013 08:59	-999	0.44064E+00	-999	0.10000E-19	-999	0.44064E+00
CTRSOAS	32.9020	-87.2500	160	74	06/30/2013 09:00	06/30/2013 09:59	-999	0.46838E+00	-999	0.10000E-19	-999	0.46838E+00
CTRSOAS	32.9020	-87.2500	160	74	06/30/2013 10:00	06/30/2013 10:59	-999	0.53840E+00	-999	0.10000E-19	-999	0.53840E+00
CTRSOAS	32.9020	-87.2500	160	74	06/30/2013 11:00	06/30/2013 11:59	-999	0.77561E+00	-999	0.10000E-19	-999	0.77561E+00
CTRSOAS	32.9020	-87.2500	160	74	06/30/2013 12:00	06/30/2013 12:59	-999	0.10701E+01	-999	0.10000E-19	-999	0.10701E+01
CTRSOAS	32.9020	-87.2500	160	74	06/30/2013 13:00	06/30/2013 13:59	-999	0.91270E+00	-999	0.10000E-19	-999	0.91270E+00
CTRSOAS	32.9020	-87.2500	160	74	06/30/2013 14:00	06/30/2013 14:59	-999	0.43447E+00	-999	0.10000E-19	-999	0.43447E+00
CTRSOAS	32.9020	-87.2500	160	74	06/30/2013 15:00	06/30/2013 15:59	-999	0.16102E+00	-999	0.10000E-19	-999	0.16102E+00
CTRSOAS	32.9020	-87.2500	160	74	06/30/2013 16:00	06/30/2013 16:59	-999	0.10165E+00	-999	0.10000E-19	-999	0.10165E+00
CTRSOAS	32.9020	-87.2500	160	74	06/30/2013 17:00	06/30/2013 17:59	-999	0.13478E+00	-999	0.10000E-19	-999	0.13478E+00
CTRSOAS	32.9020	-87.2500	160	74	06/30/2013 18:00	06/30/2013 18:59	-999	0.15401E+00	-999	0.10000E-19	-999	0.15401E+00
CTRSOAS	32.9020	-87.2500	160	74	06/30/2013 19:00	06/30/2013 19:59	-999	0.18430E+00	-999	0.10000E-19	-999	0.18430E+00
CTRSOAS	32.9020	-87.2500	160	74	06/30/2013 20:00	06/30/2013 20:59	-999	0.23942E+00	-999	0.10000E-19	-999	0.23942E+00
CTRSOAS	32.9020	-87.2500	160	74	06/30/2013 21:00	06/30/2013 21:59	-999	0.29586E+00	-999	0.10000E-19	-999	0.29586E+00
CTRSOAS	32.9020	-87.2500	160	74	06/30/2013 22:00	06/30/2013 22:59	-999	0.39496E+00	-999	0.10000E-19	-999	0.39496E+00
CTRSOAS	32.9020	-87.2500	160	74	06/30/2013 23:00	06/30/2013 23:59	-999	0.52110E+00	-999	0.10000E-19	-999	0.52110E+00
