# Supplementary material for: On the implications of aerosol liquid water and phase separation for organic aerosol mass
Source: Atmos Chem Phys. Author manuscript; Available in PMC 2018 Aug 22. (PMC6104851; doi:10.5194/acp-17-343-2017)
Supplement: Supp [file NIHMS982683-supplement-Supp.zip › acpdata/figure11/S-A09_SOASsvdma_20130715_R0-Waterdata.OUT.0616act.csv]

Observed values read from file:/work/MOD3DEV/has/southeast/obs_data/sitecmp_obs/ctr/S-A09_SOASsvdma_20130715_R0-Waterdata.csv
Modeled values read from file:/work/MOD3DEV/has/southeast/soas2013/postprocessing/20160606set/output/CCTM_saprc07tic_0616act_isoprene.aconc.06
SiteId	Latitude	Longitude	Column	Row	Time On	Time Off	AH2OJ	AH2OJ	AORGH2OJ	AORGH2OJ	AH2OTOTJ	AH2OTOTJ
	(deg)	(deg)			(MM/DD/YYYY hh:mm)	(MM/DD/YYYY hh:mm)	ug/m3	ug/m3	ug/m3	ug/m3	ug/m3	ug/m3
							Observed	Modeled	Observed	Modeled	Observed	Modeled
CTRSOAS	32.9020	-87.2500	160	74	06/03/2013 00:00	06/03/2013 00:59	0.22900E+00	0.21815E+01	0.22900E+00	0.93816E+00	0.22900E+00	0.31196E+01
CTRSOAS	32.9020	-87.2500	160	74	06/03/2013 01:00	06/03/2013 01:59	0.67460E+00	0.23487E+01	0.67460E+00	0.16112E+01	0.67460E+00	0.39598E+01
CTRSOAS	32.9020	-87.2500	160	74	06/03/2013 02:00	06/03/2013 02:59	0.82220E+00	0.33362E+01	0.82220E+00	0.33713E+01	0.82220E+00	0.67076E+01
CTRSOAS	32.9020	-87.2500	160	74	06/03/2013 03:00	06/03/2013 03:59	0.73290E+00	0.41567E+01	0.73290E+00	0.64242E+01	0.73290E+00	0.10581E+02
CTRSOAS	32.9020	-87.2500	160	74	06/03/2013 04:00	06/03/2013 04:59	0.10272E+01	0.35108E+01	0.10272E+01	0.10870E+02	0.10272E+01	0.14381E+02
CTRSOAS	32.9020	-87.2500	160	74	06/03/2013 05:00	06/03/2013 05:59	0.99640E+00	0.24805E+01	0.99640E+00	0.18641E+02	0.99640E+00	0.21122E+02
CTRSOAS	32.9020	-87.2500	160	74	06/03/2013 06:00	06/03/2013 06:59	0.62200E+00	0.22403E+01	0.62200E+00	0.27171E+02	0.62200E+00	0.29411E+02
CTRSOAS	32.9020	-87.2500	160	74	06/03/2013 07:00	06/03/2013 07:59	0.44560E+00	0.25274E+01	0.44560E+00	0.22440E+02	0.44560E+00	0.24967E+02
CTRSOAS	32.9020	-87.2500	160	74	06/03/2013 08:00	06/03/2013 08:59	0.23480E+00	0.29222E+01	0.23480E+00	0.10055E+02	0.23480E+00	0.12977E+02
CTRSOAS	32.9020	-87.2500	160	74	06/03/2013 09:00	06/03/2013 09:59	0.11643E+01	0.18609E+01	0.11643E+01	0.57879E+01	0.11643E+01	0.76488E+01
CTRSOAS	32.9020	-87.2500	160	74	06/03/2013 10:00	06/03/2013 10:59	0.11822E+01	0.15732E+01	0.11822E+01	0.43337E+01	0.11822E+01	0.59069E+01
CTRSOAS	32.9020	-87.2500	160	74	06/03/2013 11:00	06/03/2013 11:59	0.21413E+01	0.16568E+01	0.21413E+01	0.30832E+01	0.21413E+01	0.47400E+01
CTRSOAS	32.9020	-87.2500	160	74	06/03/2013 12:00	06/03/2013 12:59	0.27093E+01	0.13292E+01	0.27093E+01	0.16001E+01	0.27093E+01	0.29292E+01
CTRSOAS	32.9020	-87.2500	160	74	06/03/2013 13:00	06/03/2013 13:59	0.16487E+01	0.10341E+01	0.16487E+01	0.91891E+00	0.16487E+01	0.19530E+01
CTRSOAS	32.9020	-87.2500	160	74	06/03/2013 14:00	06/03/2013 14:59	-999	0.99837E+00	-999	0.91142E+00	-999	0.19098E+01
CTRSOAS	32.9020	-87.2500	160	74	06/03/2013 15:00	06/03/2013 15:59	0.56080E+00	0.10257E+01	0.56080E+00	0.91962E+00	0.56080E+00	0.19453E+01
CTRSOAS	32.9020	-87.2500	160	74	06/03/2013 16:00	06/03/2013 16:59	0.75970E+00	0.10257E+01	0.75970E+00	0.88585E+00	0.75970E+00	0.19115E+01
CTRSOAS	32.9020	-87.2500	160	74	06/03/2013 17:00	06/03/2013 17:59	0.16546E+01	0.81525E+00	0.16546E+01	0.63212E+00	0.16546E+01	0.14474E+01
CTRSOAS	32.9020	-87.2500	160	74	06/03/2013 18:00	06/03/2013 18:59	0.15891E+01	0.69773E+00	0.15891E+01	0.49390E+00	0.15891E+01	0.11916E+01
CTRSOAS	32.9020	-87.2500	160	74	06/03/2013 19:00	06/03/2013 19:59	0.13070E+01	0.64633E+00	0.13070E+01	0.37409E+00	0.13070E+01	0.10204E+01
CTRSOAS	32.9020	-87.2500	160	74	06/03/2013 20:00	06/03/2013 20:59	0.17826E+01	0.61103E+00	0.17826E+01	0.32715E+00	0.17826E+01	0.93818E+00
CTRSOAS	32.9020	-87.2500	160	74	06/03/2013 21:00	06/03/2013 21:59	0.27140E+01	0.59569E+00	0.27140E+01	0.33644E+00	0.27140E+01	0.93213E+00
CTRSOAS	32.9020	-87.2500	160	74	06/03/2013 22:00	06/03/2013 22:59	0.18984E+01	0.63818E+00	0.18984E+01	0.37763E+00	0.18984E+01	0.10158E+01
CTRSOAS	32.9020	-87.2500	160	74	06/03/2013 23:00	06/03/2013 23:59	0.15096E+01	0.72991E+00	0.15096E+01	0.46245E+00	0.15096E+01	0.11924E+01
CTRSOAS	32.9020	-87.2500	160	74	06/04/2013 00:00	06/04/2013 00:59	0.88450E+00	0.10144E+01	0.88450E+00	0.70413E+00	0.88450E+00	0.17185E+01
CTRSOAS	32.9020	-87.2500	160	74	06/04/2013 01:00	06/04/2013 01:59	0.28227E+01	0.16450E+01	0.28227E+01	0.12905E+01	0.28227E+01	0.29355E+01
CTRSOAS	32.9020	-87.2500	160	74	06/04/2013 02:00	06/04/2013 02:59	0.93770E+00	0.31016E+01	0.93770E+00	0.19577E+01	0.93770E+00	0.50593E+01
CTRSOAS	32.9020	-87.2500	160	74	06/04/2013 03:00	06/04/2013 03:59	0.31011E+01	0.41446E+01	0.31011E+01	0.18292E+01	0.31011E+01	0.59737E+01
CTRSOAS	32.9020	-87.2500	160	74	06/04/2013 04:00	06/04/2013 04:59	0.32217E+01	0.34784E+01	0.32217E+01	0.11075E+01	0.32217E+01	0.45859E+01
CTRSOAS	32.9020	-87.2500	160	74	06/04/2013 05:00	06/04/2013 05:59	0.28705E+01	0.30382E+01	0.28705E+01	0.68851E+00	0.28705E+01	0.37267E+01
CTRSOAS	32.9020	-87.2500	160	74	06/04/2013 06:00	06/04/2013 06:59	0.37272E+01	0.33480E+01	0.37272E+01	0.64068E+00	0.37272E+01	0.39886E+01
CTRSOAS	32.9020	-87.2500	160	74	06/04/2013 07:00	06/04/2013 07:59	0.38742E+01	0.37552E+01	0.38742E+01	0.68337E+00	0.38742E+01	0.44386E+01
CTRSOAS	32.9020	-87.2500	160	74	06/04/2013 08:00	06/04/2013 08:59	0.45824E+01	0.37999E+01	0.45824E+01	0.68414E+00	0.45824E+01	0.44841E+01
CTRSOAS	32.9020	-87.2500	160	74	06/04/2013 09:00	06/04/2013 09:59	0.64026E+01	0.38920E+01	0.64026E+01	0.70128E+00	0.64026E+01	0.45933E+01
CTRSOAS	32.9020	-87.2500	160	74	06/04/2013 10:00	06/04/2013 10:59	0.57705E+01	0.39411E+01	0.57705E+01	0.77274E+00	0.57705E+01	0.47138E+01
CTRSOAS	32.9020	-87.2500	160	74	06/04/2013 11:00	06/04/2013 11:59	0.55588E+01	0.39899E+01	0.55588E+01	0.89287E+00	0.55588E+01	0.48828E+01
CTRSOAS	32.9020	-87.2500	160	74	06/04/2013 12:00	06/04/2013 12:59	0.74544E+01	0.37332E+01	0.74544E+01	0.10268E+01	0.74544E+01	0.47600E+01
CTRSOAS	32.9020	-87.2500	160	74	06/04/2013 13:00	06/04/2013 13:59	0.52903E+01	0.36698E+01	0.52903E+01	0.13186E+01	0.52903E+01	0.49884E+01
CTRSOAS	32.9020	-87.2500	160	74	06/04/2013 14:00	06/04/2013 14:59	-999	0.37967E+01	-999	0.16507E+01	-999	0.54474E+01
CTRSOAS	32.9020	-87.2500	160	74	06/04/2013 15:00	06/04/2013 15:59	0.46335E+01	0.31901E+01	0.46335E+01	0.17539E+01	0.46335E+01	0.49440E+01
CTRSOAS	32.9020	-87.2500	160	74	06/04/2013 16:00	06/04/2013 16:59	0.83366E+01	0.19968E+01	0.83366E+01	0.15610E+01	0.83366E+01	0.35578E+01
CTRSOAS	32.9020	-87.2500	160	74	06/04/2013 17:00	06/04/2013 17:59	0.52242E+01	0.15091E+01	0.52242E+01	0.11785E+01	0.52242E+01	0.26876E+01
CTRSOAS	32.9020	-87.2500	160	74	06/04/2013 18:00	06/04/2013 18:59	-999	0.13572E+01	-999	0.96630E+00	-999	0.23235E+01
CTRSOAS	32.9020	-87.2500	160	74	06/04/2013 19:00	06/04/2013 19:59	-999	0.12317E+01	-999	0.99382E+00	-999	0.22255E+01
CTRSOAS	32.9020	-87.2500	160	74	06/04/2013 20:00	06/04/2013 20:59	-999	0.10215E+01	-999	0.97163E+00	-999	0.19931E+01
CTRSOAS	32.9020	-87.2500	160	74	06/04/2013 21:00	06/04/2013 21:59	0.26592E+01	0.95693E+00	0.26592E+01	0.97825E+00	0.26592E+01	0.19352E+01
CTRSOAS	32.9020	-87.2500	160	74	06/04/2013 22:00	06/04/2013 22:59	0.19408E+01	0.95849E+00	0.19408E+01	0.10768E+01	0.19408E+01	0.20353E+01
CTRSOAS	32.9020	-87.2500	160	74	06/04/2013 23:00	06/04/2013 23:59	0.36302E+01	0.10392E+01	0.36302E+01	0.13078E+01	0.36302E+01	0.23470E+01
CTRSOAS	32.9020	-87.2500	160	74	06/05/2013 00:00	06/05/2013 00:59	0.41656E+01	0.12904E+01	0.41656E+01	0.16260E+01	0.41656E+01	0.29164E+01
CTRSOAS	32.9020	-87.2500	160	74	06/05/2013 01:00	06/05/2013 01:59	0.24445E+01	0.14447E+01	0.24445E+01	0.18038E+01	0.24445E+01	0.32485E+01
CTRSOAS	32.9020	-87.2500	160	74	06/05/2013 02:00	06/05/2013 02:59	0.39701E+01	0.15008E+01	0.39701E+01	0.19490E+01	0.39701E+01	0.34498E+01
CTRSOAS	32.9020	-87.2500	160	74	06/05/2013 03:00	06/05/2013 03:59	0.44702E+01	0.15736E+01	0.44702E+01	0.24010E+01	0.44702E+01	0.39747E+01
CTRSOAS	32.9020	-87.2500	160	74	06/05/2013 04:00	06/05/2013 04:59	0.56320E+01	0.13396E+01	0.56320E+01	0.21787E+01	0.56320E+01	0.35183E+01
CTRSOAS	32.9020	-87.2500	160	74	06/05/2013 05:00	06/05/2013 05:59	0.60054E+01	0.80703E+00	0.60054E+01	0.83274E+00	0.60054E+01	0.16398E+01
CTRSOAS	32.9020	-87.2500	160	74	06/05/2013 06:00	06/05/2013 06:59	0.64151E+01	0.97896E+00	0.64151E+01	0.82028E+00	0.64151E+01	0.17992E+01
CTRSOAS	32.9020	-87.2500	160	74	06/05/2013 07:00	06/05/2013 07:59	0.47609E+01	0.20587E+01	0.47609E+01	0.23146E+01	0.47609E+01	0.43733E+01
CTRSOAS	32.9020	-87.2500	160	74	06/05/2013 08:00	06/05/2013 08:59	0.48135E+01	0.24640E+01	0.48135E+01	0.51335E+01	0.48135E+01	0.75975E+01
CTRSOAS	32.9020	-87.2500	160	74	06/05/2013 09:00	06/05/2013 09:59	0.25085E+01	0.17825E+01	0.25085E+01	0.83126E+01	0.25085E+01	0.10095E+02
CTRSOAS	32.9020	-87.2500	160	74	06/05/2013 10:00	06/05/2013 10:59	0.46349E+01	0.16245E+01	0.46349E+01	0.14478E+02	0.46349E+01	0.16103E+02
CTRSOAS	32.9020	-87.2500	160	74	06/05/2013 11:00	06/05/2013 11:59	0.49349E+01	0.21312E+01	0.49349E+01	0.13383E+02	0.49349E+01	0.15514E+02
CTRSOAS	32.9020	-87.2500	160	74	06/05/2013 12:00	06/05/2013 12:59	0.40173E+01	0.35831E+01	0.40173E+01	0.11695E+01	0.40173E+01	0.47526E+01
CTRSOAS	32.9020	-87.2500	160	74	06/05/2013 13:00	06/05/2013 13:59	0.44461E+01	0.21086E+01	0.44461E+01	0.42471E+00	0.44461E+01	0.25333E+01
CTRSOAS	32.9020	-87.2500	160	74	06/05/2013 14:00	06/05/2013 14:59	0.46359E+01	0.93754E+00	0.46359E+01	0.21553E+00	0.46359E+01	0.11531E+01
CTRSOAS	32.9020	-87.2500	160	74	06/05/2013 15:00	06/05/2013 15:59	0.23254E+01	0.55567E+00	0.23254E+01	0.10654E+00	0.23254E+01	0.66221E+00
CTRSOAS	32.9020	-87.2500	160	74	06/05/2013 16:00	06/05/2013 16:59	0.78140E+00	0.43568E+00	0.78140E+00	0.61605E-01	0.78140E+00	0.49729E+00
CTRSOAS	32.9020	-87.2500	160	74	06/05/2013 17:00	06/05/2013 17:59	0.11950E+01	0.33709E+00	0.11950E+01	0.53348E-01	0.11950E+01	0.39044E+00
CTRSOAS	32.9020	-87.2500	160	74	06/05/2013 18:00	06/05/2013 18:59	0.51330E+00	0.24748E+00	0.51330E+00	0.46801E-01	0.51330E+00	0.29429E+00
CTRSOAS	32.9020	-87.2500	160	74	06/05/2013 19:00	06/05/2013 19:59	0.45520E+00	0.20617E+00	0.45520E+00	0.49623E-01	0.45520E+00	0.25579E+00
CTRSOAS	32.9020	-87.2500	160	74	06/05/2013 20:00	06/05/2013 20:59	0.23110E+00	0.22813E+00	0.23110E+00	0.54728E-01	0.23110E+00	0.28286E+00
CTRSOAS	32.9020	-87.2500	160	74	06/05/2013 21:00	06/05/2013 21:59	0.65490E+00	0.22962E+00	0.65490E+00	0.47151E-01	0.65490E+00	0.27677E+00
CTRSOAS	32.9020	-87.2500	160	74	06/05/2013 22:00	06/05/2013 22:59	0.52900E+00	0.25159E+00	0.52900E+00	0.53752E-01	0.52900E+00	0.30534E+00
CTRSOAS	32.9020	-87.2500	160	74	06/05/2013 23:00	06/05/2013 23:59	0.43860E+00	0.34984E+00	0.43860E+00	0.10172E+00	0.43860E+00	0.45156E+00
CTRSOAS	32.9020	-87.2500	160	74	06/06/2013 00:00	06/06/2013 00:59	0.59240E+00	0.43017E+00	0.59240E+00	0.15645E+00	0.59240E+00	0.58662E+00
CTRSOAS	32.9020	-87.2500	160	74	06/06/2013 01:00	06/06/2013 01:59	0.81270E+00	0.39268E+00	0.81270E+00	0.14444E+00	0.81270E+00	0.53712E+00
CTRSOAS	32.9020	-87.2500	160	74	06/06/2013 02:00	06/06/2013 02:59	0.11397E+01	0.38256E+00	0.11397E+01	0.14891E+00	0.11397E+01	0.53147E+00
CTRSOAS	32.9020	-87.2500	160	74	06/06/2013 03:00	06/06/2013 03:59	0.60760E+00	0.43904E+00	0.60760E+00	0.21117E+00	0.60760E+00	0.65021E+00
CTRSOAS	32.9020	-87.2500	160	74	06/06/2013 04:00	06/06/2013 04:59	0.10672E+01	0.52644E+00	0.10672E+01	0.33203E+00	0.10672E+01	0.85847E+00
CTRSOAS	32.9020	-87.2500	160	74	06/06/2013 05:00	06/06/2013 05:59	0.44950E+00	0.64135E+00	0.44950E+00	0.52456E+00	0.44950E+00	0.11659E+01
CTRSOAS	32.9020	-87.2500	160	74	06/06/2013 06:00	06/06/2013 06:59	0.38900E+00	0.77176E+00	0.38900E+00	0.80170E+00	0.38900E+00	0.15735E+01
CTRSOAS	32.9020	-87.2500	160	74	06/06/2013 07:00	06/06/2013 07:59	0.23110E+00	0.85899E+00	0.23110E+00	0.11009E+01	0.23110E+00	0.19599E+01
CTRSOAS	32.9020	-87.2500	160	74	06/06/2013 08:00	06/06/2013 08:59	0.13989E+01	0.80407E+00	0.13989E+01	0.12216E+01	0.13989E+01	0.20257E+01
CTRSOAS	32.9020	-87.2500	160	74	06/06/2013 09:00	06/06/2013 09:59	0.59320E+00	0.79820E+00	0.59320E+00	0.10870E+01	0.59320E+00	0.18852E+01
CTRSOAS	32.9020	-87.2500	160	74	06/06/2013 10:00	06/06/2013 10:59	0.12311E+01	0.10119E+01	0.12311E+01	0.14442E+01	0.12311E+01	0.24561E+01
CTRSOAS	32.9020	-87.2500	160	74	06/06/2013 11:00	06/06/2013 11:59	0.69100E+00	0.14260E+01	0.69100E+00	0.21239E+01	0.69100E+00	0.35499E+01
CTRSOAS	32.9020	-87.2500	160	74	06/06/2013 12:00	06/06/2013 12:59	0.18111E+01	0.12376E+01	0.18111E+01	0.18734E+01	0.18111E+01	0.31110E+01
CTRSOAS	32.9020	-87.2500	160	74	06/06/2013 13:00	06/06/2013 13:59	0.13367E+01	0.95744E+00	0.13367E+01	0.10844E+01	0.13367E+01	0.20418E+01
CTRSOAS	32.9020	-87.2500	160	74	06/06/2013 14:00	06/06/2013 14:59	0.17642E+01	0.85627E+00	0.17642E+01	0.66143E+00	0.17642E+01	0.15177E+01
CTRSOAS	32.9020	-87.2500	160	74	06/06/2013 15:00	06/06/2013 15:59	0.96270E+00	0.95516E+00	0.96270E+00	0.57541E+00	0.96270E+00	0.15306E+01
CTRSOAS	32.9020	-87.2500	160	74	06/06/2013 16:00	06/06/2013 16:59	0.43170E+00	0.11891E+01	0.43170E+00	0.61240E+00	0.43170E+00	0.18016E+01
CTRSOAS	32.9020	-87.2500	160	74	06/06/2013 17:00	06/06/2013 17:59	0.29788E+01	0.12840E+01	0.29788E+01	0.66933E+00	0.29788E+01	0.19534E+01
CTRSOAS	32.9020	-87.2500	160	74	06/06/2013 18:00	06/06/2013 18:59	0.11517E+01	0.11817E+01	0.11517E+01	0.63275E+00	0.11517E+01	0.18144E+01
CTRSOAS	32.9020	-87.2500	160	74	06/06/2013 19:00	06/06/2013 19:59	0.20588E+01	0.92330E+00	0.20588E+01	0.55166E+00	0.20588E+01	0.14750E+01
CTRSOAS	32.9020	-87.2500	160	74	06/06/2013 20:00	06/06/2013 20:59	0.15768E+01	0.64757E+00	0.15768E+01	0.43982E+00	0.15768E+01	0.10874E+01
CTRSOAS	32.9020	-87.2500	160	74	06/06/2013 21:00	06/06/2013 21:59	0.39740E+00	0.67296E+00	0.39740E+00	0.48869E+00	0.39740E+00	0.11617E+01
CTRSOAS	32.9020	-87.2500	160	74	06/06/2013 22:00	06/06/2013 22:59	0.15562E+01	0.10355E+01	0.15562E+01	0.84679E+00	0.15562E+01	0.18823E+01
CTRSOAS	32.9020	-87.2500	160	74	06/06/2013 23:00	06/06/2013 23:59	0.43478E+01	0.11600E+01	0.43478E+01	0.10496E+01	0.43478E+01	0.22096E+01
CTRSOAS	32.9020	-87.2500	160	74	06/07/2013 00:00	06/07/2013 00:59	0.47112E+01	0.11694E+01	0.47112E+01	0.11286E+01	0.47112E+01	0.22980E+01
CTRSOAS	32.9020	-87.2500	160	74	06/07/2013 01:00	06/07/2013 01:59	0.83170E+00	0.12036E+01	0.83170E+00	0.14154E+01	0.83170E+00	0.26190E+01
CTRSOAS	32.9020	-87.2500	160	74	06/07/2013 02:00	06/07/2013 02:59	0.49370E+00	0.14100E+01	0.49370E+00	0.25955E+01	0.49370E+00	0.40055E+01
CTRSOAS	32.9020	-87.2500	160	74	06/07/2013 03:00	06/07/2013 03:59	0.69520E+00	0.16992E+01	0.69520E+00	0.33147E+01	0.69520E+00	0.50139E+01
CTRSOAS	32.9020	-87.2500	160	74	06/07/2013 04:00	06/07/2013 04:59	0.14105E+01	0.22996E+01	0.14105E+01	0.33339E+01	0.14105E+01	0.56335E+01
CTRSOAS	32.9020	-87.2500	160	74	06/07/2013 05:00	06/07/2013 05:59	0.57710E+00	0.18222E+01	0.57710E+00	0.34386E+01	0.57710E+00	0.52608E+01
CTRSOAS	32.9020	-87.2500	160	74	06/07/2013 06:00	06/07/2013 06:59	0.23988E+01	0.18488E+01	0.23988E+01	0.66359E+01	0.23988E+01	0.84848E+01
CTRSOAS	32.9020	-87.2500	160	74	06/07/2013 07:00	06/07/2013 07:59	0.23906E+01	0.24820E+01	0.23906E+01	0.23619E+02	0.23906E+01	0.26101E+02
CTRSOAS	32.9020	-87.2500	160	74	06/07/2013 08:00	06/07/2013 08:59	0.28627E+01	0.38408E+01	0.28627E+01	0.38836E+02	0.28627E+01	0.42677E+02
CTRSOAS	32.9020	-87.2500	160	74	06/07/2013 09:00	06/07/2013 09:59	0.19484E+01	0.70079E+01	0.19484E+01	0.47929E+02	0.19484E+01	0.54937E+02
CTRSOAS	32.9020	-87.2500	160	74	06/07/2013 10:00	06/07/2013 10:59	0.32396E+01	0.79365E+01	0.32396E+01	0.52833E+02	0.32396E+01	0.60769E+02
CTRSOAS	32.9020	-87.2500	160	74	06/07/2013 11:00	06/07/2013 11:59	0.42273E+01	0.83507E+01	0.42273E+01	0.55457E+02	0.42273E+01	0.63807E+02
CTRSOAS	32.9020	-87.2500	160	74	06/07/2013 12:00	06/07/2013 12:59	0.41054E+01	0.10478E+02	0.41054E+01	0.52864E+02	0.41054E+01	0.63343E+02
CTRSOAS	32.9020	-87.2500	160	74	06/07/2013 13:00	06/07/2013 13:59	0.55041E+01	0.10353E+02	0.55041E+01	0.21470E+02	0.55041E+01	0.31823E+02
CTRSOAS	32.9020	-87.2500	160	74	06/07/2013 14:00	06/07/2013 14:59	0.27617E+01	0.76141E+01	0.27617E+01	0.93341E+01	0.27617E+01	0.16948E+02
CTRSOAS	32.9020	-87.2500	160	74	06/07/2013 15:00	06/07/2013 15:59	0.68351E+01	0.40598E+01	0.68351E+01	0.37642E+01	0.68351E+01	0.78240E+01
CTRSOAS	32.9020	-87.2500	160	74	06/07/2013 16:00	06/07/2013 16:59	0.35407E+01	0.22465E+01	0.35407E+01	0.13595E+01	0.35407E+01	0.36060E+01
CTRSOAS	32.9020	-87.2500	160	74	06/07/2013 17:00	06/07/2013 17:59	0.52870E+00	0.18532E+01	0.52870E+00	0.82440E+00	0.52870E+00	0.26776E+01
CTRSOAS	32.9020	-87.2500	160	74	06/07/2013 18:00	06/07/2013 18:59	0.15200E+01	0.16748E+01	0.15200E+01	0.71793E+00	0.15200E+01	0.23928E+01
CTRSOAS	32.9020	-87.2500	160	74	06/07/2013 19:00	06/07/2013 19:59	0.54701E+01	0.13570E+01	0.54701E+01	0.57159E+00	0.54701E+01	0.19285E+01
CTRSOAS	32.9020	-87.2500	160	74	06/07/2013 20:00	06/07/2013 20:59	0.79443E+01	0.10615E+01	0.79443E+01	0.46675E+00	0.79443E+01	0.15283E+01
CTRSOAS	32.9020	-87.2500	160	74	06/07/2013 21:00	06/07/2013 21:59	0.68431E+01	0.10394E+01	0.68431E+01	0.52507E+00	0.68431E+01	0.15645E+01
CTRSOAS	32.9020	-87.2500	160	74	06/07/2013 22:00	06/07/2013 22:59	0.79122E+01	0.11018E+01	0.79122E+01	0.65399E+00	0.79122E+01	0.17558E+01
CTRSOAS	32.9020	-87.2500	160	74	06/07/2013 23:00	06/07/2013 23:59	0.53850E+01	0.13367E+01	0.53850E+01	0.10017E+01	0.53850E+01	0.23384E+01
CTRSOAS	32.9020	-87.2500	160	74	06/08/2013 00:00	06/08/2013 00:59	0.57643E+01	0.19547E+01	0.57643E+01	0.15965E+01	0.57643E+01	0.35513E+01
CTRSOAS	32.9020	-87.2500	160	74	06/08/2013 01:00	06/08/2013 01:59	-999	0.71143E+01	-999	0.39520E+01	-999	0.11066E+02
CTRSOAS	32.9020	-87.2500	160	74	06/08/2013 02:00	06/08/2013 02:59	0.49481E+01	0.14018E+02	0.49481E+01	0.10903E+02	0.49481E+01	0.24921E+02
CTRSOAS	32.9020	-87.2500	160	74	06/08/2013 03:00	06/08/2013 03:59	0.43729E+01	0.16311E+02	0.43729E+01	0.22932E+02	0.43729E+01	0.39243E+02
CTRSOAS	32.9020	-87.2500	160	74	06/08/2013 04:00	06/08/2013 04:59	0.47466E+01	0.13838E+02	0.47466E+01	0.43718E+02	0.47466E+01	0.57556E+02
CTRSOAS	32.9020	-87.2500	160	74	06/08/2013 05:00	06/08/2013 05:59	0.55798E+01	0.10662E+02	0.55798E+01	0.53332E+02	0.55798E+01	0.63994E+02
CTRSOAS	32.9020	-87.2500	160	74	06/08/2013 06:00	06/08/2013 06:59	0.74223E+01	0.10719E+02	0.74223E+01	0.38063E+02	0.74223E+01	0.48782E+02
CTRSOAS	32.9020	-87.2500	160	74	06/08/2013 07:00	06/08/2013 07:59	0.75291E+01	0.14409E+02	0.75291E+01	0.27955E+02	0.75291E+01	0.42365E+02
CTRSOAS	32.9020	-87.2500	160	74	06/08/2013 08:00	06/08/2013 08:59	0.30178E+01	0.19529E+02	0.30178E+01	0.27404E+02	0.30178E+01	0.46933E+02
CTRSOAS	32.9020	-87.2500	160	74	06/08/2013 09:00	06/08/2013 09:59	0.53660E+01	0.20745E+02	0.53660E+01	0.35147E+02	0.53660E+01	0.55892E+02
CTRSOAS	32.9020	-87.2500	160	74	06/08/2013 10:00	06/08/2013 10:59	0.52810E+01	0.20669E+02	0.52810E+01	0.60230E+02	0.52810E+01	0.80900E+02
CTRSOAS	32.9020	-87.2500	160	74	06/08/2013 11:00	06/08/2013 11:59	0.48096E+01	0.20144E+02	0.48096E+01	0.61027E+02	0.48096E+01	0.81171E+02
CTRSOAS	32.9020	-87.2500	160	74	06/08/2013 12:00	06/08/2013 12:59	0.68332E+01	0.26806E+02	0.68332E+01	0.20807E+02	0.68332E+01	0.47614E+02
CTRSOAS	32.9020	-87.2500	160	74	06/08/2013 13:00	06/08/2013 13:59	0.14440E+02	0.25994E+02	0.14440E+02	0.10172E+02	0.14440E+02	0.36166E+02
CTRSOAS	32.9020	-87.2500	160	74	06/08/2013 14:00	06/08/2013 14:59	0.11101E+02	0.19222E+02	0.11101E+02	0.62901E+01	0.11101E+02	0.25512E+02
CTRSOAS	32.9020	-87.2500	160	74	06/08/2013 15:00	06/08/2013 15:59	0.98818E+01	0.11178E+02	0.98818E+01	0.29567E+01	0.98818E+01	0.14135E+02
CTRSOAS	32.9020	-87.2500	160	74	06/08/2013 16:00	06/08/2013 16:59	0.59007E+01	0.52230E+01	0.59007E+01	0.10008E+01	0.59007E+01	0.62238E+01
CTRSOAS	32.9020	-87.2500	160	74	06/08/2013 17:00	06/08/2013 17:59	0.11343E+02	0.32875E+01	0.11343E+02	0.46809E+00	0.11343E+02	0.37556E+01
CTRSOAS	32.9020	-87.2500	160	74	06/08/2013 18:00	06/08/2013 18:59	0.51854E+01	0.25377E+01	0.51854E+01	0.35723E+00	0.51854E+01	0.28949E+01
CTRSOAS	32.9020	-87.2500	160	74	06/08/2013 19:00	06/08/2013 19:59	0.73633E+01	0.22172E+01	0.73633E+01	0.37773E+00	0.73633E+01	0.25950E+01
CTRSOAS	32.9020	-87.2500	160	74	06/08/2013 20:00	06/08/2013 20:59	0.64257E+01	0.20633E+01	0.64257E+01	0.45055E+00	0.64257E+01	0.25138E+01
CTRSOAS	32.9020	-87.2500	160	74	06/08/2013 21:00	06/08/2013 21:59	0.11026E+02	0.19394E+01	0.11026E+02	0.54229E+00	0.11026E+02	0.24817E+01
CTRSOAS	32.9020	-87.2500	160	74	06/08/2013 22:00	06/08/2013 22:59	0.48370E+01	0.21328E+01	0.48370E+01	0.75269E+00	0.48370E+01	0.28854E+01
CTRSOAS	32.9020	-87.2500	160	74	06/08/2013 23:00	06/08/2013 23:59	0.70625E+01	0.21296E+01	0.70625E+01	0.12520E+01	0.70625E+01	0.33815E+01
CTRSOAS	32.9020	-87.2500	160	74	06/09/2013 00:00	06/09/2013 00:59	0.85678E+01	0.23091E+01	0.85678E+01	0.18450E+01	0.85678E+01	0.41540E+01
CTRSOAS	32.9020	-87.2500	160	74	06/09/2013 01:00	06/09/2013 01:59	0.11336E+02	0.24930E+01	0.11336E+02	0.21839E+01	0.11336E+02	0.46769E+01
CTRSOAS	32.9020	-87.2500	160	74	06/09/2013 02:00	06/09/2013 02:59	0.78575E+01	0.26110E+01	0.78575E+01	0.25484E+01	0.78575E+01	0.51594E+01
CTRSOAS	32.9020	-87.2500	160	74	06/09/2013 03:00	06/09/2013 03:59	0.70040E+01	0.28572E+01	0.70040E+01	0.31051E+01	0.70040E+01	0.59623E+01
CTRSOAS	32.9020	-87.2500	160	74	06/09/2013 04:00	06/09/2013 04:59	0.92614E+01	0.33035E+01	0.92614E+01	0.39644E+01	0.92614E+01	0.72679E+01
CTRSOAS	32.9020	-87.2500	160	74	06/09/2013 05:00	06/09/2013 05:59	0.61597E+01	0.44841E+01	0.61597E+01	0.62772E+01	0.61597E+01	0.10761E+02
CTRSOAS	32.9020	-87.2500	160	74	06/09/2013 06:00	06/09/2013 06:59	0.41823E+01	0.65932E+01	0.41823E+01	0.81690E+01	0.41823E+01	0.14762E+02
CTRSOAS	32.9020	-87.2500	160	74	06/09/2013 07:00	06/09/2013 07:59	0.35187E+01	0.49590E+01	0.35187E+01	0.35626E+01	0.35187E+01	0.85216E+01
CTRSOAS	32.9020	-87.2500	160	74	06/09/2013 08:00	06/09/2013 08:59	0.55454E+01	0.28178E+01	0.55454E+01	0.18046E+01	0.55454E+01	0.46224E+01
CTRSOAS	32.9020	-87.2500	160	74	06/09/2013 09:00	06/09/2013 09:59	0.71829E+01	0.27659E+01	0.71829E+01	0.18866E+01	0.71829E+01	0.46525E+01
CTRSOAS	32.9020	-87.2500	160	74	06/09/2013 10:00	06/09/2013 10:59	0.41745E+01	0.32993E+01	0.41745E+01	0.25926E+01	0.41745E+01	0.58918E+01
CTRSOAS	32.9020	-87.2500	160	74	06/09/2013 11:00	06/09/2013 11:59	0.36901E+01	0.35822E+01	0.36901E+01	0.31465E+01	0.36901E+01	0.67287E+01
CTRSOAS	32.9020	-87.2500	160	74	06/09/2013 12:00	06/09/2013 12:59	0.48565E+01	0.23399E+01	0.48565E+01	0.18635E+01	0.48565E+01	0.42034E+01
CTRSOAS	32.9020	-87.2500	160	74	06/09/2013 13:00	06/09/2013 13:59	0.32019E+01	0.14448E+01	0.32019E+01	0.34375E+00	0.32019E+01	0.17886E+01
CTRSOAS	32.9020	-87.2500	160	74	06/09/2013 14:00	06/09/2013 14:59	0.29080E+00	0.98501E+00	0.29080E+00	0.14313E+00	0.29080E+00	0.11281E+01
CTRSOAS	32.9020	-87.2500	160	74	06/09/2013 15:00	06/09/2013 15:59	0.12628E+01	0.57846E+00	0.12628E+01	0.10790E+00	0.12628E+01	0.68636E+00
CTRSOAS	32.9020	-87.2500	160	74	06/09/2013 16:00	06/09/2013 16:59	0.16320E+00	0.37354E+00	0.16320E+00	0.70375E-01	0.16320E+00	0.44391E+00
CTRSOAS	32.9020	-87.2500	160	74	06/09/2013 17:00	06/09/2013 17:59	0.49860E+00	0.35451E+00	0.49860E+00	0.53663E-01	0.49860E+00	0.40818E+00
CTRSOAS	32.9020	-87.2500	160	74	06/09/2013 18:00	06/09/2013 18:59	-999	0.30993E+00	-999	0.34352E-01	-999	0.34428E+00
CTRSOAS	32.9020	-87.2500	160	74	06/09/2013 19:00	06/09/2013 19:59	0.10518E+01	0.31259E+00	0.10518E+01	0.54967E-01	0.10518E+01	0.36756E+00
CTRSOAS	32.9020	-87.2500	160	74	06/09/2013 20:00	06/09/2013 20:59	-999	0.29890E+00	-999	0.12646E+00	-999	0.42536E+00
CTRSOAS	32.9020	-87.2500	160	74	06/09/2013 21:00	06/09/2013 21:59	0.12635E+01	0.33587E+00	0.12635E+01	0.16140E+00	0.12635E+01	0.49727E+00
CTRSOAS	32.9020	-87.2500	160	74	06/09/2013 22:00	06/09/2013 22:59	0.56720E+00	0.84696E+00	0.56720E+00	0.19492E+00	0.56720E+00	0.10419E+01
CTRSOAS	32.9020	-87.2500	160	74	06/09/2013 23:00	06/09/2013 23:59	-999	0.11325E+01	-999	0.26528E+00	-999	0.13978E+01
CTRSOAS	32.9020	-87.2500	160	74	06/10/2013 00:00	06/10/2013 00:59	-999	0.11082E+01	-999	0.29294E+00	-999	0.14012E+01
CTRSOAS	32.9020	-87.2500	160	74	06/10/2013 01:00	06/10/2013 01:59	-999	0.12503E+01	-999	0.40127E+00	-999	0.16515E+01
CTRSOAS	32.9020	-87.2500	160	74	06/10/2013 02:00	06/10/2013 02:59	-999	0.18679E+01	-999	0.67964E+00	-999	0.25476E+01
CTRSOAS	32.9020	-87.2500	160	74	06/10/2013 03:00	06/10/2013 03:59	-999	0.50474E+01	-999	0.13353E+01	-999	0.63827E+01
CTRSOAS	32.9020	-87.2500	160	74	06/10/2013 04:00	06/10/2013 04:59	-999	0.84393E+01	-999	0.19058E+01	-999	0.10345E+02
CTRSOAS	32.9020	-87.2500	160	74	06/10/2013 05:00	06/10/2013 05:59	-999	0.85551E+01	-999	0.21534E+01	-999	0.10709E+02
CTRSOAS	32.9020	-87.2500	160	74	06/10/2013 06:00	06/10/2013 06:59	-999	0.75297E+01	-999	0.25941E+01	-999	0.10124E+02
CTRSOAS	32.9020	-87.2500	160	74	06/10/2013 07:00	06/10/2013 07:59	-999	0.59638E+01	-999	0.17483E+01	-999	0.77121E+01
CTRSOAS	32.9020	-87.2500	160	74	06/10/2013 08:00	06/10/2013 08:59	-999	0.64942E+01	-999	0.17756E+01	-999	0.82698E+01
CTRSOAS	32.9020	-87.2500	160	74	06/10/2013 09:00	06/10/2013 09:59	-999	0.78611E+01	-999	0.31295E+01	-999	0.10991E+02
CTRSOAS	32.9020	-87.2500	160	74	06/10/2013 10:00	06/10/2013 10:59	-999	0.48399E+01	-999	0.19806E+01	-999	0.68205E+01
CTRSOAS	32.9020	-87.2500	160	74	06/10/2013 11:00	06/10/2013 11:59	-999	0.17954E+01	-999	0.35442E+00	-999	0.21498E+01
CTRSOAS	32.9020	-87.2500	160	74	06/10/2013 12:00	06/10/2013 12:59	0.60034E+01	0.78958E+01	0.60034E+01	0.13165E+01	0.60034E+01	0.92123E+01
CTRSOAS	32.9020	-87.2500	160	74	06/10/2013 13:00	06/10/2013 13:59	-999	0.80846E+01	-999	0.17149E+01	-999	0.97995E+01
CTRSOAS	32.9020	-87.2500	160	74	06/10/2013 14:00	06/10/2013 14:59	0.69075E+01	0.48301E+01	0.69075E+01	0.12506E+01	0.69075E+01	0.60806E+01
CTRSOAS	32.9020	-87.2500	160	74	06/10/2013 15:00	06/10/2013 15:59	0.44116E+01	0.29175E+01	0.44116E+01	0.74368E+00	0.44116E+01	0.36612E+01
CTRSOAS	32.9020	-87.2500	160	74	06/10/2013 16:00	06/10/2013 16:59	0.36990E+01	0.17230E+01	0.36990E+01	0.54243E+00	0.36990E+01	0.22655E+01
CTRSOAS	32.9020	-87.2500	160	74	06/10/2013 17:00	06/10/2013 17:59	0.26719E+01	0.14883E+01	0.26719E+01	0.55196E+00	0.26719E+01	0.20402E+01
CTRSOAS	32.9020	-87.2500	160	74	06/10/2013 18:00	06/10/2013 18:59	0.31168E+01	0.21932E+01	0.31168E+01	0.66687E+00	0.31168E+01	0.28601E+01
CTRSOAS	32.9020	-87.2500	160	74	06/10/2013 19:00	06/10/2013 19:59	0.17481E+01	0.36574E+01	0.17481E+01	0.79363E+00	0.17481E+01	0.44510E+01
CTRSOAS	32.9020	-87.2500	160	74	06/10/2013 20:00	06/10/2013 20:59	0.43949E+01	0.41717E+01	0.43949E+01	0.80376E+00	0.43949E+01	0.49755E+01
CTRSOAS	32.9020	-87.2500	160	74	06/10/2013 21:00	06/10/2013 21:59	0.96800E+00	0.39380E+01	0.96800E+00	0.81761E+00	0.96800E+00	0.47556E+01
CTRSOAS	32.9020	-87.2500	160	74	06/10/2013 22:00	06/10/2013 22:59	0.34113E+01	0.35347E+01	0.34113E+01	0.12449E+01	0.34113E+01	0.47797E+01
CTRSOAS	32.9020	-87.2500	160	74	06/10/2013 23:00	06/10/2013 23:59	0.24641E+01	0.28462E+01	0.24641E+01	0.17969E+01	0.24641E+01	0.46431E+01
CTRSOAS	32.9020	-87.2500	160	74	06/11/2013 00:00	06/11/2013 00:59	0.10968E+01	0.26589E+01	0.10968E+01	0.20118E+01	0.10968E+01	0.46707E+01
CTRSOAS	32.9020	-87.2500	160	74	06/11/2013 01:00	06/11/2013 01:59	0.21581E+01	0.27718E+01	0.21581E+01	0.24597E+01	0.21581E+01	0.52315E+01
CTRSOAS	32.9020	-87.2500	160	74	06/11/2013 02:00	06/11/2013 02:59	0.17751E+01	0.32208E+01	0.17751E+01	0.32852E+01	0.17751E+01	0.65060E+01
CTRSOAS	32.9020	-87.2500	160	74	06/11/2013 03:00	06/11/2013 03:59	0.23146E+01	0.37758E+01	0.23146E+01	0.36397E+01	0.23146E+01	0.74155E+01
CTRSOAS	32.9020	-87.2500	160	74	06/11/2013 04:00	06/11/2013 04:59	0.21627E+01	0.33892E+01	0.21627E+01	0.32040E+01	0.21627E+01	0.65932E+01
CTRSOAS	32.9020	-87.2500	160	74	06/11/2013 05:00	06/11/2013 05:59	0.47747E+01	0.28014E+01	0.47747E+01	0.27477E+01	0.47747E+01	0.55491E+01
CTRSOAS	32.9020	-87.2500	160	74	06/11/2013 06:00	06/11/2013 06:59	-999	0.27356E+01	-999	0.29984E+01	-999	0.57340E+01
CTRSOAS	32.9020	-87.2500	160	74	06/11/2013 07:00	06/11/2013 07:59	-999	0.31814E+01	-999	0.39919E+01	-999	0.71733E+01
CTRSOAS	32.9020	-87.2500	160	74	06/11/2013 08:00	06/11/2013 08:59	-999	0.38463E+01	-999	0.57579E+01	-999	0.96042E+01
CTRSOAS	32.9020	-87.2500	160	74	06/11/2013 09:00	06/11/2013 09:59	-999	0.46394E+01	-999	0.74346E+01	-999	0.12074E+02
CTRSOAS	32.9020	-87.2500	160	74	06/11/2013 10:00	06/11/2013 10:59	-999	0.56948E+01	-999	0.84326E+01	-999	0.14127E+02
CTRSOAS	32.9020	-87.2500	160	74	06/11/2013 11:00	06/11/2013 11:59	-999	0.36993E+01	-999	0.64386E+01	-999	0.10138E+02
CTRSOAS	32.9020	-87.2500	160	74	06/11/2013 12:00	06/11/2013 12:59	-999	0.21479E+01	-999	0.36966E+01	-999	0.58444E+01
CTRSOAS	32.9020	-87.2500	160	74	06/11/2013 13:00	06/11/2013 13:59	-999	0.18137E+01	-999	0.27029E+01	-999	0.45166E+01
CTRSOAS	32.9020	-87.2500	160	74	06/11/2013 14:00	06/11/2013 14:59	-999	0.13947E+01	-999	0.16654E+01	-999	0.30601E+01
CTRSOAS	32.9020	-87.2500	160	74	06/11/2013 15:00	06/11/2013 15:59	0.36783E+01	0.11775E+01	0.36783E+01	0.11177E+01	0.36783E+01	0.22951E+01
CTRSOAS	32.9020	-87.2500	160	74	06/11/2013 16:00	06/11/2013 16:59	0.31719E+01	0.10723E+01	0.31719E+01	0.94236E+00	0.31719E+01	0.20147E+01
CTRSOAS	32.9020	-87.2500	160	74	06/11/2013 17:00	06/11/2013 17:59	0.32911E+01	0.97567E+00	0.32911E+01	0.83157E+00	0.32911E+01	0.18072E+01
CTRSOAS	32.9020	-87.2500	160	74	06/11/2013 18:00	06/11/2013 18:59	0.22845E+01	0.84109E+00	0.22845E+01	0.66598E+00	0.22845E+01	0.15071E+01
CTRSOAS	32.9020	-87.2500	160	74	06/11/2013 19:00	06/11/2013 19:59	0.36245E+01	0.69346E+00	0.36245E+01	0.50520E+00	0.36245E+01	0.11987E+01
CTRSOAS	32.9020	-87.2500	160	74	06/11/2013 20:00	06/11/2013 20:59	0.14587E+01	0.61846E+00	0.14587E+01	0.44711E+00	0.14587E+01	0.10656E+01
CTRSOAS	32.9020	-87.2500	160	74	06/11/2013 21:00	06/11/2013 21:59	0.12221E+01	0.60568E+00	0.12221E+01	0.46385E+00	0.12221E+01	0.10695E+01
CTRSOAS	32.9020	-87.2500	160	74	06/11/2013 22:00	06/11/2013 22:59	0.26299E+01	0.65138E+00	0.26299E+01	0.53750E+00	0.26299E+01	0.11889E+01
CTRSOAS	32.9020	-87.2500	160	74	06/11/2013 23:00	06/11/2013 23:59	0.10189E+01	0.78905E+00	0.10189E+01	0.74891E+00	0.10189E+01	0.15380E+01
CTRSOAS	32.9020	-87.2500	160	74	06/12/2013 00:00	06/12/2013 00:59	0.11129E+01	0.99845E+00	0.11129E+01	0.11518E+01	0.11129E+01	0.21502E+01
CTRSOAS	32.9020	-87.2500	160	74	06/12/2013 01:00	06/12/2013 01:59	0.32723E+01	0.11800E+01	0.32723E+01	0.16733E+01	0.32723E+01	0.28533E+01
CTRSOAS	32.9020	-87.2500	160	74	06/12/2013 02:00	06/12/2013 02:59	0.18437E+01	0.13893E+01	0.18437E+01	0.25931E+01	0.18437E+01	0.39825E+01
CTRSOAS	32.9020	-87.2500	160	74	06/12/2013 03:00	06/12/2013 03:59	0.21485E+01	0.17033E+01	0.21485E+01	0.36707E+01	0.21485E+01	0.53739E+01
CTRSOAS	32.9020	-87.2500	160	74	06/12/2013 04:00	06/12/2013 04:59	0.32159E+01	0.14019E+01	0.32159E+01	0.26019E+01	0.32159E+01	0.40039E+01
CTRSOAS	32.9020	-87.2500	160	74	06/12/2013 05:00	06/12/2013 05:59	0.36964E+01	0.10588E+01	0.36964E+01	0.18594E+01	0.36964E+01	0.29182E+01
CTRSOAS	32.9020	-87.2500	160	74	06/12/2013 06:00	06/12/2013 06:59	0.35467E+01	0.10256E+01	0.35467E+01	0.20264E+01	0.35467E+01	0.30520E+01
CTRSOAS	32.9020	-87.2500	160	74	06/12/2013 07:00	06/12/2013 07:59	0.22438E+01	0.10670E+01	0.22438E+01	0.24684E+01	0.22438E+01	0.35354E+01
CTRSOAS	32.9020	-87.2500	160	74	06/12/2013 08:00	06/12/2013 08:59	0.52657E+01	0.11374E+01	0.52657E+01	0.33161E+01	0.52657E+01	0.44535E+01
CTRSOAS	32.9020	-87.2500	160	74	06/12/2013 09:00	06/12/2013 09:59	0.53621E+01	0.11996E+01	0.53621E+01	0.46826E+01	0.53621E+01	0.58822E+01
CTRSOAS	32.9020	-87.2500	160	74	06/12/2013 10:00	06/12/2013 10:59	0.49117E+01	0.12048E+01	0.49117E+01	0.58271E+01	0.49117E+01	0.70319E+01
CTRSOAS	32.9020	-87.2500	160	74	06/12/2013 11:00	06/12/2013 11:59	0.52407E+01	0.10098E+01	0.52407E+01	0.52733E+01	0.52407E+01	0.62831E+01
CTRSOAS	32.9020	-87.2500	160	74	06/12/2013 12:00	06/12/2013 12:59	0.49241E+01	0.75991E+00	0.49241E+01	0.34679E+01	0.49241E+01	0.42279E+01
CTRSOAS	32.9020	-87.2500	160	74	06/12/2013 13:00	06/12/2013 13:59	0.58944E+01	0.58510E+00	0.58944E+01	0.18258E+01	0.58944E+01	0.24109E+01
CTRSOAS	32.9020	-87.2500	160	74	06/12/2013 14:00	06/12/2013 14:59	0.55287E+01	0.44564E+00	0.55287E+01	0.76495E+00	0.55287E+01	0.12106E+01
CTRSOAS	32.9020	-87.2500	160	74	06/12/2013 15:00	06/12/2013 15:59	0.32525E+01	0.33006E+00	0.32525E+01	0.37781E+00	0.32525E+01	0.70787E+00
CTRSOAS	32.9020	-87.2500	160	74	06/12/2013 16:00	06/12/2013 16:59	0.38438E+01	0.31822E+00	0.38438E+01	0.26133E+00	0.38438E+01	0.57955E+00
CTRSOAS	32.9020	-87.2500	160	74	06/12/2013 17:00	06/12/2013 17:59	0.31436E+01	0.32167E+00	0.31436E+01	0.20951E+00	0.31436E+01	0.53118E+00
CTRSOAS	32.9020	-87.2500	160	74	06/12/2013 18:00	06/12/2013 18:59	0.30355E+01	0.31490E+00	0.30355E+01	0.19424E+00	0.30355E+01	0.50914E+00
CTRSOAS	32.9020	-87.2500	160	74	06/12/2013 19:00	06/12/2013 19:59	0.21616E+01	0.29734E+00	0.21616E+01	0.20988E+00	0.21616E+01	0.50723E+00
CTRSOAS	32.9020	-87.2500	160	74	06/12/2013 20:00	06/12/2013 20:59	0.27419E+01	0.30914E+00	0.27419E+01	0.27280E+00	0.27419E+01	0.58194E+00
CTRSOAS	32.9020	-87.2500	160	74	06/12/2013 21:00	06/12/2013 21:59	0.25909E+01	0.39748E+00	0.25909E+01	0.39740E+00	0.25909E+01	0.79487E+00
CTRSOAS	32.9020	-87.2500	160	74	06/12/2013 22:00	06/12/2013 22:59	0.15475E+01	0.46582E+00	0.15475E+01	0.54965E+00	0.15475E+01	0.10155E+01
CTRSOAS	32.9020	-87.2500	160	74	06/12/2013 23:00	06/12/2013 23:59	0.15816E+01	0.55679E+00	0.15816E+01	0.73919E+00	0.15816E+01	0.12960E+01
CTRSOAS	32.9020	-87.2500	160	74	06/13/2013 00:00	06/13/2013 00:59	0.28024E+01	0.71786E+00	0.28024E+01	0.11671E+01	0.28024E+01	0.18850E+01
CTRSOAS	32.9020	-87.2500	160	74	06/13/2013 01:00	06/13/2013 01:59	0.34259E+01	0.86475E+00	0.34259E+01	0.16304E+01	0.34259E+01	0.24951E+01
CTRSOAS	32.9020	-87.2500	160	74	06/13/2013 02:00	06/13/2013 02:59	0.28558E+01	0.83749E+00	0.28558E+01	0.14286E+01	0.28558E+01	0.22661E+01
CTRSOAS	32.9020	-87.2500	160	74	06/13/2013 03:00	06/13/2013 03:59	0.28630E+01	0.68191E+00	0.28630E+01	0.97254E+00	0.28630E+01	0.16544E+01
CTRSOAS	32.9020	-87.2500	160	74	06/13/2013 04:00	06/13/2013 04:59	0.32088E+01	0.63557E+00	0.32088E+01	0.98740E+00	0.32088E+01	0.16230E+01
CTRSOAS	32.9020	-87.2500	160	74	06/13/2013 05:00	06/13/2013 05:59	0.34055E+01	0.73144E+00	0.34055E+01	0.14716E+01	0.34055E+01	0.22031E+01
CTRSOAS	32.9020	-87.2500	160	74	06/13/2013 06:00	06/13/2013 06:59	0.32797E+01	0.96351E+00	0.32797E+01	0.25773E+01	0.32797E+01	0.35408E+01
CTRSOAS	32.9020	-87.2500	160	74	06/13/2013 07:00	06/13/2013 07:59	0.53998E+01	0.13228E+01	0.53998E+01	0.45582E+01	0.53998E+01	0.58811E+01
CTRSOAS	32.9020	-87.2500	160	74	06/13/2013 08:00	06/13/2013 08:59	0.59323E+01	0.17417E+01	0.59323E+01	0.77785E+01	0.59323E+01	0.95202E+01
CTRSOAS	32.9020	-87.2500	160	74	06/13/2013 09:00	06/13/2013 09:59	0.49741E+01	0.22442E+01	0.49741E+01	0.13144E+02	0.49741E+01	0.15388E+02
CTRSOAS	32.9020	-87.2500	160	74	06/13/2013 10:00	06/13/2013 10:59	0.74878E+01	0.31499E+01	0.74878E+01	0.19371E+02	0.74878E+01	0.22521E+02
CTRSOAS	32.9020	-87.2500	160	74	06/13/2013 11:00	06/13/2013 11:59	0.90565E+01	0.28287E+01	0.90565E+01	0.16065E+02	0.90565E+01	0.18894E+02
CTRSOAS	32.9020	-87.2500	160	74	06/13/2013 12:00	06/13/2013 12:59	0.98079E+01	0.14302E+01	0.98079E+01	0.59599E+01	0.98079E+01	0.73901E+01
CTRSOAS	32.9020	-87.2500	160	74	06/13/2013 13:00	06/13/2013 13:59	0.81449E+01	0.80273E+00	0.81449E+01	0.16652E+01	0.81449E+01	0.24680E+01
CTRSOAS	32.9020	-87.2500	160	74	06/13/2013 14:00	06/13/2013 14:59	0.47142E+01	0.58994E+00	0.47142E+01	0.67272E+00	0.47142E+01	0.12627E+01
CTRSOAS	32.9020	-87.2500	160	74	06/13/2013 15:00	06/13/2013 15:59	0.34538E+01	0.50825E+00	0.34538E+01	0.55798E+00	0.34538E+01	0.10662E+01
CTRSOAS	32.9020	-87.2500	160	74	06/13/2013 16:00	06/13/2013 16:59	0.37460E+01	0.56098E+00	0.37460E+01	0.62211E+00	0.37460E+01	0.11831E+01
CTRSOAS	32.9020	-87.2500	160	74	06/13/2013 17:00	06/13/2013 17:59	0.33241E+01	0.63460E+00	0.33241E+01	0.43318E+00	0.33241E+01	0.10678E+01
CTRSOAS	32.9020	-87.2500	160	74	06/13/2013 18:00	06/13/2013 18:59	0.84010E+00	0.53008E+00	0.84010E+00	0.25592E+00	0.84010E+00	0.78600E+00
CTRSOAS	32.9020	-87.2500	160	74	06/13/2013 19:00	06/13/2013 19:59	0.42537E+01	0.45147E+00	0.42537E+01	0.19296E+00	0.42537E+01	0.64443E+00
CTRSOAS	32.9020	-87.2500	160	74	06/13/2013 20:00	06/13/2013 20:59	0.32570E+01	0.43445E+00	0.32570E+01	0.18145E+00	0.32570E+01	0.61590E+00
CTRSOAS	32.9020	-87.2500	160	74	06/13/2013 21:00	06/13/2013 21:59	0.30157E+01	0.42671E+00	0.30157E+01	0.20402E+00	0.30157E+01	0.63073E+00
CTRSOAS	32.9020	-87.2500	160	74	06/13/2013 22:00	06/13/2013 22:59	0.30489E+01	0.43164E+00	0.30489E+01	0.29342E+00	0.30489E+01	0.72506E+00
CTRSOAS	32.9020	-87.2500	160	74	06/13/2013 23:00	06/13/2013 23:59	-999	0.51842E+00	-999	0.51551E+00	-999	0.10339E+01
CTRSOAS	32.9020	-87.2500	160	74	06/14/2013 00:00	06/14/2013 00:59	-999	0.79415E+00	-999	0.88609E+00	-999	0.16802E+01
CTRSOAS	32.9020	-87.2500	160	74	06/14/2013 01:00	06/14/2013 01:59	-999	0.12109E+01	-999	0.13816E+01	-999	0.25925E+01
CTRSOAS	32.9020	-87.2500	160	74	06/14/2013 02:00	06/14/2013 02:59	-999	0.17036E+01	-999	0.19707E+01	-999	0.36743E+01
CTRSOAS	32.9020	-87.2500	160	74	06/14/2013 03:00	06/14/2013 03:59	-999	0.23840E+01	-999	0.31307E+01	-999	0.55148E+01
CTRSOAS	32.9020	-87.2500	160	74	06/14/2013 04:00	06/14/2013 04:59	-999	0.35259E+01	-999	0.44094E+01	-999	0.79354E+01
CTRSOAS	32.9020	-87.2500	160	74	06/14/2013 05:00	06/14/2013 05:59	-999	0.48932E+01	-999	0.45050E+01	-999	0.93982E+01
CTRSOAS	32.9020	-87.2500	160	74	06/14/2013 06:00	06/14/2013 06:59	-999	0.69470E+01	-999	0.42163E+01	-999	0.11163E+02
CTRSOAS	32.9020	-87.2500	160	74	06/14/2013 07:00	06/14/2013 07:59	-999	0.67765E+01	-999	0.33099E+01	-999	0.10086E+02
CTRSOAS	32.9020	-87.2500	160	74	06/14/2013 08:00	06/14/2013 08:59	-999	0.46299E+01	-999	0.23340E+01	-999	0.69639E+01
CTRSOAS	32.9020	-87.2500	160	74	06/14/2013 09:00	06/14/2013 09:59	-999	0.38946E+01	-999	0.17300E+01	-999	0.56247E+01
CTRSOAS	32.9020	-87.2500	160	74	06/14/2013 10:00	06/14/2013 10:59	-999	0.34876E+01	-999	0.14121E+01	-999	0.48996E+01
CTRSOAS	32.9020	-87.2500	160	74	06/14/2013 11:00	06/14/2013 11:59	-999	0.38917E+01	-999	0.12630E+01	-999	0.51547E+01
CTRSOAS	32.9020	-87.2500	160	74	06/14/2013 12:00	06/14/2013 12:59	-999	0.39575E+01	-999	0.10653E+01	-999	0.50229E+01
CTRSOAS	32.9020	-87.2500	160	74	06/14/2013 13:00	06/14/2013 13:59	-999	0.29319E+01	-999	0.82930E+00	-999	0.37612E+01
CTRSOAS	32.9020	-87.2500	160	74	06/14/2013 14:00	06/14/2013 14:59	-999	0.21469E+01	-999	0.63466E+00	-999	0.27816E+01
CTRSOAS	32.9020	-87.2500	160	74	06/14/2013 15:00	06/14/2013 15:59	-999	0.16677E+01	-999	0.50972E+00	-999	0.21774E+01
CTRSOAS	32.9020	-87.2500	160	74	06/14/2013 16:00	06/14/2013 16:59	-999	0.13985E+01	-999	0.44793E+00	-999	0.18464E+01
CTRSOAS	32.9020	-87.2500	160	74	06/14/2013 17:00	06/14/2013 17:59	-999	0.10691E+01	-999	0.38174E+00	-999	0.14509E+01
CTRSOAS	32.9020	-87.2500	160	74	06/14/2013 18:00	06/14/2013 18:59	-999	0.73357E+00	-999	0.27152E+00	-999	0.10051E+01
CTRSOAS	32.9020	-87.2500	160	74	06/14/2013 19:00	06/14/2013 19:59	-999	0.60702E+00	-999	0.21910E+00	-999	0.82612E+00
CTRSOAS	32.9020	-87.2500	160	74	06/14/2013 20:00	06/14/2013 20:59	-999	0.66481E+00	-999	0.24070E+00	-999	0.90551E+00
CTRSOAS	32.9020	-87.2500	160	74	06/14/2013 21:00	06/14/2013 21:59	-999	0.79196E+00	-999	0.31333E+00	-999	0.11053E+01
CTRSOAS	32.9020	-87.2500	160	74	06/14/2013 22:00	06/14/2013 22:59	-999	0.82053E+00	-999	0.37706E+00	-999	0.11976E+01
CTRSOAS	32.9020	-87.2500	160	74	06/14/2013 23:00	06/14/2013 23:59	-999	0.95199E+00	-999	0.50810E+00	-999	0.14601E+01
CTRSOAS	32.9020	-87.2500	160	74	06/15/2013 00:00	06/15/2013 00:59	-999	0.11801E+01	-999	0.76357E+00	-999	0.19437E+01
CTRSOAS	32.9020	-87.2500	160	74	06/15/2013 01:00	06/15/2013 01:59	-999	0.12132E+01	-999	0.82108E+00	-999	0.20343E+01
CTRSOAS	32.9020	-87.2500	160	74	06/15/2013 02:00	06/15/2013 02:59	-999	0.11422E+01	-999	0.78927E+00	-999	0.19315E+01
CTRSOAS	32.9020	-87.2500	160	74	06/15/2013 03:00	06/15/2013 03:59	-999	0.11799E+01	-999	0.87565E+00	-999	0.20555E+01
CTRSOAS	32.9020	-87.2500	160	74	06/15/2013 04:00	06/15/2013 04:59	-999	0.12919E+01	-999	0.10532E+01	-999	0.23451E+01
CTRSOAS	32.9020	-87.2500	160	74	06/15/2013 05:00	06/15/2013 05:59	-999	0.14872E+01	-999	0.14721E+01	-999	0.29594E+01
CTRSOAS	32.9020	-87.2500	160	74	06/15/2013 06:00	06/15/2013 06:59	-999	0.18046E+01	-999	0.20973E+01	-999	0.39018E+01
CTRSOAS	32.9020	-87.2500	160	74	06/15/2013 07:00	06/15/2013 07:59	-999	0.23048E+01	-999	0.28665E+01	-999	0.51713E+01
CTRSOAS	32.9020	-87.2500	160	74	06/15/2013 08:00	06/15/2013 08:59	-999	0.29704E+01	-999	0.34374E+01	-999	0.64078E+01
CTRSOAS	32.9020	-87.2500	160	74	06/15/2013 09:00	06/15/2013 09:59	-999	0.33531E+01	-999	0.34355E+01	-999	0.67886E+01
CTRSOAS	32.9020	-87.2500	160	74	06/15/2013 10:00	06/15/2013 10:59	-999	0.32435E+01	-999	0.31544E+01	-999	0.63980E+01
CTRSOAS	32.9020	-87.2500	160	74	06/15/2013 11:00	06/15/2013 11:59	-999	0.27610E+01	-999	0.29466E+01	-999	0.57076E+01
CTRSOAS	32.9020	-87.2500	160	74	06/15/2013 12:00	06/15/2013 12:59	-999	0.23157E+01	-999	0.25639E+01	-999	0.48796E+01
CTRSOAS	32.9020	-87.2500	160	74	06/15/2013 13:00	06/15/2013 13:59	-999	0.20782E+01	-999	0.19053E+01	-999	0.39834E+01
CTRSOAS	32.9020	-87.2500	160	74	06/15/2013 14:00	06/15/2013 14:59	-999	0.17521E+01	-999	0.12901E+01	-999	0.30422E+01
CTRSOAS	32.9020	-87.2500	160	74	06/15/2013 15:00	06/15/2013 15:59	-999	0.14931E+01	-999	0.92805E+00	-999	0.24212E+01
CTRSOAS	32.9020	-87.2500	160	74	06/15/2013 16:00	06/15/2013 16:59	-999	0.14063E+01	-999	0.79120E+00	-999	0.21975E+01
CTRSOAS	32.9020	-87.2500	160	74	06/15/2013 17:00	06/15/2013 17:59	-999	0.15405E+01	-999	0.86928E+00	-999	0.24098E+01
CTRSOAS	32.9020	-87.2500	160	74	06/15/2013 18:00	06/15/2013 18:59	-999	0.17083E+01	-999	0.10061E+01	-999	0.27143E+01
CTRSOAS	32.9020	-87.2500	160	74	06/15/2013 19:00	06/15/2013 19:59	-999	0.16540E+01	-999	0.99485E+00	-999	0.26489E+01
CTRSOAS	32.9020	-87.2500	160	74	06/15/2013 20:00	06/15/2013 20:59	-999	0.15191E+01	-999	0.84879E+00	-999	0.23679E+01
CTRSOAS	32.9020	-87.2500	160	74	06/15/2013 21:00	06/15/2013 21:59	-999	0.15070E+01	-999	0.78942E+00	-999	0.22964E+01
CTRSOAS	32.9020	-87.2500	160	74	06/15/2013 22:00	06/15/2013 22:59	-999	0.15936E+01	-999	0.80891E+00	-999	0.24026E+01
CTRSOAS	32.9020	-87.2500	160	74	06/15/2013 23:00	06/15/2013 23:59	-999	0.18519E+01	-999	0.98719E+00	-999	0.28391E+01
CTRSOAS	32.9020	-87.2500	160	74	06/16/2013 00:00	06/16/2013 00:59	-999	0.23323E+01	-999	0.14805E+01	-999	0.38128E+01
CTRSOAS	32.9020	-87.2500	160	74	06/16/2013 01:00	06/16/2013 01:59	-999	0.28022E+01	-999	0.22917E+01	-999	0.50939E+01
CTRSOAS	32.9020	-87.2500	160	74	06/16/2013 02:00	06/16/2013 02:59	-999	0.30059E+01	-999	0.30242E+01	-999	0.60301E+01
CTRSOAS	32.9020	-87.2500	160	74	06/16/2013 03:00	06/16/2013 03:59	-999	0.26987E+01	-999	0.29136E+01	-999	0.56123E+01
CTRSOAS	32.9020	-87.2500	160	74	06/16/2013 04:00	06/16/2013 04:59	-999	0.20101E+01	-999	0.22606E+01	-999	0.42707E+01
CTRSOAS	32.9020	-87.2500	160	74	06/16/2013 05:00	06/16/2013 05:59	-999	0.18702E+01	-999	0.21251E+01	-999	0.39953E+01
CTRSOAS	32.9020	-87.2500	160	74	06/16/2013 06:00	06/16/2013 06:59	-999	0.18618E+01	-999	0.23120E+01	-999	0.41738E+01
CTRSOAS	32.9020	-87.2500	160	74	06/16/2013 07:00	06/16/2013 07:59	-999	0.18285E+01	-999	0.24048E+01	-999	0.42333E+01
CTRSOAS	32.9020	-87.2500	160	74	06/16/2013 08:00	06/16/2013 08:59	-999	0.18015E+01	-999	0.24180E+01	-999	0.42195E+01
CTRSOAS	32.9020	-87.2500	160	74	06/16/2013 09:00	06/16/2013 09:59	-999	0.19557E+01	-999	0.25862E+01	-999	0.45419E+01
CTRSOAS	32.9020	-87.2500	160	74	06/16/2013 10:00	06/16/2013 10:59	-999	0.23589E+01	-999	0.34204E+01	-999	0.57793E+01
CTRSOAS	32.9020	-87.2500	160	74	06/16/2013 11:00	06/16/2013 11:59	-999	0.31737E+01	-999	0.58520E+01	-999	0.90257E+01
CTRSOAS	32.9020	-87.2500	160	74	06/16/2013 12:00	06/16/2013 12:59	-999	0.34784E+01	-999	0.69275E+01	-999	0.10406E+02
CTRSOAS	32.9020	-87.2500	160	74	06/16/2013 13:00	06/16/2013 13:59	-999	0.23599E+01	-999	0.31384E+01	-999	0.54982E+01
CTRSOAS	32.9020	-87.2500	160	74	06/16/2013 14:00	06/16/2013 14:59	-999	0.14681E+01	-999	0.13297E+01	-999	0.27978E+01
CTRSOAS	32.9020	-87.2500	160	74	06/16/2013 15:00	06/16/2013 15:59	-999	0.10750E+01	-999	0.71574E+00	-999	0.17908E+01
CTRSOAS	32.9020	-87.2500	160	74	06/16/2013 16:00	06/16/2013 16:59	-999	0.84235E+00	-999	0.44409E+00	-999	0.12864E+01
CTRSOAS	32.9020	-87.2500	160	74	06/16/2013 17:00	06/16/2013 17:59	-999	0.76746E+00	-999	0.36399E+00	-999	0.11314E+01
CTRSOAS	32.9020	-87.2500	160	74	06/16/2013 18:00	06/16/2013 18:59	-999	0.74646E+00	-999	0.36138E+00	-999	0.11078E+01
CTRSOAS	32.9020	-87.2500	160	74	06/16/2013 19:00	06/16/2013 19:59	-999	0.73817E+00	-999	0.35998E+00	-999	0.10982E+01
CTRSOAS	32.9020	-87.2500	160	74	06/16/2013 20:00	06/16/2013 20:59	-999	0.71896E+00	-999	0.35181E+00	-999	0.10708E+01
CTRSOAS	32.9020	-87.2500	160	74	06/16/2013 21:00	06/16/2013 21:59	-999	0.70482E+00	-999	0.35445E+00	-999	0.10593E+01
CTRSOAS	32.9020	-87.2500	160	74	06/16/2013 22:00	06/16/2013 22:59	-999	0.74843E+00	-999	0.38816E+00	-999	0.11366E+01
CTRSOAS	32.9020	-87.2500	160	74	06/16/2013 23:00	06/16/2013 23:59	-999	0.90264E+00	-999	0.52145E+00	-999	0.14241E+01
CTRSOAS	32.9020	-87.2500	160	74	06/17/2013 00:00	06/17/2013 00:59	0.53127E+01	0.12218E+01	0.53127E+01	0.87505E+00	0.53127E+01	0.20968E+01
CTRSOAS	32.9020	-87.2500	160	74	06/17/2013 01:00	06/17/2013 01:59	0.62727E+01	0.15304E+01	0.62727E+01	0.15341E+01	0.62727E+01	0.30645E+01
CTRSOAS	32.9020	-87.2500	160	74	06/17/2013 02:00	06/17/2013 02:59	0.46989E+01	0.18545E+01	0.46989E+01	0.26849E+01	0.46989E+01	0.45394E+01
CTRSOAS	32.9020	-87.2500	160	74	06/17/2013 03:00	06/17/2013 03:59	0.77745E+01	0.23772E+01	0.77745E+01	0.47192E+01	0.77745E+01	0.70964E+01
CTRSOAS	32.9020	-87.2500	160	74	06/17/2013 04:00	06/17/2013 04:59	0.10485E+02	0.33490E+01	0.10485E+02	0.54089E+01	0.10485E+02	0.87579E+01
CTRSOAS	32.9020	-87.2500	160	74	06/17/2013 05:00	06/17/2013 05:59	0.83804E+01	0.46123E+01	0.83804E+01	0.46842E+01	0.83804E+01	0.92966E+01
CTRSOAS	32.9020	-87.2500	160	74	06/17/2013 06:00	06/17/2013 06:59	0.13301E+02	0.43670E+01	0.13301E+02	0.53666E+01	0.13301E+02	0.97336E+01
CTRSOAS	32.9020	-87.2500	160	74	06/17/2013 07:00	06/17/2013 07:59	0.15310E+02	0.42744E+01	0.15310E+02	0.55949E+01	0.15310E+02	0.98693E+01
CTRSOAS	32.9020	-87.2500	160	74	06/17/2013 08:00	06/17/2013 08:59	0.14848E+02	0.44630E+01	0.14848E+02	0.59862E+01	0.14848E+02	0.10449E+02
CTRSOAS	32.9020	-87.2500	160	74	06/17/2013 09:00	06/17/2013 09:59	0.19774E+02	0.51530E+01	0.19774E+02	0.71653E+01	0.19774E+02	0.12318E+02
CTRSOAS	32.9020	-87.2500	160	74	06/17/2013 10:00	06/17/2013 10:59	0.17849E+02	0.67454E+01	0.17849E+02	0.91391E+01	0.17849E+02	0.15884E+02
CTRSOAS	32.9020	-87.2500	160	74	06/17/2013 11:00	06/17/2013 11:59	0.33158E+02	0.65580E+01	0.33158E+02	0.73394E+01	0.33158E+02	0.13897E+02
CTRSOAS	32.9020	-87.2500	160	74	06/17/2013 12:00	06/17/2013 12:59	0.39320E+02	0.39282E+01	0.39320E+02	0.41585E+01	0.39320E+02	0.80867E+01
CTRSOAS	32.9020	-87.2500	160	74	06/17/2013 13:00	06/17/2013 13:59	0.72118E+02	0.31057E+01	0.72118E+02	0.29939E+01	0.72118E+02	0.60996E+01
CTRSOAS	32.9020	-87.2500	160	74	06/17/2013 14:00	06/17/2013 14:59	0.51680E+02	0.34486E+01	0.51680E+02	0.29347E+01	0.51680E+02	0.63833E+01
CTRSOAS	32.9020	-87.2500	160	74	06/17/2013 15:00	06/17/2013 15:59	0.22995E+02	0.46234E+01	0.22995E+02	0.31815E+01	0.22995E+02	0.78049E+01
CTRSOAS	32.9020	-87.2500	160	74	06/17/2013 16:00	06/17/2013 16:59	0.97100E+01	0.43840E+01	0.97100E+01	0.27724E+01	0.97100E+01	0.71564E+01
CTRSOAS	32.9020	-87.2500	160	74	06/17/2013 17:00	06/17/2013 17:59	0.76704E+01	0.29472E+01	0.76704E+01	0.17706E+01	0.76704E+01	0.47178E+01
CTRSOAS	32.9020	-87.2500	160	74	06/17/2013 18:00	06/17/2013 18:59	0.63415E+01	0.20833E+01	0.63415E+01	0.13082E+01	0.63415E+01	0.33915E+01
CTRSOAS	32.9020	-87.2500	160	74	06/17/2013 19:00	06/17/2013 19:59	0.34769E+01	0.20486E+01	0.34769E+01	0.13584E+01	0.34769E+01	0.34071E+01
CTRSOAS	32.9020	-87.2500	160	74	06/17/2013 20:00	06/17/2013 20:59	-999	0.20376E+01	-999	0.14368E+01	-999	0.34744E+01
CTRSOAS	32.9020	-87.2500	160	74	06/17/2013 21:00	06/17/2013 21:59	0.24350E+00	0.20357E+01	0.24350E+00	0.12542E+01	0.24350E+00	0.32899E+01
CTRSOAS	32.9020	-87.2500	160	74	06/17/2013 22:00	06/17/2013 22:59	0.42900E+00	0.17096E+01	0.42900E+00	0.12482E+01	0.42900E+00	0.29578E+01
CTRSOAS	32.9020	-87.2500	160	74	06/17/2013 23:00	06/17/2013 23:59	0.13421E+01	0.20411E+01	0.13421E+01	0.12723E+01	0.13421E+01	0.33134E+01
CTRSOAS	32.9020	-87.2500	160	74	06/18/2013 00:00	06/18/2013 00:59	0.24143E+01	0.29979E+01	0.24143E+01	0.23790E+01	0.24143E+01	0.53769E+01
CTRSOAS	32.9020	-87.2500	160	74	06/18/2013 01:00	06/18/2013 01:59	0.16996E+01	0.41102E+01	0.16996E+01	0.42815E+01	0.16996E+01	0.83917E+01
CTRSOAS	32.9020	-87.2500	160	74	06/18/2013 02:00	06/18/2013 02:59	0.15701E+01	0.44412E+01	0.15701E+01	0.58674E+01	0.15701E+01	0.10309E+02
CTRSOAS	32.9020	-87.2500	160	74	06/18/2013 03:00	06/18/2013 03:59	0.18770E+01	0.40897E+01	0.18770E+01	0.64980E+01	0.18770E+01	0.10588E+02
CTRSOAS	32.9020	-87.2500	160	74	06/18/2013 04:00	06/18/2013 04:59	0.29772E+01	0.38271E+01	0.29772E+01	0.63031E+01	0.29772E+01	0.10130E+02
CTRSOAS	32.9020	-87.2500	160	74	06/18/2013 05:00	06/18/2013 05:59	0.48441E+01	0.46354E+01	0.48441E+01	0.68934E+01	0.48441E+01	0.11529E+02
CTRSOAS	32.9020	-87.2500	160	74	06/18/2013 06:00	06/18/2013 06:59	0.41295E+01	0.46824E+01	0.41295E+01	0.50799E+01	0.41295E+01	0.97623E+01
CTRSOAS	32.9020	-87.2500	160	74	06/18/2013 07:00	06/18/2013 07:59	0.57908E+01	0.38772E+01	0.57908E+01	0.34508E+01	0.57908E+01	0.73279E+01
CTRSOAS	32.9020	-87.2500	160	74	06/18/2013 08:00	06/18/2013 08:59	0.49005E+01	0.38206E+01	0.49005E+01	0.31452E+01	0.49005E+01	0.69658E+01
CTRSOAS	32.9020	-87.2500	160	74	06/18/2013 09:00	06/18/2013 09:59	0.65568E+01	0.42641E+01	0.65568E+01	0.36804E+01	0.65568E+01	0.79445E+01
CTRSOAS	32.9020	-87.2500	160	74	06/18/2013 10:00	06/18/2013 10:59	0.87941E+01	0.46993E+01	0.87941E+01	0.47216E+01	0.87941E+01	0.94209E+01
CTRSOAS	32.9020	-87.2500	160	74	06/18/2013 11:00	06/18/2013 11:59	0.11910E+02	0.51843E+01	0.11910E+02	0.53159E+01	0.11910E+02	0.10500E+02
CTRSOAS	32.9020	-87.2500	160	74	06/18/2013 12:00	06/18/2013 12:59	0.11736E+02	0.38773E+01	0.11736E+02	0.26822E+01	0.11736E+02	0.65594E+01
CTRSOAS	32.9020	-87.2500	160	74	06/18/2013 13:00	06/18/2013 13:59	0.42957E+01	0.40838E+01	0.42957E+01	0.76822E+00	0.42957E+01	0.48520E+01
CTRSOAS	32.9020	-87.2500	160	74	06/18/2013 14:00	06/18/2013 14:59	0.49976E+01	0.18816E+01	0.49976E+01	0.55885E+00	0.49976E+01	0.24404E+01
CTRSOAS	32.9020	-87.2500	160	74	06/18/2013 15:00	06/18/2013 15:59	0.23878E+01	0.22328E+01	0.23878E+01	0.58468E+00	0.23878E+01	0.28175E+01
CTRSOAS	32.9020	-87.2500	160	74	06/18/2013 16:00	06/18/2013 16:59	0.28562E+01	0.28910E+01	0.28562E+01	0.40482E+00	0.28562E+01	0.32958E+01
CTRSOAS	32.9020	-87.2500	160	74	06/18/2013 17:00	06/18/2013 17:59	0.31690E+01	0.40402E+01	0.31690E+01	0.47117E+00	0.31690E+01	0.45113E+01
CTRSOAS	32.9020	-87.2500	160	74	06/18/2013 18:00	06/18/2013 18:59	0.27659E+01	0.41437E+01	0.27659E+01	0.49219E+00	0.27659E+01	0.46359E+01
CTRSOAS	32.9020	-87.2500	160	74	06/18/2013 19:00	06/18/2013 19:59	0.22166E+01	0.28993E+01	0.22166E+01	0.66376E+00	0.22166E+01	0.35630E+01
CTRSOAS	32.9020	-87.2500	160	74	06/18/2013 20:00	06/18/2013 20:59	0.26125E+01	0.16864E+01	0.26125E+01	0.94401E+00	0.26125E+01	0.26304E+01
CTRSOAS	32.9020	-87.2500	160	74	06/18/2013 21:00	06/18/2013 21:59	0.12120E+01	0.14609E+01	0.12120E+01	0.83634E+00	0.12120E+01	0.22972E+01
CTRSOAS	32.9020	-87.2500	160	74	06/18/2013 22:00	06/18/2013 22:59	0.23085E+01	0.14270E+01	0.23085E+01	0.69332E+00	0.23085E+01	0.21203E+01
CTRSOAS	32.9020	-87.2500	160	74	06/18/2013 23:00	06/18/2013 23:59	0.47817E+01	0.12794E+01	0.47817E+01	0.69704E+00	0.47817E+01	0.19764E+01
CTRSOAS	32.9020	-87.2500	160	74	06/19/2013 00:00	06/19/2013 00:59	0.29178E+01	0.11065E+01	0.29178E+01	0.63333E+00	0.29178E+01	0.17398E+01
CTRSOAS	32.9020	-87.2500	160	74	06/19/2013 01:00	06/19/2013 01:59	0.40567E+01	0.19436E+01	0.40567E+01	0.11712E+01	0.40567E+01	0.31148E+01
CTRSOAS	32.9020	-87.2500	160	74	06/19/2013 02:00	06/19/2013 02:59	0.37617E+01	0.30624E+01	0.37617E+01	0.20778E+01	0.37617E+01	0.51401E+01
CTRSOAS	32.9020	-87.2500	160	74	06/19/2013 03:00	06/19/2013 03:59	0.30516E+01	0.40693E+01	0.30516E+01	0.32430E+01	0.30516E+01	0.73122E+01
CTRSOAS	32.9020	-87.2500	160	74	06/19/2013 04:00	06/19/2013 04:59	0.44058E+01	0.42806E+01	0.44058E+01	0.52740E+01	0.44058E+01	0.95546E+01
CTRSOAS	32.9020	-87.2500	160	74	06/19/2013 05:00	06/19/2013 05:59	0.30984E+01	0.38714E+01	0.30984E+01	0.10216E+02	0.30984E+01	0.14087E+02
CTRSOAS	32.9020	-87.2500	160	74	06/19/2013 06:00	06/19/2013 06:59	0.37690E+01	0.39466E+01	0.37690E+01	0.18402E+02	0.37690E+01	0.22349E+02
CTRSOAS	32.9020	-87.2500	160	74	06/19/2013 07:00	06/19/2013 07:59	0.31798E+01	0.44024E+01	0.31798E+01	0.25943E+02	0.31798E+01	0.30345E+02
CTRSOAS	32.9020	-87.2500	160	74	06/19/2013 08:00	06/19/2013 08:59	0.27722E+01	0.46373E+01	0.27722E+01	0.42302E+02	0.27722E+01	0.46939E+02
CTRSOAS	32.9020	-87.2500	160	74	06/19/2013 09:00	06/19/2013 09:59	0.16784E+01	0.88832E+01	0.16784E+01	0.50816E+02	0.16784E+01	0.59700E+02
CTRSOAS	32.9020	-87.2500	160	74	06/19/2013 10:00	06/19/2013 10:59	0.28627E+01	0.22447E+02	0.28627E+01	0.22954E+02	0.28627E+01	0.45402E+02
CTRSOAS	32.9020	-87.2500	160	74	06/19/2013 11:00	06/19/2013 11:59	0.17916E+01	0.19207E+02	0.17916E+01	0.10299E+02	0.17916E+01	0.29506E+02
CTRSOAS	32.9020	-87.2500	160	74	06/19/2013 12:00	06/19/2013 12:59	0.52773E+01	0.69306E+01	0.52773E+01	0.48403E+01	0.52773E+01	0.11771E+02
CTRSOAS	32.9020	-87.2500	160	74	06/19/2013 13:00	06/19/2013 13:59	0.66879E+01	0.25330E+01	0.66879E+01	0.21560E+01	0.66879E+01	0.46889E+01
CTRSOAS	32.9020	-87.2500	160	74	06/19/2013 14:00	06/19/2013 14:59	0.59337E+01	0.17282E+01	0.59337E+01	0.11352E+01	0.59337E+01	0.28634E+01
CTRSOAS	32.9020	-87.2500	160	74	06/19/2013 15:00	06/19/2013 15:59	0.51096E+01	0.15632E+01	0.51096E+01	0.80466E+00	0.51096E+01	0.23678E+01
CTRSOAS	32.9020	-87.2500	160	74	06/19/2013 16:00	06/19/2013 16:59	0.38515E+01	0.16816E+01	0.38515E+01	0.60409E+00	0.38515E+01	0.22857E+01
CTRSOAS	32.9020	-87.2500	160	74	06/19/2013 17:00	06/19/2013 17:59	0.38383E+01	0.16729E+01	0.38383E+01	0.46813E+00	0.38383E+01	0.21410E+01
CTRSOAS	32.9020	-87.2500	160	74	06/19/2013 18:00	06/19/2013 18:59	0.22490E+01	0.15085E+01	0.22490E+01	0.48101E+00	0.22490E+01	0.19895E+01
CTRSOAS	32.9020	-87.2500	160	74	06/19/2013 19:00	06/19/2013 19:59	0.48051E+01	0.14706E+01	0.48051E+01	0.50956E+00	0.48051E+01	0.19801E+01
CTRSOAS	32.9020	-87.2500	160	74	06/19/2013 20:00	06/19/2013 20:59	0.26758E+01	0.14162E+01	0.26758E+01	0.46407E+00	0.26758E+01	0.18803E+01
CTRSOAS	32.9020	-87.2500	160	74	06/19/2013 21:00	06/19/2013 21:59	0.29870E+01	0.14008E+01	0.29870E+01	0.46214E+00	0.29870E+01	0.18629E+01
CTRSOAS	32.9020	-87.2500	160	74	06/19/2013 22:00	06/19/2013 22:59	0.31900E+01	0.13071E+01	0.31900E+01	0.46372E+00	0.31900E+01	0.17708E+01
CTRSOAS	32.9020	-87.2500	160	74	06/19/2013 23:00	06/19/2013 23:59	0.33474E+01	0.12858E+01	0.33474E+01	0.46852E+00	0.33474E+01	0.17544E+01
CTRSOAS	32.9020	-87.2500	160	74	06/20/2013 00:00	06/20/2013 00:59	0.28149E+01	0.15203E+01	0.28149E+01	0.63722E+00	0.28149E+01	0.21575E+01
CTRSOAS	32.9020	-87.2500	160	74	06/20/2013 01:00	06/20/2013 01:59	0.28281E+01	0.18354E+01	0.28281E+01	0.97616E+00	0.28281E+01	0.28116E+01
CTRSOAS	32.9020	-87.2500	160	74	06/20/2013 02:00	06/20/2013 02:59	0.28582E+01	0.19547E+01	0.28582E+01	0.12983E+01	0.28582E+01	0.32530E+01
CTRSOAS	32.9020	-87.2500	160	74	06/20/2013 03:00	06/20/2013 03:59	0.85082E+01	0.20804E+01	0.85082E+01	0.20533E+01	0.85082E+01	0.41337E+01
CTRSOAS	32.9020	-87.2500	160	74	06/20/2013 04:00	06/20/2013 04:59	0.76231E+01	0.24832E+01	0.76231E+01	0.40862E+01	0.76231E+01	0.65694E+01
CTRSOAS	32.9020	-87.2500	160	74	06/20/2013 05:00	06/20/2013 05:59	0.10237E+02	0.37819E+01	0.10237E+02	0.76363E+01	0.10237E+02	0.11418E+02
CTRSOAS	32.9020	-87.2500	160	74	06/20/2013 06:00	06/20/2013 06:59	0.10995E+02	0.64748E+01	0.10995E+02	0.10490E+02	0.10995E+02	0.16964E+02
CTRSOAS	32.9020	-87.2500	160	74	06/20/2013 07:00	06/20/2013 07:59	0.93642E+01	0.75104E+01	0.93642E+01	0.12105E+02	0.93642E+01	0.19616E+02
CTRSOAS	32.9020	-87.2500	160	74	06/20/2013 08:00	06/20/2013 08:59	0.10498E+02	0.71597E+01	0.10498E+02	0.13818E+02	0.10498E+02	0.20977E+02
CTRSOAS	32.9020	-87.2500	160	74	06/20/2013 09:00	06/20/2013 09:59	0.13611E+02	0.67208E+01	0.13611E+02	0.16050E+02	0.13611E+02	0.22771E+02
CTRSOAS	32.9020	-87.2500	160	74	06/20/2013 10:00	06/20/2013 10:59	0.12668E+02	0.64435E+01	0.12668E+02	0.18318E+02	0.12668E+02	0.24761E+02
CTRSOAS	32.9020	-87.2500	160	74	06/20/2013 11:00	06/20/2013 11:59	0.17819E+02	0.59103E+01	0.17819E+02	0.17756E+02	0.17819E+02	0.23667E+02
CTRSOAS	32.9020	-87.2500	160	74	06/20/2013 12:00	06/20/2013 12:59	0.17515E+02	0.45590E+01	0.17515E+02	0.14150E+02	0.17515E+02	0.18709E+02
CTRSOAS	32.9020	-87.2500	160	74	06/20/2013 13:00	06/20/2013 13:59	0.19979E+02	0.38100E+01	0.19979E+02	0.88064E+01	0.19979E+02	0.12616E+02
CTRSOAS	32.9020	-87.2500	160	74	06/20/2013 14:00	06/20/2013 14:59	0.79263E+01	0.33436E+01	0.79263E+01	0.41923E+01	0.79263E+01	0.75358E+01
CTRSOAS	32.9020	-87.2500	160	74	06/20/2013 15:00	06/20/2013 15:59	0.48680E+01	0.22582E+01	0.48680E+01	0.13623E+01	0.48680E+01	0.36205E+01
CTRSOAS	32.9020	-87.2500	160	74	06/20/2013 16:00	06/20/2013 16:59	0.60189E+01	0.11734E+01	0.60189E+01	0.43047E+00	0.60189E+01	0.16039E+01
CTRSOAS	32.9020	-87.2500	160	74	06/20/2013 17:00	06/20/2013 17:59	0.32637E+01	0.77572E+00	0.32637E+01	0.27651E+00	0.32637E+01	0.10522E+01
CTRSOAS	32.9020	-87.2500	160	74	06/20/2013 18:00	06/20/2013 18:59	0.35928E+01	0.68753E+00	0.35928E+01	0.29573E+00	0.35928E+01	0.98326E+00
CTRSOAS	32.9020	-87.2500	160	74	06/20/2013 19:00	06/20/2013 19:59	0.30528E+01	0.70069E+00	0.30528E+01	0.35704E+00	0.30528E+01	0.10577E+01
CTRSOAS	32.9020	-87.2500	160	74	06/20/2013 20:00	06/20/2013 20:59	0.19435E+01	0.87109E+00	0.19435E+01	0.44769E+00	0.19435E+01	0.13188E+01
CTRSOAS	32.9020	-87.2500	160	74	06/20/2013 21:00	06/20/2013 21:59	0.27335E+01	0.10181E+01	0.27335E+01	0.53914E+00	0.27335E+01	0.15573E+01
CTRSOAS	32.9020	-87.2500	160	74	06/20/2013 22:00	06/20/2013 22:59	0.27843E+01	0.11141E+01	0.27843E+01	0.66459E+00	0.27843E+01	0.17787E+01
CTRSOAS	32.9020	-87.2500	160	74	06/20/2013 23:00	06/20/2013 23:59	0.29379E+01	0.13109E+01	0.29379E+01	0.89455E+00	0.29379E+01	0.22055E+01
CTRSOAS	32.9020	-87.2500	160	74	06/21/2013 00:00	06/21/2013 00:59	0.63030E+00	0.16391E+01	0.63030E+00	0.13456E+01	0.63030E+00	0.29846E+01
CTRSOAS	32.9020	-87.2500	160	74	06/21/2013 01:00	06/21/2013 01:59	0.27112E+01	0.19553E+01	0.27112E+01	0.20843E+01	0.27112E+01	0.40396E+01
CTRSOAS	32.9020	-87.2500	160	74	06/21/2013 02:00	06/21/2013 02:59	0.27870E+01	0.22120E+01	0.27870E+01	0.33025E+01	0.27870E+01	0.55145E+01
CTRSOAS	32.9020	-87.2500	160	74	06/21/2013 03:00	06/21/2013 03:59	0.28484E+01	0.26552E+01	0.28484E+01	0.55952E+01	0.28484E+01	0.82504E+01
CTRSOAS	32.9020	-87.2500	160	74	06/21/2013 04:00	06/21/2013 04:59	0.32934E+01	0.33825E+01	0.32934E+01	0.82901E+01	0.32934E+01	0.11673E+02
CTRSOAS	32.9020	-87.2500	160	74	06/21/2013 05:00	06/21/2013 05:59	0.50922E+01	0.42382E+01	0.50922E+01	0.82852E+01	0.50922E+01	0.12523E+02
CTRSOAS	32.9020	-87.2500	160	74	06/21/2013 06:00	06/21/2013 06:59	0.39182E+01	0.38761E+01	0.39182E+01	0.51680E+01	0.39182E+01	0.90441E+01
CTRSOAS	32.9020	-87.2500	160	74	06/21/2013 07:00	06/21/2013 07:59	0.43236E+01	0.29248E+01	0.43236E+01	0.24291E+01	0.43236E+01	0.53539E+01
CTRSOAS	32.9020	-87.2500	160	74	06/21/2013 08:00	06/21/2013 08:59	0.53591E+01	0.25069E+01	0.53591E+01	0.18642E+01	0.53591E+01	0.43712E+01
CTRSOAS	32.9020	-87.2500	160	74	06/21/2013 09:00	06/21/2013 09:59	0.77486E+01	0.25862E+01	0.77486E+01	0.22132E+01	0.77486E+01	0.47994E+01
CTRSOAS	32.9020	-87.2500	160	74	06/21/2013 10:00	06/21/2013 10:59	0.12314E+02	0.29061E+01	0.12314E+02	0.30406E+01	0.12314E+02	0.59467E+01
CTRSOAS	32.9020	-87.2500	160	74	06/21/2013 11:00	06/21/2013 11:59	0.15286E+02	0.32286E+01	0.15286E+02	0.39279E+01	0.15286E+02	0.71565E+01
CTRSOAS	32.9020	-87.2500	160	74	06/21/2013 12:00	06/21/2013 12:59	0.18436E+02	0.28728E+01	0.18436E+02	0.38954E+01	0.18436E+02	0.67682E+01
CTRSOAS	32.9020	-87.2500	160	74	06/21/2013 13:00	06/21/2013 13:59	0.15000E+02	0.16413E+01	0.15000E+02	0.18686E+01	0.15000E+02	0.35099E+01
CTRSOAS	32.9020	-87.2500	160	74	06/21/2013 14:00	06/21/2013 14:59	0.64852E+01	0.91313E+00	0.64852E+01	0.66472E+00	0.64852E+01	0.15778E+01
CTRSOAS	32.9020	-87.2500	160	74	06/21/2013 15:00	06/21/2013 15:59	0.47798E+01	0.77400E+00	0.47798E+01	0.37861E+00	0.47798E+01	0.11526E+01
CTRSOAS	32.9020	-87.2500	160	74	06/21/2013 16:00	06/21/2013 16:59	0.37698E+01	0.81169E+00	0.37698E+01	0.36203E+00	0.37698E+01	0.11737E+01
CTRSOAS	32.9020	-87.2500	160	74	06/21/2013 17:00	06/21/2013 17:59	0.27667E+01	0.77972E+00	0.27667E+01	0.36053E+00	0.27667E+01	0.11403E+01
CTRSOAS	32.9020	-87.2500	160	74	06/21/2013 18:00	06/21/2013 18:59	0.19924E+01	0.69971E+00	0.19924E+01	0.30838E+00	0.19924E+01	0.10081E+01
CTRSOAS	32.9020	-87.2500	160	74	06/21/2013 19:00	06/21/2013 19:59	0.17460E+01	0.60564E+00	0.17460E+01	0.24479E+00	0.17460E+01	0.85043E+00
CTRSOAS	32.9020	-87.2500	160	74	06/21/2013 20:00	06/21/2013 20:59	0.20846E+01	0.52933E+00	0.20846E+01	0.19430E+00	0.20846E+01	0.72363E+00
CTRSOAS	32.9020	-87.2500	160	74	06/21/2013 21:00	06/21/2013 21:59	0.22382E+01	0.47564E+00	0.22382E+01	0.17122E+00	0.22382E+01	0.64686E+00
CTRSOAS	32.9020	-87.2500	160	74	06/21/2013 22:00	06/21/2013 22:59	0.14842E+01	0.46752E+00	0.14842E+01	0.17780E+00	0.14842E+01	0.64532E+00
CTRSOAS	32.9020	-87.2500	160	74	06/21/2013 23:00	06/21/2013 23:59	0.26794E+01	0.52793E+00	0.26794E+01	0.22662E+00	0.26794E+01	0.75455E+00
CTRSOAS	32.9020	-87.2500	160	74	06/22/2013 00:00	06/22/2013 00:59	0.40915E+01	0.70646E+00	0.40915E+01	0.37646E+00	0.40915E+01	0.10829E+01
CTRSOAS	32.9020	-87.2500	160	74	06/22/2013 01:00	06/22/2013 01:59	0.12620E+01	0.89882E+00	0.12620E+01	0.62194E+00	0.12620E+01	0.15208E+01
CTRSOAS	32.9020	-87.2500	160	74	06/22/2013 02:00	06/22/2013 02:59	0.13751E+01	0.10987E+01	0.13751E+01	0.87628E+00	0.13751E+01	0.19750E+01
CTRSOAS	32.9020	-87.2500	160	74	06/22/2013 03:00	06/22/2013 03:59	0.25763E+01	0.15170E+01	0.25763E+01	0.12938E+01	0.25763E+01	0.28108E+01
CTRSOAS	32.9020	-87.2500	160	74	06/22/2013 04:00	06/22/2013 04:59	0.44767E+01	0.19426E+01	0.44767E+01	0.16863E+01	0.44767E+01	0.36289E+01
CTRSOAS	32.9020	-87.2500	160	74	06/22/2013 05:00	06/22/2013 05:59	0.22341E+01	0.22439E+01	0.22341E+01	0.22163E+01	0.22341E+01	0.44602E+01
CTRSOAS	32.9020	-87.2500	160	74	06/22/2013 06:00	06/22/2013 06:59	0.66113E+01	0.25881E+01	0.66113E+01	0.27326E+01	0.66113E+01	0.53207E+01
CTRSOAS	32.9020	-87.2500	160	74	06/22/2013 07:00	06/22/2013 07:59	0.61108E+01	0.28631E+01	0.61108E+01	0.33107E+01	0.61108E+01	0.61738E+01
CTRSOAS	32.9020	-87.2500	160	74	06/22/2013 08:00	06/22/2013 08:59	0.65793E+01	0.33641E+01	0.65793E+01	0.42072E+01	0.65793E+01	0.75713E+01
CTRSOAS	32.9020	-87.2500	160	74	06/22/2013 09:00	06/22/2013 09:59	0.68087E+01	0.34848E+01	0.68087E+01	0.44104E+01	0.68087E+01	0.78951E+01
CTRSOAS	32.9020	-87.2500	160	74	06/22/2013 10:00	06/22/2013 10:59	0.89404E+01	0.33220E+01	0.89404E+01	0.40426E+01	0.89404E+01	0.73645E+01
CTRSOAS	32.9020	-87.2500	160	74	06/22/2013 11:00	06/22/2013 11:59	0.13587E+02	0.29590E+01	0.13587E+02	0.34748E+01	0.13587E+02	0.64338E+01
CTRSOAS	32.9020	-87.2500	160	74	06/22/2013 12:00	06/22/2013 12:59	0.19355E+02	0.22959E+01	0.19355E+02	0.24391E+01	0.19355E+02	0.47350E+01
CTRSOAS	32.9020	-87.2500	160	74	06/22/2013 13:00	06/22/2013 13:59	0.16156E+02	0.13557E+01	0.16156E+02	0.12009E+01	0.16156E+02	0.25566E+01
CTRSOAS	32.9020	-87.2500	160	74	06/22/2013 14:00	06/22/2013 14:59	0.91094E+01	0.87056E+00	0.91094E+01	0.75944E+00	0.91094E+01	0.16300E+01
CTRSOAS	32.9020	-87.2500	160	74	06/22/2013 15:00	06/22/2013 15:59	0.39841E+01	0.74535E+00	0.39841E+01	0.69124E+00	0.39841E+01	0.14366E+01
CTRSOAS	32.9020	-87.2500	160	74	06/22/2013 16:00	06/22/2013 16:59	0.33898E+01	0.66529E+00	0.33898E+01	0.61230E+00	0.33898E+01	0.12776E+01
CTRSOAS	32.9020	-87.2500	160	74	06/22/2013 17:00	06/22/2013 17:59	0.37630E+01	0.63372E+00	0.37630E+01	0.58100E+00	0.37630E+01	0.12147E+01
CTRSOAS	32.9020	-87.2500	160	74	06/22/2013 18:00	06/22/2013 18:59	0.27518E+01	0.63157E+00	0.27518E+01	0.54482E+00	0.27518E+01	0.11764E+01
CTRSOAS	32.9020	-87.2500	160	74	06/22/2013 19:00	06/22/2013 19:59	0.23068E+01	0.63394E+00	0.23068E+01	0.49813E+00	0.23068E+01	0.11321E+01
CTRSOAS	32.9020	-87.2500	160	74	06/22/2013 20:00	06/22/2013 20:59	0.28050E+01	0.63929E+00	0.28050E+01	0.46883E+00	0.28050E+01	0.11081E+01
CTRSOAS	32.9020	-87.2500	160	74	06/22/2013 21:00	06/22/2013 21:59	0.30470E+01	0.64625E+00	0.30470E+01	0.48399E+00	0.30470E+01	0.11302E+01
CTRSOAS	32.9020	-87.2500	160	74	06/22/2013 22:00	06/22/2013 22:59	0.33741E+01	0.67287E+00	0.33741E+01	0.54692E+00	0.33741E+01	0.12198E+01
CTRSOAS	32.9020	-87.2500	160	74	06/22/2013 23:00	06/22/2013 23:59	0.39331E+01	0.77164E+00	0.39331E+01	0.71613E+00	0.39331E+01	0.14878E+01
CTRSOAS	32.9020	-87.2500	160	74	06/23/2013 00:00	06/23/2013 00:59	0.18280E+01	0.98143E+00	0.18280E+01	0.11119E+01	0.18280E+01	0.20934E+01
CTRSOAS	32.9020	-87.2500	160	74	06/23/2013 01:00	06/23/2013 01:59	0.44664E+01	0.11886E+01	0.44664E+01	0.16769E+01	0.44664E+01	0.28656E+01
CTRSOAS	32.9020	-87.2500	160	74	06/23/2013 02:00	06/23/2013 02:59	0.48896E+01	0.13355E+01	0.48896E+01	0.23658E+01	0.48896E+01	0.37013E+01
CTRSOAS	32.9020	-87.2500	160	74	06/23/2013 03:00	06/23/2013 03:59	0.36735E+01	0.14393E+01	0.36735E+01	0.31376E+01	0.36735E+01	0.45768E+01
CTRSOAS	32.9020	-87.2500	160	74	06/23/2013 04:00	06/23/2013 04:59	0.54067E+01	0.13819E+01	0.54067E+01	0.27749E+01	0.54067E+01	0.41568E+01
CTRSOAS	32.9020	-87.2500	160	74	06/23/2013 05:00	06/23/2013 05:59	0.38229E+01	0.14000E+01	0.38229E+01	0.22625E+01	0.38229E+01	0.36625E+01
CTRSOAS	32.9020	-87.2500	160	74	06/23/2013 06:00	06/23/2013 06:59	0.49548E+01	0.16474E+01	0.49548E+01	0.22377E+01	0.49548E+01	0.38851E+01
CTRSOAS	32.9020	-87.2500	160	74	06/23/2013 07:00	06/23/2013 07:59	0.44938E+01	0.18546E+01	0.44938E+01	0.23648E+01	0.44938E+01	0.42194E+01
CTRSOAS	32.9020	-87.2500	160	74	06/23/2013 08:00	06/23/2013 08:59	0.47097E+01	0.18712E+01	0.47097E+01	0.26330E+01	0.47097E+01	0.45043E+01
CTRSOAS	32.9020	-87.2500	160	74	06/23/2013 09:00	06/23/2013 09:59	0.40237E+01	0.17805E+01	0.40237E+01	0.30925E+01	0.40237E+01	0.48730E+01
CTRSOAS	32.9020	-87.2500	160	74	06/23/2013 10:00	06/23/2013 10:59	0.78267E+01	0.20048E+01	0.78267E+01	0.34161E+01	0.78267E+01	0.54209E+01
CTRSOAS	32.9020	-87.2500	160	74	06/23/2013 11:00	06/23/2013 11:59	0.12851E+02	0.23301E+01	0.12851E+02	0.38259E+01	0.12851E+02	0.61559E+01
CTRSOAS	32.9020	-87.2500	160	74	06/23/2013 12:00	06/23/2013 12:59	0.12378E+02	0.19897E+01	0.12378E+02	0.37049E+01	0.12378E+02	0.56946E+01
CTRSOAS	32.9020	-87.2500	160	74	06/23/2013 13:00	06/23/2013 13:59	0.11646E+02	0.16754E+01	0.11646E+02	0.26995E+01	0.11646E+02	0.43749E+01
CTRSOAS	32.9020	-87.2500	160	74	06/23/2013 14:00	06/23/2013 14:59	0.58264E+01	0.15807E+01	0.58264E+01	0.18120E+01	0.58264E+01	0.33927E+01
CTRSOAS	32.9020	-87.2500	160	74	06/23/2013 15:00	06/23/2013 15:59	0.66422E+01	0.13334E+01	0.66422E+01	0.11325E+01	0.66422E+01	0.24659E+01
CTRSOAS	32.9020	-87.2500	160	74	06/23/2013 16:00	06/23/2013 16:59	0.63861E+01	0.11974E+01	0.63861E+01	0.90884E+00	0.63861E+01	0.21062E+01
CTRSOAS	32.9020	-87.2500	160	74	06/23/2013 17:00	06/23/2013 17:59	0.74609E+01	0.10408E+01	0.74609E+01	0.79895E+00	0.74609E+01	0.18398E+01
CTRSOAS	32.9020	-87.2500	160	74	06/23/2013 18:00	06/23/2013 18:59	0.35371E+01	0.94041E+00	0.35371E+01	0.69595E+00	0.35371E+01	0.16364E+01
CTRSOAS	32.9020	-87.2500	160	74	06/23/2013 19:00	06/23/2013 19:59	-999	0.89437E+00	-999	0.64430E+00	-999	0.15387E+01
CTRSOAS	32.9020	-87.2500	160	74	06/23/2013 20:00	06/23/2013 20:59	-999	0.87390E+00	-999	0.74392E+00	-999	0.16178E+01
CTRSOAS	32.9020	-87.2500	160	74	06/23/2013 21:00	06/23/2013 21:59	-999	0.76370E+00	-999	0.86034E+00	-999	0.16240E+01
CTRSOAS	32.9020	-87.2500	160	74	06/23/2013 22:00	06/23/2013 22:59	-999	0.77131E+00	-999	0.99322E+00	-999	0.17645E+01
CTRSOAS	32.9020	-87.2500	160	74	06/23/2013 23:00	06/23/2013 23:59	-999	0.85760E+00	-999	0.11644E+01	-999	0.20220E+01
CTRSOAS	32.9020	-87.2500	160	74	06/24/2013 00:00	06/24/2013 00:59	0.25189E+01	0.95834E+00	0.25189E+01	0.13744E+01	0.25189E+01	0.23327E+01
CTRSOAS	32.9020	-87.2500	160	74	06/24/2013 01:00	06/24/2013 01:59	0.30617E+01	0.10577E+01	0.30617E+01	0.15081E+01	0.30617E+01	0.25657E+01
CTRSOAS	32.9020	-87.2500	160	74	06/24/2013 02:00	06/24/2013 02:59	0.36487E+01	0.11936E+01	0.36487E+01	0.17141E+01	0.36487E+01	0.29078E+01
CTRSOAS	32.9020	-87.2500	160	74	06/24/2013 03:00	06/24/2013 03:59	0.29337E+01	0.13132E+01	0.29337E+01	0.18698E+01	0.29337E+01	0.31830E+01
CTRSOAS	32.9020	-87.2500	160	74	06/24/2013 04:00	06/24/2013 04:59	0.64644E+01	0.14013E+01	0.64644E+01	0.21132E+01	0.64644E+01	0.35145E+01
CTRSOAS	32.9020	-87.2500	160	74	06/24/2013 05:00	06/24/2013 05:59	-999	0.16663E+01	-999	0.31966E+01	-999	0.48628E+01
CTRSOAS	32.9020	-87.2500	160	74	06/24/2013 06:00	06/24/2013 06:59	-999	0.24725E+01	-999	0.52542E+01	-999	0.77267E+01
CTRSOAS	32.9020	-87.2500	160	74	06/24/2013 07:00	06/24/2013 07:59	-999	0.30275E+01	-999	0.61121E+01	-999	0.91395E+01
CTRSOAS	32.9020	-87.2500	160	74	06/24/2013 08:00	06/24/2013 08:59	-999	0.24637E+01	-999	0.43865E+01	-999	0.68502E+01
CTRSOAS	32.9020	-87.2500	160	74	06/24/2013 09:00	06/24/2013 09:59	-999	0.17703E+01	-999	0.19157E+01	-999	0.36859E+01
CTRSOAS	32.9020	-87.2500	160	74	06/24/2013 10:00	06/24/2013 10:59	-999	0.22974E+01	-999	0.11668E+01	-999	0.34642E+01
CTRSOAS	32.9020	-87.2500	160	74	06/24/2013 11:00	06/24/2013 11:59	-999	0.23999E+01	-999	0.11054E+01	-999	0.35052E+01
CTRSOAS	32.9020	-87.2500	160	74	06/24/2013 12:00	06/24/2013 12:59	-999	0.33438E+01	-999	0.10858E+01	-999	0.44297E+01
CTRSOAS	32.9020	-87.2500	160	74	06/24/2013 13:00	06/24/2013 13:59	-999	0.36864E+01	-999	0.85148E+00	-999	0.45379E+01
CTRSOAS	32.9020	-87.2500	160	74	06/24/2013 14:00	06/24/2013 14:59	-999	0.15740E+01	-999	0.57068E+00	-999	0.21446E+01
CTRSOAS	32.9020	-87.2500	160	74	06/24/2013 15:00	06/24/2013 15:59	0.73773E+01	0.12804E+01	0.73773E+01	0.43595E+00	0.73773E+01	0.17164E+01
CTRSOAS	32.9020	-87.2500	160	74	06/24/2013 16:00	06/24/2013 16:59	-999	0.79845E+00	-999	0.38386E+00	-999	0.11823E+01
CTRSOAS	32.9020	-87.2500	160	74	06/24/2013 17:00	06/24/2013 17:59	-999	0.51089E+00	-999	0.32004E+00	-999	0.83093E+00
CTRSOAS	32.9020	-87.2500	160	74	06/24/2013 18:00	06/24/2013 18:59	0.55495E+01	0.51278E+00	0.55495E+01	0.24586E+00	0.55495E+01	0.75864E+00
CTRSOAS	32.9020	-87.2500	160	74	06/24/2013 19:00	06/24/2013 19:59	0.37744E+01	0.46125E+00	0.37744E+01	0.18863E+00	0.37744E+01	0.64988E+00
CTRSOAS	32.9020	-87.2500	160	74	06/24/2013 20:00	06/24/2013 20:59	0.47828E+01	0.46273E+00	0.47828E+01	0.17430E+00	0.47828E+01	0.63703E+00
CTRSOAS	32.9020	-87.2500	160	74	06/24/2013 21:00	06/24/2013 21:59	0.38492E+01	0.42158E+00	0.38492E+01	0.13862E+00	0.38492E+01	0.56020E+00
CTRSOAS	32.9020	-87.2500	160	74	06/24/2013 22:00	06/24/2013 22:59	0.45310E+01	0.24176E+00	0.45310E+01	0.64521E-01	0.45310E+01	0.30628E+00
CTRSOAS	32.9020	-87.2500	160	74	06/24/2013 23:00	06/24/2013 23:59	0.28093E+01	0.19424E+00	0.28093E+01	0.51318E-01	0.28093E+01	0.24555E+00
CTRSOAS	32.9020	-87.2500	160	74	06/25/2013 00:00	06/25/2013 00:59	0.34057E+01	0.30315E+00	0.34057E+01	0.96422E-01	0.34057E+01	0.39957E+00
CTRSOAS	32.9020	-87.2500	160	74	06/25/2013 01:00	06/25/2013 01:59	0.32814E+01	0.44744E+00	0.32814E+01	0.23495E+00	0.32814E+01	0.68239E+00
CTRSOAS	32.9020	-87.2500	160	74	06/25/2013 02:00	06/25/2013 02:59	0.29683E+01	0.38374E+00	0.29683E+01	0.37958E+00	0.29683E+01	0.76332E+00
CTRSOAS	32.9020	-87.2500	160	74	06/25/2013 03:00	06/25/2013 03:59	0.45832E+01	0.45691E+00	0.45832E+01	0.37220E+00	0.45832E+01	0.82911E+00
CTRSOAS	32.9020	-87.2500	160	74	06/25/2013 04:00	06/25/2013 04:59	0.35575E+01	0.55896E+00	0.35575E+01	0.25514E+00	0.35575E+01	0.81410E+00
CTRSOAS	32.9020	-87.2500	160	74	06/25/2013 05:00	06/25/2013 05:59	0.41003E+01	0.50344E+00	0.41003E+01	0.17854E+00	0.41003E+01	0.68198E+00
CTRSOAS	32.9020	-87.2500	160	74	06/25/2013 06:00	06/25/2013 06:59	0.34134E+01	0.46707E+00	0.34134E+01	0.15517E+00	0.34134E+01	0.62224E+00
CTRSOAS	32.9020	-87.2500	160	74	06/25/2013 07:00	06/25/2013 07:59	0.32107E+01	0.46276E+00	0.32107E+01	0.17124E+00	0.32107E+01	0.63400E+00
CTRSOAS	32.9020	-87.2500	160	74	06/25/2013 08:00	06/25/2013 08:59	0.59458E+01	0.47745E+00	0.59458E+01	0.21264E+00	0.59458E+01	0.69009E+00
CTRSOAS	32.9020	-87.2500	160	74	06/25/2013 09:00	06/25/2013 09:59	0.20497E+01	0.49383E+00	0.20497E+01	0.28653E+00	0.20497E+01	0.78035E+00
CTRSOAS	32.9020	-87.2500	160	74	06/25/2013 10:00	06/25/2013 10:59	0.23828E+01	0.50782E+00	0.23828E+01	0.39515E+00	0.23828E+01	0.90297E+00
CTRSOAS	32.9020	-87.2500	160	74	06/25/2013 11:00	06/25/2013 11:59	0.25905E+01	0.53988E+00	0.25905E+01	0.52595E+00	0.25905E+01	0.10658E+01
CTRSOAS	32.9020	-87.2500	160	74	06/25/2013 12:00	06/25/2013 12:59	0.43429E+01	0.52324E+00	0.43429E+01	0.85165E+00	0.43429E+01	0.13749E+01
CTRSOAS	32.9020	-87.2500	160	74	06/25/2013 13:00	06/25/2013 13:59	0.58338E+01	0.51001E+00	0.58338E+01	0.70535E+00	0.58338E+01	0.12154E+01
CTRSOAS	32.9020	-87.2500	160	74	06/25/2013 14:00	06/25/2013 14:59	0.57958E+01	0.72186E+00	0.57958E+01	0.28895E+00	0.57958E+01	0.10108E+01
CTRSOAS	32.9020	-87.2500	160	74	06/25/2013 15:00	06/25/2013 15:59	0.39663E+01	0.72295E+00	0.39663E+01	0.21620E+00	0.39663E+01	0.93915E+00
CTRSOAS	32.9020	-87.2500	160	74	06/25/2013 16:00	06/25/2013 16:59	0.28650E+01	0.87897E+00	0.28650E+01	0.23494E+00	0.28650E+01	0.11139E+01
CTRSOAS	32.9020	-87.2500	160	74	06/25/2013 17:00	06/25/2013 17:59	0.34702E+01	0.71411E+00	0.34702E+01	0.22853E+00	0.34702E+01	0.94265E+00
CTRSOAS	32.9020	-87.2500	160	74	06/25/2013 18:00	06/25/2013 18:59	0.15586E+01	0.38044E+00	0.15586E+01	0.17757E+00	0.15586E+01	0.55800E+00
CTRSOAS	32.9020	-87.2500	160	74	06/25/2013 19:00	06/25/2013 19:59	0.19174E+01	0.17793E+00	0.19174E+01	0.10749E+00	0.19174E+01	0.28543E+00
CTRSOAS	32.9020	-87.2500	160	74	06/25/2013 20:00	06/25/2013 20:59	0.14303E+01	0.16336E+00	0.14303E+01	0.75852E-01	0.14303E+01	0.23921E+00
CTRSOAS	32.9020	-87.2500	160	74	06/25/2013 21:00	06/25/2013 21:59	0.37886E+01	0.13938E+00	0.37886E+01	0.76872E-01	0.37886E+01	0.21625E+00
CTRSOAS	32.9020	-87.2500	160	74	06/25/2013 22:00	06/25/2013 22:59	0.18644E+01	0.13739E+00	0.18644E+01	0.12582E+00	0.18644E+01	0.26321E+00
CTRSOAS	32.9020	-87.2500	160	74	06/25/2013 23:00	06/25/2013 23:59	0.26762E+01	0.24978E+00	0.26762E+01	0.20547E+00	0.26762E+01	0.45525E+00
CTRSOAS	32.9020	-87.2500	160	74	06/26/2013 00:00	06/26/2013 00:59	0.11233E+01	0.50878E+00	0.11233E+01	0.34086E+00	0.11233E+01	0.84963E+00
CTRSOAS	32.9020	-87.2500	160	74	06/26/2013 01:00	06/26/2013 01:59	0.30117E+01	0.63549E+00	0.30117E+01	0.88315E+00	0.30117E+01	0.15186E+01
CTRSOAS	32.9020	-87.2500	160	74	06/26/2013 02:00	06/26/2013 02:59	0.21128E+01	0.13076E+01	0.21128E+01	0.18086E+01	0.21128E+01	0.31162E+01
CTRSOAS	32.9020	-87.2500	160	74	06/26/2013 03:00	06/26/2013 03:59	0.35311E+01	0.19200E+01	0.35311E+01	0.27273E+01	0.35311E+01	0.46473E+01
CTRSOAS	32.9020	-87.2500	160	74	06/26/2013 04:00	06/26/2013 04:59	0.24141E+01	0.24369E+01	0.24141E+01	0.30122E+01	0.24141E+01	0.54492E+01
CTRSOAS	32.9020	-87.2500	160	74	06/26/2013 05:00	06/26/2013 05:59	0.45456E+01	0.36440E+01	0.45456E+01	0.20152E+01	0.45456E+01	0.56592E+01
CTRSOAS	32.9020	-87.2500	160	74	06/26/2013 06:00	06/26/2013 06:59	0.59881E+01	0.40949E+01	0.59881E+01	0.23571E+01	0.59881E+01	0.64520E+01
CTRSOAS	32.9020	-87.2500	160	74	06/26/2013 07:00	06/26/2013 07:59	0.74833E+01	0.44440E+00	0.74833E+01	0.97963E-01	0.74833E+01	0.54236E+00
CTRSOAS	32.9020	-87.2500	160	74	06/26/2013 08:00	06/26/2013 08:59	0.80621E+01	0.16074E+01	0.80621E+01	0.23769E+00	0.80621E+01	0.18451E+01
CTRSOAS	32.9020	-87.2500	160	74	06/26/2013 09:00	06/26/2013 09:59	0.10352E+02	0.29081E+01	0.10352E+02	0.28910E+01	0.10352E+02	0.57990E+01
CTRSOAS	32.9020	-87.2500	160	74	06/26/2013 10:00	06/26/2013 10:59	0.12293E+02	0.32305E+01	0.12293E+02	0.45044E+01	0.12293E+02	0.77349E+01
CTRSOAS	32.9020	-87.2500	160	74	06/26/2013 11:00	06/26/2013 11:59	0.17117E+02	0.41281E+01	0.17117E+02	0.36117E+01	0.17117E+02	0.77397E+01
CTRSOAS	32.9020	-87.2500	160	74	06/26/2013 12:00	06/26/2013 12:59	0.19397E+02	0.22762E+01	0.19397E+02	0.22311E+01	0.19397E+02	0.45073E+01
CTRSOAS	32.9020	-87.2500	160	74	06/26/2013 13:00	06/26/2013 13:59	0.15178E+02	0.19790E+01	0.15178E+02	0.19587E+01	0.15178E+02	0.39377E+01
CTRSOAS	32.9020	-87.2500	160	74	06/26/2013 14:00	06/26/2013 14:59	0.61450E+01	0.21133E+01	0.61450E+01	0.15544E+01	0.61450E+01	0.36677E+01
CTRSOAS	32.9020	-87.2500	160	74	06/26/2013 15:00	06/26/2013 15:59	0.51960E+01	0.31810E+01	0.51960E+01	0.93521E+00	0.51960E+01	0.41162E+01
CTRSOAS	32.9020	-87.2500	160	74	06/26/2013 16:00	06/26/2013 16:59	0.55440E+01	0.29943E+01	0.55440E+01	0.61331E+00	0.55440E+01	0.36076E+01
CTRSOAS	32.9020	-87.2500	160	74	06/26/2013 17:00	06/26/2013 17:59	0.43342E+01	0.27272E+01	0.43342E+01	0.52970E+00	0.43342E+01	0.32569E+01
CTRSOAS	32.9020	-87.2500	160	74	06/26/2013 18:00	06/26/2013 18:59	0.23325E+01	0.29987E+01	0.23325E+01	0.56589E+00	0.23325E+01	0.35646E+01
CTRSOAS	32.9020	-87.2500	160	74	06/26/2013 19:00	06/26/2013 19:59	-999	0.28324E+01	-999	0.69086E+00	-999	0.35233E+01
CTRSOAS	32.9020	-87.2500	160	74	06/26/2013 20:00	06/26/2013 20:59	0.73862E+01	0.25537E+01	0.73862E+01	0.84240E+00	0.73862E+01	0.33961E+01
CTRSOAS	32.9020	-87.2500	160	74	06/26/2013 21:00	06/26/2013 21:59	0.25546E+01	0.18993E+01	0.25546E+01	0.91144E+00	0.25546E+01	0.28107E+01
CTRSOAS	32.9020	-87.2500	160	74	06/26/2013 22:00	06/26/2013 22:59	0.32177E+01	0.10558E+01	0.32177E+01	0.80629E+00	0.32177E+01	0.18620E+01
CTRSOAS	32.9020	-87.2500	160	74	06/26/2013 23:00	06/26/2013 23:59	0.27267E+01	0.87475E+00	0.27267E+01	0.68593E+00	0.27267E+01	0.15607E+01
CTRSOAS	32.9020	-87.2500	160	74	06/27/2013 00:00	06/27/2013 00:59	-999	0.10028E+01	-999	0.84218E+00	-999	0.18450E+01
CTRSOAS	32.9020	-87.2500	160	74	06/27/2013 01:00	06/27/2013 01:59	-999	0.11433E+01	-999	0.11684E+01	-999	0.23117E+01
CTRSOAS	32.9020	-87.2500	160	74	06/27/2013 02:00	06/27/2013 02:59	-999	0.11828E+01	-999	0.14844E+01	-999	0.26672E+01
CTRSOAS	32.9020	-87.2500	160	74	06/27/2013 03:00	06/27/2013 03:59	-999	0.11517E+01	-999	0.16588E+01	-999	0.28105E+01
CTRSOAS	32.9020	-87.2500	160	74	06/27/2013 04:00	06/27/2013 04:59	-999	0.31535E+01	-999	0.31143E+01	-999	0.62678E+01
CTRSOAS	32.9020	-87.2500	160	74	06/27/2013 05:00	06/27/2013 05:59	-999	0.58154E+01	-999	0.33205E+01	-999	0.91359E+01
CTRSOAS	32.9020	-87.2500	160	74	06/27/2013 06:00	06/27/2013 06:59	-999	0.13547E+02	-999	0.67076E+01	-999	0.20255E+02
CTRSOAS	32.9020	-87.2500	160	74	06/27/2013 07:00	06/27/2013 07:59	-999	0.10871E+02	-999	0.59673E+01	-999	0.16838E+02
CTRSOAS	32.9020	-87.2500	160	74	06/27/2013 08:00	06/27/2013 08:59	-999	0.10974E+02	-999	0.45370E+01	-999	0.15511E+02
CTRSOAS	32.9020	-87.2500	160	74	06/27/2013 09:00	06/27/2013 09:59	-999	0.36387E+01	-999	0.27421E+01	-999	0.63808E+01
CTRSOAS	32.9020	-87.2500	160	74	06/27/2013 10:00	06/27/2013 10:59	-999	0.29589E+01	-999	0.33167E+01	-999	0.62756E+01
CTRSOAS	32.9020	-87.2500	160	74	06/27/2013 11:00	06/27/2013 11:59	-999	0.30756E+01	-999	0.50093E+01	-999	0.80848E+01
CTRSOAS	32.9020	-87.2500	160	74	06/27/2013 12:00	06/27/2013 12:59	-999	0.28913E+01	-999	0.78091E+01	-999	0.10700E+02
CTRSOAS	32.9020	-87.2500	160	74	06/27/2013 13:00	06/27/2013 13:59	-999	0.18353E+01	-999	0.55890E+01	-999	0.74244E+01
CTRSOAS	32.9020	-87.2500	160	74	06/27/2013 14:00	06/27/2013 14:59	-999	0.17951E+01	-999	0.21085E+01	-999	0.39036E+01
CTRSOAS	32.9020	-87.2500	160	74	06/27/2013 15:00	06/27/2013 15:59	-999	0.12070E+01	-999	0.69556E+00	-999	0.19025E+01
CTRSOAS	32.9020	-87.2500	160	74	06/27/2013 16:00	06/27/2013 16:59	-999	0.55698E+00	-999	0.42067E+00	-999	0.97766E+00
CTRSOAS	32.9020	-87.2500	160	74	06/27/2013 17:00	06/27/2013 17:59	-999	0.54599E+00	-999	0.40748E+00	-999	0.95347E+00
CTRSOAS	32.9020	-87.2500	160	74	06/27/2013 18:00	06/27/2013 18:59	-999	0.47046E+00	-999	0.33979E+00	-999	0.81025E+00
CTRSOAS	32.9020	-87.2500	160	74	06/27/2013 19:00	06/27/2013 19:59	-999	0.41844E+00	-999	0.31092E+00	-999	0.72936E+00
CTRSOAS	32.9020	-87.2500	160	74	06/27/2013 20:00	06/27/2013 20:59	-999	0.41842E+00	-999	0.32691E+00	-999	0.74533E+00
CTRSOAS	32.9020	-87.2500	160	74	06/27/2013 21:00	06/27/2013 21:59	-999	0.46615E+00	-999	0.36596E+00	-999	0.83212E+00
CTRSOAS	32.9020	-87.2500	160	74	06/27/2013 22:00	06/27/2013 22:59	-999	0.54781E+00	-999	0.45694E+00	-999	0.10048E+01
CTRSOAS	32.9020	-87.2500	160	74	06/27/2013 23:00	06/27/2013 23:59	-999	0.65478E+00	-999	0.66380E+00	-999	0.13186E+01
CTRSOAS	32.9020	-87.2500	160	74	06/28/2013 00:00	06/28/2013 00:59	-999	0.71469E+00	-999	0.92341E+00	-999	0.16381E+01
CTRSOAS	32.9020	-87.2500	160	74	06/28/2013 01:00	06/28/2013 01:59	-999	0.73959E+00	-999	0.11824E+01	-999	0.19220E+01
CTRSOAS	32.9020	-87.2500	160	74	06/28/2013 02:00	06/28/2013 02:59	-999	0.14384E+01	-999	0.14027E+01	-999	0.28412E+01
CTRSOAS	32.9020	-87.2500	160	74	06/28/2013 03:00	06/28/2013 03:59	-999	0.23779E+01	-999	0.21365E+01	-999	0.45145E+01
CTRSOAS	32.9020	-87.2500	160	74	06/28/2013 04:00	06/28/2013 04:59	-999	0.23322E+01	-999	0.33568E+01	-999	0.56890E+01
CTRSOAS	32.9020	-87.2500	160	74	06/28/2013 05:00	06/28/2013 05:59	-999	0.17714E+01	-999	0.46974E+01	-999	0.64689E+01
CTRSOAS	32.9020	-87.2500	160	74	06/28/2013 06:00	06/28/2013 06:59	-999	0.17643E+01	-999	0.57515E+01	-999	0.75158E+01
CTRSOAS	32.9020	-87.2500	160	74	06/28/2013 07:00	06/28/2013 07:59	-999	0.18940E+01	-999	0.62613E+01	-999	0.81554E+01
CTRSOAS	32.9020	-87.2500	160	74	06/28/2013 08:00	06/28/2013 08:59	-999	0.19502E+01	-999	0.67419E+01	-999	0.86920E+01
CTRSOAS	32.9020	-87.2500	160	74	06/28/2013 09:00	06/28/2013 09:59	-999	0.19620E+01	-999	0.72851E+01	-999	0.92471E+01
CTRSOAS	32.9020	-87.2500	160	74	06/28/2013 10:00	06/28/2013 10:59	-999	0.19364E+01	-999	0.77906E+01	-999	0.97270E+01
CTRSOAS	32.9020	-87.2500	160	74	06/28/2013 11:00	06/28/2013 11:59	-999	0.17180E+01	-999	0.69250E+01	-999	0.86430E+01
CTRSOAS	32.9020	-87.2500	160	74	06/28/2013 12:00	06/28/2013 12:59	-999	0.12664E+01	-999	0.49701E+01	-999	0.62365E+01
CTRSOAS	32.9020	-87.2500	160	74	06/28/2013 13:00	06/28/2013 13:59	-999	0.95353E+00	-999	0.35313E+01	-999	0.44848E+01
CTRSOAS	32.9020	-87.2500	160	74	06/28/2013 14:00	06/28/2013 14:59	-999	0.77096E+00	-999	0.23010E+01	-999	0.30720E+01
CTRSOAS	32.9020	-87.2500	160	74	06/28/2013 15:00	06/28/2013 15:59	-999	0.57170E+00	-999	0.14379E+01	-999	0.20096E+01
CTRSOAS	32.9020	-87.2500	160	74	06/28/2013 16:00	06/28/2013 16:59	-999	0.61364E+00	-999	0.11189E+01	-999	0.17325E+01
CTRSOAS	32.9020	-87.2500	160	74	06/28/2013 17:00	06/28/2013 17:59	-999	0.57658E+00	-999	0.99957E+00	-999	0.15761E+01
CTRSOAS	32.9020	-87.2500	160	74	06/28/2013 18:00	06/28/2013 18:59	-999	0.44606E+00	-999	0.69016E+00	-999	0.11362E+01
CTRSOAS	32.9020	-87.2500	160	74	06/28/2013 19:00	06/28/2013 19:59	-999	0.39157E+00	-999	0.50435E+00	-999	0.89593E+00
CTRSOAS	32.9020	-87.2500	160	74	06/28/2013 20:00	06/28/2013 20:59	-999	0.42107E+00	-999	0.58820E+00	-999	0.10093E+01
CTRSOAS	32.9020	-87.2500	160	74	06/28/2013 21:00	06/28/2013 21:59	-999	0.49956E+00	-999	0.68003E+00	-999	0.11796E+01
CTRSOAS	32.9020	-87.2500	160	74	06/28/2013 22:00	06/28/2013 22:59	-999	0.59493E+00	-999	0.81003E+00	-999	0.14050E+01
CTRSOAS	32.9020	-87.2500	160	74	06/28/2013 23:00	06/28/2013 23:59	-999	0.78095E+00	-999	0.11492E+01	-999	0.19301E+01
CTRSOAS	32.9020	-87.2500	160	74	06/29/2013 00:00	06/29/2013 00:59	-999	0.11205E+01	-999	0.82377E+00	-999	0.19443E+01
CTRSOAS	32.9020	-87.2500	160	74	06/29/2013 01:00	06/29/2013 01:59	-999	0.22466E+01	-999	0.18502E+01	-999	0.40968E+01
CTRSOAS	32.9020	-87.2500	160	74	06/29/2013 02:00	06/29/2013 02:59	-999	0.36304E+01	-999	0.33819E+01	-999	0.70123E+01
CTRSOAS	32.9020	-87.2500	160	74	06/29/2013 03:00	06/29/2013 03:59	-999	0.41308E+01	-999	0.36582E+01	-999	0.77890E+01
CTRSOAS	32.9020	-87.2500	160	74	06/29/2013 04:00	06/29/2013 04:59	-999	0.37617E+01	-999	0.25098E+01	-999	0.62716E+01
CTRSOAS	32.9020	-87.2500	160	74	06/29/2013 05:00	06/29/2013 05:59	-999	0.67889E+01	-999	0.39077E+01	-999	0.10697E+02
CTRSOAS	32.9020	-87.2500	160	74	06/29/2013 06:00	06/29/2013 06:59	-999	0.96506E+01	-999	0.65066E+01	-999	0.16157E+02
CTRSOAS	32.9020	-87.2500	160	74	06/29/2013 07:00	06/29/2013 07:59	-999	0.10914E+02	-999	0.10557E+02	-999	0.21470E+02
CTRSOAS	32.9020	-87.2500	160	74	06/29/2013 08:00	06/29/2013 08:59	-999	0.10294E+02	-999	0.11629E+02	-999	0.21923E+02
CTRSOAS	32.9020	-87.2500	160	74	06/29/2013 09:00	06/29/2013 09:59	-999	0.64225E+01	-999	0.70608E+01	-999	0.13483E+02
CTRSOAS	32.9020	-87.2500	160	74	06/29/2013 10:00	06/29/2013 10:59	-999	0.45812E+01	-999	0.50973E+01	-999	0.96784E+01
CTRSOAS	32.9020	-87.2500	160	74	06/29/2013 11:00	06/29/2013 11:59	-999	0.54345E+01	-999	0.69163E+01	-999	0.12351E+02
CTRSOAS	32.9020	-87.2500	160	74	06/29/2013 12:00	06/29/2013 12:59	-999	0.34149E+01	-999	0.49779E+01	-999	0.83928E+01
CTRSOAS	32.9020	-87.2500	160	74	06/29/2013 13:00	06/29/2013 13:59	-999	0.99574E+00	-999	0.13514E+01	-999	0.23472E+01
CTRSOAS	32.9020	-87.2500	160	74	06/29/2013 14:00	06/29/2013 14:59	-999	0.61436E+00	-999	0.81963E+00	-999	0.14340E+01
CTRSOAS	32.9020	-87.2500	160	74	06/29/2013 15:00	06/29/2013 15:59	-999	0.49583E+00	-999	0.66625E+00	-999	0.11621E+01
CTRSOAS	32.9020	-87.2500	160	74	06/29/2013 16:00	06/29/2013 16:59	-999	0.49729E+00	-999	0.62037E+00	-999	0.11177E+01
CTRSOAS	32.9020	-87.2500	160	74	06/29/2013 17:00	06/29/2013 17:59	-999	0.54206E+00	-999	0.57456E+00	-999	0.11166E+01
CTRSOAS	32.9020	-87.2500	160	74	06/29/2013 18:00	06/29/2013 18:59	-999	0.58991E+00	-999	0.50426E+00	-999	0.10942E+01
CTRSOAS	32.9020	-87.2500	160	74	06/29/2013 19:00	06/29/2013 19:59	-999	0.62690E+00	-999	0.53342E+00	-999	0.11603E+01
CTRSOAS	32.9020	-87.2500	160	74	06/29/2013 20:00	06/29/2013 20:59	-999	0.62080E+00	-999	0.51696E+00	-999	0.11378E+01
CTRSOAS	32.9020	-87.2500	160	74	06/29/2013 21:00	06/29/2013 21:59	-999	0.50838E+00	-999	0.38975E+00	-999	0.89813E+00
CTRSOAS	32.9020	-87.2500	160	74	06/29/2013 22:00	06/29/2013 22:59	-999	0.42092E+00	-999	0.25587E+00	-999	0.67679E+00
CTRSOAS	32.9020	-87.2500	160	74	06/29/2013 23:00	06/29/2013 23:59	-999	0.46897E+00	-999	0.28876E+00	-999	0.75773E+00
CTRSOAS	32.9020	-87.2500	160	74	06/30/2013 00:00	06/30/2013 00:59	-999	0.56684E+00	-999	0.36795E+00	-999	0.93479E+00
CTRSOAS	32.9020	-87.2500	160	74	06/30/2013 01:00	06/30/2013 01:59	-999	0.51114E+00	-999	0.33091E+00	-999	0.84204E+00
CTRSOAS	32.9020	-87.2500	160	74	06/30/2013 02:00	06/30/2013 02:59	-999	0.43990E+00	-999	0.31541E+00	-999	0.75531E+00
CTRSOAS	32.9020	-87.2500	160	74	06/30/2013 03:00	06/30/2013 03:59	-999	0.45107E+00	-999	0.37721E+00	-999	0.82828E+00
CTRSOAS	32.9020	-87.2500	160	74	06/30/2013 04:00	06/30/2013 04:59	-999	0.44887E+00	-999	0.44340E+00	-999	0.89227E+00
CTRSOAS	32.9020	-87.2500	160	74	06/30/2013 05:00	06/30/2013 05:59	-999	0.44250E+00	-999	0.54353E+00	-999	0.98603E+00
CTRSOAS	32.9020	-87.2500	160	74	06/30/2013 06:00	06/30/2013 06:59	-999	0.44966E+00	-999	0.66606E+00	-999	0.11157E+01
CTRSOAS	32.9020	-87.2500	160	74	06/30/2013 07:00	06/30/2013 07:59	-999	0.46169E+00	-999	0.75763E+00	-999	0.12193E+01
CTRSOAS	32.9020	-87.2500	160	74	06/30/2013 08:00	06/30/2013 08:59	-999	0.47847E+00	-999	0.83230E+00	-999	0.13108E+01
CTRSOAS	32.9020	-87.2500	160	74	06/30/2013 09:00	06/30/2013 09:59	-999	0.50788E+00	-999	0.95956E+00	-999	0.14674E+01
CTRSOAS	32.9020	-87.2500	160	74	06/30/2013 10:00	06/30/2013 10:59	-999	0.58076E+00	-999	0.11919E+01	-999	0.17727E+01
CTRSOAS	32.9020	-87.2500	160	74	06/30/2013 11:00	06/30/2013 11:59	-999	0.82994E+00	-999	0.14413E+01	-999	0.22712E+01
CTRSOAS	32.9020	-87.2500	160	74	06/30/2013 12:00	06/30/2013 12:59	-999	0.11482E+01	-999	0.15116E+01	-999	0.26598E+01
CTRSOAS	32.9020	-87.2500	160	74	06/30/2013 13:00	06/30/2013 13:59	-999	0.98134E+00	-999	0.98894E+00	-999	0.19703E+01
CTRSOAS	32.9020	-87.2500	160	74	06/30/2013 14:00	06/30/2013 14:59	-999	0.46223E+00	-999	0.45609E+00	-999	0.91832E+00
CTRSOAS	32.9020	-87.2500	160	74	06/30/2013 15:00	06/30/2013 15:59	-999	0.16625E+00	-999	0.17508E+00	-999	0.34133E+00
CTRSOAS	32.9020	-87.2500	160	74	06/30/2013 16:00	06/30/2013 16:59	-999	0.10461E+00	-999	0.78825E-01	-999	0.18343E+00
CTRSOAS	32.9020	-87.2500	160	74	06/30/2013 17:00	06/30/2013 17:59	-999	0.14344E+00	-999	0.73641E-01	-999	0.21708E+00
CTRSOAS	32.9020	-87.2500	160	74	06/30/2013 18:00	06/30/2013 18:59	-999	0.16740E+00	-999	0.91940E-01	-999	0.25934E+00
CTRSOAS	32.9020	-87.2500	160	74	06/30/2013 19:00	06/30/2013 19:59	-999	0.20310E+00	-999	0.12138E+00	-999	0.32448E+00
CTRSOAS	32.9020	-87.2500	160	74	06/30/2013 20:00	06/30/2013 20:59	-999	0.27923E+00	-999	0.16084E+00	-999	0.44007E+00
CTRSOAS	32.9020	-87.2500	160	74	06/30/2013 21:00	06/30/2013 21:59	-999	0.35551E+00	-999	0.20197E+00	-999	0.55748E+00
CTRSOAS	32.9020	-87.2500	160	74	06/30/2013 22:00	06/30/2013 22:59	-999	0.42850E+00	-999	0.31258E+00	-999	0.74108E+00
CTRSOAS	32.9020	-87.2500	160	74	06/30/2013 23:00	06/30/2013 23:59	-999	0.54067E+00	-999	0.54585E+00	-999	0.10865E+01
