# Supplementary material for: On the implications of aerosol liquid water and phase separation for organic aerosol mass
Source: Atmos Chem Phys. Author manuscript; Available in PMC 2018 Aug 22. (PMC6104851; doi:10.5194/acp-17-343-2017)
Supplement: Supp [file NIHMS982683-supplement-Supp.zip › acpdata/figure11/S-A09_SOASsvdma_20130715_R0-Waterdata.OUT.0531lle.csv]

Observed values read from file:/work/MOD3DEV/has/southeast/obs_data/sitecmp_obs/ctr/S-A09_SOASsvdma_20130715_R0-Waterdata.csv
Modeled values read from file:/work/MOD3DEV/has/southeast/soas2013/postprocessing/20160606set/output/CCTM_saprc07tic_0531lle_isoprene.aconc.06
SiteId	Latitude	Longitude	Column	Row	Time On	Time Off	AH2OJ	AH2OJ	AORGH2OJ	AORGH2OJ	AH2OTOTJ	AH2OTOTJ
	(deg)	(deg)			(MM/DD/YYYY hh:mm)	(MM/DD/YYYY hh:mm)	ug/m3	ug/m3	ug/m3	ug/m3	ug/m3	ug/m3
							Observed	Modeled	Observed	Modeled	Observed	Modeled
CTRSOAS	32.9020	-87.2500	160	74	06/03/2013 00:00	06/03/2013 00:59	0.22900E+00	0.22157E+01	0.22900E+00	0.10000E-19	0.22900E+00	0.22157E+01
CTRSOAS	32.9020	-87.2500	160	74	06/03/2013 01:00	06/03/2013 01:59	0.67460E+00	0.23032E+01	0.67460E+00	0.10000E-19	0.67460E+00	0.23032E+01
CTRSOAS	32.9020	-87.2500	160	74	06/03/2013 02:00	06/03/2013 02:59	0.82220E+00	0.32524E+01	0.82220E+00	0.10000E-19	0.82220E+00	0.32524E+01
CTRSOAS	32.9020	-87.2500	160	74	06/03/2013 03:00	06/03/2013 03:59	0.73290E+00	0.40594E+01	0.73290E+00	0.10000E-19	0.73290E+00	0.40594E+01
CTRSOAS	32.9020	-87.2500	160	74	06/03/2013 04:00	06/03/2013 04:59	0.10272E+01	0.34517E+01	0.10272E+01	0.10000E-19	0.10272E+01	0.34517E+01
CTRSOAS	32.9020	-87.2500	160	74	06/03/2013 05:00	06/03/2013 05:59	0.99640E+00	0.24618E+01	0.99640E+00	0.10000E-19	0.99640E+00	0.24618E+01
CTRSOAS	32.9020	-87.2500	160	74	06/03/2013 06:00	06/03/2013 06:59	0.62200E+00	0.22558E+01	0.62200E+00	0.10000E-19	0.62200E+00	0.22558E+01
CTRSOAS	32.9020	-87.2500	160	74	06/03/2013 07:00	06/03/2013 07:59	0.44560E+00	0.25672E+01	0.44560E+00	0.10000E-19	0.44560E+00	0.25672E+01
CTRSOAS	32.9020	-87.2500	160	74	06/03/2013 08:00	06/03/2013 08:59	0.23480E+00	0.29570E+01	0.23480E+00	0.10000E-19	0.23480E+00	0.29570E+01
CTRSOAS	32.9020	-87.2500	160	74	06/03/2013 09:00	06/03/2013 09:59	0.11643E+01	0.18776E+01	0.11643E+01	0.10000E-19	0.11643E+01	0.18776E+01
CTRSOAS	32.9020	-87.2500	160	74	06/03/2013 10:00	06/03/2013 10:59	0.11822E+01	0.15816E+01	0.11822E+01	0.10000E-19	0.11822E+01	0.15816E+01
CTRSOAS	32.9020	-87.2500	160	74	06/03/2013 11:00	06/03/2013 11:59	0.21413E+01	0.16597E+01	0.21413E+01	0.10000E-19	0.21413E+01	0.16597E+01
CTRSOAS	32.9020	-87.2500	160	74	06/03/2013 12:00	06/03/2013 12:59	0.27093E+01	0.13295E+01	0.27093E+01	0.10000E-19	0.27093E+01	0.13295E+01
CTRSOAS	32.9020	-87.2500	160	74	06/03/2013 13:00	06/03/2013 13:59	0.16487E+01	0.10300E+01	0.16487E+01	0.10000E-19	0.16487E+01	0.10300E+01
CTRSOAS	32.9020	-87.2500	160	74	06/03/2013 14:00	06/03/2013 14:59	-999	0.99152E+00	-999	0.10000E-19	-999	0.99152E+00
CTRSOAS	32.9020	-87.2500	160	74	06/03/2013 15:00	06/03/2013 15:59	0.56080E+00	0.10055E+01	0.56080E+00	0.10000E-19	0.56080E+00	0.10055E+01
CTRSOAS	32.9020	-87.2500	160	74	06/03/2013 16:00	06/03/2013 16:59	0.75970E+00	0.98437E+00	0.75970E+00	0.10000E-19	0.75970E+00	0.98437E+00
CTRSOAS	32.9020	-87.2500	160	74	06/03/2013 17:00	06/03/2013 17:59	0.16546E+01	0.77777E+00	0.16546E+01	0.10000E-19	0.16546E+01	0.77777E+00
CTRSOAS	32.9020	-87.2500	160	74	06/03/2013 18:00	06/03/2013 18:59	0.15891E+01	0.67342E+00	0.15891E+01	0.10000E-19	0.15891E+01	0.67342E+00
CTRSOAS	32.9020	-87.2500	160	74	06/03/2013 19:00	06/03/2013 19:59	0.13070E+01	0.62874E+00	0.13070E+01	0.10000E-19	0.13070E+01	0.62874E+00
CTRSOAS	32.9020	-87.2500	160	74	06/03/2013 20:00	06/03/2013 20:59	0.17826E+01	0.59603E+00	0.17826E+01	0.10000E-19	0.17826E+01	0.59603E+00
CTRSOAS	32.9020	-87.2500	160	74	06/03/2013 21:00	06/03/2013 21:59	0.27140E+01	0.58074E+00	0.27140E+01	0.10000E-19	0.27140E+01	0.58074E+00
CTRSOAS	32.9020	-87.2500	160	74	06/03/2013 22:00	06/03/2013 22:59	0.18984E+01	0.62104E+00	0.18984E+01	0.10000E-19	0.18984E+01	0.62104E+00
CTRSOAS	32.9020	-87.2500	160	74	06/03/2013 23:00	06/03/2013 23:59	0.15096E+01	0.70559E+00	0.15096E+01	0.10000E-19	0.15096E+01	0.70559E+00
CTRSOAS	32.9020	-87.2500	160	74	06/04/2013 00:00	06/04/2013 00:59	0.88450E+00	0.95527E+00	0.88450E+00	0.10000E-19	0.88450E+00	0.95527E+00
CTRSOAS	32.9020	-87.2500	160	74	06/04/2013 01:00	06/04/2013 01:59	0.28227E+01	0.16477E+01	0.28227E+01	0.10000E-19	0.28227E+01	0.16477E+01
CTRSOAS	32.9020	-87.2500	160	74	06/04/2013 02:00	06/04/2013 02:59	0.93770E+00	0.31570E+01	0.93770E+00	0.10000E-19	0.93770E+00	0.31570E+01
CTRSOAS	32.9020	-87.2500	160	74	06/04/2013 03:00	06/04/2013 03:59	0.31011E+01	0.41085E+01	0.31011E+01	0.10000E-19	0.31011E+01	0.41085E+01
CTRSOAS	32.9020	-87.2500	160	74	06/04/2013 04:00	06/04/2013 04:59	0.32217E+01	0.36352E+01	0.32217E+01	0.10000E-19	0.32217E+01	0.36352E+01
CTRSOAS	32.9020	-87.2500	160	74	06/04/2013 05:00	06/04/2013 05:59	0.28705E+01	0.33060E+01	0.28705E+01	0.10000E-19	0.28705E+01	0.33060E+01
CTRSOAS	32.9020	-87.2500	160	74	06/04/2013 06:00	06/04/2013 06:59	0.37272E+01	0.35462E+01	0.37272E+01	0.10000E-19	0.37272E+01	0.35462E+01
CTRSOAS	32.9020	-87.2500	160	74	06/04/2013 07:00	06/04/2013 07:59	0.38742E+01	0.37409E+01	0.38742E+01	0.10000E-19	0.38742E+01	0.37409E+01
CTRSOAS	32.9020	-87.2500	160	74	06/04/2013 08:00	06/04/2013 08:59	0.45824E+01	0.37982E+01	0.45824E+01	0.10000E-19	0.45824E+01	0.37982E+01
CTRSOAS	32.9020	-87.2500	160	74	06/04/2013 09:00	06/04/2013 09:59	0.64026E+01	0.38954E+01	0.64026E+01	0.10000E-19	0.64026E+01	0.38954E+01
CTRSOAS	32.9020	-87.2500	160	74	06/04/2013 10:00	06/04/2013 10:59	0.57705E+01	0.39451E+01	0.57705E+01	0.10000E-19	0.57705E+01	0.39451E+01
CTRSOAS	32.9020	-87.2500	160	74	06/04/2013 11:00	06/04/2013 11:59	0.55588E+01	0.39898E+01	0.55588E+01	0.10000E-19	0.55588E+01	0.39898E+01
CTRSOAS	32.9020	-87.2500	160	74	06/04/2013 12:00	06/04/2013 12:59	0.74544E+01	0.37243E+01	0.74544E+01	0.10000E-19	0.74544E+01	0.37243E+01
CTRSOAS	32.9020	-87.2500	160	74	06/04/2013 13:00	06/04/2013 13:59	0.52903E+01	0.36488E+01	0.52903E+01	0.10000E-19	0.52903E+01	0.36488E+01
CTRSOAS	32.9020	-87.2500	160	74	06/04/2013 14:00	06/04/2013 14:59	-999	0.37658E+01	-999	0.10000E-19	-999	0.37658E+01
CTRSOAS	32.9020	-87.2500	160	74	06/04/2013 15:00	06/04/2013 15:59	0.46335E+01	0.31322E+01	0.46335E+01	0.10000E-19	0.46335E+01	0.31322E+01
CTRSOAS	32.9020	-87.2500	160	74	06/04/2013 16:00	06/04/2013 16:59	0.83366E+01	0.19295E+01	0.83366E+01	0.10000E-19	0.83366E+01	0.19295E+01
CTRSOAS	32.9020	-87.2500	160	74	06/04/2013 17:00	06/04/2013 17:59	0.52242E+01	0.14606E+01	0.52242E+01	0.10000E-19	0.52242E+01	0.14606E+01
CTRSOAS	32.9020	-87.2500	160	74	06/04/2013 18:00	06/04/2013 18:59	-999	0.13139E+01	-999	0.10000E-19	-999	0.13139E+01
CTRSOAS	32.9020	-87.2500	160	74	06/04/2013 19:00	06/04/2013 19:59	-999	0.12001E+01	-999	0.10000E-19	-999	0.12001E+01
CTRSOAS	32.9020	-87.2500	160	74	06/04/2013 20:00	06/04/2013 20:59	-999	0.10248E+01	-999	0.10000E-19	-999	0.10248E+01
CTRSOAS	32.9020	-87.2500	160	74	06/04/2013 21:00	06/04/2013 21:59	0.26592E+01	0.96364E+00	0.26592E+01	0.10000E-19	0.26592E+01	0.96364E+00
CTRSOAS	32.9020	-87.2500	160	74	06/04/2013 22:00	06/04/2013 22:59	0.19408E+01	0.96500E+00	0.19408E+01	0.10000E-19	0.19408E+01	0.96500E+00
CTRSOAS	32.9020	-87.2500	160	74	06/04/2013 23:00	06/04/2013 23:59	0.36302E+01	0.10387E+01	0.36302E+01	0.10000E-19	0.36302E+01	0.10387E+01
CTRSOAS	32.9020	-87.2500	160	74	06/05/2013 00:00	06/05/2013 00:59	0.41656E+01	0.12443E+01	0.41656E+01	0.10000E-19	0.41656E+01	0.12443E+01
CTRSOAS	32.9020	-87.2500	160	74	06/05/2013 01:00	06/05/2013 01:59	0.24445E+01	0.13824E+01	0.24445E+01	0.10000E-19	0.24445E+01	0.13824E+01
CTRSOAS	32.9020	-87.2500	160	74	06/05/2013 02:00	06/05/2013 02:59	0.39701E+01	0.14301E+01	0.39701E+01	0.10000E-19	0.39701E+01	0.14301E+01
CTRSOAS	32.9020	-87.2500	160	74	06/05/2013 03:00	06/05/2013 03:59	0.44702E+01	0.14907E+01	0.44702E+01	0.10000E-19	0.44702E+01	0.14907E+01
CTRSOAS	32.9020	-87.2500	160	74	06/05/2013 04:00	06/05/2013 04:59	0.56320E+01	0.12694E+01	0.56320E+01	0.10000E-19	0.56320E+01	0.12694E+01
CTRSOAS	32.9020	-87.2500	160	74	06/05/2013 05:00	06/05/2013 05:59	0.60054E+01	0.76974E+00	0.60054E+01	0.10000E-19	0.60054E+01	0.76974E+00
CTRSOAS	32.9020	-87.2500	160	74	06/05/2013 06:00	06/05/2013 06:59	0.64151E+01	0.93239E+00	0.64151E+01	0.10000E-19	0.64151E+01	0.93239E+00
CTRSOAS	32.9020	-87.2500	160	74	06/05/2013 07:00	06/05/2013 07:59	0.47609E+01	0.19817E+01	0.47609E+01	0.10000E-19	0.47609E+01	0.19817E+01
CTRSOAS	32.9020	-87.2500	160	74	06/05/2013 08:00	06/05/2013 08:59	0.48135E+01	0.24135E+01	0.48135E+01	0.10000E-19	0.48135E+01	0.24135E+01
CTRSOAS	32.9020	-87.2500	160	74	06/05/2013 09:00	06/05/2013 09:59	0.25085E+01	0.17935E+01	0.25085E+01	0.10000E-19	0.25085E+01	0.17935E+01
CTRSOAS	32.9020	-87.2500	160	74	06/05/2013 10:00	06/05/2013 10:59	0.46349E+01	0.16298E+01	0.46349E+01	0.10000E-19	0.46349E+01	0.16298E+01
CTRSOAS	32.9020	-87.2500	160	74	06/05/2013 11:00	06/05/2013 11:59	0.49349E+01	0.21224E+01	0.49349E+01	0.10000E-19	0.49349E+01	0.21224E+01
CTRSOAS	32.9020	-87.2500	160	74	06/05/2013 12:00	06/05/2013 12:59	0.40173E+01	0.36360E+01	0.40173E+01	0.10000E-19	0.40173E+01	0.36360E+01
CTRSOAS	32.9020	-87.2500	160	74	06/05/2013 13:00	06/05/2013 13:59	0.44461E+01	0.21324E+01	0.44461E+01	0.10000E-19	0.44461E+01	0.21324E+01
CTRSOAS	32.9020	-87.2500	160	74	06/05/2013 14:00	06/05/2013 14:59	0.46359E+01	0.94758E+00	0.46359E+01	0.10000E-19	0.46359E+01	0.94758E+00
CTRSOAS	32.9020	-87.2500	160	74	06/05/2013 15:00	06/05/2013 15:59	0.23254E+01	0.55604E+00	0.23254E+01	0.10000E-19	0.23254E+01	0.55604E+00
CTRSOAS	32.9020	-87.2500	160	74	06/05/2013 16:00	06/05/2013 16:59	0.78140E+00	0.43594E+00	0.78140E+00	0.10000E-19	0.78140E+00	0.43594E+00
CTRSOAS	32.9020	-87.2500	160	74	06/05/2013 17:00	06/05/2013 17:59	0.11950E+01	0.33737E+00	0.11950E+01	0.10000E-19	0.11950E+01	0.33737E+00
CTRSOAS	32.9020	-87.2500	160	74	06/05/2013 18:00	06/05/2013 18:59	0.51330E+00	0.24782E+00	0.51330E+00	0.10000E-19	0.51330E+00	0.24782E+00
CTRSOAS	32.9020	-87.2500	160	74	06/05/2013 19:00	06/05/2013 19:59	0.45520E+00	0.20605E+00	0.45520E+00	0.10000E-19	0.45520E+00	0.20605E+00
CTRSOAS	32.9020	-87.2500	160	74	06/05/2013 20:00	06/05/2013 20:59	0.23110E+00	0.22752E+00	0.23110E+00	0.10000E-19	0.23110E+00	0.22752E+00
CTRSOAS	32.9020	-87.2500	160	74	06/05/2013 21:00	06/05/2013 21:59	0.65490E+00	0.22889E+00	0.65490E+00	0.10000E-19	0.65490E+00	0.22889E+00
CTRSOAS	32.9020	-87.2500	160	74	06/05/2013 22:00	06/05/2013 22:59	0.52900E+00	0.25076E+00	0.52900E+00	0.10000E-19	0.52900E+00	0.25076E+00
CTRSOAS	32.9020	-87.2500	160	74	06/05/2013 23:00	06/05/2013 23:59	0.43860E+00	0.34862E+00	0.43860E+00	0.10000E-19	0.43860E+00	0.34862E+00
CTRSOAS	32.9020	-87.2500	160	74	06/06/2013 00:00	06/06/2013 00:59	0.59240E+00	0.42881E+00	0.59240E+00	0.10000E-19	0.59240E+00	0.42881E+00
CTRSOAS	32.9020	-87.2500	160	74	06/06/2013 01:00	06/06/2013 01:59	0.81270E+00	0.39148E+00	0.81270E+00	0.10000E-19	0.81270E+00	0.39148E+00
CTRSOAS	32.9020	-87.2500	160	74	06/06/2013 02:00	06/06/2013 02:59	0.11397E+01	0.38117E+00	0.11397E+01	0.10000E-19	0.11397E+01	0.38117E+00
CTRSOAS	32.9020	-87.2500	160	74	06/06/2013 03:00	06/06/2013 03:59	0.60760E+00	0.43727E+00	0.60760E+00	0.10000E-19	0.60760E+00	0.43727E+00
CTRSOAS	32.9020	-87.2500	160	74	06/06/2013 04:00	06/06/2013 04:59	0.10672E+01	0.52398E+00	0.10672E+01	0.10000E-19	0.10672E+01	0.52398E+00
CTRSOAS	32.9020	-87.2500	160	74	06/06/2013 05:00	06/06/2013 05:59	0.44950E+00	0.63771E+00	0.44950E+00	0.10000E-19	0.44950E+00	0.63771E+00
CTRSOAS	32.9020	-87.2500	160	74	06/06/2013 06:00	06/06/2013 06:59	0.38900E+00	0.76709E+00	0.38900E+00	0.10000E-19	0.38900E+00	0.76709E+00
CTRSOAS	32.9020	-87.2500	160	74	06/06/2013 07:00	06/06/2013 07:59	0.23110E+00	0.85415E+00	0.23110E+00	0.10000E-19	0.23110E+00	0.85415E+00
CTRSOAS	32.9020	-87.2500	160	74	06/06/2013 08:00	06/06/2013 08:59	0.13989E+01	0.80048E+00	0.13989E+01	0.10000E-19	0.13989E+01	0.80048E+00
CTRSOAS	32.9020	-87.2500	160	74	06/06/2013 09:00	06/06/2013 09:59	0.59320E+00	0.79244E+00	0.59320E+00	0.10000E-19	0.59320E+00	0.79244E+00
CTRSOAS	32.9020	-87.2500	160	74	06/06/2013 10:00	06/06/2013 10:59	0.12311E+01	0.99513E+00	0.12311E+01	0.10000E-19	0.12311E+01	0.99513E+00
CTRSOAS	32.9020	-87.2500	160	74	06/06/2013 11:00	06/06/2013 11:59	0.69100E+00	0.13925E+01	0.69100E+00	0.10000E-19	0.69100E+00	0.13925E+01
CTRSOAS	32.9020	-87.2500	160	74	06/06/2013 12:00	06/06/2013 12:59	0.18111E+01	0.12078E+01	0.18111E+01	0.10000E-19	0.18111E+01	0.12078E+01
CTRSOAS	32.9020	-87.2500	160	74	06/06/2013 13:00	06/06/2013 13:59	0.13367E+01	0.93544E+00	0.13367E+01	0.10000E-19	0.13367E+01	0.93544E+00
CTRSOAS	32.9020	-87.2500	160	74	06/06/2013 14:00	06/06/2013 14:59	0.17642E+01	0.83930E+00	0.17642E+01	0.10000E-19	0.17642E+01	0.83930E+00
CTRSOAS	32.9020	-87.2500	160	74	06/06/2013 15:00	06/06/2013 15:59	0.96270E+00	0.97844E+00	0.96270E+00	0.10000E-19	0.96270E+00	0.97844E+00
CTRSOAS	32.9020	-87.2500	160	74	06/06/2013 16:00	06/06/2013 16:59	0.43170E+00	0.12005E+01	0.43170E+00	0.10000E-19	0.43170E+00	0.12005E+01
CTRSOAS	32.9020	-87.2500	160	74	06/06/2013 17:00	06/06/2013 17:59	0.29788E+01	0.13026E+01	0.29788E+01	0.10000E-19	0.29788E+01	0.13026E+01
CTRSOAS	32.9020	-87.2500	160	74	06/06/2013 18:00	06/06/2013 18:59	0.11517E+01	0.11988E+01	0.11517E+01	0.10000E-19	0.11517E+01	0.11988E+01
CTRSOAS	32.9020	-87.2500	160	74	06/06/2013 19:00	06/06/2013 19:59	0.20588E+01	0.85310E+00	0.20588E+01	0.10000E-19	0.20588E+01	0.85310E+00
CTRSOAS	32.9020	-87.2500	160	74	06/06/2013 20:00	06/06/2013 20:59	0.15768E+01	0.61180E+00	0.15768E+01	0.10000E-19	0.15768E+01	0.61180E+00
CTRSOAS	32.9020	-87.2500	160	74	06/06/2013 21:00	06/06/2013 21:59	0.39740E+00	0.64096E+00	0.39740E+00	0.10000E-19	0.39740E+00	0.64096E+00
CTRSOAS	32.9020	-87.2500	160	74	06/06/2013 22:00	06/06/2013 22:59	0.15562E+01	0.99031E+00	0.15562E+01	0.10000E-19	0.15562E+01	0.99031E+00
CTRSOAS	32.9020	-87.2500	160	74	06/06/2013 23:00	06/06/2013 23:59	0.43478E+01	0.11089E+01	0.43478E+01	0.10000E-19	0.43478E+01	0.11089E+01
CTRSOAS	32.9020	-87.2500	160	74	06/07/2013 00:00	06/07/2013 00:59	0.47112E+01	0.11177E+01	0.47112E+01	0.10000E-19	0.47112E+01	0.11177E+01
CTRSOAS	32.9020	-87.2500	160	74	06/07/2013 01:00	06/07/2013 01:59	0.83170E+00	0.11510E+01	0.83170E+00	0.10000E-19	0.83170E+00	0.11510E+01
CTRSOAS	32.9020	-87.2500	160	74	06/07/2013 02:00	06/07/2013 02:59	0.49370E+00	0.13487E+01	0.49370E+00	0.10000E-19	0.49370E+00	0.13487E+01
CTRSOAS	32.9020	-87.2500	160	74	06/07/2013 03:00	06/07/2013 03:59	0.69520E+00	0.16245E+01	0.69520E+00	0.10000E-19	0.69520E+00	0.16245E+01
CTRSOAS	32.9020	-87.2500	160	74	06/07/2013 04:00	06/07/2013 04:59	0.14105E+01	0.22182E+01	0.14105E+01	0.10000E-19	0.14105E+01	0.22182E+01
CTRSOAS	32.9020	-87.2500	160	74	06/07/2013 05:00	06/07/2013 05:59	0.57710E+00	0.17670E+01	0.57710E+00	0.10000E-19	0.57710E+00	0.17670E+01
CTRSOAS	32.9020	-87.2500	160	74	06/07/2013 06:00	06/07/2013 06:59	0.23988E+01	0.18003E+01	0.23988E+01	0.10000E-19	0.23988E+01	0.18003E+01
CTRSOAS	32.9020	-87.2500	160	74	06/07/2013 07:00	06/07/2013 07:59	0.23906E+01	0.24005E+01	0.23906E+01	0.10000E-19	0.23906E+01	0.24005E+01
CTRSOAS	32.9020	-87.2500	160	74	06/07/2013 08:00	06/07/2013 08:59	0.28627E+01	0.35687E+01	0.28627E+01	0.10000E-19	0.28627E+01	0.35687E+01
CTRSOAS	32.9020	-87.2500	160	74	06/07/2013 09:00	06/07/2013 09:59	0.19484E+01	0.76831E+01	0.19484E+01	0.10000E-19	0.19484E+01	0.76831E+01
CTRSOAS	32.9020	-87.2500	160	74	06/07/2013 10:00	06/07/2013 10:59	0.32396E+01	0.90043E+01	0.32396E+01	0.10000E-19	0.32396E+01	0.90043E+01
CTRSOAS	32.9020	-87.2500	160	74	06/07/2013 11:00	06/07/2013 11:59	0.42273E+01	0.94752E+01	0.42273E+01	0.10000E-19	0.42273E+01	0.94752E+01
CTRSOAS	32.9020	-87.2500	160	74	06/07/2013 12:00	06/07/2013 12:59	0.41054E+01	0.10849E+02	0.41054E+01	0.10000E-19	0.41054E+01	0.10849E+02
CTRSOAS	32.9020	-87.2500	160	74	06/07/2013 13:00	06/07/2013 13:59	0.55041E+01	0.10444E+02	0.55041E+01	0.10000E-19	0.55041E+01	0.10444E+02
CTRSOAS	32.9020	-87.2500	160	74	06/07/2013 14:00	06/07/2013 14:59	0.27617E+01	0.71849E+01	0.27617E+01	0.10000E-19	0.27617E+01	0.71849E+01
CTRSOAS	32.9020	-87.2500	160	74	06/07/2013 15:00	06/07/2013 15:59	0.68351E+01	0.38705E+01	0.68351E+01	0.10000E-19	0.68351E+01	0.38705E+01
CTRSOAS	32.9020	-87.2500	160	74	06/07/2013 16:00	06/07/2013 16:59	0.35407E+01	0.21944E+01	0.35407E+01	0.10000E-19	0.35407E+01	0.21944E+01
CTRSOAS	32.9020	-87.2500	160	74	06/07/2013 17:00	06/07/2013 17:59	0.52870E+00	0.18613E+01	0.52870E+00	0.10000E-19	0.52870E+00	0.18613E+01
CTRSOAS	32.9020	-87.2500	160	74	06/07/2013 18:00	06/07/2013 18:59	0.15200E+01	0.16802E+01	0.15200E+01	0.10000E-19	0.15200E+01	0.16802E+01
CTRSOAS	32.9020	-87.2500	160	74	06/07/2013 19:00	06/07/2013 19:59	0.54701E+01	0.13581E+01	0.54701E+01	0.10000E-19	0.54701E+01	0.13581E+01
CTRSOAS	32.9020	-87.2500	160	74	06/07/2013 20:00	06/07/2013 20:59	0.79443E+01	0.10610E+01	0.79443E+01	0.10000E-19	0.79443E+01	0.10610E+01
CTRSOAS	32.9020	-87.2500	160	74	06/07/2013 21:00	06/07/2013 21:59	0.68431E+01	0.10392E+01	0.68431E+01	0.10000E-19	0.68431E+01	0.10392E+01
CTRSOAS	32.9020	-87.2500	160	74	06/07/2013 22:00	06/07/2013 22:59	0.79122E+01	0.11030E+01	0.79122E+01	0.10000E-19	0.79122E+01	0.11030E+01
CTRSOAS	32.9020	-87.2500	160	74	06/07/2013 23:00	06/07/2013 23:59	0.53850E+01	0.13383E+01	0.53850E+01	0.10000E-19	0.53850E+01	0.13383E+01
CTRSOAS	32.9020	-87.2500	160	74	06/08/2013 00:00	06/08/2013 00:59	0.57643E+01	0.22451E+01	0.57643E+01	0.10000E-19	0.57643E+01	0.22451E+01
CTRSOAS	32.9020	-87.2500	160	74	06/08/2013 01:00	06/08/2013 01:59	-999	0.71573E+01	-999	0.10000E-19	-999	0.71573E+01
CTRSOAS	32.9020	-87.2500	160	74	06/08/2013 02:00	06/08/2013 02:59	0.49481E+01	0.14143E+02	0.49481E+01	0.10000E-19	0.49481E+01	0.14143E+02
CTRSOAS	32.9020	-87.2500	160	74	06/08/2013 03:00	06/08/2013 03:59	0.43729E+01	0.16570E+02	0.43729E+01	0.10000E-19	0.43729E+01	0.16570E+02
CTRSOAS	32.9020	-87.2500	160	74	06/08/2013 04:00	06/08/2013 04:59	0.47466E+01	0.16007E+02	0.47466E+01	0.10000E-19	0.47466E+01	0.16007E+02
CTRSOAS	32.9020	-87.2500	160	74	06/08/2013 05:00	06/08/2013 05:59	0.55798E+01	0.13262E+02	0.55798E+01	0.10000E-19	0.55798E+01	0.13262E+02
CTRSOAS	32.9020	-87.2500	160	74	06/08/2013 06:00	06/08/2013 06:59	0.74223E+01	0.13218E+02	0.74223E+01	0.10000E-19	0.74223E+01	0.13218E+02
CTRSOAS	32.9020	-87.2500	160	74	06/08/2013 07:00	06/08/2013 07:59	0.75291E+01	0.15968E+02	0.75291E+01	0.10000E-19	0.75291E+01	0.15968E+02
CTRSOAS	32.9020	-87.2500	160	74	06/08/2013 08:00	06/08/2013 08:59	0.30178E+01	0.19663E+02	0.30178E+01	0.10000E-19	0.30178E+01	0.19663E+02
CTRSOAS	32.9020	-87.2500	160	74	06/08/2013 09:00	06/08/2013 09:59	0.53660E+01	0.20931E+02	0.53660E+01	0.10000E-19	0.53660E+01	0.20931E+02
CTRSOAS	32.9020	-87.2500	160	74	06/08/2013 10:00	06/08/2013 10:59	0.52810E+01	0.20971E+02	0.52810E+01	0.10000E-19	0.52810E+01	0.20971E+02
CTRSOAS	32.9020	-87.2500	160	74	06/08/2013 11:00	06/08/2013 11:59	0.48096E+01	0.20474E+02	0.48096E+01	0.10000E-19	0.48096E+01	0.20474E+02
CTRSOAS	32.9020	-87.2500	160	74	06/08/2013 12:00	06/08/2013 12:59	0.68332E+01	0.27051E+02	0.68332E+01	0.10000E-19	0.68332E+01	0.27051E+02
CTRSOAS	32.9020	-87.2500	160	74	06/08/2013 13:00	06/08/2013 13:59	0.14440E+02	0.26148E+02	0.14440E+02	0.10000E-19	0.14440E+02	0.26148E+02
CTRSOAS	32.9020	-87.2500	160	74	06/08/2013 14:00	06/08/2013 14:59	0.11101E+02	0.19320E+02	0.11101E+02	0.10000E-19	0.11101E+02	0.19320E+02
CTRSOAS	32.9020	-87.2500	160	74	06/08/2013 15:00	06/08/2013 15:59	0.98818E+01	0.11285E+02	0.98818E+01	0.10000E-19	0.98818E+01	0.11285E+02
CTRSOAS	32.9020	-87.2500	160	74	06/08/2013 16:00	06/08/2013 16:59	0.59007E+01	0.52765E+01	0.59007E+01	0.10000E-19	0.59007E+01	0.52765E+01
CTRSOAS	32.9020	-87.2500	160	74	06/08/2013 17:00	06/08/2013 17:59	0.11343E+02	0.33200E+01	0.11343E+02	0.10000E-19	0.11343E+02	0.33200E+01
CTRSOAS	32.9020	-87.2500	160	74	06/08/2013 18:00	06/08/2013 18:59	0.51854E+01	0.25674E+01	0.51854E+01	0.10000E-19	0.51854E+01	0.25674E+01
CTRSOAS	32.9020	-87.2500	160	74	06/08/2013 19:00	06/08/2013 19:59	0.73633E+01	0.22601E+01	0.73633E+01	0.10000E-19	0.73633E+01	0.22601E+01
CTRSOAS	32.9020	-87.2500	160	74	06/08/2013 20:00	06/08/2013 20:59	0.64257E+01	0.21209E+01	0.64257E+01	0.10000E-19	0.64257E+01	0.21209E+01
CTRSOAS	32.9020	-87.2500	160	74	06/08/2013 21:00	06/08/2013 21:59	0.11026E+02	0.19982E+01	0.11026E+02	0.10000E-19	0.11026E+02	0.19982E+01
CTRSOAS	32.9020	-87.2500	160	74	06/08/2013 22:00	06/08/2013 22:59	0.48370E+01	0.21643E+01	0.48370E+01	0.10000E-19	0.48370E+01	0.21643E+01
CTRSOAS	32.9020	-87.2500	160	74	06/08/2013 23:00	06/08/2013 23:59	0.70625E+01	0.21254E+01	0.70625E+01	0.10000E-19	0.70625E+01	0.21254E+01
CTRSOAS	32.9020	-87.2500	160	74	06/09/2013 00:00	06/09/2013 00:59	0.85678E+01	0.22614E+01	0.85678E+01	0.10000E-19	0.85678E+01	0.22614E+01
CTRSOAS	32.9020	-87.2500	160	74	06/09/2013 01:00	06/09/2013 01:59	0.11336E+02	0.24416E+01	0.11336E+02	0.10000E-19	0.11336E+02	0.24416E+01
CTRSOAS	32.9020	-87.2500	160	74	06/09/2013 02:00	06/09/2013 02:59	0.78575E+01	0.25620E+01	0.78575E+01	0.10000E-19	0.78575E+01	0.25620E+01
CTRSOAS	32.9020	-87.2500	160	74	06/09/2013 03:00	06/09/2013 03:59	0.70040E+01	0.28100E+01	0.70040E+01	0.10000E-19	0.70040E+01	0.28100E+01
CTRSOAS	32.9020	-87.2500	160	74	06/09/2013 04:00	06/09/2013 04:59	0.92614E+01	0.32472E+01	0.92614E+01	0.10000E-19	0.92614E+01	0.32472E+01
CTRSOAS	32.9020	-87.2500	160	74	06/09/2013 05:00	06/09/2013 05:59	0.61597E+01	0.44052E+01	0.61597E+01	0.10000E-19	0.61597E+01	0.44052E+01
CTRSOAS	32.9020	-87.2500	160	74	06/09/2013 06:00	06/09/2013 06:59	0.41823E+01	0.66532E+01	0.41823E+01	0.10000E-19	0.41823E+01	0.66532E+01
CTRSOAS	32.9020	-87.2500	160	74	06/09/2013 07:00	06/09/2013 07:59	0.35187E+01	0.49869E+01	0.35187E+01	0.10000E-19	0.35187E+01	0.49869E+01
CTRSOAS	32.9020	-87.2500	160	74	06/09/2013 08:00	06/09/2013 08:59	0.55454E+01	0.28032E+01	0.55454E+01	0.10000E-19	0.55454E+01	0.28032E+01
CTRSOAS	32.9020	-87.2500	160	74	06/09/2013 09:00	06/09/2013 09:59	0.71829E+01	0.27458E+01	0.71829E+01	0.10000E-19	0.71829E+01	0.27458E+01
CTRSOAS	32.9020	-87.2500	160	74	06/09/2013 10:00	06/09/2013 10:59	0.41745E+01	0.32761E+01	0.41745E+01	0.10000E-19	0.41745E+01	0.32761E+01
CTRSOAS	32.9020	-87.2500	160	74	06/09/2013 11:00	06/09/2013 11:59	0.36901E+01	0.35561E+01	0.36901E+01	0.10000E-19	0.36901E+01	0.35561E+01
CTRSOAS	32.9020	-87.2500	160	74	06/09/2013 12:00	06/09/2013 12:59	0.48565E+01	0.23257E+01	0.48565E+01	0.10000E-19	0.48565E+01	0.23257E+01
CTRSOAS	32.9020	-87.2500	160	74	06/09/2013 13:00	06/09/2013 13:59	0.32019E+01	0.14458E+01	0.32019E+01	0.10000E-19	0.32019E+01	0.14458E+01
CTRSOAS	32.9020	-87.2500	160	74	06/09/2013 14:00	06/09/2013 14:59	0.29080E+00	0.98433E+00	0.29080E+00	0.10000E-19	0.29080E+00	0.98433E+00
CTRSOAS	32.9020	-87.2500	160	74	06/09/2013 15:00	06/09/2013 15:59	0.12628E+01	0.57552E+00	0.12628E+01	0.10000E-19	0.12628E+01	0.57552E+00
CTRSOAS	32.9020	-87.2500	160	74	06/09/2013 16:00	06/09/2013 16:59	0.16320E+00	0.37185E+00	0.16320E+00	0.10000E-19	0.16320E+00	0.37185E+00
CTRSOAS	32.9020	-87.2500	160	74	06/09/2013 17:00	06/09/2013 17:59	0.49860E+00	0.35370E+00	0.49860E+00	0.10000E-19	0.49860E+00	0.35370E+00
CTRSOAS	32.9020	-87.2500	160	74	06/09/2013 18:00	06/09/2013 18:59	-999	0.30937E+00	-999	0.10000E-19	-999	0.30937E+00
CTRSOAS	32.9020	-87.2500	160	74	06/09/2013 19:00	06/09/2013 19:59	0.10518E+01	0.31208E+00	0.10518E+01	0.10000E-19	0.10518E+01	0.31208E+00
CTRSOAS	32.9020	-87.2500	160	74	06/09/2013 20:00	06/09/2013 20:59	-999	0.29918E+00	-999	0.10000E-19	-999	0.29918E+00
CTRSOAS	32.9020	-87.2500	160	74	06/09/2013 21:00	06/09/2013 21:59	0.12635E+01	0.33834E+00	0.12635E+01	0.10000E-19	0.12635E+01	0.33834E+00
CTRSOAS	32.9020	-87.2500	160	74	06/09/2013 22:00	06/09/2013 22:59	0.56720E+00	0.85021E+00	0.56720E+00	0.10000E-19	0.56720E+00	0.85021E+00
CTRSOAS	32.9020	-87.2500	160	74	06/09/2013 23:00	06/09/2013 23:59	-999	0.11467E+01	-999	0.10000E-19	-999	0.11467E+01
CTRSOAS	32.9020	-87.2500	160	74	06/10/2013 00:00	06/10/2013 00:59	-999	0.11111E+01	-999	0.10000E-19	-999	0.11111E+01
CTRSOAS	32.9020	-87.2500	160	74	06/10/2013 01:00	06/10/2013 01:59	-999	0.12619E+01	-999	0.10000E-19	-999	0.12619E+01
CTRSOAS	32.9020	-87.2500	160	74	06/10/2013 02:00	06/10/2013 02:59	-999	0.18736E+01	-999	0.10000E-19	-999	0.18736E+01
CTRSOAS	32.9020	-87.2500	160	74	06/10/2013 03:00	06/10/2013 03:59	-999	0.50683E+01	-999	0.10000E-19	-999	0.50683E+01
CTRSOAS	32.9020	-87.2500	160	74	06/10/2013 04:00	06/10/2013 04:59	-999	0.85573E+01	-999	0.10000E-19	-999	0.85573E+01
CTRSOAS	32.9020	-87.2500	160	74	06/10/2013 05:00	06/10/2013 05:59	-999	0.87382E+01	-999	0.10000E-19	-999	0.87382E+01
CTRSOAS	32.9020	-87.2500	160	74	06/10/2013 06:00	06/10/2013 06:59	-999	0.76347E+01	-999	0.10000E-19	-999	0.76347E+01
CTRSOAS	32.9020	-87.2500	160	74	06/10/2013 07:00	06/10/2013 07:59	-999	0.60046E+01	-999	0.10000E-19	-999	0.60046E+01
CTRSOAS	32.9020	-87.2500	160	74	06/10/2013 08:00	06/10/2013 08:59	-999	0.65305E+01	-999	0.10000E-19	-999	0.65305E+01
CTRSOAS	32.9020	-87.2500	160	74	06/10/2013 09:00	06/10/2013 09:59	-999	0.78437E+01	-999	0.10000E-19	-999	0.78437E+01
CTRSOAS	32.9020	-87.2500	160	74	06/10/2013 10:00	06/10/2013 10:59	-999	0.47728E+01	-999	0.10000E-19	-999	0.47728E+01
CTRSOAS	32.9020	-87.2500	160	74	06/10/2013 11:00	06/10/2013 11:59	-999	0.17859E+01	-999	0.10000E-19	-999	0.17859E+01
CTRSOAS	32.9020	-87.2500	160	74	06/10/2013 12:00	06/10/2013 12:59	0.60034E+01	0.79219E+01	0.60034E+01	0.10000E-19	0.60034E+01	0.79219E+01
CTRSOAS	32.9020	-87.2500	160	74	06/10/2013 13:00	06/10/2013 13:59	-999	0.81630E+01	-999	0.10000E-19	-999	0.81630E+01
CTRSOAS	32.9020	-87.2500	160	74	06/10/2013 14:00	06/10/2013 14:59	0.69075E+01	0.48794E+01	0.69075E+01	0.10000E-19	0.69075E+01	0.48794E+01
CTRSOAS	32.9020	-87.2500	160	74	06/10/2013 15:00	06/10/2013 15:59	0.44116E+01	0.29384E+01	0.44116E+01	0.10000E-19	0.44116E+01	0.29384E+01
CTRSOAS	32.9020	-87.2500	160	74	06/10/2013 16:00	06/10/2013 16:59	0.36990E+01	0.17275E+01	0.36990E+01	0.10000E-19	0.36990E+01	0.17275E+01
CTRSOAS	32.9020	-87.2500	160	74	06/10/2013 17:00	06/10/2013 17:59	0.26719E+01	0.14898E+01	0.26719E+01	0.10000E-19	0.26719E+01	0.14898E+01
CTRSOAS	32.9020	-87.2500	160	74	06/10/2013 18:00	06/10/2013 18:59	0.31168E+01	0.21978E+01	0.31168E+01	0.10000E-19	0.31168E+01	0.21978E+01
CTRSOAS	32.9020	-87.2500	160	74	06/10/2013 19:00	06/10/2013 19:59	0.17481E+01	0.36644E+01	0.17481E+01	0.10000E-19	0.17481E+01	0.36644E+01
CTRSOAS	32.9020	-87.2500	160	74	06/10/2013 20:00	06/10/2013 20:59	0.43949E+01	0.41770E+01	0.43949E+01	0.10000E-19	0.43949E+01	0.41770E+01
CTRSOAS	32.9020	-87.2500	160	74	06/10/2013 21:00	06/10/2013 21:59	0.96800E+00	0.39441E+01	0.96800E+00	0.10000E-19	0.96800E+00	0.39441E+01
CTRSOAS	32.9020	-87.2500	160	74	06/10/2013 22:00	06/10/2013 22:59	0.34113E+01	0.35426E+01	0.34113E+01	0.10000E-19	0.34113E+01	0.35426E+01
CTRSOAS	32.9020	-87.2500	160	74	06/10/2013 23:00	06/10/2013 23:59	0.24641E+01	0.28418E+01	0.24641E+01	0.10000E-19	0.24641E+01	0.28418E+01
CTRSOAS	32.9020	-87.2500	160	74	06/11/2013 00:00	06/11/2013 00:59	0.10968E+01	0.26001E+01	0.10968E+01	0.10000E-19	0.10968E+01	0.26001E+01
CTRSOAS	32.9020	-87.2500	160	74	06/11/2013 01:00	06/11/2013 01:59	0.21581E+01	0.27349E+01	0.21581E+01	0.10000E-19	0.21581E+01	0.27349E+01
CTRSOAS	32.9020	-87.2500	160	74	06/11/2013 02:00	06/11/2013 02:59	0.17751E+01	0.31980E+01	0.17751E+01	0.10000E-19	0.17751E+01	0.31980E+01
CTRSOAS	32.9020	-87.2500	160	74	06/11/2013 03:00	06/11/2013 03:59	0.23146E+01	0.37491E+01	0.23146E+01	0.10000E-19	0.23146E+01	0.37491E+01
CTRSOAS	32.9020	-87.2500	160	74	06/11/2013 04:00	06/11/2013 04:59	0.21627E+01	0.33650E+01	0.21627E+01	0.10000E-19	0.21627E+01	0.33650E+01
CTRSOAS	32.9020	-87.2500	160	74	06/11/2013 05:00	06/11/2013 05:59	0.47747E+01	0.27833E+01	0.47747E+01	0.10000E-19	0.47747E+01	0.27833E+01
CTRSOAS	32.9020	-87.2500	160	74	06/11/2013 06:00	06/11/2013 06:59	-999	0.27175E+01	-999	0.10000E-19	-999	0.27175E+01
CTRSOAS	32.9020	-87.2500	160	74	06/11/2013 07:00	06/11/2013 07:59	-999	0.31507E+01	-999	0.10000E-19	-999	0.31507E+01
CTRSOAS	32.9020	-87.2500	160	74	06/11/2013 08:00	06/11/2013 08:59	-999	0.37955E+01	-999	0.10000E-19	-999	0.37955E+01
CTRSOAS	32.9020	-87.2500	160	74	06/11/2013 09:00	06/11/2013 09:59	-999	0.45876E+01	-999	0.10000E-19	-999	0.45876E+01
CTRSOAS	32.9020	-87.2500	160	74	06/11/2013 10:00	06/11/2013 10:59	-999	0.57501E+01	-999	0.10000E-19	-999	0.57501E+01
CTRSOAS	32.9020	-87.2500	160	74	06/11/2013 11:00	06/11/2013 11:59	-999	0.37253E+01	-999	0.10000E-19	-999	0.37253E+01
CTRSOAS	32.9020	-87.2500	160	74	06/11/2013 12:00	06/11/2013 12:59	-999	0.21385E+01	-999	0.10000E-19	-999	0.21385E+01
CTRSOAS	32.9020	-87.2500	160	74	06/11/2013 13:00	06/11/2013 13:59	-999	0.17964E+01	-999	0.10000E-19	-999	0.17964E+01
CTRSOAS	32.9020	-87.2500	160	74	06/11/2013 14:00	06/11/2013 14:59	-999	0.13835E+01	-999	0.10000E-19	-999	0.13835E+01
CTRSOAS	32.9020	-87.2500	160	74	06/11/2013 15:00	06/11/2013 15:59	0.36783E+01	0.11610E+01	0.36783E+01	0.10000E-19	0.36783E+01	0.11610E+01
CTRSOAS	32.9020	-87.2500	160	74	06/11/2013 16:00	06/11/2013 16:59	0.31719E+01	0.10530E+01	0.31719E+01	0.10000E-19	0.31719E+01	0.10530E+01
CTRSOAS	32.9020	-87.2500	160	74	06/11/2013 17:00	06/11/2013 17:59	0.32911E+01	0.95455E+00	0.32911E+01	0.10000E-19	0.32911E+01	0.95455E+00
CTRSOAS	32.9020	-87.2500	160	74	06/11/2013 18:00	06/11/2013 18:59	0.22845E+01	0.82359E+00	0.22845E+01	0.10000E-19	0.22845E+01	0.82359E+00
CTRSOAS	32.9020	-87.2500	160	74	06/11/2013 19:00	06/11/2013 19:59	0.36245E+01	0.67723E+00	0.36245E+01	0.10000E-19	0.36245E+01	0.67723E+00
CTRSOAS	32.9020	-87.2500	160	74	06/11/2013 20:00	06/11/2013 20:59	0.14587E+01	0.60275E+00	0.14587E+01	0.10000E-19	0.14587E+01	0.60275E+00
CTRSOAS	32.9020	-87.2500	160	74	06/11/2013 21:00	06/11/2013 21:59	0.12221E+01	0.59073E+00	0.12221E+01	0.10000E-19	0.12221E+01	0.59073E+00
CTRSOAS	32.9020	-87.2500	160	74	06/11/2013 22:00	06/11/2013 22:59	0.26299E+01	0.63558E+00	0.26299E+01	0.10000E-19	0.26299E+01	0.63558E+00
CTRSOAS	32.9020	-87.2500	160	74	06/11/2013 23:00	06/11/2013 23:59	0.10189E+01	0.77011E+00	0.10189E+01	0.10000E-19	0.10189E+01	0.77011E+00
CTRSOAS	32.9020	-87.2500	160	74	06/12/2013 00:00	06/12/2013 00:59	0.11129E+01	0.97473E+00	0.11129E+01	0.10000E-19	0.11129E+01	0.97473E+00
CTRSOAS	32.9020	-87.2500	160	74	06/12/2013 01:00	06/12/2013 01:59	0.32723E+01	0.11519E+01	0.32723E+01	0.10000E-19	0.32723E+01	0.11519E+01
CTRSOAS	32.9020	-87.2500	160	74	06/12/2013 02:00	06/12/2013 02:59	0.18437E+01	0.13562E+01	0.18437E+01	0.10000E-19	0.18437E+01	0.13562E+01
CTRSOAS	32.9020	-87.2500	160	74	06/12/2013 03:00	06/12/2013 03:59	0.21485E+01	0.16592E+01	0.21485E+01	0.10000E-19	0.21485E+01	0.16592E+01
CTRSOAS	32.9020	-87.2500	160	74	06/12/2013 04:00	06/12/2013 04:59	0.32159E+01	0.13495E+01	0.32159E+01	0.10000E-19	0.32159E+01	0.13495E+01
CTRSOAS	32.9020	-87.2500	160	74	06/12/2013 05:00	06/12/2013 05:59	0.36964E+01	0.10187E+01	0.36964E+01	0.10000E-19	0.36964E+01	0.10187E+01
CTRSOAS	32.9020	-87.2500	160	74	06/12/2013 06:00	06/12/2013 06:59	0.35467E+01	0.99773E+00	0.35467E+01	0.10000E-19	0.35467E+01	0.99773E+00
CTRSOAS	32.9020	-87.2500	160	74	06/12/2013 07:00	06/12/2013 07:59	0.22438E+01	0.10468E+01	0.22438E+01	0.10000E-19	0.22438E+01	0.10468E+01
CTRSOAS	32.9020	-87.2500	160	74	06/12/2013 08:00	06/12/2013 08:59	0.52657E+01	0.11216E+01	0.52657E+01	0.10000E-19	0.52657E+01	0.11216E+01
CTRSOAS	32.9020	-87.2500	160	74	06/12/2013 09:00	06/12/2013 09:59	0.53621E+01	0.11856E+01	0.53621E+01	0.10000E-19	0.53621E+01	0.11856E+01
CTRSOAS	32.9020	-87.2500	160	74	06/12/2013 10:00	06/12/2013 10:59	0.49117E+01	0.11912E+01	0.49117E+01	0.10000E-19	0.49117E+01	0.11912E+01
CTRSOAS	32.9020	-87.2500	160	74	06/12/2013 11:00	06/12/2013 11:59	0.52407E+01	0.10077E+01	0.52407E+01	0.10000E-19	0.52407E+01	0.10077E+01
CTRSOAS	32.9020	-87.2500	160	74	06/12/2013 12:00	06/12/2013 12:59	0.49241E+01	0.75986E+00	0.49241E+01	0.10000E-19	0.49241E+01	0.75986E+00
CTRSOAS	32.9020	-87.2500	160	74	06/12/2013 13:00	06/12/2013 13:59	0.58944E+01	0.58287E+00	0.58944E+01	0.10000E-19	0.58944E+01	0.58287E+00
CTRSOAS	32.9020	-87.2500	160	74	06/12/2013 14:00	06/12/2013 14:59	0.55287E+01	0.44075E+00	0.55287E+01	0.10000E-19	0.55287E+01	0.44075E+00
CTRSOAS	32.9020	-87.2500	160	74	06/12/2013 15:00	06/12/2013 15:59	0.32525E+01	0.32688E+00	0.32525E+01	0.10000E-19	0.32525E+01	0.32688E+00
CTRSOAS	32.9020	-87.2500	160	74	06/12/2013 16:00	06/12/2013 16:59	0.38438E+01	0.31422E+00	0.38438E+01	0.10000E-19	0.38438E+01	0.31422E+00
CTRSOAS	32.9020	-87.2500	160	74	06/12/2013 17:00	06/12/2013 17:59	0.31436E+01	0.31652E+00	0.31436E+01	0.10000E-19	0.31436E+01	0.31652E+00
CTRSOAS	32.9020	-87.2500	160	74	06/12/2013 18:00	06/12/2013 18:59	0.30355E+01	0.30950E+00	0.30355E+01	0.10000E-19	0.30355E+01	0.30950E+00
CTRSOAS	32.9020	-87.2500	160	74	06/12/2013 19:00	06/12/2013 19:59	0.21616E+01	0.29360E+00	0.21616E+01	0.10000E-19	0.21616E+01	0.29360E+00
CTRSOAS	32.9020	-87.2500	160	74	06/12/2013 20:00	06/12/2013 20:59	0.27419E+01	0.30694E+00	0.27419E+01	0.10000E-19	0.27419E+01	0.30694E+00
CTRSOAS	32.9020	-87.2500	160	74	06/12/2013 21:00	06/12/2013 21:59	0.25909E+01	0.39561E+00	0.25909E+01	0.10000E-19	0.25909E+01	0.39561E+00
CTRSOAS	32.9020	-87.2500	160	74	06/12/2013 22:00	06/12/2013 22:59	0.15475E+01	0.46255E+00	0.15475E+01	0.10000E-19	0.15475E+01	0.46255E+00
CTRSOAS	32.9020	-87.2500	160	74	06/12/2013 23:00	06/12/2013 23:59	0.15816E+01	0.55222E+00	0.15816E+01	0.10000E-19	0.15816E+01	0.55222E+00
CTRSOAS	32.9020	-87.2500	160	74	06/13/2013 00:00	06/13/2013 00:59	0.28024E+01	0.71136E+00	0.28024E+01	0.10000E-19	0.28024E+01	0.71136E+00
CTRSOAS	32.9020	-87.2500	160	74	06/13/2013 01:00	06/13/2013 01:59	0.34259E+01	0.85534E+00	0.34259E+01	0.10000E-19	0.34259E+01	0.85534E+00
CTRSOAS	32.9020	-87.2500	160	74	06/13/2013 02:00	06/13/2013 02:59	0.28558E+01	0.83169E+00	0.28558E+01	0.10000E-19	0.28558E+01	0.83169E+00
CTRSOAS	32.9020	-87.2500	160	74	06/13/2013 03:00	06/13/2013 03:59	0.28630E+01	0.67970E+00	0.28630E+01	0.10000E-19	0.28630E+01	0.67970E+00
CTRSOAS	32.9020	-87.2500	160	74	06/13/2013 04:00	06/13/2013 04:59	0.32088E+01	0.63330E+00	0.32088E+01	0.10000E-19	0.32088E+01	0.63330E+00
CTRSOAS	32.9020	-87.2500	160	74	06/13/2013 05:00	06/13/2013 05:59	0.34055E+01	0.72910E+00	0.34055E+01	0.10000E-19	0.34055E+01	0.72910E+00
CTRSOAS	32.9020	-87.2500	160	74	06/13/2013 06:00	06/13/2013 06:59	0.32797E+01	0.96121E+00	0.32797E+01	0.10000E-19	0.32797E+01	0.96121E+00
CTRSOAS	32.9020	-87.2500	160	74	06/13/2013 07:00	06/13/2013 07:59	0.53998E+01	0.13206E+01	0.53998E+01	0.10000E-19	0.53998E+01	0.13206E+01
CTRSOAS	32.9020	-87.2500	160	74	06/13/2013 08:00	06/13/2013 08:59	0.59323E+01	0.17396E+01	0.59323E+01	0.10000E-19	0.59323E+01	0.17396E+01
CTRSOAS	32.9020	-87.2500	160	74	06/13/2013 09:00	06/13/2013 09:59	0.49741E+01	0.22421E+01	0.49741E+01	0.10000E-19	0.49741E+01	0.22421E+01
CTRSOAS	32.9020	-87.2500	160	74	06/13/2013 10:00	06/13/2013 10:59	0.74878E+01	0.30114E+01	0.74878E+01	0.10000E-19	0.74878E+01	0.30114E+01
CTRSOAS	32.9020	-87.2500	160	74	06/13/2013 11:00	06/13/2013 11:59	0.90565E+01	0.26554E+01	0.90565E+01	0.10000E-19	0.90565E+01	0.26554E+01
CTRSOAS	32.9020	-87.2500	160	74	06/13/2013 12:00	06/13/2013 12:59	0.98079E+01	0.14017E+01	0.98079E+01	0.10000E-19	0.98079E+01	0.14017E+01
CTRSOAS	32.9020	-87.2500	160	74	06/13/2013 13:00	06/13/2013 13:59	0.81449E+01	0.79112E+00	0.81449E+01	0.10000E-19	0.81449E+01	0.79112E+00
CTRSOAS	32.9020	-87.2500	160	74	06/13/2013 14:00	06/13/2013 14:59	0.47142E+01	0.57738E+00	0.47142E+01	0.10000E-19	0.47142E+01	0.57738E+00
CTRSOAS	32.9020	-87.2500	160	74	06/13/2013 15:00	06/13/2013 15:59	0.34538E+01	0.50377E+00	0.34538E+01	0.10000E-19	0.34538E+01	0.50377E+00
CTRSOAS	32.9020	-87.2500	160	74	06/13/2013 16:00	06/13/2013 16:59	0.37460E+01	0.55792E+00	0.37460E+01	0.10000E-19	0.37460E+01	0.55792E+00
CTRSOAS	32.9020	-87.2500	160	74	06/13/2013 17:00	06/13/2013 17:59	0.33241E+01	0.62990E+00	0.33241E+01	0.10000E-19	0.33241E+01	0.62990E+00
CTRSOAS	32.9020	-87.2500	160	74	06/13/2013 18:00	06/13/2013 18:59	0.84010E+00	0.52460E+00	0.84010E+00	0.10000E-19	0.84010E+00	0.52460E+00
CTRSOAS	32.9020	-87.2500	160	74	06/13/2013 19:00	06/13/2013 19:59	0.42537E+01	0.44747E+00	0.42537E+01	0.10000E-19	0.42537E+01	0.44747E+00
CTRSOAS	32.9020	-87.2500	160	74	06/13/2013 20:00	06/13/2013 20:59	0.32570E+01	0.43117E+00	0.32570E+01	0.10000E-19	0.32570E+01	0.43117E+00
CTRSOAS	32.9020	-87.2500	160	74	06/13/2013 21:00	06/13/2013 21:59	0.30157E+01	0.42275E+00	0.30157E+01	0.10000E-19	0.30157E+01	0.42275E+00
CTRSOAS	32.9020	-87.2500	160	74	06/13/2013 22:00	06/13/2013 22:59	0.30489E+01	0.42480E+00	0.30489E+01	0.10000E-19	0.30489E+01	0.42480E+00
CTRSOAS	32.9020	-87.2500	160	74	06/13/2013 23:00	06/13/2013 23:59	-999	0.51020E+00	-999	0.10000E-19	-999	0.51020E+00
CTRSOAS	32.9020	-87.2500	160	74	06/14/2013 00:00	06/14/2013 00:59	-999	0.77196E+00	-999	0.10000E-19	-999	0.77196E+00
CTRSOAS	32.9020	-87.2500	160	74	06/14/2013 01:00	06/14/2013 01:59	-999	0.11685E+01	-999	0.10000E-19	-999	0.11685E+01
CTRSOAS	32.9020	-87.2500	160	74	06/14/2013 02:00	06/14/2013 02:59	-999	0.16349E+01	-999	0.10000E-19	-999	0.16349E+01
CTRSOAS	32.9020	-87.2500	160	74	06/14/2013 03:00	06/14/2013 03:59	-999	0.22742E+01	-999	0.10000E-19	-999	0.22742E+01
CTRSOAS	32.9020	-87.2500	160	74	06/14/2013 04:00	06/14/2013 04:59	-999	0.33644E+01	-999	0.10000E-19	-999	0.33644E+01
CTRSOAS	32.9020	-87.2500	160	74	06/14/2013 05:00	06/14/2013 05:59	-999	0.49505E+01	-999	0.10000E-19	-999	0.49505E+01
CTRSOAS	32.9020	-87.2500	160	74	06/14/2013 06:00	06/14/2013 06:59	-999	0.72131E+01	-999	0.10000E-19	-999	0.72131E+01
CTRSOAS	32.9020	-87.2500	160	74	06/14/2013 07:00	06/14/2013 07:59	-999	0.70997E+01	-999	0.10000E-19	-999	0.70997E+01
CTRSOAS	32.9020	-87.2500	160	74	06/14/2013 08:00	06/14/2013 08:59	-999	0.53658E+01	-999	0.10000E-19	-999	0.53658E+01
CTRSOAS	32.9020	-87.2500	160	74	06/14/2013 09:00	06/14/2013 09:59	-999	0.38261E+01	-999	0.10000E-19	-999	0.38261E+01
CTRSOAS	32.9020	-87.2500	160	74	06/14/2013 10:00	06/14/2013 10:59	-999	0.35066E+01	-999	0.10000E-19	-999	0.35066E+01
CTRSOAS	32.9020	-87.2500	160	74	06/14/2013 11:00	06/14/2013 11:59	-999	0.40446E+01	-999	0.10000E-19	-999	0.40446E+01
CTRSOAS	32.9020	-87.2500	160	74	06/14/2013 12:00	06/14/2013 12:59	-999	0.39924E+01	-999	0.10000E-19	-999	0.39924E+01
CTRSOAS	32.9020	-87.2500	160	74	06/14/2013 13:00	06/14/2013 13:59	-999	0.29501E+01	-999	0.10000E-19	-999	0.29501E+01
CTRSOAS	32.9020	-87.2500	160	74	06/14/2013 14:00	06/14/2013 14:59	-999	0.21477E+01	-999	0.10000E-19	-999	0.21477E+01
CTRSOAS	32.9020	-87.2500	160	74	06/14/2013 15:00	06/14/2013 15:59	-999	0.16434E+01	-999	0.10000E-19	-999	0.16434E+01
CTRSOAS	32.9020	-87.2500	160	74	06/14/2013 16:00	06/14/2013 16:59	-999	0.13664E+01	-999	0.10000E-19	-999	0.13664E+01
CTRSOAS	32.9020	-87.2500	160	74	06/14/2013 17:00	06/14/2013 17:59	-999	0.10575E+01	-999	0.10000E-19	-999	0.10575E+01
CTRSOAS	32.9020	-87.2500	160	74	06/14/2013 18:00	06/14/2013 18:59	-999	0.70974E+00	-999	0.10000E-19	-999	0.70974E+00
CTRSOAS	32.9020	-87.2500	160	74	06/14/2013 19:00	06/14/2013 19:59	-999	0.58539E+00	-999	0.10000E-19	-999	0.58539E+00
CTRSOAS	32.9020	-87.2500	160	74	06/14/2013 20:00	06/14/2013 20:59	-999	0.64180E+00	-999	0.10000E-19	-999	0.64180E+00
CTRSOAS	32.9020	-87.2500	160	74	06/14/2013 21:00	06/14/2013 21:59	-999	0.74291E+00	-999	0.10000E-19	-999	0.74291E+00
CTRSOAS	32.9020	-87.2500	160	74	06/14/2013 22:00	06/14/2013 22:59	-999	0.74144E+00	-999	0.10000E-19	-999	0.74144E+00
CTRSOAS	32.9020	-87.2500	160	74	06/14/2013 23:00	06/14/2013 23:59	-999	0.89210E+00	-999	0.10000E-19	-999	0.89210E+00
CTRSOAS	32.9020	-87.2500	160	74	06/15/2013 00:00	06/15/2013 00:59	-999	0.11368E+01	-999	0.10000E-19	-999	0.11368E+01
CTRSOAS	32.9020	-87.2500	160	74	06/15/2013 01:00	06/15/2013 01:59	-999	0.11582E+01	-999	0.10000E-19	-999	0.11582E+01
CTRSOAS	32.9020	-87.2500	160	74	06/15/2013 02:00	06/15/2013 02:59	-999	0.11004E+01	-999	0.10000E-19	-999	0.11004E+01
CTRSOAS	32.9020	-87.2500	160	74	06/15/2013 03:00	06/15/2013 03:59	-999	0.11375E+01	-999	0.10000E-19	-999	0.11375E+01
CTRSOAS	32.9020	-87.2500	160	74	06/15/2013 04:00	06/15/2013 04:59	-999	0.12471E+01	-999	0.10000E-19	-999	0.12471E+01
CTRSOAS	32.9020	-87.2500	160	74	06/15/2013 05:00	06/15/2013 05:59	-999	0.14392E+01	-999	0.10000E-19	-999	0.14392E+01
CTRSOAS	32.9020	-87.2500	160	74	06/15/2013 06:00	06/15/2013 06:59	-999	0.17501E+01	-999	0.10000E-19	-999	0.17501E+01
CTRSOAS	32.9020	-87.2500	160	74	06/15/2013 07:00	06/15/2013 07:59	-999	0.22346E+01	-999	0.10000E-19	-999	0.22346E+01
CTRSOAS	32.9020	-87.2500	160	74	06/15/2013 08:00	06/15/2013 08:59	-999	0.28710E+01	-999	0.10000E-19	-999	0.28710E+01
CTRSOAS	32.9020	-87.2500	160	74	06/15/2013 09:00	06/15/2013 09:59	-999	0.32413E+01	-999	0.10000E-19	-999	0.32413E+01
CTRSOAS	32.9020	-87.2500	160	74	06/15/2013 10:00	06/15/2013 10:59	-999	0.31499E+01	-999	0.10000E-19	-999	0.31499E+01
CTRSOAS	32.9020	-87.2500	160	74	06/15/2013 11:00	06/15/2013 11:59	-999	0.26962E+01	-999	0.10000E-19	-999	0.26962E+01
CTRSOAS	32.9020	-87.2500	160	74	06/15/2013 12:00	06/15/2013 12:59	-999	0.22643E+01	-999	0.10000E-19	-999	0.22643E+01
CTRSOAS	32.9020	-87.2500	160	74	06/15/2013 13:00	06/15/2013 13:59	-999	0.20436E+01	-999	0.10000E-19	-999	0.20436E+01
CTRSOAS	32.9020	-87.2500	160	74	06/15/2013 14:00	06/15/2013 14:59	-999	0.17129E+01	-999	0.10000E-19	-999	0.17129E+01
CTRSOAS	32.9020	-87.2500	160	74	06/15/2013 15:00	06/15/2013 15:59	-999	0.14204E+01	-999	0.10000E-19	-999	0.14204E+01
CTRSOAS	32.9020	-87.2500	160	74	06/15/2013 16:00	06/15/2013 16:59	-999	0.13063E+01	-999	0.10000E-19	-999	0.13063E+01
CTRSOAS	32.9020	-87.2500	160	74	06/15/2013 17:00	06/15/2013 17:59	-999	0.14205E+01	-999	0.10000E-19	-999	0.14205E+01
CTRSOAS	32.9020	-87.2500	160	74	06/15/2013 18:00	06/15/2013 18:59	-999	0.15990E+01	-999	0.10000E-19	-999	0.15990E+01
CTRSOAS	32.9020	-87.2500	160	74	06/15/2013 19:00	06/15/2013 19:59	-999	0.15407E+01	-999	0.10000E-19	-999	0.15407E+01
CTRSOAS	32.9020	-87.2500	160	74	06/15/2013 20:00	06/15/2013 20:59	-999	0.13612E+01	-999	0.10000E-19	-999	0.13612E+01
CTRSOAS	32.9020	-87.2500	160	74	06/15/2013 21:00	06/15/2013 21:59	-999	0.13129E+01	-999	0.10000E-19	-999	0.13129E+01
CTRSOAS	32.9020	-87.2500	160	74	06/15/2013 22:00	06/15/2013 22:59	-999	0.13787E+01	-999	0.10000E-19	-999	0.13787E+01
CTRSOAS	32.9020	-87.2500	160	74	06/15/2013 23:00	06/15/2013 23:59	-999	0.16327E+01	-999	0.10000E-19	-999	0.16327E+01
CTRSOAS	32.9020	-87.2500	160	74	06/16/2013 00:00	06/16/2013 00:59	-999	0.21445E+01	-999	0.10000E-19	-999	0.21445E+01
CTRSOAS	32.9020	-87.2500	160	74	06/16/2013 01:00	06/16/2013 01:59	-999	0.26612E+01	-999	0.10000E-19	-999	0.26612E+01
CTRSOAS	32.9020	-87.2500	160	74	06/16/2013 02:00	06/16/2013 02:59	-999	0.29023E+01	-999	0.10000E-19	-999	0.29023E+01
CTRSOAS	32.9020	-87.2500	160	74	06/16/2013 03:00	06/16/2013 03:59	-999	0.26043E+01	-999	0.10000E-19	-999	0.26043E+01
CTRSOAS	32.9020	-87.2500	160	74	06/16/2013 04:00	06/16/2013 04:59	-999	0.18785E+01	-999	0.10000E-19	-999	0.18785E+01
CTRSOAS	32.9020	-87.2500	160	74	06/16/2013 05:00	06/16/2013 05:59	-999	0.17659E+01	-999	0.10000E-19	-999	0.17659E+01
CTRSOAS	32.9020	-87.2500	160	74	06/16/2013 06:00	06/16/2013 06:59	-999	0.17612E+01	-999	0.10000E-19	-999	0.17612E+01
CTRSOAS	32.9020	-87.2500	160	74	06/16/2013 07:00	06/16/2013 07:59	-999	0.17400E+01	-999	0.10000E-19	-999	0.17400E+01
CTRSOAS	32.9020	-87.2500	160	74	06/16/2013 08:00	06/16/2013 08:59	-999	0.17309E+01	-999	0.10000E-19	-999	0.17309E+01
CTRSOAS	32.9020	-87.2500	160	74	06/16/2013 09:00	06/16/2013 09:59	-999	0.18901E+01	-999	0.10000E-19	-999	0.18901E+01
CTRSOAS	32.9020	-87.2500	160	74	06/16/2013 10:00	06/16/2013 10:59	-999	0.22770E+01	-999	0.10000E-19	-999	0.22770E+01
CTRSOAS	32.9020	-87.2500	160	74	06/16/2013 11:00	06/16/2013 11:59	-999	0.30336E+01	-999	0.10000E-19	-999	0.30336E+01
CTRSOAS	32.9020	-87.2500	160	74	06/16/2013 12:00	06/16/2013 12:59	-999	0.32892E+01	-999	0.10000E-19	-999	0.32892E+01
CTRSOAS	32.9020	-87.2500	160	74	06/16/2013 13:00	06/16/2013 13:59	-999	0.22222E+01	-999	0.10000E-19	-999	0.22222E+01
CTRSOAS	32.9020	-87.2500	160	74	06/16/2013 14:00	06/16/2013 14:59	-999	0.13899E+01	-999	0.10000E-19	-999	0.13899E+01
CTRSOAS	32.9020	-87.2500	160	74	06/16/2013 15:00	06/16/2013 15:59	-999	0.10243E+01	-999	0.10000E-19	-999	0.10243E+01
CTRSOAS	32.9020	-87.2500	160	74	06/16/2013 16:00	06/16/2013 16:59	-999	0.79730E+00	-999	0.10000E-19	-999	0.79730E+00
CTRSOAS	32.9020	-87.2500	160	74	06/16/2013 17:00	06/16/2013 17:59	-999	0.72440E+00	-999	0.10000E-19	-999	0.72440E+00
CTRSOAS	32.9020	-87.2500	160	74	06/16/2013 18:00	06/16/2013 18:59	-999	0.70689E+00	-999	0.10000E-19	-999	0.70689E+00
CTRSOAS	32.9020	-87.2500	160	74	06/16/2013 19:00	06/16/2013 19:59	-999	0.70158E+00	-999	0.10000E-19	-999	0.70158E+00
CTRSOAS	32.9020	-87.2500	160	74	06/16/2013 20:00	06/16/2013 20:59	-999	0.68558E+00	-999	0.10000E-19	-999	0.68558E+00
CTRSOAS	32.9020	-87.2500	160	74	06/16/2013 21:00	06/16/2013 21:59	-999	0.67533E+00	-999	0.10000E-19	-999	0.67533E+00
CTRSOAS	32.9020	-87.2500	160	74	06/16/2013 22:00	06/16/2013 22:59	-999	0.72051E+00	-999	0.10000E-19	-999	0.72051E+00
CTRSOAS	32.9020	-87.2500	160	74	06/16/2013 23:00	06/16/2013 23:59	-999	0.87094E+00	-999	0.10000E-19	-999	0.87094E+00
CTRSOAS	32.9020	-87.2500	160	74	06/17/2013 00:00	06/17/2013 00:59	0.53127E+01	0.11796E+01	0.53127E+01	0.10000E-19	0.53127E+01	0.11796E+01
CTRSOAS	32.9020	-87.2500	160	74	06/17/2013 01:00	06/17/2013 01:59	0.62727E+01	0.14774E+01	0.62727E+01	0.10000E-19	0.62727E+01	0.14774E+01
CTRSOAS	32.9020	-87.2500	160	74	06/17/2013 02:00	06/17/2013 02:59	0.46989E+01	0.17886E+01	0.46989E+01	0.10000E-19	0.46989E+01	0.17886E+01
CTRSOAS	32.9020	-87.2500	160	74	06/17/2013 03:00	06/17/2013 03:59	0.77745E+01	0.22846E+01	0.77745E+01	0.10000E-19	0.77745E+01	0.22846E+01
CTRSOAS	32.9020	-87.2500	160	74	06/17/2013 04:00	06/17/2013 04:59	0.10485E+02	0.32949E+01	0.10485E+02	0.10000E-19	0.10485E+02	0.32949E+01
CTRSOAS	32.9020	-87.2500	160	74	06/17/2013 05:00	06/17/2013 05:59	0.83804E+01	0.45495E+01	0.83804E+01	0.10000E-19	0.83804E+01	0.45495E+01
CTRSOAS	32.9020	-87.2500	160	74	06/17/2013 06:00	06/17/2013 06:59	0.13301E+02	0.43659E+01	0.13301E+02	0.10000E-19	0.13301E+02	0.43659E+01
CTRSOAS	32.9020	-87.2500	160	74	06/17/2013 07:00	06/17/2013 07:59	0.15310E+02	0.41243E+01	0.15310E+02	0.10000E-19	0.15310E+02	0.41243E+01
CTRSOAS	32.9020	-87.2500	160	74	06/17/2013 08:00	06/17/2013 08:59	0.14848E+02	0.43177E+01	0.14848E+02	0.10000E-19	0.14848E+02	0.43177E+01
CTRSOAS	32.9020	-87.2500	160	74	06/17/2013 09:00	06/17/2013 09:59	0.19774E+02	0.49771E+01	0.19774E+02	0.10000E-19	0.19774E+02	0.49771E+01
CTRSOAS	32.9020	-87.2500	160	74	06/17/2013 10:00	06/17/2013 10:59	0.17849E+02	0.65879E+01	0.17849E+02	0.10000E-19	0.17849E+02	0.65879E+01
CTRSOAS	32.9020	-87.2500	160	74	06/17/2013 11:00	06/17/2013 11:59	0.33158E+02	0.67046E+01	0.33158E+02	0.10000E-19	0.33158E+02	0.67046E+01
CTRSOAS	32.9020	-87.2500	160	74	06/17/2013 12:00	06/17/2013 12:59	0.39320E+02	0.40268E+01	0.39320E+02	0.10000E-19	0.39320E+02	0.40268E+01
CTRSOAS	32.9020	-87.2500	160	74	06/17/2013 13:00	06/17/2013 13:59	0.72118E+02	0.29747E+01	0.72118E+02	0.10000E-19	0.72118E+02	0.29747E+01
CTRSOAS	32.9020	-87.2500	160	74	06/17/2013 14:00	06/17/2013 14:59	0.51680E+02	0.34687E+01	0.51680E+02	0.10000E-19	0.51680E+02	0.34687E+01
CTRSOAS	32.9020	-87.2500	160	74	06/17/2013 15:00	06/17/2013 15:59	0.22995E+02	0.46395E+01	0.22995E+02	0.10000E-19	0.22995E+02	0.46395E+01
CTRSOAS	32.9020	-87.2500	160	74	06/17/2013 16:00	06/17/2013 16:59	0.97100E+01	0.44411E+01	0.97100E+01	0.10000E-19	0.97100E+01	0.44411E+01
CTRSOAS	32.9020	-87.2500	160	74	06/17/2013 17:00	06/17/2013 17:59	0.76704E+01	0.29469E+01	0.76704E+01	0.10000E-19	0.76704E+01	0.29469E+01
CTRSOAS	32.9020	-87.2500	160	74	06/17/2013 18:00	06/17/2013 18:59	0.63415E+01	0.20018E+01	0.63415E+01	0.10000E-19	0.63415E+01	0.20018E+01
CTRSOAS	32.9020	-87.2500	160	74	06/17/2013 19:00	06/17/2013 19:59	0.34769E+01	0.19696E+01	0.34769E+01	0.10000E-19	0.34769E+01	0.19696E+01
CTRSOAS	32.9020	-87.2500	160	74	06/17/2013 20:00	06/17/2013 20:59	-999	0.19683E+01	-999	0.10000E-19	-999	0.19683E+01
CTRSOAS	32.9020	-87.2500	160	74	06/17/2013 21:00	06/17/2013 21:59	0.24350E+00	0.20423E+01	0.24350E+00	0.10000E-19	0.24350E+00	0.20423E+01
CTRSOAS	32.9020	-87.2500	160	74	06/17/2013 22:00	06/17/2013 22:59	0.42900E+00	0.19682E+01	0.42900E+00	0.10000E-19	0.42900E+00	0.19682E+01
CTRSOAS	32.9020	-87.2500	160	74	06/17/2013 23:00	06/17/2013 23:59	0.13421E+01	0.20778E+01	0.13421E+01	0.10000E-19	0.13421E+01	0.20778E+01
CTRSOAS	32.9020	-87.2500	160	74	06/18/2013 00:00	06/18/2013 00:59	0.24143E+01	0.33061E+01	0.24143E+01	0.10000E-19	0.24143E+01	0.33061E+01
CTRSOAS	32.9020	-87.2500	160	74	06/18/2013 01:00	06/18/2013 01:59	0.16996E+01	0.39981E+01	0.16996E+01	0.10000E-19	0.16996E+01	0.39981E+01
CTRSOAS	32.9020	-87.2500	160	74	06/18/2013 02:00	06/18/2013 02:59	0.15701E+01	0.41876E+01	0.15701E+01	0.10000E-19	0.15701E+01	0.41876E+01
CTRSOAS	32.9020	-87.2500	160	74	06/18/2013 03:00	06/18/2013 03:59	0.18770E+01	0.38766E+01	0.18770E+01	0.10000E-19	0.18770E+01	0.38766E+01
CTRSOAS	32.9020	-87.2500	160	74	06/18/2013 04:00	06/18/2013 04:59	0.29772E+01	0.36455E+01	0.29772E+01	0.10000E-19	0.29772E+01	0.36455E+01
CTRSOAS	32.9020	-87.2500	160	74	06/18/2013 05:00	06/18/2013 05:59	0.48441E+01	0.44829E+01	0.48441E+01	0.10000E-19	0.48441E+01	0.44829E+01
CTRSOAS	32.9020	-87.2500	160	74	06/18/2013 06:00	06/18/2013 06:59	0.41295E+01	0.45455E+01	0.41295E+01	0.10000E-19	0.41295E+01	0.45455E+01
CTRSOAS	32.9020	-87.2500	160	74	06/18/2013 07:00	06/18/2013 07:59	0.57908E+01	0.37217E+01	0.57908E+01	0.10000E-19	0.57908E+01	0.37217E+01
CTRSOAS	32.9020	-87.2500	160	74	06/18/2013 08:00	06/18/2013 08:59	0.49005E+01	0.37533E+01	0.49005E+01	0.10000E-19	0.49005E+01	0.37533E+01
CTRSOAS	32.9020	-87.2500	160	74	06/18/2013 09:00	06/18/2013 09:59	0.65568E+01	0.42810E+01	0.65568E+01	0.10000E-19	0.65568E+01	0.42810E+01
CTRSOAS	32.9020	-87.2500	160	74	06/18/2013 10:00	06/18/2013 10:59	0.87941E+01	0.44922E+01	0.87941E+01	0.10000E-19	0.87941E+01	0.44922E+01
CTRSOAS	32.9020	-87.2500	160	74	06/18/2013 11:00	06/18/2013 11:59	0.11910E+02	0.49681E+01	0.11910E+02	0.10000E-19	0.11910E+02	0.49681E+01
CTRSOAS	32.9020	-87.2500	160	74	06/18/2013 12:00	06/18/2013 12:59	0.11736E+02	0.37983E+01	0.11736E+02	0.10000E-19	0.11736E+02	0.37983E+01
CTRSOAS	32.9020	-87.2500	160	74	06/18/2013 13:00	06/18/2013 13:59	0.42957E+01	0.41003E+01	0.42957E+01	0.10000E-19	0.42957E+01	0.41003E+01
CTRSOAS	32.9020	-87.2500	160	74	06/18/2013 14:00	06/18/2013 14:59	0.49976E+01	0.18877E+01	0.49976E+01	0.10000E-19	0.49976E+01	0.18877E+01
CTRSOAS	32.9020	-87.2500	160	74	06/18/2013 15:00	06/18/2013 15:59	0.23878E+01	0.22346E+01	0.23878E+01	0.10000E-19	0.23878E+01	0.22346E+01
CTRSOAS	32.9020	-87.2500	160	74	06/18/2013 16:00	06/18/2013 16:59	0.28562E+01	0.29025E+01	0.28562E+01	0.10000E-19	0.28562E+01	0.29025E+01
CTRSOAS	32.9020	-87.2500	160	74	06/18/2013 17:00	06/18/2013 17:59	0.31690E+01	0.40666E+01	0.31690E+01	0.10000E-19	0.31690E+01	0.40666E+01
CTRSOAS	32.9020	-87.2500	160	74	06/18/2013 18:00	06/18/2013 18:59	0.27659E+01	0.41758E+01	0.27659E+01	0.10000E-19	0.27659E+01	0.41758E+01
CTRSOAS	32.9020	-87.2500	160	74	06/18/2013 19:00	06/18/2013 19:59	0.22166E+01	0.29089E+01	0.22166E+01	0.10000E-19	0.22166E+01	0.29089E+01
CTRSOAS	32.9020	-87.2500	160	74	06/18/2013 20:00	06/18/2013 20:59	0.26125E+01	0.16912E+01	0.26125E+01	0.10000E-19	0.26125E+01	0.16912E+01
CTRSOAS	32.9020	-87.2500	160	74	06/18/2013 21:00	06/18/2013 21:59	0.12120E+01	0.14629E+01	0.12120E+01	0.10000E-19	0.12120E+01	0.14629E+01
CTRSOAS	32.9020	-87.2500	160	74	06/18/2013 22:00	06/18/2013 22:59	0.23085E+01	0.14243E+01	0.23085E+01	0.10000E-19	0.23085E+01	0.14243E+01
CTRSOAS	32.9020	-87.2500	160	74	06/18/2013 23:00	06/18/2013 23:59	0.47817E+01	0.12669E+01	0.47817E+01	0.10000E-19	0.47817E+01	0.12669E+01
CTRSOAS	32.9020	-87.2500	160	74	06/19/2013 00:00	06/19/2013 00:59	0.29178E+01	0.10941E+01	0.29178E+01	0.10000E-19	0.29178E+01	0.10941E+01
CTRSOAS	32.9020	-87.2500	160	74	06/19/2013 01:00	06/19/2013 01:59	0.40567E+01	0.19149E+01	0.40567E+01	0.10000E-19	0.40567E+01	0.19149E+01
CTRSOAS	32.9020	-87.2500	160	74	06/19/2013 02:00	06/19/2013 02:59	0.37617E+01	0.30111E+01	0.37617E+01	0.10000E-19	0.37617E+01	0.30111E+01
CTRSOAS	32.9020	-87.2500	160	74	06/19/2013 03:00	06/19/2013 03:59	0.30516E+01	0.39968E+01	0.30516E+01	0.10000E-19	0.30516E+01	0.39968E+01
CTRSOAS	32.9020	-87.2500	160	74	06/19/2013 04:00	06/19/2013 04:59	0.44058E+01	0.42040E+01	0.44058E+01	0.10000E-19	0.44058E+01	0.42040E+01
CTRSOAS	32.9020	-87.2500	160	74	06/19/2013 05:00	06/19/2013 05:59	0.30984E+01	0.38125E+01	0.30984E+01	0.10000E-19	0.30984E+01	0.38125E+01
CTRSOAS	32.9020	-87.2500	160	74	06/19/2013 06:00	06/19/2013 06:59	0.37690E+01	0.39014E+01	0.37690E+01	0.10000E-19	0.37690E+01	0.39014E+01
CTRSOAS	32.9020	-87.2500	160	74	06/19/2013 07:00	06/19/2013 07:59	0.31798E+01	0.43709E+01	0.31798E+01	0.10000E-19	0.31798E+01	0.43709E+01
CTRSOAS	32.9020	-87.2500	160	74	06/19/2013 08:00	06/19/2013 08:59	0.27722E+01	0.46441E+01	0.27722E+01	0.10000E-19	0.27722E+01	0.46441E+01
CTRSOAS	32.9020	-87.2500	160	74	06/19/2013 09:00	06/19/2013 09:59	0.16784E+01	0.89521E+01	0.16784E+01	0.10000E-19	0.16784E+01	0.89521E+01
CTRSOAS	32.9020	-87.2500	160	74	06/19/2013 10:00	06/19/2013 10:59	0.28627E+01	0.22762E+02	0.28627E+01	0.10000E-19	0.28627E+01	0.22762E+02
CTRSOAS	32.9020	-87.2500	160	74	06/19/2013 11:00	06/19/2013 11:59	0.17916E+01	0.19537E+02	0.17916E+01	0.10000E-19	0.17916E+01	0.19537E+02
CTRSOAS	32.9020	-87.2500	160	74	06/19/2013 12:00	06/19/2013 12:59	0.52773E+01	0.67254E+01	0.52773E+01	0.10000E-19	0.52773E+01	0.67254E+01
CTRSOAS	32.9020	-87.2500	160	74	06/19/2013 13:00	06/19/2013 13:59	0.66879E+01	0.24438E+01	0.66879E+01	0.10000E-19	0.66879E+01	0.24438E+01
CTRSOAS	32.9020	-87.2500	160	74	06/19/2013 14:00	06/19/2013 14:59	0.59337E+01	0.16752E+01	0.59337E+01	0.10000E-19	0.59337E+01	0.16752E+01
CTRSOAS	32.9020	-87.2500	160	74	06/19/2013 15:00	06/19/2013 15:59	0.51096E+01	0.15282E+01	0.51096E+01	0.10000E-19	0.51096E+01	0.15282E+01
CTRSOAS	32.9020	-87.2500	160	74	06/19/2013 16:00	06/19/2013 16:59	0.38515E+01	0.16865E+01	0.38515E+01	0.10000E-19	0.38515E+01	0.16865E+01
CTRSOAS	32.9020	-87.2500	160	74	06/19/2013 17:00	06/19/2013 17:59	0.38383E+01	0.16765E+01	0.38383E+01	0.10000E-19	0.38383E+01	0.16765E+01
CTRSOAS	32.9020	-87.2500	160	74	06/19/2013 18:00	06/19/2013 18:59	0.22490E+01	0.15148E+01	0.22490E+01	0.10000E-19	0.22490E+01	0.15148E+01
CTRSOAS	32.9020	-87.2500	160	74	06/19/2013 19:00	06/19/2013 19:59	0.48051E+01	0.14175E+01	0.48051E+01	0.10000E-19	0.48051E+01	0.14175E+01
CTRSOAS	32.9020	-87.2500	160	74	06/19/2013 20:00	06/19/2013 20:59	0.26758E+01	0.13411E+01	0.26758E+01	0.10000E-19	0.26758E+01	0.13411E+01
CTRSOAS	32.9020	-87.2500	160	74	06/19/2013 21:00	06/19/2013 21:59	0.29870E+01	0.13142E+01	0.29870E+01	0.10000E-19	0.29870E+01	0.13142E+01
CTRSOAS	32.9020	-87.2500	160	74	06/19/2013 22:00	06/19/2013 22:59	0.31900E+01	0.12151E+01	0.31900E+01	0.10000E-19	0.31900E+01	0.12151E+01
CTRSOAS	32.9020	-87.2500	160	74	06/19/2013 23:00	06/19/2013 23:59	0.33474E+01	0.12247E+01	0.33474E+01	0.10000E-19	0.33474E+01	0.12247E+01
CTRSOAS	32.9020	-87.2500	160	74	06/20/2013 00:00	06/20/2013 00:59	0.28149E+01	0.15332E+01	0.28149E+01	0.10000E-19	0.28149E+01	0.15332E+01
CTRSOAS	32.9020	-87.2500	160	74	06/20/2013 01:00	06/20/2013 01:59	0.28281E+01	0.19256E+01	0.28281E+01	0.10000E-19	0.28281E+01	0.19256E+01
CTRSOAS	32.9020	-87.2500	160	74	06/20/2013 02:00	06/20/2013 02:59	0.28582E+01	0.20734E+01	0.28582E+01	0.10000E-19	0.28582E+01	0.20734E+01
CTRSOAS	32.9020	-87.2500	160	74	06/20/2013 03:00	06/20/2013 03:59	0.85082E+01	0.22248E+01	0.85082E+01	0.10000E-19	0.85082E+01	0.22248E+01
CTRSOAS	32.9020	-87.2500	160	74	06/20/2013 04:00	06/20/2013 04:59	0.76231E+01	0.27161E+01	0.76231E+01	0.10000E-19	0.76231E+01	0.27161E+01
CTRSOAS	32.9020	-87.2500	160	74	06/20/2013 05:00	06/20/2013 05:59	0.10237E+02	0.39301E+01	0.10237E+02	0.10000E-19	0.10237E+02	0.39301E+01
CTRSOAS	32.9020	-87.2500	160	74	06/20/2013 06:00	06/20/2013 06:59	0.10995E+02	0.65060E+01	0.10995E+02	0.10000E-19	0.10995E+02	0.65060E+01
CTRSOAS	32.9020	-87.2500	160	74	06/20/2013 07:00	06/20/2013 07:59	0.93642E+01	0.75798E+01	0.93642E+01	0.10000E-19	0.93642E+01	0.75798E+01
CTRSOAS	32.9020	-87.2500	160	74	06/20/2013 08:00	06/20/2013 08:59	0.10498E+02	0.72864E+01	0.10498E+02	0.10000E-19	0.10498E+02	0.72864E+01
CTRSOAS	32.9020	-87.2500	160	74	06/20/2013 09:00	06/20/2013 09:59	0.13611E+02	0.72000E+01	0.13611E+02	0.10000E-19	0.13611E+02	0.72000E+01
CTRSOAS	32.9020	-87.2500	160	74	06/20/2013 10:00	06/20/2013 10:59	0.12668E+02	0.63947E+01	0.12668E+02	0.10000E-19	0.12668E+02	0.63947E+01
CTRSOAS	32.9020	-87.2500	160	74	06/20/2013 11:00	06/20/2013 11:59	0.17819E+02	0.57300E+01	0.17819E+02	0.10000E-19	0.17819E+02	0.57300E+01
CTRSOAS	32.9020	-87.2500	160	74	06/20/2013 12:00	06/20/2013 12:59	0.17515E+02	0.43952E+01	0.17515E+02	0.10000E-19	0.17515E+02	0.43952E+01
CTRSOAS	32.9020	-87.2500	160	74	06/20/2013 13:00	06/20/2013 13:59	0.19979E+02	0.41086E+01	0.19979E+02	0.10000E-19	0.19979E+02	0.41086E+01
CTRSOAS	32.9020	-87.2500	160	74	06/20/2013 14:00	06/20/2013 14:59	0.79263E+01	0.34198E+01	0.79263E+01	0.10000E-19	0.79263E+01	0.34198E+01
CTRSOAS	32.9020	-87.2500	160	74	06/20/2013 15:00	06/20/2013 15:59	0.48680E+01	0.22848E+01	0.48680E+01	0.10000E-19	0.48680E+01	0.22848E+01
CTRSOAS	32.9020	-87.2500	160	74	06/20/2013 16:00	06/20/2013 16:59	0.60189E+01	0.11816E+01	0.60189E+01	0.10000E-19	0.60189E+01	0.11816E+01
CTRSOAS	32.9020	-87.2500	160	74	06/20/2013 17:00	06/20/2013 17:59	0.32637E+01	0.78151E+00	0.32637E+01	0.10000E-19	0.32637E+01	0.78151E+00
CTRSOAS	32.9020	-87.2500	160	74	06/20/2013 18:00	06/20/2013 18:59	0.35928E+01	0.69462E+00	0.35928E+01	0.10000E-19	0.35928E+01	0.69462E+00
CTRSOAS	32.9020	-87.2500	160	74	06/20/2013 19:00	06/20/2013 19:59	0.30528E+01	0.70808E+00	0.30528E+01	0.10000E-19	0.30528E+01	0.70808E+00
CTRSOAS	32.9020	-87.2500	160	74	06/20/2013 20:00	06/20/2013 20:59	0.19435E+01	0.88168E+00	0.19435E+01	0.10000E-19	0.19435E+01	0.88168E+00
CTRSOAS	32.9020	-87.2500	160	74	06/20/2013 21:00	06/20/2013 21:59	0.27335E+01	0.10319E+01	0.27335E+01	0.10000E-19	0.27335E+01	0.10319E+01
CTRSOAS	32.9020	-87.2500	160	74	06/20/2013 22:00	06/20/2013 22:59	0.27843E+01	0.11298E+01	0.27843E+01	0.10000E-19	0.27843E+01	0.11298E+01
CTRSOAS	32.9020	-87.2500	160	74	06/20/2013 23:00	06/20/2013 23:59	0.29379E+01	0.13301E+01	0.29379E+01	0.10000E-19	0.29379E+01	0.13301E+01
CTRSOAS	32.9020	-87.2500	160	74	06/21/2013 00:00	06/21/2013 00:59	0.63030E+00	0.17041E+01	0.63030E+00	0.10000E-19	0.63030E+00	0.17041E+01
CTRSOAS	32.9020	-87.2500	160	74	06/21/2013 01:00	06/21/2013 01:59	0.27112E+01	0.21170E+01	0.27112E+01	0.10000E-19	0.27112E+01	0.21170E+01
CTRSOAS	32.9020	-87.2500	160	74	06/21/2013 02:00	06/21/2013 02:59	0.27870E+01	0.24502E+01	0.27870E+01	0.10000E-19	0.27870E+01	0.24502E+01
CTRSOAS	32.9020	-87.2500	160	74	06/21/2013 03:00	06/21/2013 03:59	0.28484E+01	0.29953E+01	0.28484E+01	0.10000E-19	0.28484E+01	0.29953E+01
CTRSOAS	32.9020	-87.2500	160	74	06/21/2013 04:00	06/21/2013 04:59	0.32934E+01	0.35023E+01	0.32934E+01	0.10000E-19	0.32934E+01	0.35023E+01
CTRSOAS	32.9020	-87.2500	160	74	06/21/2013 05:00	06/21/2013 05:59	0.50922E+01	0.41301E+01	0.50922E+01	0.10000E-19	0.50922E+01	0.41301E+01
CTRSOAS	32.9020	-87.2500	160	74	06/21/2013 06:00	06/21/2013 06:59	0.39182E+01	0.38109E+01	0.39182E+01	0.10000E-19	0.39182E+01	0.38109E+01
CTRSOAS	32.9020	-87.2500	160	74	06/21/2013 07:00	06/21/2013 07:59	0.43236E+01	0.28713E+01	0.43236E+01	0.10000E-19	0.43236E+01	0.28713E+01
CTRSOAS	32.9020	-87.2500	160	74	06/21/2013 08:00	06/21/2013 08:59	0.53591E+01	0.24523E+01	0.53591E+01	0.10000E-19	0.53591E+01	0.24523E+01
CTRSOAS	32.9020	-87.2500	160	74	06/21/2013 09:00	06/21/2013 09:59	0.77486E+01	0.25237E+01	0.77486E+01	0.10000E-19	0.77486E+01	0.25237E+01
CTRSOAS	32.9020	-87.2500	160	74	06/21/2013 10:00	06/21/2013 10:59	0.12314E+02	0.28322E+01	0.12314E+02	0.10000E-19	0.12314E+02	0.28322E+01
CTRSOAS	32.9020	-87.2500	160	74	06/21/2013 11:00	06/21/2013 11:59	0.15286E+02	0.31445E+01	0.15286E+02	0.10000E-19	0.15286E+02	0.31445E+01
CTRSOAS	32.9020	-87.2500	160	74	06/21/2013 12:00	06/21/2013 12:59	0.18436E+02	0.27992E+01	0.18436E+02	0.10000E-19	0.18436E+02	0.27992E+01
CTRSOAS	32.9020	-87.2500	160	74	06/21/2013 13:00	06/21/2013 13:59	0.15000E+02	0.16030E+01	0.15000E+02	0.10000E-19	0.15000E+02	0.16030E+01
CTRSOAS	32.9020	-87.2500	160	74	06/21/2013 14:00	06/21/2013 14:59	0.64852E+01	0.89939E+00	0.64852E+01	0.10000E-19	0.64852E+01	0.89939E+00
CTRSOAS	32.9020	-87.2500	160	74	06/21/2013 15:00	06/21/2013 15:59	0.47798E+01	0.76492E+00	0.47798E+01	0.10000E-19	0.47798E+01	0.76492E+00
CTRSOAS	32.9020	-87.2500	160	74	06/21/2013 16:00	06/21/2013 16:59	0.37698E+01	0.80033E+00	0.37698E+01	0.10000E-19	0.37698E+01	0.80033E+00
CTRSOAS	32.9020	-87.2500	160	74	06/21/2013 17:00	06/21/2013 17:59	0.27667E+01	0.76723E+00	0.27667E+01	0.10000E-19	0.27667E+01	0.76723E+00
CTRSOAS	32.9020	-87.2500	160	74	06/21/2013 18:00	06/21/2013 18:59	0.19924E+01	0.68811E+00	0.19924E+01	0.10000E-19	0.19924E+01	0.68811E+00
CTRSOAS	32.9020	-87.2500	160	74	06/21/2013 19:00	06/21/2013 19:59	0.17460E+01	0.59557E+00	0.17460E+01	0.10000E-19	0.17460E+01	0.59557E+00
CTRSOAS	32.9020	-87.2500	160	74	06/21/2013 20:00	06/21/2013 20:59	0.20846E+01	0.51918E+00	0.20846E+01	0.10000E-19	0.20846E+01	0.51918E+00
CTRSOAS	32.9020	-87.2500	160	74	06/21/2013 21:00	06/21/2013 21:59	0.22382E+01	0.46631E+00	0.22382E+01	0.10000E-19	0.22382E+01	0.46631E+00
CTRSOAS	32.9020	-87.2500	160	74	06/21/2013 22:00	06/21/2013 22:59	0.14842E+01	0.45794E+00	0.14842E+01	0.10000E-19	0.14842E+01	0.45794E+00
CTRSOAS	32.9020	-87.2500	160	74	06/21/2013 23:00	06/21/2013 23:59	0.26794E+01	0.51660E+00	0.26794E+01	0.10000E-19	0.26794E+01	0.51660E+00
CTRSOAS	32.9020	-87.2500	160	74	06/22/2013 00:00	06/22/2013 00:59	0.40915E+01	0.69148E+00	0.40915E+01	0.10000E-19	0.40915E+01	0.69148E+00
CTRSOAS	32.9020	-87.2500	160	74	06/22/2013 01:00	06/22/2013 01:59	0.12620E+01	0.88175E+00	0.12620E+01	0.10000E-19	0.12620E+01	0.88175E+00
CTRSOAS	32.9020	-87.2500	160	74	06/22/2013 02:00	06/22/2013 02:59	0.13751E+01	0.10795E+01	0.13751E+01	0.10000E-19	0.13751E+01	0.10795E+01
CTRSOAS	32.9020	-87.2500	160	74	06/22/2013 03:00	06/22/2013 03:59	0.25763E+01	0.14934E+01	0.25763E+01	0.10000E-19	0.25763E+01	0.14934E+01
CTRSOAS	32.9020	-87.2500	160	74	06/22/2013 04:00	06/22/2013 04:59	0.44767E+01	0.19168E+01	0.44767E+01	0.10000E-19	0.44767E+01	0.19168E+01
CTRSOAS	32.9020	-87.2500	160	74	06/22/2013 05:00	06/22/2013 05:59	0.22341E+01	0.22130E+01	0.22341E+01	0.10000E-19	0.22341E+01	0.22130E+01
CTRSOAS	32.9020	-87.2500	160	74	06/22/2013 06:00	06/22/2013 06:59	0.66113E+01	0.25369E+01	0.66113E+01	0.10000E-19	0.66113E+01	0.25369E+01
CTRSOAS	32.9020	-87.2500	160	74	06/22/2013 07:00	06/22/2013 07:59	0.61108E+01	0.27802E+01	0.61108E+01	0.10000E-19	0.61108E+01	0.27802E+01
CTRSOAS	32.9020	-87.2500	160	74	06/22/2013 08:00	06/22/2013 08:59	0.65793E+01	0.35191E+01	0.65793E+01	0.10000E-19	0.65793E+01	0.35191E+01
CTRSOAS	32.9020	-87.2500	160	74	06/22/2013 09:00	06/22/2013 09:59	0.68087E+01	0.35274E+01	0.68087E+01	0.10000E-19	0.68087E+01	0.35274E+01
CTRSOAS	32.9020	-87.2500	160	74	06/22/2013 10:00	06/22/2013 10:59	0.89404E+01	0.31805E+01	0.89404E+01	0.10000E-19	0.89404E+01	0.31805E+01
CTRSOAS	32.9020	-87.2500	160	74	06/22/2013 11:00	06/22/2013 11:59	0.13587E+02	0.28629E+01	0.13587E+02	0.10000E-19	0.13587E+02	0.28629E+01
CTRSOAS	32.9020	-87.2500	160	74	06/22/2013 12:00	06/22/2013 12:59	0.19355E+02	0.22385E+01	0.19355E+02	0.10000E-19	0.19355E+02	0.22385E+01
CTRSOAS	32.9020	-87.2500	160	74	06/22/2013 13:00	06/22/2013 13:59	0.16156E+02	0.13253E+01	0.16156E+02	0.10000E-19	0.16156E+02	0.13253E+01
CTRSOAS	32.9020	-87.2500	160	74	06/22/2013 14:00	06/22/2013 14:59	0.91094E+01	0.85288E+00	0.91094E+01	0.10000E-19	0.91094E+01	0.85288E+00
CTRSOAS	32.9020	-87.2500	160	74	06/22/2013 15:00	06/22/2013 15:59	0.39841E+01	0.72753E+00	0.39841E+01	0.10000E-19	0.39841E+01	0.72753E+00
CTRSOAS	32.9020	-87.2500	160	74	06/22/2013 16:00	06/22/2013 16:59	0.33898E+01	0.64789E+00	0.33898E+01	0.10000E-19	0.33898E+01	0.64789E+00
CTRSOAS	32.9020	-87.2500	160	74	06/22/2013 17:00	06/22/2013 17:59	0.37630E+01	0.61141E+00	0.37630E+01	0.10000E-19	0.37630E+01	0.61141E+00
CTRSOAS	32.9020	-87.2500	160	74	06/22/2013 18:00	06/22/2013 18:59	0.27518E+01	0.59604E+00	0.27518E+01	0.10000E-19	0.27518E+01	0.59604E+00
CTRSOAS	32.9020	-87.2500	160	74	06/22/2013 19:00	06/22/2013 19:59	0.23068E+01	0.58656E+00	0.23068E+01	0.10000E-19	0.23068E+01	0.58656E+00
CTRSOAS	32.9020	-87.2500	160	74	06/22/2013 20:00	06/22/2013 20:59	0.28050E+01	0.57204E+00	0.28050E+01	0.10000E-19	0.28050E+01	0.57204E+00
CTRSOAS	32.9020	-87.2500	160	74	06/22/2013 21:00	06/22/2013 21:59	0.30470E+01	0.56640E+00	0.30470E+01	0.10000E-19	0.30470E+01	0.56640E+00
CTRSOAS	32.9020	-87.2500	160	74	06/22/2013 22:00	06/22/2013 22:59	0.33741E+01	0.58730E+00	0.33741E+01	0.10000E-19	0.33741E+01	0.58730E+00
CTRSOAS	32.9020	-87.2500	160	74	06/22/2013 23:00	06/22/2013 23:59	0.39331E+01	0.68551E+00	0.39331E+01	0.10000E-19	0.39331E+01	0.68551E+00
CTRSOAS	32.9020	-87.2500	160	74	06/23/2013 00:00	06/23/2013 00:59	0.18280E+01	0.87113E+00	0.18280E+01	0.10000E-19	0.18280E+01	0.87113E+00
CTRSOAS	32.9020	-87.2500	160	74	06/23/2013 01:00	06/23/2013 01:59	0.44664E+01	0.10572E+01	0.44664E+01	0.10000E-19	0.44664E+01	0.10572E+01
CTRSOAS	32.9020	-87.2500	160	74	06/23/2013 02:00	06/23/2013 02:59	0.48896E+01	0.11919E+01	0.48896E+01	0.10000E-19	0.48896E+01	0.11919E+01
CTRSOAS	32.9020	-87.2500	160	74	06/23/2013 03:00	06/23/2013 03:59	0.36735E+01	0.12896E+01	0.36735E+01	0.10000E-19	0.36735E+01	0.12896E+01
CTRSOAS	32.9020	-87.2500	160	74	06/23/2013 04:00	06/23/2013 04:59	0.54067E+01	0.12570E+01	0.54067E+01	0.10000E-19	0.54067E+01	0.12570E+01
CTRSOAS	32.9020	-87.2500	160	74	06/23/2013 05:00	06/23/2013 05:59	0.38229E+01	0.12891E+01	0.38229E+01	0.10000E-19	0.38229E+01	0.12891E+01
CTRSOAS	32.9020	-87.2500	160	74	06/23/2013 06:00	06/23/2013 06:59	0.49548E+01	0.15194E+01	0.49548E+01	0.10000E-19	0.49548E+01	0.15194E+01
CTRSOAS	32.9020	-87.2500	160	74	06/23/2013 07:00	06/23/2013 07:59	0.44938E+01	0.17279E+01	0.44938E+01	0.10000E-19	0.44938E+01	0.17279E+01
CTRSOAS	32.9020	-87.2500	160	74	06/23/2013 08:00	06/23/2013 08:59	0.47097E+01	0.17641E+01	0.47097E+01	0.10000E-19	0.47097E+01	0.17641E+01
CTRSOAS	32.9020	-87.2500	160	74	06/23/2013 09:00	06/23/2013 09:59	0.40237E+01	0.16919E+01	0.40237E+01	0.10000E-19	0.40237E+01	0.16919E+01
CTRSOAS	32.9020	-87.2500	160	74	06/23/2013 10:00	06/23/2013 10:59	0.78267E+01	0.19157E+01	0.78267E+01	0.10000E-19	0.78267E+01	0.19157E+01
CTRSOAS	32.9020	-87.2500	160	74	06/23/2013 11:00	06/23/2013 11:59	0.12851E+02	0.22293E+01	0.12851E+02	0.10000E-19	0.12851E+02	0.22293E+01
CTRSOAS	32.9020	-87.2500	160	74	06/23/2013 12:00	06/23/2013 12:59	0.12378E+02	0.19133E+01	0.12378E+02	0.10000E-19	0.12378E+02	0.19133E+01
CTRSOAS	32.9020	-87.2500	160	74	06/23/2013 13:00	06/23/2013 13:59	0.11646E+02	0.16271E+01	0.11646E+02	0.10000E-19	0.11646E+02	0.16271E+01
CTRSOAS	32.9020	-87.2500	160	74	06/23/2013 14:00	06/23/2013 14:59	0.58264E+01	0.15352E+01	0.58264E+01	0.10000E-19	0.58264E+01	0.15352E+01
CTRSOAS	32.9020	-87.2500	160	74	06/23/2013 15:00	06/23/2013 15:59	0.66422E+01	0.13484E+01	0.66422E+01	0.10000E-19	0.66422E+01	0.13484E+01
CTRSOAS	32.9020	-87.2500	160	74	06/23/2013 16:00	06/23/2013 16:59	0.63861E+01	0.12094E+01	0.63861E+01	0.10000E-19	0.63861E+01	0.12094E+01
CTRSOAS	32.9020	-87.2500	160	74	06/23/2013 17:00	06/23/2013 17:59	0.74609E+01	0.10522E+01	0.74609E+01	0.10000E-19	0.74609E+01	0.10522E+01
CTRSOAS	32.9020	-87.2500	160	74	06/23/2013 18:00	06/23/2013 18:59	0.35371E+01	0.94930E+00	0.35371E+01	0.10000E-19	0.35371E+01	0.94930E+00
CTRSOAS	32.9020	-87.2500	160	74	06/23/2013 19:00	06/23/2013 19:59	-999	0.89995E+00	-999	0.10000E-19	-999	0.89995E+00
CTRSOAS	32.9020	-87.2500	160	74	06/23/2013 20:00	06/23/2013 20:59	-999	0.87779E+00	-999	0.10000E-19	-999	0.87779E+00
CTRSOAS	32.9020	-87.2500	160	74	06/23/2013 21:00	06/23/2013 21:59	-999	0.78271E+00	-999	0.10000E-19	-999	0.78271E+00
CTRSOAS	32.9020	-87.2500	160	74	06/23/2013 22:00	06/23/2013 22:59	-999	0.76942E+00	-999	0.10000E-19	-999	0.76942E+00
CTRSOAS	32.9020	-87.2500	160	74	06/23/2013 23:00	06/23/2013 23:59	-999	0.84677E+00	-999	0.10000E-19	-999	0.84677E+00
CTRSOAS	32.9020	-87.2500	160	74	06/24/2013 00:00	06/24/2013 00:59	0.25189E+01	0.94624E+00	0.25189E+01	0.10000E-19	0.25189E+01	0.94624E+00
CTRSOAS	32.9020	-87.2500	160	74	06/24/2013 01:00	06/24/2013 01:59	0.30617E+01	0.10439E+01	0.30617E+01	0.10000E-19	0.30617E+01	0.10439E+01
CTRSOAS	32.9020	-87.2500	160	74	06/24/2013 02:00	06/24/2013 02:59	0.36487E+01	0.11774E+01	0.36487E+01	0.10000E-19	0.36487E+01	0.11774E+01
CTRSOAS	32.9020	-87.2500	160	74	06/24/2013 03:00	06/24/2013 03:59	0.29337E+01	0.12921E+01	0.29337E+01	0.10000E-19	0.29337E+01	0.12921E+01
CTRSOAS	32.9020	-87.2500	160	74	06/24/2013 04:00	06/24/2013 04:59	0.64644E+01	0.13758E+01	0.64644E+01	0.10000E-19	0.64644E+01	0.13758E+01
CTRSOAS	32.9020	-87.2500	160	74	06/24/2013 05:00	06/24/2013 05:59	-999	0.16358E+01	-999	0.10000E-19	-999	0.16358E+01
CTRSOAS	32.9020	-87.2500	160	74	06/24/2013 06:00	06/24/2013 06:59	-999	0.24350E+01	-999	0.10000E-19	-999	0.24350E+01
CTRSOAS	32.9020	-87.2500	160	74	06/24/2013 07:00	06/24/2013 07:59	-999	0.29878E+01	-999	0.10000E-19	-999	0.29878E+01
CTRSOAS	32.9020	-87.2500	160	74	06/24/2013 08:00	06/24/2013 08:59	-999	0.24380E+01	-999	0.10000E-19	-999	0.24380E+01
CTRSOAS	32.9020	-87.2500	160	74	06/24/2013 09:00	06/24/2013 09:59	-999	0.17620E+01	-999	0.10000E-19	-999	0.17620E+01
CTRSOAS	32.9020	-87.2500	160	74	06/24/2013 10:00	06/24/2013 10:59	-999	0.22940E+01	-999	0.10000E-19	-999	0.22940E+01
CTRSOAS	32.9020	-87.2500	160	74	06/24/2013 11:00	06/24/2013 11:59	-999	0.24007E+01	-999	0.10000E-19	-999	0.24007E+01
CTRSOAS	32.9020	-87.2500	160	74	06/24/2013 12:00	06/24/2013 12:59	-999	0.33521E+01	-999	0.10000E-19	-999	0.33521E+01
CTRSOAS	32.9020	-87.2500	160	74	06/24/2013 13:00	06/24/2013 13:59	-999	0.36973E+01	-999	0.10000E-19	-999	0.36973E+01
CTRSOAS	32.9020	-87.2500	160	74	06/24/2013 14:00	06/24/2013 14:59	-999	0.15756E+01	-999	0.10000E-19	-999	0.15756E+01
CTRSOAS	32.9020	-87.2500	160	74	06/24/2013 15:00	06/24/2013 15:59	0.73773E+01	0.12802E+01	0.73773E+01	0.10000E-19	0.73773E+01	0.12802E+01
CTRSOAS	32.9020	-87.2500	160	74	06/24/2013 16:00	06/24/2013 16:59	-999	0.79715E+00	-999	0.10000E-19	-999	0.79715E+00
CTRSOAS	32.9020	-87.2500	160	74	06/24/2013 17:00	06/24/2013 17:59	-999	0.51082E+00	-999	0.10000E-19	-999	0.51082E+00
CTRSOAS	32.9020	-87.2500	160	74	06/24/2013 18:00	06/24/2013 18:59	0.55495E+01	0.51084E+00	0.55495E+01	0.10000E-19	0.55495E+01	0.51084E+00
CTRSOAS	32.9020	-87.2500	160	74	06/24/2013 19:00	06/24/2013 19:59	0.37744E+01	0.45900E+00	0.37744E+01	0.10000E-19	0.37744E+01	0.45900E+00
CTRSOAS	32.9020	-87.2500	160	74	06/24/2013 20:00	06/24/2013 20:59	0.47828E+01	0.46059E+00	0.47828E+01	0.10000E-19	0.47828E+01	0.46059E+00
CTRSOAS	32.9020	-87.2500	160	74	06/24/2013 21:00	06/24/2013 21:59	0.38492E+01	0.42016E+00	0.38492E+01	0.10000E-19	0.38492E+01	0.42016E+00
CTRSOAS	32.9020	-87.2500	160	74	06/24/2013 22:00	06/24/2013 22:59	0.45310E+01	0.24067E+00	0.45310E+01	0.10000E-19	0.45310E+01	0.24067E+00
CTRSOAS	32.9020	-87.2500	160	74	06/24/2013 23:00	06/24/2013 23:59	0.28093E+01	0.19306E+00	0.28093E+01	0.10000E-19	0.28093E+01	0.19306E+00
CTRSOAS	32.9020	-87.2500	160	74	06/25/2013 00:00	06/25/2013 00:59	0.34057E+01	0.30223E+00	0.34057E+01	0.10000E-19	0.34057E+01	0.30223E+00
CTRSOAS	32.9020	-87.2500	160	74	06/25/2013 01:00	06/25/2013 01:59	0.32814E+01	0.44767E+00	0.32814E+01	0.10000E-19	0.32814E+01	0.44767E+00
CTRSOAS	32.9020	-87.2500	160	74	06/25/2013 02:00	06/25/2013 02:59	0.29683E+01	0.38399E+00	0.29683E+01	0.10000E-19	0.29683E+01	0.38399E+00
CTRSOAS	32.9020	-87.2500	160	74	06/25/2013 03:00	06/25/2013 03:59	0.45832E+01	0.45614E+00	0.45832E+01	0.10000E-19	0.45832E+01	0.45614E+00
CTRSOAS	32.9020	-87.2500	160	74	06/25/2013 04:00	06/25/2013 04:59	0.35575E+01	0.55497E+00	0.35575E+01	0.10000E-19	0.35575E+01	0.55497E+00
CTRSOAS	32.9020	-87.2500	160	74	06/25/2013 05:00	06/25/2013 05:59	0.41003E+01	0.49942E+00	0.41003E+01	0.10000E-19	0.41003E+01	0.49942E+00
CTRSOAS	32.9020	-87.2500	160	74	06/25/2013 06:00	06/25/2013 06:59	0.34134E+01	0.46360E+00	0.34134E+01	0.10000E-19	0.34134E+01	0.46360E+00
CTRSOAS	32.9020	-87.2500	160	74	06/25/2013 07:00	06/25/2013 07:59	0.32107E+01	0.45964E+00	0.32107E+01	0.10000E-19	0.32107E+01	0.45964E+00
CTRSOAS	32.9020	-87.2500	160	74	06/25/2013 08:00	06/25/2013 08:59	0.59458E+01	0.47460E+00	0.59458E+01	0.10000E-19	0.59458E+01	0.47460E+00
CTRSOAS	32.9020	-87.2500	160	74	06/25/2013 09:00	06/25/2013 09:59	0.20497E+01	0.49138E+00	0.20497E+01	0.10000E-19	0.20497E+01	0.49138E+00
CTRSOAS	32.9020	-87.2500	160	74	06/25/2013 10:00	06/25/2013 10:59	0.23828E+01	0.50591E+00	0.23828E+01	0.10000E-19	0.23828E+01	0.50591E+00
CTRSOAS	32.9020	-87.2500	160	74	06/25/2013 11:00	06/25/2013 11:59	0.25905E+01	0.53841E+00	0.25905E+01	0.10000E-19	0.25905E+01	0.53841E+00
CTRSOAS	32.9020	-87.2500	160	74	06/25/2013 12:00	06/25/2013 12:59	0.43429E+01	0.52399E+00	0.43429E+01	0.10000E-19	0.43429E+01	0.52399E+00
CTRSOAS	32.9020	-87.2500	160	74	06/25/2013 13:00	06/25/2013 13:59	0.58338E+01	0.51038E+00	0.58338E+01	0.10000E-19	0.58338E+01	0.51038E+00
CTRSOAS	32.9020	-87.2500	160	74	06/25/2013 14:00	06/25/2013 14:59	0.57958E+01	0.72198E+00	0.57958E+01	0.10000E-19	0.57958E+01	0.72198E+00
CTRSOAS	32.9020	-87.2500	160	74	06/25/2013 15:00	06/25/2013 15:59	0.39663E+01	0.72343E+00	0.39663E+01	0.10000E-19	0.39663E+01	0.72343E+00
CTRSOAS	32.9020	-87.2500	160	74	06/25/2013 16:00	06/25/2013 16:59	0.28650E+01	0.87929E+00	0.28650E+01	0.10000E-19	0.28650E+01	0.87929E+00
CTRSOAS	32.9020	-87.2500	160	74	06/25/2013 17:00	06/25/2013 17:59	0.34702E+01	0.71465E+00	0.34702E+01	0.10000E-19	0.34702E+01	0.71465E+00
CTRSOAS	32.9020	-87.2500	160	74	06/25/2013 18:00	06/25/2013 18:59	0.15586E+01	0.38001E+00	0.15586E+01	0.10000E-19	0.15586E+01	0.38001E+00
CTRSOAS	32.9020	-87.2500	160	74	06/25/2013 19:00	06/25/2013 19:59	0.19174E+01	0.17810E+00	0.19174E+01	0.10000E-19	0.19174E+01	0.17810E+00
CTRSOAS	32.9020	-87.2500	160	74	06/25/2013 20:00	06/25/2013 20:59	0.14303E+01	0.16348E+00	0.14303E+01	0.10000E-19	0.14303E+01	0.16348E+00
CTRSOAS	32.9020	-87.2500	160	74	06/25/2013 21:00	06/25/2013 21:59	0.37886E+01	0.13959E+00	0.37886E+01	0.10000E-19	0.37886E+01	0.13959E+00
CTRSOAS	32.9020	-87.2500	160	74	06/25/2013 22:00	06/25/2013 22:59	0.18644E+01	0.13760E+00	0.18644E+01	0.10000E-19	0.18644E+01	0.13760E+00
CTRSOAS	32.9020	-87.2500	160	74	06/25/2013 23:00	06/25/2013 23:59	0.26762E+01	0.24934E+00	0.26762E+01	0.10000E-19	0.26762E+01	0.24934E+00
CTRSOAS	32.9020	-87.2500	160	74	06/26/2013 00:00	06/26/2013 00:59	0.11233E+01	0.50898E+00	0.11233E+01	0.10000E-19	0.11233E+01	0.50898E+00
CTRSOAS	32.9020	-87.2500	160	74	06/26/2013 01:00	06/26/2013 01:59	0.30117E+01	0.63570E+00	0.30117E+01	0.10000E-19	0.30117E+01	0.63570E+00
CTRSOAS	32.9020	-87.2500	160	74	06/26/2013 02:00	06/26/2013 02:59	0.21128E+01	0.13054E+01	0.21128E+01	0.10000E-19	0.21128E+01	0.13054E+01
CTRSOAS	32.9020	-87.2500	160	74	06/26/2013 03:00	06/26/2013 03:59	0.35311E+01	0.19117E+01	0.35311E+01	0.10000E-19	0.35311E+01	0.19117E+01
CTRSOAS	32.9020	-87.2500	160	74	06/26/2013 04:00	06/26/2013 04:59	0.24141E+01	0.24314E+01	0.24141E+01	0.10000E-19	0.24141E+01	0.24314E+01
CTRSOAS	32.9020	-87.2500	160	74	06/26/2013 05:00	06/26/2013 05:59	0.45456E+01	0.36490E+01	0.45456E+01	0.10000E-19	0.45456E+01	0.36490E+01
CTRSOAS	32.9020	-87.2500	160	74	06/26/2013 06:00	06/26/2013 06:59	0.59881E+01	0.40923E+01	0.59881E+01	0.10000E-19	0.59881E+01	0.40923E+01
CTRSOAS	32.9020	-87.2500	160	74	06/26/2013 07:00	06/26/2013 07:59	0.74833E+01	0.44380E+00	0.74833E+01	0.10000E-19	0.74833E+01	0.44380E+00
CTRSOAS	32.9020	-87.2500	160	74	06/26/2013 08:00	06/26/2013 08:59	0.80621E+01	0.16077E+01	0.80621E+01	0.10000E-19	0.80621E+01	0.16077E+01
CTRSOAS	32.9020	-87.2500	160	74	06/26/2013 09:00	06/26/2013 09:59	0.10352E+02	0.29191E+01	0.10352E+02	0.10000E-19	0.10352E+02	0.29191E+01
CTRSOAS	32.9020	-87.2500	160	74	06/26/2013 10:00	06/26/2013 10:59	0.12293E+02	0.32430E+01	0.12293E+02	0.10000E-19	0.12293E+02	0.32430E+01
CTRSOAS	32.9020	-87.2500	160	74	06/26/2013 11:00	06/26/2013 11:59	0.17117E+02	0.41280E+01	0.17117E+02	0.10000E-19	0.17117E+02	0.41280E+01
CTRSOAS	32.9020	-87.2500	160	74	06/26/2013 12:00	06/26/2013 12:59	0.19397E+02	0.22774E+01	0.19397E+02	0.10000E-19	0.19397E+02	0.22774E+01
CTRSOAS	32.9020	-87.2500	160	74	06/26/2013 13:00	06/26/2013 13:59	0.15178E+02	0.19688E+01	0.15178E+02	0.10000E-19	0.15178E+02	0.19688E+01
CTRSOAS	32.9020	-87.2500	160	74	06/26/2013 14:00	06/26/2013 14:59	0.61450E+01	0.20974E+01	0.61450E+01	0.10000E-19	0.61450E+01	0.20974E+01
CTRSOAS	32.9020	-87.2500	160	74	06/26/2013 15:00	06/26/2013 15:59	0.51960E+01	0.31802E+01	0.51960E+01	0.10000E-19	0.51960E+01	0.31802E+01
CTRSOAS	32.9020	-87.2500	160	74	06/26/2013 16:00	06/26/2013 16:59	0.55440E+01	0.30510E+01	0.55440E+01	0.10000E-19	0.55440E+01	0.30510E+01
CTRSOAS	32.9020	-87.2500	160	74	06/26/2013 17:00	06/26/2013 17:59	0.43342E+01	0.27113E+01	0.43342E+01	0.10000E-19	0.43342E+01	0.27113E+01
CTRSOAS	32.9020	-87.2500	160	74	06/26/2013 18:00	06/26/2013 18:59	0.23325E+01	0.30102E+01	0.23325E+01	0.10000E-19	0.23325E+01	0.30102E+01
CTRSOAS	32.9020	-87.2500	160	74	06/26/2013 19:00	06/26/2013 19:59	-999	0.28518E+01	-999	0.10000E-19	-999	0.28518E+01
CTRSOAS	32.9020	-87.2500	160	74	06/26/2013 20:00	06/26/2013 20:59	0.73862E+01	0.25491E+01	0.73862E+01	0.10000E-19	0.73862E+01	0.25491E+01
CTRSOAS	32.9020	-87.2500	160	74	06/26/2013 21:00	06/26/2013 21:59	0.25546E+01	0.19043E+01	0.25546E+01	0.10000E-19	0.25546E+01	0.19043E+01
CTRSOAS	32.9020	-87.2500	160	74	06/26/2013 22:00	06/26/2013 22:59	0.32177E+01	0.10479E+01	0.32177E+01	0.10000E-19	0.32177E+01	0.10479E+01
CTRSOAS	32.9020	-87.2500	160	74	06/26/2013 23:00	06/26/2013 23:59	0.27267E+01	0.87080E+00	0.27267E+01	0.10000E-19	0.27267E+01	0.87080E+00
CTRSOAS	32.9020	-87.2500	160	74	06/27/2013 00:00	06/27/2013 00:59	-999	0.99896E+00	-999	0.10000E-19	-999	0.99896E+00
CTRSOAS	32.9020	-87.2500	160	74	06/27/2013 01:00	06/27/2013 01:59	-999	0.11385E+01	-999	0.10000E-19	-999	0.11385E+01
CTRSOAS	32.9020	-87.2500	160	74	06/27/2013 02:00	06/27/2013 02:59	-999	0.11702E+01	-999	0.10000E-19	-999	0.11702E+01
CTRSOAS	32.9020	-87.2500	160	74	06/27/2013 03:00	06/27/2013 03:59	-999	0.11242E+01	-999	0.10000E-19	-999	0.11242E+01
CTRSOAS	32.9020	-87.2500	160	74	06/27/2013 04:00	06/27/2013 04:59	-999	0.31804E+01	-999	0.10000E-19	-999	0.31804E+01
CTRSOAS	32.9020	-87.2500	160	74	06/27/2013 05:00	06/27/2013 05:59	-999	0.58753E+01	-999	0.10000E-19	-999	0.58753E+01
CTRSOAS	32.9020	-87.2500	160	74	06/27/2013 06:00	06/27/2013 06:59	-999	0.13651E+02	-999	0.10000E-19	-999	0.13651E+02
CTRSOAS	32.9020	-87.2500	160	74	06/27/2013 07:00	06/27/2013 07:59	-999	0.10909E+02	-999	0.10000E-19	-999	0.10909E+02
CTRSOAS	32.9020	-87.2500	160	74	06/27/2013 08:00	06/27/2013 08:59	-999	0.10983E+02	-999	0.10000E-19	-999	0.10983E+02
CTRSOAS	32.9020	-87.2500	160	74	06/27/2013 09:00	06/27/2013 09:59	-999	0.36403E+01	-999	0.10000E-19	-999	0.36403E+01
CTRSOAS	32.9020	-87.2500	160	74	06/27/2013 10:00	06/27/2013 10:59	-999	0.29849E+01	-999	0.10000E-19	-999	0.29849E+01
CTRSOAS	32.9020	-87.2500	160	74	06/27/2013 11:00	06/27/2013 11:59	-999	0.31120E+01	-999	0.10000E-19	-999	0.31120E+01
CTRSOAS	32.9020	-87.2500	160	74	06/27/2013 12:00	06/27/2013 12:59	-999	0.29145E+01	-999	0.10000E-19	-999	0.29145E+01
CTRSOAS	32.9020	-87.2500	160	74	06/27/2013 13:00	06/27/2013 13:59	-999	0.18344E+01	-999	0.10000E-19	-999	0.18344E+01
CTRSOAS	32.9020	-87.2500	160	74	06/27/2013 14:00	06/27/2013 14:59	-999	0.17896E+01	-999	0.10000E-19	-999	0.17896E+01
CTRSOAS	32.9020	-87.2500	160	74	06/27/2013 15:00	06/27/2013 15:59	-999	0.12051E+01	-999	0.10000E-19	-999	0.12051E+01
CTRSOAS	32.9020	-87.2500	160	74	06/27/2013 16:00	06/27/2013 16:59	-999	0.55526E+00	-999	0.10000E-19	-999	0.55526E+00
CTRSOAS	32.9020	-87.2500	160	74	06/27/2013 17:00	06/27/2013 17:59	-999	0.54391E+00	-999	0.10000E-19	-999	0.54391E+00
CTRSOAS	32.9020	-87.2500	160	74	06/27/2013 18:00	06/27/2013 18:59	-999	0.46885E+00	-999	0.10000E-19	-999	0.46885E+00
CTRSOAS	32.9020	-87.2500	160	74	06/27/2013 19:00	06/27/2013 19:59	-999	0.41599E+00	-999	0.10000E-19	-999	0.41599E+00
CTRSOAS	32.9020	-87.2500	160	74	06/27/2013 20:00	06/27/2013 20:59	-999	0.41592E+00	-999	0.10000E-19	-999	0.41592E+00
CTRSOAS	32.9020	-87.2500	160	74	06/27/2013 21:00	06/27/2013 21:59	-999	0.46416E+00	-999	0.10000E-19	-999	0.46416E+00
CTRSOAS	32.9020	-87.2500	160	74	06/27/2013 22:00	06/27/2013 22:59	-999	0.54519E+00	-999	0.10000E-19	-999	0.54519E+00
CTRSOAS	32.9020	-87.2500	160	74	06/27/2013 23:00	06/27/2013 23:59	-999	0.65145E+00	-999	0.10000E-19	-999	0.65145E+00
CTRSOAS	32.9020	-87.2500	160	74	06/28/2013 00:00	06/28/2013 00:59	-999	0.71114E+00	-999	0.10000E-19	-999	0.71114E+00
CTRSOAS	32.9020	-87.2500	160	74	06/28/2013 01:00	06/28/2013 01:59	-999	0.73438E+00	-999	0.10000E-19	-999	0.73438E+00
CTRSOAS	32.9020	-87.2500	160	74	06/28/2013 02:00	06/28/2013 02:59	-999	0.14223E+01	-999	0.10000E-19	-999	0.14223E+01
CTRSOAS	32.9020	-87.2500	160	74	06/28/2013 03:00	06/28/2013 03:59	-999	0.23455E+01	-999	0.10000E-19	-999	0.23455E+01
CTRSOAS	32.9020	-87.2500	160	74	06/28/2013 04:00	06/28/2013 04:59	-999	0.22990E+01	-999	0.10000E-19	-999	0.22990E+01
CTRSOAS	32.9020	-87.2500	160	74	06/28/2013 05:00	06/28/2013 05:59	-999	0.17635E+01	-999	0.10000E-19	-999	0.17635E+01
CTRSOAS	32.9020	-87.2500	160	74	06/28/2013 06:00	06/28/2013 06:59	-999	0.17555E+01	-999	0.10000E-19	-999	0.17555E+01
CTRSOAS	32.9020	-87.2500	160	74	06/28/2013 07:00	06/28/2013 07:59	-999	0.18840E+01	-999	0.10000E-19	-999	0.18840E+01
CTRSOAS	32.9020	-87.2500	160	74	06/28/2013 08:00	06/28/2013 08:59	-999	0.19398E+01	-999	0.10000E-19	-999	0.19398E+01
CTRSOAS	32.9020	-87.2500	160	74	06/28/2013 09:00	06/28/2013 09:59	-999	0.19514E+01	-999	0.10000E-19	-999	0.19514E+01
CTRSOAS	32.9020	-87.2500	160	74	06/28/2013 10:00	06/28/2013 10:59	-999	0.19273E+01	-999	0.10000E-19	-999	0.19273E+01
CTRSOAS	32.9020	-87.2500	160	74	06/28/2013 11:00	06/28/2013 11:59	-999	0.17102E+01	-999	0.10000E-19	-999	0.17102E+01
CTRSOAS	32.9020	-87.2500	160	74	06/28/2013 12:00	06/28/2013 12:59	-999	0.12602E+01	-999	0.10000E-19	-999	0.12602E+01
CTRSOAS	32.9020	-87.2500	160	74	06/28/2013 13:00	06/28/2013 13:59	-999	0.94885E+00	-999	0.10000E-19	-999	0.94885E+00
CTRSOAS	32.9020	-87.2500	160	74	06/28/2013 14:00	06/28/2013 14:59	-999	0.76652E+00	-999	0.10000E-19	-999	0.76652E+00
CTRSOAS	32.9020	-87.2500	160	74	06/28/2013 15:00	06/28/2013 15:59	-999	0.56813E+00	-999	0.10000E-19	-999	0.56813E+00
CTRSOAS	32.9020	-87.2500	160	74	06/28/2013 16:00	06/28/2013 16:59	-999	0.60884E+00	-999	0.10000E-19	-999	0.60884E+00
CTRSOAS	32.9020	-87.2500	160	74	06/28/2013 17:00	06/28/2013 17:59	-999	0.57200E+00	-999	0.10000E-19	-999	0.57200E+00
CTRSOAS	32.9020	-87.2500	160	74	06/28/2013 18:00	06/28/2013 18:59	-999	0.44410E+00	-999	0.10000E-19	-999	0.44410E+00
CTRSOAS	32.9020	-87.2500	160	74	06/28/2013 19:00	06/28/2013 19:59	-999	0.39043E+00	-999	0.10000E-19	-999	0.39043E+00
CTRSOAS	32.9020	-87.2500	160	74	06/28/2013 20:00	06/28/2013 20:59	-999	0.41948E+00	-999	0.10000E-19	-999	0.41948E+00
CTRSOAS	32.9020	-87.2500	160	74	06/28/2013 21:00	06/28/2013 21:59	-999	0.49672E+00	-999	0.10000E-19	-999	0.49672E+00
CTRSOAS	32.9020	-87.2500	160	74	06/28/2013 22:00	06/28/2013 22:59	-999	0.59133E+00	-999	0.10000E-19	-999	0.59133E+00
CTRSOAS	32.9020	-87.2500	160	74	06/28/2013 23:00	06/28/2013 23:59	-999	0.77573E+00	-999	0.10000E-19	-999	0.77573E+00
CTRSOAS	32.9020	-87.2500	160	74	06/29/2013 00:00	06/29/2013 00:59	-999	0.10938E+01	-999	0.10000E-19	-999	0.10938E+01
CTRSOAS	32.9020	-87.2500	160	74	06/29/2013 01:00	06/29/2013 01:59	-999	0.22175E+01	-999	0.10000E-19	-999	0.22175E+01
CTRSOAS	32.9020	-87.2500	160	74	06/29/2013 02:00	06/29/2013 02:59	-999	0.35925E+01	-999	0.10000E-19	-999	0.35925E+01
CTRSOAS	32.9020	-87.2500	160	74	06/29/2013 03:00	06/29/2013 03:59	-999	0.40745E+01	-999	0.10000E-19	-999	0.40745E+01
CTRSOAS	32.9020	-87.2500	160	74	06/29/2013 04:00	06/29/2013 04:59	-999	0.36987E+01	-999	0.10000E-19	-999	0.36987E+01
CTRSOAS	32.9020	-87.2500	160	74	06/29/2013 05:00	06/29/2013 05:59	-999	0.67438E+01	-999	0.10000E-19	-999	0.67438E+01
CTRSOAS	32.9020	-87.2500	160	74	06/29/2013 06:00	06/29/2013 06:59	-999	0.94788E+01	-999	0.10000E-19	-999	0.94788E+01
CTRSOAS	32.9020	-87.2500	160	74	06/29/2013 07:00	06/29/2013 07:59	-999	0.10663E+02	-999	0.10000E-19	-999	0.10663E+02
CTRSOAS	32.9020	-87.2500	160	74	06/29/2013 08:00	06/29/2013 08:59	-999	0.10078E+02	-999	0.10000E-19	-999	0.10078E+02
CTRSOAS	32.9020	-87.2500	160	74	06/29/2013 09:00	06/29/2013 09:59	-999	0.62954E+01	-999	0.10000E-19	-999	0.62954E+01
CTRSOAS	32.9020	-87.2500	160	74	06/29/2013 10:00	06/29/2013 10:59	-999	0.44876E+01	-999	0.10000E-19	-999	0.44876E+01
CTRSOAS	32.9020	-87.2500	160	74	06/29/2013 11:00	06/29/2013 11:59	-999	0.53291E+01	-999	0.10000E-19	-999	0.53291E+01
CTRSOAS	32.9020	-87.2500	160	74	06/29/2013 12:00	06/29/2013 12:59	-999	0.33527E+01	-999	0.10000E-19	-999	0.33527E+01
CTRSOAS	32.9020	-87.2500	160	74	06/29/2013 13:00	06/29/2013 13:59	-999	0.97494E+00	-999	0.10000E-19	-999	0.97494E+00
CTRSOAS	32.9020	-87.2500	160	74	06/29/2013 14:00	06/29/2013 14:59	-999	0.60073E+00	-999	0.10000E-19	-999	0.60073E+00
CTRSOAS	32.9020	-87.2500	160	74	06/29/2013 15:00	06/29/2013 15:59	-999	0.48409E+00	-999	0.10000E-19	-999	0.48409E+00
CTRSOAS	32.9020	-87.2500	160	74	06/29/2013 16:00	06/29/2013 16:59	-999	0.48545E+00	-999	0.10000E-19	-999	0.48545E+00
CTRSOAS	32.9020	-87.2500	160	74	06/29/2013 17:00	06/29/2013 17:59	-999	0.52900E+00	-999	0.10000E-19	-999	0.52900E+00
CTRSOAS	32.9020	-87.2500	160	74	06/29/2013 18:00	06/29/2013 18:59	-999	0.57741E+00	-999	0.10000E-19	-999	0.57741E+00
CTRSOAS	32.9020	-87.2500	160	74	06/29/2013 19:00	06/29/2013 19:59	-999	0.60748E+00	-999	0.10000E-19	-999	0.60748E+00
CTRSOAS	32.9020	-87.2500	160	74	06/29/2013 20:00	06/29/2013 20:59	-999	0.58627E+00	-999	0.10000E-19	-999	0.58627E+00
CTRSOAS	32.9020	-87.2500	160	74	06/29/2013 21:00	06/29/2013 21:59	-999	0.47748E+00	-999	0.10000E-19	-999	0.47748E+00
CTRSOAS	32.9020	-87.2500	160	74	06/29/2013 22:00	06/29/2013 22:59	-999	0.39190E+00	-999	0.10000E-19	-999	0.39190E+00
CTRSOAS	32.9020	-87.2500	160	74	06/29/2013 23:00	06/29/2013 23:59	-999	0.43189E+00	-999	0.10000E-19	-999	0.43189E+00
CTRSOAS	32.9020	-87.2500	160	74	06/30/2013 00:00	06/30/2013 00:59	-999	0.51588E+00	-999	0.10000E-19	-999	0.51588E+00
CTRSOAS	32.9020	-87.2500	160	74	06/30/2013 01:00	06/30/2013 01:59	-999	0.49882E+00	-999	0.10000E-19	-999	0.49882E+00
CTRSOAS	32.9020	-87.2500	160	74	06/30/2013 02:00	06/30/2013 02:59	-999	0.43770E+00	-999	0.10000E-19	-999	0.43770E+00
CTRSOAS	32.9020	-87.2500	160	74	06/30/2013 03:00	06/30/2013 03:59	-999	0.42092E+00	-999	0.10000E-19	-999	0.42092E+00
CTRSOAS	32.9020	-87.2500	160	74	06/30/2013 04:00	06/30/2013 04:59	-999	0.42460E+00	-999	0.10000E-19	-999	0.42460E+00
CTRSOAS	32.9020	-87.2500	160	74	06/30/2013 05:00	06/30/2013 05:59	-999	0.42580E+00	-999	0.10000E-19	-999	0.42580E+00
CTRSOAS	32.9020	-87.2500	160	74	06/30/2013 06:00	06/30/2013 06:59	-999	0.43687E+00	-999	0.10000E-19	-999	0.43687E+00
CTRSOAS	32.9020	-87.2500	160	74	06/30/2013 07:00	06/30/2013 07:59	-999	0.44935E+00	-999	0.10000E-19	-999	0.44935E+00
CTRSOAS	32.9020	-87.2500	160	74	06/30/2013 08:00	06/30/2013 08:59	-999	0.46541E+00	-999	0.10000E-19	-999	0.46541E+00
CTRSOAS	32.9020	-87.2500	160	74	06/30/2013 09:00	06/30/2013 09:59	-999	0.49425E+00	-999	0.10000E-19	-999	0.49425E+00
CTRSOAS	32.9020	-87.2500	160	74	06/30/2013 10:00	06/30/2013 10:59	-999	0.56616E+00	-999	0.10000E-19	-999	0.56616E+00
CTRSOAS	32.9020	-87.2500	160	74	06/30/2013 11:00	06/30/2013 11:59	-999	0.80659E+00	-999	0.10000E-19	-999	0.80659E+00
CTRSOAS	32.9020	-87.2500	160	74	06/30/2013 12:00	06/30/2013 12:59	-999	0.11042E+01	-999	0.10000E-19	-999	0.11042E+01
CTRSOAS	32.9020	-87.2500	160	74	06/30/2013 13:00	06/30/2013 13:59	-999	0.93794E+00	-999	0.10000E-19	-999	0.93794E+00
CTRSOAS	32.9020	-87.2500	160	74	06/30/2013 14:00	06/30/2013 14:59	-999	0.44330E+00	-999	0.10000E-19	-999	0.44330E+00
CTRSOAS	32.9020	-87.2500	160	74	06/30/2013 15:00	06/30/2013 15:59	-999	0.16269E+00	-999	0.10000E-19	-999	0.16269E+00
CTRSOAS	32.9020	-87.2500	160	74	06/30/2013 16:00	06/30/2013 16:59	-999	0.10291E+00	-999	0.10000E-19	-999	0.10291E+00
CTRSOAS	32.9020	-87.2500	160	74	06/30/2013 17:00	06/30/2013 17:59	-999	0.13891E+00	-999	0.10000E-19	-999	0.13891E+00
CTRSOAS	32.9020	-87.2500	160	74	06/30/2013 18:00	06/30/2013 18:59	-999	0.16021E+00	-999	0.10000E-19	-999	0.16021E+00
CTRSOAS	32.9020	-87.2500	160	74	06/30/2013 19:00	06/30/2013 19:59	-999	0.19286E+00	-999	0.10000E-19	-999	0.19286E+00
CTRSOAS	32.9020	-87.2500	160	74	06/30/2013 20:00	06/30/2013 20:59	-999	0.26592E+00	-999	0.10000E-19	-999	0.26592E+00
CTRSOAS	32.9020	-87.2500	160	74	06/30/2013 21:00	06/30/2013 21:59	-999	0.33932E+00	-999	0.10000E-19	-999	0.33932E+00
CTRSOAS	32.9020	-87.2500	160	74	06/30/2013 22:00	06/30/2013 22:59	-999	0.41559E+00	-999	0.10000E-19	-999	0.41559E+00
CTRSOAS	32.9020	-87.2500	160	74	06/30/2013 23:00	06/30/2013 23:59	-999	0.53189E+00	-999	0.10000E-19	-999	0.53189E+00
