# Supplementary material for: On the implications of aerosol liquid water and phase separation for organic aerosol mass
Source: Atmos Chem Phys. Author manuscript; Available in PMC 2018 Aug 22. (PMC6104851; doi:10.5194/acp-17-343-2017)
Supplement: Supp [file NIHMS982683-supplement-Supp.zip › acpdata/figure14/WSOCg.OUT.0526hlawuporgwater.csv]

Observed values read from file:/work/MOD3DEV/has/southeast/obs_data/sitecmp_obs/ctr/WSOCg.csv
Modeled values read from file:/work/MOD3DEV/has/southeast/soas2013/postprocessing/20160606set/output/CCTM_saprc07tic_0526hlawuporgwater_isoprene.aconc.06
SiteId	Latitude	Longitude	Column	Row	Time On	Time Off	WSOCg	WSOCg	WSOCgig	WSOCgig
	(deg)	(deg)			(MM/DD/YYYY hh:mm)	(MM/DD/YYYY hh:mm)	ug/m3	ug/m3	ug/m3	ug/m3
							Observed	Modeled	Observed	Modeled
CTRSOAS	32.9020	-87.2500	160	74	06/18/2013 23:00	06/18/2013 23:59	0.55224E+01	0.87325E+00	0.55224E+01	0.11839E+01
CTRSOAS	32.9020	-87.2500	160	74	06/19/2013 00:00	06/19/2013 00:59	0.58663E+01	0.75285E+00	0.58663E+01	0.10095E+01
CTRSOAS	32.9020	-87.2500	160	74	06/19/2013 01:00	06/19/2013 01:59	0.51627E+01	0.74884E+00	0.51627E+01	0.10433E+01
CTRSOAS	32.9020	-87.2500	160	74	06/19/2013 02:00	06/19/2013 02:59	0.43628E+01	0.84708E+00	0.43628E+01	0.13056E+01
CTRSOAS	32.9020	-87.2500	160	74	06/19/2013 03:00	06/19/2013 03:59	0.41045E+01	0.95718E+00	0.41045E+01	0.15862E+01
CTRSOAS	32.9020	-87.2500	160	74	06/19/2013 04:00	06/19/2013 04:59	0.43731E+01	0.91651E+00	0.43731E+01	0.15350E+01
CTRSOAS	32.9020	-87.2500	160	74	06/19/2013 05:00	06/19/2013 05:59	0.46112E+01	0.82453E+00	0.46112E+01	0.14375E+01
CTRSOAS	32.9020	-87.2500	160	74	06/19/2013 06:00	06/19/2013 06:59	0.36133E+01	0.72611E+00	0.36133E+01	0.13667E+01
CTRSOAS	32.9020	-87.2500	160	74	06/19/2013 07:00	06/19/2013 07:59	0.40623E+01	0.70314E+00	0.40623E+01	0.14237E+01
CTRSOAS	32.9020	-87.2500	160	74	06/19/2013 08:00	06/19/2013 08:59	0.46903E+01	0.57493E+00	0.46903E+01	0.13579E+01
CTRSOAS	32.9020	-87.2500	160	74	06/19/2013 09:00	06/19/2013 09:59	0.34316E+01	0.46348E+00	0.34316E+01	0.11153E+01
CTRSOAS	32.9020	-87.2500	160	74	06/19/2013 10:00	06/19/2013 10:59	0.29793E+01	0.46608E+00	0.29793E+01	0.79751E+00
CTRSOAS	32.9020	-87.2500	160	74	06/19/2013 11:00	06/19/2013 11:59	0.36118E+01	0.68709E+00	0.36118E+01	0.10752E+01
CTRSOAS	32.9020	-87.2500	160	74	06/19/2013 12:00	06/19/2013 12:59	0.38605E+01	0.11992E+01	0.38605E+01	0.17481E+01
CTRSOAS	32.9020	-87.2500	160	74	06/19/2013 13:00	06/19/2013 13:59	0.43786E+01	0.19631E+01	0.43786E+01	0.26864E+01
CTRSOAS	32.9020	-87.2500	160	74	06/19/2013 14:00	06/19/2013 14:59	0.82336E+01	0.25702E+01	0.82336E+01	0.33410E+01
CTRSOAS	32.9020	-87.2500	160	74	06/19/2013 15:00	06/19/2013 15:59	0.74402E+01	0.27487E+01	0.74402E+01	0.35201E+01
CTRSOAS	32.9020	-87.2500	160	74	06/19/2013 16:00	06/19/2013 16:59	0.73984E+01	0.25400E+01	0.73984E+01	0.33385E+01
CTRSOAS	32.9020	-87.2500	160	74	06/19/2013 17:00	06/19/2013 17:59	0.82896E+01	0.23919E+01	0.82896E+01	0.34079E+01
CTRSOAS	32.9020	-87.2500	160	74	06/19/2013 18:00	06/19/2013 18:59	NaN	0.25588E+01	NaN	0.39157E+01
CTRSOAS	32.9020	-87.2500	160	74	06/19/2013 19:00	06/19/2013 19:59	NaN	0.29803E+01	NaN	0.47526E+01
CTRSOAS	32.9020	-87.2500	160	74	06/19/2013 20:00	06/19/2013 20:59	NaN	0.34018E+01	NaN	0.53794E+01
CTRSOAS	32.9020	-87.2500	160	74	06/19/2013 21:00	06/19/2013 21:59	NaN	0.36380E+01	NaN	0.54608E+01
CTRSOAS	32.9020	-87.2500	160	74	06/19/2013 22:00	06/19/2013 22:59	NaN	0.37417E+01	NaN	0.54432E+01
CTRSOAS	32.9020	-87.2500	160	74	06/19/2013 23:00	06/19/2013 23:59	NaN	0.37007E+01	NaN	0.52469E+01
CTRSOAS	32.9020	-87.2500	160	74	06/20/2013 00:00	06/20/2013 00:59	NaN	0.43836E+01	NaN	0.56475E+01
CTRSOAS	32.9020	-87.2500	160	74	06/20/2013 01:00	06/20/2013 01:59	NaN	0.64427E+01	NaN	0.75663E+01
CTRSOAS	32.9020	-87.2500	160	74	06/20/2013 02:00	06/20/2013 02:59	NaN	0.80157E+01	NaN	0.91705E+01
CTRSOAS	32.9020	-87.2500	160	74	06/20/2013 03:00	06/20/2013 03:59	NaN	0.88722E+01	NaN	0.10111E+02
CTRSOAS	32.9020	-87.2500	160	74	06/20/2013 04:00	06/20/2013 04:59	NaN	0.85887E+01	NaN	0.98147E+01
CTRSOAS	32.9020	-87.2500	160	74	06/20/2013 05:00	06/20/2013 05:59	NaN	0.63050E+01	NaN	0.75230E+01
CTRSOAS	32.9020	-87.2500	160	74	06/20/2013 06:00	06/20/2013 06:59	NaN	0.32304E+01	NaN	0.46666E+01
CTRSOAS	32.9020	-87.2500	160	74	06/20/2013 07:00	06/20/2013 07:59	NaN	0.20248E+01	NaN	0.36409E+01
CTRSOAS	32.9020	-87.2500	160	74	06/20/2013 08:00	06/20/2013 08:59	NaN	0.17201E+01	NaN	0.34452E+01
CTRSOAS	32.9020	-87.2500	160	74	06/20/2013 09:00	06/20/2013 09:59	NaN	0.16515E+01	NaN	0.33174E+01
CTRSOAS	32.9020	-87.2500	160	74	06/20/2013 10:00	06/20/2013 10:59	NaN	0.17425E+01	NaN	0.32911E+01
CTRSOAS	32.9020	-87.2500	160	74	06/20/2013 11:00	06/20/2013 11:59	NaN	0.22085E+01	NaN	0.37770E+01
CTRSOAS	32.9020	-87.2500	160	74	06/20/2013 12:00	06/20/2013 12:59	NaN	0.35434E+01	NaN	0.50965E+01
CTRSOAS	32.9020	-87.2500	160	74	06/20/2013 13:00	06/20/2013 13:59	NaN	0.45469E+01	NaN	0.55684E+01
CTRSOAS	32.9020	-87.2500	160	74	06/20/2013 14:00	06/20/2013 14:59	NaN	0.42004E+01	NaN	0.48369E+01
CTRSOAS	32.9020	-87.2500	160	74	06/20/2013 15:00	06/20/2013 15:59	0.54671E+01	0.31076E+01	0.54671E+01	0.37113E+01
CTRSOAS	32.9020	-87.2500	160	74	06/20/2013 16:00	06/20/2013 16:59	0.38838E+01	0.26018E+01	0.38838E+01	0.35177E+01
CTRSOAS	32.9020	-87.2500	160	74	06/20/2013 17:00	06/20/2013 17:59	0.59720E+01	0.27192E+01	0.59720E+01	0.41248E+01
CTRSOAS	32.9020	-87.2500	160	74	06/20/2013 18:00	06/20/2013 18:59	0.62650E+01	0.30452E+01	0.62650E+01	0.49893E+01
CTRSOAS	32.9020	-87.2500	160	74	06/20/2013 19:00	06/20/2013 19:59	0.67672E+01	0.32099E+01	0.67672E+01	0.54857E+01
CTRSOAS	32.9020	-87.2500	160	74	06/20/2013 20:00	06/20/2013 20:59	0.68829E+01	0.32389E+01	0.68829E+01	0.55355E+01
CTRSOAS	32.9020	-87.2500	160	74	06/20/2013 21:00	06/20/2013 21:59	0.71870E+01	0.31264E+01	0.71870E+01	0.51368E+01
CTRSOAS	32.9020	-87.2500	160	74	06/20/2013 22:00	06/20/2013 22:59	0.78146E+01	0.30351E+01	0.78146E+01	0.48001E+01
CTRSOAS	32.9020	-87.2500	160	74	06/20/2013 23:00	06/20/2013 23:59	0.82102E+01	0.29466E+01	0.82102E+01	0.44899E+01
CTRSOAS	32.9020	-87.2500	160	74	06/21/2013 00:00	06/21/2013 00:59	0.11849E+02	0.30509E+01	0.11849E+02	0.42756E+01
CTRSOAS	32.9020	-87.2500	160	74	06/21/2013 01:00	06/21/2013 01:59	0.14932E+02	0.42631E+01	0.14932E+02	0.52825E+01
CTRSOAS	32.9020	-87.2500	160	74	06/21/2013 02:00	06/21/2013 02:59	0.75712E+01	0.57011E+01	0.75712E+01	0.66209E+01
CTRSOAS	32.9020	-87.2500	160	74	06/21/2013 03:00	06/21/2013 03:59	0.92943E+01	0.59105E+01	0.92943E+01	0.67251E+01
CTRSOAS	32.9020	-87.2500	160	74	06/21/2013 04:00	06/21/2013 04:59	0.12889E+02	0.50679E+01	0.12889E+02	0.57773E+01
CTRSOAS	32.9020	-87.2500	160	74	06/21/2013 05:00	06/21/2013 05:59	0.83582E+01	0.43984E+01	0.83582E+01	0.50627E+01
CTRSOAS	32.9020	-87.2500	160	74	06/21/2013 06:00	06/21/2013 06:59	0.84088E+01	0.34836E+01	0.84088E+01	0.42236E+01
CTRSOAS	32.9020	-87.2500	160	74	06/21/2013 07:00	06/21/2013 07:59	0.56940E+01	0.24294E+01	0.56940E+01	0.32831E+01
CTRSOAS	32.9020	-87.2500	160	74	06/21/2013 08:00	06/21/2013 08:59	0.24258E+01	0.23492E+01	0.24258E+01	0.32912E+01
CTRSOAS	32.9020	-87.2500	160	74	06/21/2013 09:00	06/21/2013 09:59	0.19915E+01	0.25812E+01	0.19915E+01	0.36785E+01
CTRSOAS	32.9020	-87.2500	160	74	06/21/2013 10:00	06/21/2013 10:59	0.64034E+01	0.25575E+01	0.64034E+01	0.36265E+01
CTRSOAS	32.9020	-87.2500	160	74	06/21/2013 11:00	06/21/2013 11:59	0.22963E+01	0.23118E+01	0.22963E+01	0.32675E+01
CTRSOAS	32.9020	-87.2500	160	74	06/21/2013 12:00	06/21/2013 12:59	0.42387E+01	0.24327E+01	0.42387E+01	0.32233E+01
CTRSOAS	32.9020	-87.2500	160	74	06/21/2013 13:00	06/21/2013 13:59	0.42903E+01	0.24477E+01	0.42903E+01	0.30387E+01
CTRSOAS	32.9020	-87.2500	160	74	06/21/2013 14:00	06/21/2013 14:59	0.25338E+01	0.22356E+01	0.25338E+01	0.26112E+01
CTRSOAS	32.9020	-87.2500	160	74	06/21/2013 15:00	06/21/2013 15:59	0.33847E+01	0.18786E+01	0.33847E+01	0.22166E+01
CTRSOAS	32.9020	-87.2500	160	74	06/21/2013 16:00	06/21/2013 16:59	0.42696E+01	0.19262E+01	0.42696E+01	0.24782E+01
CTRSOAS	32.9020	-87.2500	160	74	06/21/2013 17:00	06/21/2013 17:59	0.56147E+01	0.22263E+01	0.56147E+01	0.32125E+01
CTRSOAS	32.9020	-87.2500	160	74	06/21/2013 18:00	06/21/2013 18:59	0.55403E+01	0.24720E+01	0.55403E+01	0.38860E+01
CTRSOAS	32.9020	-87.2500	160	74	06/21/2013 19:00	06/21/2013 19:59	0.64018E+01	0.26107E+01	0.64018E+01	0.43839E+01
CTRSOAS	32.9020	-87.2500	160	74	06/21/2013 20:00	06/21/2013 20:59	0.75666E+01	0.27387E+01	0.75666E+01	0.48452E+01
CTRSOAS	32.9020	-87.2500	160	74	06/21/2013 21:00	06/21/2013 21:59	0.77007E+01	0.31997E+01	0.77007E+01	0.58842E+01
CTRSOAS	32.9020	-87.2500	160	74	06/21/2013 22:00	06/21/2013 22:59	0.66790E+01	0.36256E+01	0.66790E+01	0.67637E+01
CTRSOAS	32.9020	-87.2500	160	74	06/21/2013 23:00	06/21/2013 23:59	0.68805E+01	0.38587E+01	0.68805E+01	0.71497E+01
CTRSOAS	32.9020	-87.2500	160	74	06/22/2013 00:00	06/22/2013 00:59	0.71075E+01	0.43515E+01	0.71075E+01	0.72455E+01
CTRSOAS	32.9020	-87.2500	160	74	06/22/2013 01:00	06/22/2013 01:59	0.87975E+01	0.56808E+01	0.87975E+01	0.81255E+01
CTRSOAS	32.9020	-87.2500	160	74	06/22/2013 02:00	06/22/2013 02:59	0.85400E+01	0.65438E+01	0.85400E+01	0.87217E+01
CTRSOAS	32.9020	-87.2500	160	74	06/22/2013 03:00	06/22/2013 03:59	0.81825E+01	0.64793E+01	0.81825E+01	0.87429E+01
CTRSOAS	32.9020	-87.2500	160	74	06/22/2013 04:00	06/22/2013 04:59	0.83507E+01	0.65605E+01	0.83507E+01	0.87968E+01
CTRSOAS	32.9020	-87.2500	160	74	06/22/2013 05:00	06/22/2013 05:59	0.93783E+01	0.67651E+01	0.93783E+01	0.87810E+01
CTRSOAS	32.9020	-87.2500	160	74	06/22/2013 06:00	06/22/2013 06:59	0.89953E+01	0.59429E+01	0.89953E+01	0.78270E+01
CTRSOAS	32.9020	-87.2500	160	74	06/22/2013 07:00	06/22/2013 07:59	0.65856E+01	0.50288E+01	0.65856E+01	0.68957E+01
CTRSOAS	32.9020	-87.2500	160	74	06/22/2013 08:00	06/22/2013 08:59	0.73315E+01	0.45766E+01	0.73315E+01	0.62796E+01
CTRSOAS	32.9020	-87.2500	160	74	06/22/2013 09:00	06/22/2013 09:59	NaN	0.42183E+01	NaN	0.57521E+01
CTRSOAS	32.9020	-87.2500	160	74	06/22/2013 10:00	06/22/2013 10:59	NaN	0.38985E+01	NaN	0.52901E+01
CTRSOAS	32.9020	-87.2500	160	74	06/22/2013 11:00	06/22/2013 11:59	0.38963E+01	0.38504E+01	0.38963E+01	0.50701E+01
CTRSOAS	32.9020	-87.2500	160	74	06/22/2013 12:00	06/22/2013 12:59	0.46293E+01	0.41806E+01	0.46293E+01	0.54346E+01
CTRSOAS	32.9020	-87.2500	160	74	06/22/2013 13:00	06/22/2013 13:59	0.43257E+01	0.42741E+01	0.43257E+01	0.57692E+01
CTRSOAS	32.9020	-87.2500	160	74	06/22/2013 14:00	06/22/2013 14:59	0.49342E+01	0.42813E+01	0.49342E+01	0.58938E+01
CTRSOAS	32.9020	-87.2500	160	74	06/22/2013 15:00	06/22/2013 15:59	0.41923E+01	0.39493E+01	0.41923E+01	0.54363E+01
CTRSOAS	32.9020	-87.2500	160	74	06/22/2013 16:00	06/22/2013 16:59	0.40317E+01	0.35797E+01	0.40317E+01	0.51072E+01
CTRSOAS	32.9020	-87.2500	160	74	06/22/2013 17:00	06/22/2013 17:59	0.56867E+01	0.37382E+01	0.56867E+01	0.57109E+01
CTRSOAS	32.9020	-87.2500	160	74	06/22/2013 18:00	06/22/2013 18:59	0.52862E+01	0.39062E+01	0.52862E+01	0.63844E+01
CTRSOAS	32.9020	-87.2500	160	74	06/22/2013 19:00	06/22/2013 19:59	0.61654E+01	0.40272E+01	0.61654E+01	0.69386E+01
CTRSOAS	32.9020	-87.2500	160	74	06/22/2013 20:00	06/22/2013 20:59	0.66035E+01	0.41175E+01	0.66035E+01	0.73171E+01
CTRSOAS	32.9020	-87.2500	160	74	06/22/2013 21:00	06/22/2013 21:59	0.71498E+01	0.42246E+01	0.71498E+01	0.76158E+01
CTRSOAS	32.9020	-87.2500	160	74	06/22/2013 22:00	06/22/2013 22:59	0.80164E+01	0.43041E+01	0.80164E+01	0.77546E+01
CTRSOAS	32.9020	-87.2500	160	74	06/22/2013 23:00	06/22/2013 23:59	0.72857E+01	0.42738E+01	0.72857E+01	0.74981E+01
CTRSOAS	32.9020	-87.2500	160	74	06/23/2013 00:00	06/23/2013 00:59	0.84353E+01	0.44638E+01	0.84353E+01	0.70669E+01
CTRSOAS	32.9020	-87.2500	160	74	06/23/2013 01:00	06/23/2013 01:59	0.84745E+01	0.55343E+01	0.84745E+01	0.77461E+01
CTRSOAS	32.9020	-87.2500	160	74	06/23/2013 02:00	06/23/2013 02:59	0.10018E+02	0.65884E+01	0.10018E+02	0.85819E+01
CTRSOAS	32.9020	-87.2500	160	74	06/23/2013 03:00	06/23/2013 03:59	0.74923E+01	0.67760E+01	0.74923E+01	0.86775E+01
CTRSOAS	32.9020	-87.2500	160	74	06/23/2013 04:00	06/23/2013 04:59	0.99567E+01	0.57737E+01	0.99567E+01	0.81999E+01
CTRSOAS	32.9020	-87.2500	160	74	06/23/2013 05:00	06/23/2013 05:59	0.67692E+01	0.46311E+01	0.67692E+01	0.74203E+01
CTRSOAS	32.9020	-87.2500	160	74	06/23/2013 06:00	06/23/2013 06:59	0.65323E+01	0.39775E+01	0.65323E+01	0.63826E+01
CTRSOAS	32.9020	-87.2500	160	74	06/23/2013 07:00	06/23/2013 07:59	0.48140E+01	0.33506E+01	0.48140E+01	0.50192E+01
CTRSOAS	32.9020	-87.2500	160	74	06/23/2013 08:00	06/23/2013 08:59	0.48510E+01	0.29521E+01	0.48510E+01	0.40739E+01
CTRSOAS	32.9020	-87.2500	160	74	06/23/2013 09:00	06/23/2013 09:59	0.44692E+01	0.27963E+01	0.44692E+01	0.35465E+01
CTRSOAS	32.9020	-87.2500	160	74	06/23/2013 10:00	06/23/2013 10:59	0.34785E+01	0.26286E+01	0.34785E+01	0.32326E+01
CTRSOAS	32.9020	-87.2500	160	74	06/23/2013 11:00	06/23/2013 11:59	0.31568E+01	0.25733E+01	0.31568E+01	0.31676E+01
CTRSOAS	32.9020	-87.2500	160	74	06/23/2013 12:00	06/23/2013 12:59	0.11845E+01	0.28434E+01	0.11845E+01	0.33350E+01
CTRSOAS	32.9020	-87.2500	160	74	06/23/2013 13:00	06/23/2013 13:59	0.34821E+00	0.30939E+01	0.34821E+00	0.34000E+01
CTRSOAS	32.9020	-87.2500	160	74	06/23/2013 14:00	06/23/2013 14:59	0.56333E+00	0.26647E+01	0.56333E+00	0.28993E+01
CTRSOAS	32.9020	-87.2500	160	74	06/23/2013 15:00	06/23/2013 15:59	0.61600E+00	0.16414E+01	0.61600E+00	0.19281E+01
CTRSOAS	32.9020	-87.2500	160	74	06/23/2013 16:00	06/23/2013 16:59	0.64846E+00	0.13320E+01	0.64846E+00	0.16888E+01
CTRSOAS	32.9020	-87.2500	160	74	06/23/2013 17:00	06/23/2013 17:59	0.12781E+01	0.11916E+01	0.12781E+01	0.16235E+01
CTRSOAS	32.9020	-87.2500	160	74	06/23/2013 18:00	06/23/2013 18:59	0.69226E+00	0.10714E+01	0.69226E+00	0.15332E+01
CTRSOAS	32.9020	-87.2500	160	74	06/23/2013 19:00	06/23/2013 19:59	0.16513E+01	0.11918E+01	0.16513E+01	0.17783E+01
CTRSOAS	32.9020	-87.2500	160	74	06/23/2013 20:00	06/23/2013 20:59	0.24978E+01	0.17365E+01	0.24978E+01	0.27560E+01
CTRSOAS	32.9020	-87.2500	160	74	06/23/2013 21:00	06/23/2013 21:59	0.31265E+01	0.22641E+01	0.31265E+01	0.37431E+01
CTRSOAS	32.9020	-87.2500	160	74	06/23/2013 22:00	06/23/2013 22:59	0.35636E+01	0.25273E+01	0.35636E+01	0.41806E+01
CTRSOAS	32.9020	-87.2500	160	74	06/23/2013 23:00	06/23/2013 23:59	0.39122E+01	0.25290E+01	0.39122E+01	0.39872E+01
CTRSOAS	32.9020	-87.2500	160	74	06/24/2013 00:00	06/24/2013 00:59	0.56663E+01	0.28475E+01	0.56663E+01	0.42375E+01
CTRSOAS	32.9020	-87.2500	160	74	06/24/2013 01:00	06/24/2013 01:59	0.25441E+01	0.34269E+01	0.25441E+01	0.49387E+01
CTRSOAS	32.9020	-87.2500	160	74	06/24/2013 02:00	06/24/2013 02:59	0.95904E+00	0.37475E+01	0.95904E+00	0.51405E+01
CTRSOAS	32.9020	-87.2500	160	74	06/24/2013 03:00	06/24/2013 03:59	0.12302E+01	0.35373E+01	0.12302E+01	0.47290E+01
CTRSOAS	32.9020	-87.2500	160	74	06/24/2013 04:00	06/24/2013 04:59	0.19357E+01	0.33950E+01	0.19357E+01	0.45198E+01
CTRSOAS	32.9020	-87.2500	160	74	06/24/2013 05:00	06/24/2013 05:59	0.10805E+01	0.32832E+01	0.10805E+01	0.43408E+01
CTRSOAS	32.9020	-87.2500	160	74	06/24/2013 06:00	06/24/2013 06:59	0.73571E+00	0.29719E+01	0.73571E+00	0.37800E+01
CTRSOAS	32.9020	-87.2500	160	74	06/24/2013 07:00	06/24/2013 07:59	0.14680E+01	0.26110E+01	0.14680E+01	0.31557E+01
CTRSOAS	32.9020	-87.2500	160	74	06/24/2013 08:00	06/24/2013 08:59	0.16824E+01	0.22591E+01	0.16824E+01	0.25990E+01
CTRSOAS	32.9020	-87.2500	160	74	06/24/2013 09:00	06/24/2013 09:59	NaN	0.18196E+01	NaN	0.19667E+01
CTRSOAS	32.9020	-87.2500	160	74	06/24/2013 10:00	06/24/2013 10:59	NaN	0.14590E+01	NaN	0.15317E+01
CTRSOAS	32.9020	-87.2500	160	74	06/24/2013 11:00	06/24/2013 11:59	NaN	0.15765E+01	NaN	0.16211E+01
CTRSOAS	32.9020	-87.2500	160	74	06/24/2013 12:00	06/24/2013 12:59	NaN	0.19022E+01	NaN	0.19382E+01
CTRSOAS	32.9020	-87.2500	160	74	06/24/2013 13:00	06/24/2013 13:59	NaN	0.20605E+01	NaN	0.21278E+01
CTRSOAS	32.9020	-87.2500	160	74	06/24/2013 14:00	06/24/2013 14:59	NaN	0.17421E+01	NaN	0.18767E+01
CTRSOAS	32.9020	-87.2500	160	74	06/24/2013 15:00	06/24/2013 15:59	0.40779E+01	0.16464E+01	0.40779E+01	0.18924E+01
CTRSOAS	32.9020	-87.2500	160	74	06/24/2013 16:00	06/24/2013 16:59	0.34858E+01	0.16631E+01	0.34858E+01	0.20871E+01
CTRSOAS	32.9020	-87.2500	160	74	06/24/2013 17:00	06/24/2013 17:59	0.26971E+01	0.18420E+01	0.26971E+01	0.25985E+01
CTRSOAS	32.9020	-87.2500	160	74	06/24/2013 18:00	06/24/2013 18:59	0.22887E+01	0.20275E+01	0.22887E+01	0.31615E+01
CTRSOAS	32.9020	-87.2500	160	74	06/24/2013 19:00	06/24/2013 19:59	0.24113E+01	0.21650E+01	0.24113E+01	0.35838E+01
CTRSOAS	32.9020	-87.2500	160	74	06/24/2013 20:00	06/24/2013 20:59	0.26590E+01	0.23673E+01	0.26590E+01	0.39313E+01
CTRSOAS	32.9020	-87.2500	160	74	06/24/2013 21:00	06/24/2013 21:59	0.27032E+01	0.22592E+01	0.27032E+01	0.36755E+01
CTRSOAS	32.9020	-87.2500	160	74	06/24/2013 22:00	06/24/2013 22:59	0.28028E+01	0.16639E+01	0.28028E+01	0.26035E+01
CTRSOAS	32.9020	-87.2500	160	74	06/24/2013 23:00	06/24/2013 23:59	0.20560E+01	0.14234E+01	0.20560E+01	0.20959E+01
CTRSOAS	32.9020	-87.2500	160	74	06/25/2013 00:00	06/25/2013 00:59	0.15052E+01	0.16538E+01	0.15052E+01	0.22674E+01
CTRSOAS	32.9020	-87.2500	160	74	06/25/2013 01:00	06/25/2013 01:59	0.12889E+01	0.24192E+01	0.12889E+01	0.31421E+01
CTRSOAS	32.9020	-87.2500	160	74	06/25/2013 02:00	06/25/2013 02:59	0.10085E+01	0.36175E+01	0.10085E+01	0.47528E+01
CTRSOAS	32.9020	-87.2500	160	74	06/25/2013 03:00	06/25/2013 03:59	0.96233E+00	0.41058E+01	0.96233E+00	0.53117E+01
CTRSOAS	32.9020	-87.2500	160	74	06/25/2013 04:00	06/25/2013 04:59	0.50750E+00	0.38205E+01	0.50750E+00	0.46900E+01
CTRSOAS	32.9020	-87.2500	160	74	06/25/2013 05:00	06/25/2013 05:59	0.65533E+00	0.39663E+01	0.65533E+00	0.45979E+01
CTRSOAS	32.9020	-87.2500	160	74	06/25/2013 06:00	06/25/2013 06:59	0.12105E+01	0.44022E+01	0.12105E+01	0.49771E+01
CTRSOAS	32.9020	-87.2500	160	74	06/25/2013 07:00	06/25/2013 07:59	0.90383E+00	0.50449E+01	0.90383E+00	0.56291E+01
CTRSOAS	32.9020	-87.2500	160	74	06/25/2013 08:00	06/25/2013 08:59	0.77054E+00	0.57402E+01	0.77054E+00	0.63810E+01
CTRSOAS	32.9020	-87.2500	160	74	06/25/2013 09:00	06/25/2013 09:59	0.58808E+00	0.63929E+01	0.58808E+00	0.70992E+01
CTRSOAS	32.9020	-87.2500	160	74	06/25/2013 10:00	06/25/2013 10:59	0.59889E+00	0.68530E+01	0.59889E+00	0.76115E+01
CTRSOAS	32.9020	-87.2500	160	74	06/25/2013 11:00	06/25/2013 11:59	0.94417E+00	0.66615E+01	0.94417E+00	0.76021E+01
CTRSOAS	32.9020	-87.2500	160	74	06/25/2013 12:00	06/25/2013 12:59	0.12577E+01	0.61181E+01	0.12577E+01	0.69781E+01
CTRSOAS	32.9020	-87.2500	160	74	06/25/2013 13:00	06/25/2013 13:59	0.21137E+01	0.50956E+01	0.21137E+01	0.56064E+01
CTRSOAS	32.9020	-87.2500	160	74	06/25/2013 14:00	06/25/2013 14:59	0.22137E+01	0.37551E+01	0.22137E+01	0.41948E+01
CTRSOAS	32.9020	-87.2500	160	74	06/25/2013 15:00	06/25/2013 15:59	0.13640E+01	0.27882E+01	0.13640E+01	0.33303E+01
CTRSOAS	32.9020	-87.2500	160	74	06/25/2013 16:00	06/25/2013 16:59	0.14254E+01	0.24577E+01	0.14254E+01	0.30834E+01
CTRSOAS	32.9020	-87.2500	160	74	06/25/2013 17:00	06/25/2013 17:59	0.92700E+00	0.26341E+01	0.92700E+00	0.36516E+01
CTRSOAS	32.9020	-87.2500	160	74	06/25/2013 18:00	06/25/2013 18:59	0.15022E+01	0.28852E+01	0.15022E+01	0.44078E+01
CTRSOAS	32.9020	-87.2500	160	74	06/25/2013 19:00	06/25/2013 19:59	0.12452E+01	0.28187E+01	0.12452E+01	0.46718E+01
CTRSOAS	32.9020	-87.2500	160	74	06/25/2013 20:00	06/25/2013 20:59	0.85250E+00	0.25534E+01	0.85250E+00	0.44559E+01
CTRSOAS	32.9020	-87.2500	160	74	06/25/2013 21:00	06/25/2013 21:59	NaN	0.22534E+01	NaN	0.36796E+01
CTRSOAS	32.9020	-87.2500	160	74	06/25/2013 22:00	06/25/2013 22:59	NaN	0.30426E+01	NaN	0.43542E+01
CTRSOAS	32.9020	-87.2500	160	74	06/25/2013 23:00	06/25/2013 23:59	NaN	0.42002E+01	NaN	0.54547E+01
CTRSOAS	32.9020	-87.2500	160	74	06/26/2013 00:00	06/26/2013 00:59	NaN	0.48481E+01	NaN	0.62137E+01
CTRSOAS	32.9020	-87.2500	160	74	06/26/2013 01:00	06/26/2013 01:59	NaN	0.39881E+01	NaN	0.54259E+01
CTRSOAS	32.9020	-87.2500	160	74	06/26/2013 02:00	06/26/2013 02:59	NaN	0.25559E+01	NaN	0.34498E+01
CTRSOAS	32.9020	-87.2500	160	74	06/26/2013 03:00	06/26/2013 03:59	NaN	0.22612E+01	NaN	0.29167E+01
CTRSOAS	32.9020	-87.2500	160	74	06/26/2013 04:00	06/26/2013 04:59	NaN	0.16523E+01	NaN	0.20917E+01
CTRSOAS	32.9020	-87.2500	160	74	06/26/2013 05:00	06/26/2013 05:59	NaN	0.79082E+00	NaN	0.10133E+01
CTRSOAS	32.9020	-87.2500	160	74	06/26/2013 06:00	06/26/2013 06:59	NaN	0.82417E+00	NaN	0.10527E+01
CTRSOAS	32.9020	-87.2500	160	74	06/26/2013 07:00	06/26/2013 07:59	NaN	0.19507E+00	NaN	0.25913E+00
CTRSOAS	32.9020	-87.2500	160	74	06/26/2013 08:00	06/26/2013 08:59	NaN	0.21150E+00	NaN	0.26227E+00
CTRSOAS	32.9020	-87.2500	160	74	06/26/2013 09:00	06/26/2013 09:59	NaN	0.65858E+00	NaN	0.73421E+00
CTRSOAS	32.9020	-87.2500	160	74	06/26/2013 10:00	06/26/2013 10:59	NaN	0.79016E+00	NaN	0.84791E+00
CTRSOAS	32.9020	-87.2500	160	74	06/26/2013 11:00	06/26/2013 11:59	NaN	0.97243E+00	NaN	0.10065E+01
CTRSOAS	32.9020	-87.2500	160	74	06/26/2013 12:00	06/26/2013 12:59	NaN	0.11879E+01	NaN	0.12194E+01
CTRSOAS	32.9020	-87.2500	160	74	06/26/2013 13:00	06/26/2013 13:59	NaN	0.14641E+01	NaN	0.15678E+01
CTRSOAS	32.9020	-87.2500	160	74	06/26/2013 14:00	06/26/2013 14:59	NaN	0.19738E+01	NaN	0.22453E+01
CTRSOAS	32.9020	-87.2500	160	74	06/26/2013 15:00	06/26/2013 15:59	NaN	0.14894E+01	NaN	0.16301E+01
CTRSOAS	32.9020	-87.2500	160	74	06/26/2013 16:00	06/26/2013 16:59	NaN	0.10741E+01	NaN	0.12443E+01
CTRSOAS	32.9020	-87.2500	160	74	06/26/2013 17:00	06/26/2013 17:59	NaN	0.92562E+00	NaN	0.11279E+01
CTRSOAS	32.9020	-87.2500	160	74	06/26/2013 18:00	06/26/2013 18:59	NaN	0.10464E+01	NaN	0.13186E+01
CTRSOAS	32.9020	-87.2500	160	74	06/26/2013 19:00	06/26/2013 19:59	NaN	0.17162E+01	NaN	0.23416E+01
CTRSOAS	32.9020	-87.2500	160	74	06/26/2013 20:00	06/26/2013 20:59	NaN	0.24612E+01	NaN	0.36317E+01
CTRSOAS	32.9020	-87.2500	160	74	06/26/2013 21:00	06/26/2013 21:59	NaN	0.31331E+01	NaN	0.49231E+01
CTRSOAS	32.9020	-87.2500	160	74	06/26/2013 22:00	06/26/2013 22:59	NaN	0.36963E+01	NaN	0.61395E+01
CTRSOAS	32.9020	-87.2500	160	74	06/26/2013 23:00	06/26/2013 23:59	NaN	0.35229E+01	NaN	0.57138E+01
CTRSOAS	32.9020	-87.2500	160	74	06/27/2013 00:00	06/27/2013 00:59	NaN	0.31823E+01	NaN	0.48695E+01
CTRSOAS	32.9020	-87.2500	160	74	06/27/2013 01:00	06/27/2013 01:59	NaN	0.31521E+01	NaN	0.45814E+01
CTRSOAS	32.9020	-87.2500	160	74	06/27/2013 02:00	06/27/2013 02:59	NaN	0.29028E+01	NaN	0.42336E+01
CTRSOAS	32.9020	-87.2500	160	74	06/27/2013 03:00	06/27/2013 03:59	0.81326E+01	0.24421E+01	0.81326E+01	0.34552E+01
CTRSOAS	32.9020	-87.2500	160	74	06/27/2013 04:00	06/27/2013 04:59	0.71459E+01	0.18931E+01	0.71459E+01	0.25747E+01
CTRSOAS	32.9020	-87.2500	160	74	06/27/2013 05:00	06/27/2013 05:59	0.53127E+01	0.10129E+01	0.53127E+01	0.13538E+01
CTRSOAS	32.9020	-87.2500	160	74	06/27/2013 06:00	06/27/2013 06:59	0.31675E+01	0.11588E+01	0.31675E+01	0.14943E+01
CTRSOAS	32.9020	-87.2500	160	74	06/27/2013 07:00	06/27/2013 07:59	0.21934E+01	0.11246E+01	0.21934E+01	0.14670E+01
CTRSOAS	32.9020	-87.2500	160	74	06/27/2013 08:00	06/27/2013 08:59	0.12102E+01	0.10395E+01	0.12102E+01	0.13524E+01
CTRSOAS	32.9020	-87.2500	160	74	06/27/2013 09:00	06/27/2013 09:59	0.10717E+01	0.99655E+00	0.10717E+01	0.12023E+01
CTRSOAS	32.9020	-87.2500	160	74	06/27/2013 10:00	06/27/2013 10:59	0.13470E+01	0.10724E+01	0.13470E+01	0.13180E+01
CTRSOAS	32.9020	-87.2500	160	74	06/27/2013 11:00	06/27/2013 11:59	0.14998E+01	0.13476E+01	0.14998E+01	0.18010E+01
CTRSOAS	32.9020	-87.2500	160	74	06/27/2013 12:00	06/27/2013 12:59	0.99950E+00	0.19961E+01	0.99950E+00	0.26193E+01
CTRSOAS	32.9020	-87.2500	160	74	06/27/2013 13:00	06/27/2013 13:59	0.17728E+01	0.24961E+01	0.17728E+01	0.31032E+01
CTRSOAS	32.9020	-87.2500	160	74	06/27/2013 14:00	06/27/2013 14:59	0.41468E+01	0.28134E+01	0.41468E+01	0.34294E+01
CTRSOAS	32.9020	-87.2500	160	74	06/27/2013 15:00	06/27/2013 15:59	0.38363E+01	0.28262E+01	0.38363E+01	0.36092E+01
CTRSOAS	32.9020	-87.2500	160	74	06/27/2013 16:00	06/27/2013 16:59	0.52740E+01	0.29004E+01	0.52740E+01	0.39274E+01
CTRSOAS	32.9020	-87.2500	160	74	06/27/2013 17:00	06/27/2013 17:59	0.73352E+01	0.37287E+01	0.73352E+01	0.54734E+01
CTRSOAS	32.9020	-87.2500	160	74	06/27/2013 18:00	06/27/2013 18:59	0.80677E+01	0.51745E+01	0.80677E+01	0.82034E+01
CTRSOAS	32.9020	-87.2500	160	74	06/27/2013 19:00	06/27/2013 19:59	0.85865E+01	0.54916E+01	0.85865E+01	0.90555E+01
CTRSOAS	32.9020	-87.2500	160	74	06/27/2013 20:00	06/27/2013 20:59	0.99362E+01	0.57375E+01	0.99362E+01	0.97559E+01
CTRSOAS	32.9020	-87.2500	160	74	06/27/2013 21:00	06/27/2013 21:59	0.10481E+02	0.59924E+01	0.10481E+02	0.10410E+02
CTRSOAS	32.9020	-87.2500	160	74	06/27/2013 22:00	06/27/2013 22:59	0.10546E+02	0.59084E+01	0.10546E+02	0.10262E+02
CTRSOAS	32.9020	-87.2500	160	74	06/27/2013 23:00	06/27/2013 23:59	0.99658E+01	0.57842E+01	0.99658E+01	0.98056E+01
CTRSOAS	32.9020	-87.2500	160	74	06/28/2013 00:00	06/28/2013 00:59	0.93900E+01	0.57988E+01	0.93900E+01	0.96668E+01
CTRSOAS	32.9020	-87.2500	160	74	06/28/2013 01:00	06/28/2013 01:59	0.88118E+01	0.60052E+01	0.88118E+01	0.99882E+01
CTRSOAS	32.9020	-87.2500	160	74	06/28/2013 02:00	06/28/2013 02:59	0.80533E+01	0.44336E+01	0.80533E+01	0.69406E+01
CTRSOAS	32.9020	-87.2500	160	74	06/28/2013 03:00	06/28/2013 03:59	0.72252E+01	0.33196E+01	0.72252E+01	0.52875E+01
CTRSOAS	32.9020	-87.2500	160	74	06/28/2013 04:00	06/28/2013 04:59	0.64048E+01	0.30780E+01	0.64048E+01	0.50074E+01
CTRSOAS	32.9020	-87.2500	160	74	06/28/2013 05:00	06/28/2013 05:59	0.26387E+01	0.31659E+01	0.26387E+01	0.53893E+01
CTRSOAS	32.9020	-87.2500	160	74	06/28/2013 06:00	06/28/2013 06:59	0.22580E+01	0.30616E+01	0.22580E+01	0.53763E+01
CTRSOAS	32.9020	-87.2500	160	74	06/28/2013 07:00	06/28/2013 07:59	0.35943E+01	0.28729E+01	0.35943E+01	0.51805E+01
CTRSOAS	32.9020	-87.2500	160	74	06/28/2013 08:00	06/28/2013 08:59	0.36918E+01	0.27516E+01	0.36918E+01	0.50098E+01
CTRSOAS	32.9020	-87.2500	160	74	06/28/2013 09:00	06/28/2013 09:59	0.35740E+01	0.27518E+01	0.35740E+01	0.50178E+01
CTRSOAS	32.9020	-87.2500	160	74	06/28/2013 10:00	06/28/2013 10:59	0.33832E+01	0.27701E+01	0.33832E+01	0.50773E+01
CTRSOAS	32.9020	-87.2500	160	74	06/28/2013 11:00	06/28/2013 11:59	0.29978E+01	0.29488E+01	0.29978E+01	0.52272E+01
CTRSOAS	32.9020	-87.2500	160	74	06/28/2013 12:00	06/28/2013 12:59	0.31980E+01	0.33901E+01	0.31980E+01	0.57245E+01
CTRSOAS	32.9020	-87.2500	160	74	06/28/2013 13:00	06/28/2013 13:59	0.43838E+01	0.38568E+01	0.43838E+01	0.60971E+01
CTRSOAS	32.9020	-87.2500	160	74	06/28/2013 14:00	06/28/2013 14:59	0.64766E+01	0.44467E+01	0.64766E+01	0.65741E+01
CTRSOAS	32.9020	-87.2500	160	74	06/28/2013 15:00	06/28/2013 15:59	0.83677E+01	0.51253E+01	0.83677E+01	0.74839E+01
CTRSOAS	32.9020	-87.2500	160	74	06/28/2013 16:00	06/28/2013 16:59	0.79337E+01	0.56617E+01	0.79337E+01	0.86648E+01
CTRSOAS	32.9020	-87.2500	160	74	06/28/2013 17:00	06/28/2013 17:59	0.62033E+01	0.62802E+01	0.62033E+01	0.10851E+02
CTRSOAS	32.9020	-87.2500	160	74	06/28/2013 18:00	06/28/2013 18:59	0.52018E+01	0.67554E+01	0.52018E+01	0.12495E+02
CTRSOAS	32.9020	-87.2500	160	74	06/28/2013 19:00	06/28/2013 19:59	0.72677E+01	0.67732E+01	0.72677E+01	0.12318E+02
CTRSOAS	32.9020	-87.2500	160	74	06/28/2013 20:00	06/28/2013 20:59	0.50118E+01	0.71559E+01	0.50118E+01	0.13264E+02
CTRSOAS	32.9020	-87.2500	160	74	06/28/2013 21:00	06/28/2013 21:59	0.53493E+01	0.74810E+01	0.53493E+01	0.13951E+02
CTRSOAS	32.9020	-87.2500	160	74	06/28/2013 22:00	06/28/2013 22:59	0.51946E+01	0.74327E+01	0.51946E+01	0.14047E+02
CTRSOAS	32.9020	-87.2500	160	74	06/28/2013 23:00	06/28/2013 23:59	0.38012E+01	0.61027E+01	0.38012E+01	0.10885E+02
CTRSOAS	32.9020	-87.2500	160	74	06/29/2013 00:00	06/29/2013 00:59	0.29700E+01	0.21713E+01	0.29700E+01	0.35351E+01
CTRSOAS	32.9020	-87.2500	160	74	06/29/2013 01:00	06/29/2013 01:59	0.14961E+01	0.11375E+01	0.14961E+01	0.18541E+01
CTRSOAS	32.9020	-87.2500	160	74	06/29/2013 02:00	06/29/2013 02:59	0.12553E+01	0.15551E+01	0.12553E+01	0.23892E+01
CTRSOAS	32.9020	-87.2500	160	74	06/29/2013 03:00	06/29/2013 03:59	0.13162E+01	0.17730E+01	0.13162E+01	0.26832E+01
CTRSOAS	32.9020	-87.2500	160	74	06/29/2013 04:00	06/29/2013 04:59	0.17090E+01	0.20231E+01	0.17090E+01	0.28958E+01
CTRSOAS	32.9020	-87.2500	160	74	06/29/2013 05:00	06/29/2013 05:59	0.23809E+01	0.15959E+01	0.23809E+01	0.21901E+01
CTRSOAS	32.9020	-87.2500	160	74	06/29/2013 06:00	06/29/2013 06:59	0.16862E+01	0.11619E+01	0.16862E+01	0.16111E+01
CTRSOAS	32.9020	-87.2500	160	74	06/29/2013 07:00	06/29/2013 07:59	0.15467E+01	0.91652E+00	0.15467E+01	0.13282E+01
CTRSOAS	32.9020	-87.2500	160	74	06/29/2013 08:00	06/29/2013 08:59	0.17867E+01	0.11215E+01	0.17867E+01	0.16002E+01
CTRSOAS	32.9020	-87.2500	160	74	06/29/2013 09:00	06/29/2013 09:59	0.15005E+01	0.16931E+01	0.15005E+01	0.22562E+01
CTRSOAS	32.9020	-87.2500	160	74	06/29/2013 10:00	06/29/2013 10:59	0.15268E+01	0.19224E+01	0.15268E+01	0.25915E+01
CTRSOAS	32.9020	-87.2500	160	74	06/29/2013 11:00	06/29/2013 11:59	0.18965E+01	0.17556E+01	0.18965E+01	0.25212E+01
CTRSOAS	32.9020	-87.2500	160	74	06/29/2013 12:00	06/29/2013 12:59	0.19213E+01	0.21189E+01	0.19213E+01	0.30354E+01
CTRSOAS	32.9020	-87.2500	160	74	06/29/2013 13:00	06/29/2013 13:59	0.25355E+01	0.28233E+01	0.25355E+01	0.48909E+01
CTRSOAS	32.9020	-87.2500	160	74	06/29/2013 14:00	06/29/2013 14:59	0.36292E+01	0.30967E+01	0.36292E+01	0.56456E+01
CTRSOAS	32.9020	-87.2500	160	74	06/29/2013 15:00	06/29/2013 15:59	0.45970E+01	0.32884E+01	0.45970E+01	0.59756E+01
CTRSOAS	32.9020	-87.2500	160	74	06/29/2013 16:00	06/29/2013 16:59	0.54900E+01	0.34742E+01	0.54900E+01	0.62329E+01
CTRSOAS	32.9020	-87.2500	160	74	06/29/2013 17:00	06/29/2013 17:59	0.64064E+01	0.36805E+01	0.64064E+01	0.62548E+01
CTRSOAS	32.9020	-87.2500	160	74	06/29/2013 18:00	06/29/2013 18:59	0.72475E+01	0.37768E+01	0.72475E+01	0.60035E+01
CTRSOAS	32.9020	-87.2500	160	74	06/29/2013 19:00	06/29/2013 19:59	0.72687E+01	0.40681E+01	0.72687E+01	0.65037E+01
CTRSOAS	32.9020	-87.2500	160	74	06/29/2013 20:00	06/29/2013 20:59	0.72340E+01	0.42171E+01	0.72340E+01	0.69699E+01
CTRSOAS	32.9020	-87.2500	160	74	06/29/2013 21:00	06/29/2013 21:59	0.71530E+01	0.39633E+01	0.71530E+01	0.68520E+01
CTRSOAS	32.9020	-87.2500	160	74	06/29/2013 22:00	06/29/2013 22:59	0.78245E+01	0.35785E+01	0.78245E+01	0.64163E+01
CTRSOAS	32.9020	-87.2500	160	74	06/29/2013 23:00	06/29/2013 23:59	0.36593E+01	0.32497E+01	0.36593E+01	0.55508E+01
CTRSOAS	32.9020	-87.2500	160	74	06/30/2013 00:00	06/30/2013 00:59	0.29010E+01	0.32190E+01	0.29010E+01	0.47497E+01
CTRSOAS	32.9020	-87.2500	160	74	06/30/2013 01:00	06/30/2013 01:59	0.22355E+01	0.31471E+01	0.22355E+01	0.45161E+01
CTRSOAS	32.9020	-87.2500	160	74	06/30/2013 02:00	06/30/2013 02:59	0.17752E+01	0.33439E+01	0.17752E+01	0.46603E+01
CTRSOAS	32.9020	-87.2500	160	74	06/30/2013 03:00	06/30/2013 03:59	0.14970E+01	0.35752E+01	0.14970E+01	0.48747E+01
CTRSOAS	32.9020	-87.2500	160	74	06/30/2013 04:00	06/30/2013 04:59	0.14232E+01	0.38497E+01	0.14232E+01	0.51309E+01
CTRSOAS	32.9020	-87.2500	160	74	06/30/2013 05:00	06/30/2013 05:59	0.17523E+01	0.41495E+01	0.17523E+01	0.54934E+01
CTRSOAS	32.9020	-87.2500	160	74	06/30/2013 06:00	06/30/2013 06:59	0.12442E+01	0.43539E+01	0.12442E+01	0.57664E+01
CTRSOAS	32.9020	-87.2500	160	74	06/30/2013 07:00	06/30/2013 07:59	0.12598E+01	0.43118E+01	0.12598E+01	0.57160E+01
CTRSOAS	32.9020	-87.2500	160	74	06/30/2013 08:00	06/30/2013 08:59	0.46441E+00	0.41585E+01	0.46441E+00	0.55219E+01
CTRSOAS	32.9020	-87.2500	160	74	06/30/2013 09:00	06/30/2013 09:59	0.30294E+00	0.39526E+01	0.30294E+00	0.51360E+01
CTRSOAS	32.9020	-87.2500	160	74	06/30/2013 10:00	06/30/2013 10:59	0.45875E+00	0.34801E+01	0.45875E+00	0.44650E+01
CTRSOAS	32.9020	-87.2500	160	74	06/30/2013 11:00	06/30/2013 11:59	0.15118E+01	0.28267E+01	0.15118E+01	0.36227E+01
CTRSOAS	32.9020	-87.2500	160	74	06/30/2013 12:00	06/30/2013 12:59	0.16532E+01	0.26241E+01	0.16532E+01	0.33438E+01
CTRSOAS	32.9020	-87.2500	160	74	06/30/2013 13:00	06/30/2013 13:59	0.25983E+01	0.27898E+01	0.25983E+01	0.36607E+01
CTRSOAS	32.9020	-87.2500	160	74	06/30/2013 14:00	06/30/2013 14:59	0.48587E+01	0.28696E+01	0.48587E+01	0.42627E+01
CTRSOAS	32.9020	-87.2500	160	74	06/30/2013 15:00	06/30/2013 15:59	0.55863E+01	0.31503E+01	0.55863E+01	0.57819E+01
CTRSOAS	32.9020	-87.2500	160	74	06/30/2013 16:00	06/30/2013 16:59	0.53933E+01	0.29969E+01	0.53933E+01	0.59347E+01
CTRSOAS	32.9020	-87.2500	160	74	06/30/2013 17:00	06/30/2013 17:59	0.67544E+01	0.29646E+01	0.67544E+01	0.55782E+01
CTRSOAS	32.9020	-87.2500	160	74	06/30/2013 18:00	06/30/2013 18:59	0.63197E+01	0.33309E+01	0.63197E+01	0.62858E+01
CTRSOAS	32.9020	-87.2500	160	74	06/30/2013 19:00	06/30/2013 19:59	0.60116E+01	0.38724E+01	0.60116E+01	0.73817E+01
CTRSOAS	32.9020	-87.2500	160	74	06/30/2013 20:00	06/30/2013 20:59	NaN	0.42686E+01	NaN	0.80780E+01
CTRSOAS	32.9020	-87.2500	160	74	06/30/2013 21:00	06/30/2013 21:59	NaN	0.41022E+01	NaN	0.73898E+01
CTRSOAS	32.9020	-87.2500	160	74	06/30/2013 22:00	06/30/2013 22:59	NaN	0.35872E+01	NaN	0.59164E+01
CTRSOAS	32.9020	-87.2500	160	74	06/30/2013 23:00	06/30/2013 23:59	NaN	0.32785E+01	NaN	0.50225E+01
