# Supplementary material for: On the implications of aerosol liquid water and phase separation for organic aerosol mass
Source: Atmos Chem Phys. Author manuscript; Available in PMC 2018 Aug 22. (PMC6104851; doi:10.5194/acp-17-343-2017)
Supplement: Supp [file NIHMS982683-supplement-Supp.zip › acpdata/figure14/WSOCg.OUT.0531base.csv]

Observed values read from file:/work/MOD3DEV/has/southeast/obs_data/sitecmp_obs/ctr/WSOCg.csv
Modeled values read from file:/work/MOD3DEV/has/southeast/soas2013/postprocessing/20160606set/output/CCTM_saprc07tic_0531base_isoprene.aconc.06
SiteId	Latitude	Longitude	Column	Row	Time On	Time Off	WSOCg	WSOCg	WSOCgig	WSOCgig
	(deg)	(deg)			(MM/DD/YYYY hh:mm)	(MM/DD/YYYY hh:mm)	ug/m3	ug/m3	ug/m3	ug/m3
							Observed	Modeled	Observed	Modeled
CTRSOAS	32.9020	-87.2500	160	74	06/18/2013 23:00	06/18/2013 23:59	0.55224E+01	0.10379E+01	0.55224E+01	0.13506E+01
CTRSOAS	32.9020	-87.2500	160	74	06/19/2013 00:00	06/19/2013 00:59	0.58663E+01	0.89255E+00	0.58663E+01	0.11500E+01
CTRSOAS	32.9020	-87.2500	160	74	06/19/2013 01:00	06/19/2013 01:59	0.51627E+01	0.99252E+00	0.51627E+01	0.12869E+01
CTRSOAS	32.9020	-87.2500	160	74	06/19/2013 02:00	06/19/2013 02:59	0.43628E+01	0.12641E+01	0.43628E+01	0.17217E+01
CTRSOAS	32.9020	-87.2500	160	74	06/19/2013 03:00	06/19/2013 03:59	0.41045E+01	0.16111E+01	0.41045E+01	0.22395E+01
CTRSOAS	32.9020	-87.2500	160	74	06/19/2013 04:00	06/19/2013 04:59	0.43731E+01	0.18324E+01	0.43731E+01	0.24522E+01
CTRSOAS	32.9020	-87.2500	160	74	06/19/2013 05:00	06/19/2013 05:59	0.46112E+01	0.22881E+01	0.46112E+01	0.29091E+01
CTRSOAS	32.9020	-87.2500	160	74	06/19/2013 06:00	06/19/2013 06:59	0.36133E+01	0.28437E+01	0.36133E+01	0.35023E+01
CTRSOAS	32.9020	-87.2500	160	74	06/19/2013 07:00	06/19/2013 07:59	0.40623E+01	0.34261E+01	0.40623E+01	0.41719E+01
CTRSOAS	32.9020	-87.2500	160	74	06/19/2013 08:00	06/19/2013 08:59	0.46903E+01	0.40753E+01	0.46903E+01	0.48937E+01
CTRSOAS	32.9020	-87.2500	160	74	06/19/2013 09:00	06/19/2013 09:59	0.34316E+01	0.40462E+01	0.34316E+01	0.47292E+01
CTRSOAS	32.9020	-87.2500	160	74	06/19/2013 10:00	06/19/2013 10:59	0.29793E+01	0.24317E+01	0.29793E+01	0.27656E+01
CTRSOAS	32.9020	-87.2500	160	74	06/19/2013 11:00	06/19/2013 11:59	0.36118E+01	0.23247E+01	0.36118E+01	0.27162E+01
CTRSOAS	32.9020	-87.2500	160	74	06/19/2013 12:00	06/19/2013 12:59	0.38605E+01	0.28557E+01	0.38605E+01	0.34079E+01
CTRSOAS	32.9020	-87.2500	160	74	06/19/2013 13:00	06/19/2013 13:59	0.43786E+01	0.34715E+01	0.43786E+01	0.41991E+01
CTRSOAS	32.9020	-87.2500	160	74	06/19/2013 14:00	06/19/2013 14:59	0.82336E+01	0.37536E+01	0.82336E+01	0.45271E+01
CTRSOAS	32.9020	-87.2500	160	74	06/19/2013 15:00	06/19/2013 15:59	0.74402E+01	0.36056E+01	0.74402E+01	0.43786E+01
CTRSOAS	32.9020	-87.2500	160	74	06/19/2013 16:00	06/19/2013 16:59	0.73984E+01	0.30581E+01	0.73984E+01	0.38582E+01
CTRSOAS	32.9020	-87.2500	160	74	06/19/2013 17:00	06/19/2013 17:59	0.82896E+01	0.27434E+01	0.82896E+01	0.37598E+01
CTRSOAS	32.9020	-87.2500	160	74	06/19/2013 18:00	06/19/2013 18:59	NaN	0.29115E+01	NaN	0.42700E+01
CTRSOAS	32.9020	-87.2500	160	74	06/19/2013 19:00	06/19/2013 19:59	NaN	0.34237E+01	NaN	0.52041E+01
CTRSOAS	32.9020	-87.2500	160	74	06/19/2013 20:00	06/19/2013 20:59	NaN	0.39140E+01	NaN	0.58966E+01
CTRSOAS	32.9020	-87.2500	160	74	06/19/2013 21:00	06/19/2013 21:59	NaN	0.41948E+01	NaN	0.60220E+01
CTRSOAS	32.9020	-87.2500	160	74	06/19/2013 22:00	06/19/2013 22:59	NaN	0.43175E+01	NaN	0.60222E+01
CTRSOAS	32.9020	-87.2500	160	74	06/19/2013 23:00	06/19/2013 23:59	NaN	0.43072E+01	NaN	0.58550E+01
CTRSOAS	32.9020	-87.2500	160	74	06/20/2013 00:00	06/20/2013 00:59	NaN	0.52562E+01	NaN	0.65189E+01
CTRSOAS	32.9020	-87.2500	160	74	06/20/2013 01:00	06/20/2013 01:59	NaN	0.84938E+01	NaN	0.96166E+01
CTRSOAS	32.9020	-87.2500	160	74	06/20/2013 02:00	06/20/2013 02:59	NaN	0.11689E+02	NaN	0.12844E+02
CTRSOAS	32.9020	-87.2500	160	74	06/20/2013 03:00	06/20/2013 03:59	NaN	0.14519E+02	NaN	0.15760E+02
CTRSOAS	32.9020	-87.2500	160	74	06/20/2013 04:00	06/20/2013 04:59	NaN	0.16654E+02	NaN	0.17889E+02
CTRSOAS	32.9020	-87.2500	160	74	06/20/2013 05:00	06/20/2013 05:59	NaN	0.14721E+02	NaN	0.15967E+02
CTRSOAS	32.9020	-87.2500	160	74	06/20/2013 06:00	06/20/2013 06:59	NaN	0.86409E+01	NaN	0.10131E+02
CTRSOAS	32.9020	-87.2500	160	74	06/20/2013 07:00	06/20/2013 07:59	NaN	0.60331E+01	NaN	0.77023E+01
CTRSOAS	32.9020	-87.2500	160	74	06/20/2013 08:00	06/20/2013 08:59	NaN	0.56681E+01	NaN	0.74360E+01
CTRSOAS	32.9020	-87.2500	160	74	06/20/2013 09:00	06/20/2013 09:59	NaN	0.59595E+01	NaN	0.76671E+01
CTRSOAS	32.9020	-87.2500	160	74	06/20/2013 10:00	06/20/2013 10:59	NaN	0.66720E+01	NaN	0.82710E+01
CTRSOAS	32.9020	-87.2500	160	74	06/20/2013 11:00	06/20/2013 11:59	NaN	0.81880E+01	NaN	0.98123E+01
CTRSOAS	32.9020	-87.2500	160	74	06/20/2013 12:00	06/20/2013 12:59	NaN	0.10477E+02	NaN	0.12075E+02
CTRSOAS	32.9020	-87.2500	160	74	06/20/2013 13:00	06/20/2013 13:59	NaN	0.10279E+02	NaN	0.11330E+02
CTRSOAS	32.9020	-87.2500	160	74	06/20/2013 14:00	06/20/2013 14:59	NaN	0.72414E+01	NaN	0.78891E+01
CTRSOAS	32.9020	-87.2500	160	74	06/20/2013 15:00	06/20/2013 15:59	0.54671E+01	0.40680E+01	0.54671E+01	0.46741E+01
CTRSOAS	32.9020	-87.2500	160	74	06/20/2013 16:00	06/20/2013 16:59	0.38838E+01	0.28859E+01	0.38838E+01	0.38005E+01
CTRSOAS	32.9020	-87.2500	160	74	06/20/2013 17:00	06/20/2013 17:59	0.59720E+01	0.29582E+01	0.59720E+01	0.43592E+01
CTRSOAS	32.9020	-87.2500	160	74	06/20/2013 18:00	06/20/2013 18:59	0.62650E+01	0.33646E+01	0.62650E+01	0.53025E+01
CTRSOAS	32.9020	-87.2500	160	74	06/20/2013 19:00	06/20/2013 19:59	0.67672E+01	0.36086E+01	0.67672E+01	0.58804E+01
CTRSOAS	32.9020	-87.2500	160	74	06/20/2013 20:00	06/20/2013 20:59	0.68829E+01	0.37059E+01	0.68829E+01	0.60101E+01
CTRSOAS	32.9020	-87.2500	160	74	06/20/2013 21:00	06/20/2013 21:59	0.71870E+01	0.36508E+01	0.71870E+01	0.56917E+01
CTRSOAS	32.9020	-87.2500	160	74	06/20/2013 22:00	06/20/2013 22:59	0.78146E+01	0.36512E+01	0.78146E+01	0.54474E+01
CTRSOAS	32.9020	-87.2500	160	74	06/20/2013 23:00	06/20/2013 23:59	0.82102E+01	0.36674E+01	0.82102E+01	0.52377E+01
CTRSOAS	32.9020	-87.2500	160	74	06/21/2013 00:00	06/21/2013 00:59	0.11849E+02	0.39922E+01	0.11849E+02	0.52353E+01
CTRSOAS	32.9020	-87.2500	160	74	06/21/2013 01:00	06/21/2013 01:59	0.14932E+02	0.62018E+01	0.14932E+02	0.72342E+01
CTRSOAS	32.9020	-87.2500	160	74	06/21/2013 02:00	06/21/2013 02:59	0.75712E+01	0.96697E+01	0.75712E+01	0.10601E+02
CTRSOAS	32.9020	-87.2500	160	74	06/21/2013 03:00	06/21/2013 03:59	0.92943E+01	0.12206E+02	0.92943E+01	0.13033E+02
CTRSOAS	32.9020	-87.2500	160	74	06/21/2013 04:00	06/21/2013 04:59	0.12889E+02	0.12260E+02	0.12889E+02	0.12985E+02
CTRSOAS	32.9020	-87.2500	160	74	06/21/2013 05:00	06/21/2013 05:59	0.83582E+01	0.10650E+02	0.83582E+01	0.11326E+02
CTRSOAS	32.9020	-87.2500	160	74	06/21/2013 06:00	06/21/2013 06:59	0.84088E+01	0.73936E+01	0.84088E+01	0.81378E+01
CTRSOAS	32.9020	-87.2500	160	74	06/21/2013 07:00	06/21/2013 07:59	0.56940E+01	0.43097E+01	0.56940E+01	0.51642E+01
CTRSOAS	32.9020	-87.2500	160	74	06/21/2013 08:00	06/21/2013 08:59	0.24258E+01	0.37927E+01	0.24258E+01	0.47330E+01
CTRSOAS	32.9020	-87.2500	160	74	06/21/2013 09:00	06/21/2013 09:59	0.19915E+01	0.43122E+01	0.19915E+01	0.54082E+01
CTRSOAS	32.9020	-87.2500	160	74	06/21/2013 10:00	06/21/2013 10:59	0.64034E+01	0.47702E+01	0.64034E+01	0.58424E+01
CTRSOAS	32.9020	-87.2500	160	74	06/21/2013 11:00	06/21/2013 11:59	0.22963E+01	0.47809E+01	0.22963E+01	0.57447E+01
CTRSOAS	32.9020	-87.2500	160	74	06/21/2013 12:00	06/21/2013 12:59	0.42387E+01	0.50521E+01	0.42387E+01	0.58507E+01
CTRSOAS	32.9020	-87.2500	160	74	06/21/2013 13:00	06/21/2013 13:59	0.42903E+01	0.40203E+01	0.42903E+01	0.46156E+01
CTRSOAS	32.9020	-87.2500	160	74	06/21/2013 14:00	06/21/2013 14:59	0.25338E+01	0.28751E+01	0.25338E+01	0.32532E+01
CTRSOAS	32.9020	-87.2500	160	74	06/21/2013 15:00	06/21/2013 15:59	0.33847E+01	0.22421E+01	0.33847E+01	0.25814E+01
CTRSOAS	32.9020	-87.2500	160	74	06/21/2013 16:00	06/21/2013 16:59	0.42696E+01	0.22698E+01	0.42696E+01	0.28239E+01
CTRSOAS	32.9020	-87.2500	160	74	06/21/2013 17:00	06/21/2013 17:59	0.56147E+01	0.25801E+01	0.56147E+01	0.35678E+01
CTRSOAS	32.9020	-87.2500	160	74	06/21/2013 18:00	06/21/2013 18:59	0.55403E+01	0.28187E+01	0.55403E+01	0.42331E+01
CTRSOAS	32.9020	-87.2500	160	74	06/21/2013 19:00	06/21/2013 19:59	0.64018E+01	0.29499E+01	0.64018E+01	0.47235E+01
CTRSOAS	32.9020	-87.2500	160	74	06/21/2013 20:00	06/21/2013 20:59	0.75666E+01	0.30739E+01	0.75666E+01	0.51807E+01
CTRSOAS	32.9020	-87.2500	160	74	06/21/2013 21:00	06/21/2013 21:59	0.77007E+01	0.35390E+01	0.77007E+01	0.62248E+01
CTRSOAS	32.9020	-87.2500	160	74	06/21/2013 22:00	06/21/2013 22:59	0.66790E+01	0.40103E+01	0.66790E+01	0.71499E+01
CTRSOAS	32.9020	-87.2500	160	74	06/21/2013 23:00	06/21/2013 23:59	0.68805E+01	0.42865E+01	0.68805E+01	0.75757E+01
CTRSOAS	32.9020	-87.2500	160	74	06/22/2013 00:00	06/22/2013 00:59	0.71075E+01	0.49295E+01	0.71075E+01	0.78200E+01
CTRSOAS	32.9020	-87.2500	160	74	06/22/2013 01:00	06/22/2013 01:59	0.87975E+01	0.68073E+01	0.87975E+01	0.92497E+01
CTRSOAS	32.9020	-87.2500	160	74	06/22/2013 02:00	06/22/2013 02:59	0.85400E+01	0.84301E+01	0.85400E+01	0.10608E+02
CTRSOAS	32.9020	-87.2500	160	74	06/22/2013 03:00	06/22/2013 03:59	0.81825E+01	0.88667E+01	0.81825E+01	0.11130E+02
CTRSOAS	32.9020	-87.2500	160	74	06/22/2013 04:00	06/22/2013 04:59	0.83507E+01	0.95220E+01	0.83507E+01	0.11758E+02
CTRSOAS	32.9020	-87.2500	160	74	06/22/2013 05:00	06/22/2013 05:59	0.93783E+01	0.10504E+02	0.93783E+01	0.12525E+02
CTRSOAS	32.9020	-87.2500	160	74	06/22/2013 06:00	06/22/2013 06:59	0.89953E+01	0.96094E+01	0.89953E+01	0.11506E+02
CTRSOAS	32.9020	-87.2500	160	74	06/22/2013 07:00	06/22/2013 07:59	0.65856E+01	0.86811E+01	0.65856E+01	0.10563E+02
CTRSOAS	32.9020	-87.2500	160	74	06/22/2013 08:00	06/22/2013 08:59	0.73315E+01	0.85730E+01	0.73315E+01	0.10291E+02
CTRSOAS	32.9020	-87.2500	160	74	06/22/2013 09:00	06/22/2013 09:59	NaN	0.79938E+01	NaN	0.95445E+01
CTRSOAS	32.9020	-87.2500	160	74	06/22/2013 10:00	06/22/2013 10:59	NaN	0.71784E+01	NaN	0.85885E+01
CTRSOAS	32.9020	-87.2500	160	74	06/22/2013 11:00	06/22/2013 11:59	0.38963E+01	0.67953E+01	0.38963E+01	0.80302E+01
CTRSOAS	32.9020	-87.2500	160	74	06/22/2013 12:00	06/22/2013 12:59	0.46293E+01	0.66941E+01	0.46293E+01	0.79549E+01
CTRSOAS	32.9020	-87.2500	160	74	06/22/2013 13:00	06/22/2013 13:59	0.43257E+01	0.57638E+01	0.43257E+01	0.72593E+01
CTRSOAS	32.9020	-87.2500	160	74	06/22/2013 14:00	06/22/2013 14:59	0.49342E+01	0.52736E+01	0.49342E+01	0.68855E+01
CTRSOAS	32.9020	-87.2500	160	74	06/22/2013 15:00	06/22/2013 15:59	0.41923E+01	0.47956E+01	0.41923E+01	0.62834E+01
CTRSOAS	32.9020	-87.2500	160	74	06/22/2013 16:00	06/22/2013 16:59	0.40317E+01	0.43095E+01	0.40317E+01	0.58393E+01
CTRSOAS	32.9020	-87.2500	160	74	06/22/2013 17:00	06/22/2013 17:59	0.56867E+01	0.45124E+01	0.56867E+01	0.64894E+01
CTRSOAS	32.9020	-87.2500	160	74	06/22/2013 18:00	06/22/2013 18:59	0.52862E+01	0.47506E+01	0.52862E+01	0.72358E+01
CTRSOAS	32.9020	-87.2500	160	74	06/22/2013 19:00	06/22/2013 19:59	0.61654E+01	0.48432E+01	0.61654E+01	0.77611E+01
CTRSOAS	32.9020	-87.2500	160	74	06/22/2013 20:00	06/22/2013 20:59	0.66035E+01	0.48808E+01	0.66035E+01	0.80877E+01
CTRSOAS	32.9020	-87.2500	160	74	06/22/2013 21:00	06/22/2013 21:59	0.71498E+01	0.49903E+01	0.71498E+01	0.83968E+01
CTRSOAS	32.9020	-87.2500	160	74	06/22/2013 22:00	06/22/2013 22:59	0.80164E+01	0.51384E+01	0.80164E+01	0.86113E+01
CTRSOAS	32.9020	-87.2500	160	74	06/22/2013 23:00	06/22/2013 23:59	0.72857E+01	0.52226E+01	0.72857E+01	0.84696E+01
CTRSOAS	32.9020	-87.2500	160	74	06/23/2013 00:00	06/23/2013 00:59	0.84353E+01	0.57025E+01	0.84353E+01	0.83222E+01
CTRSOAS	32.9020	-87.2500	160	74	06/23/2013 01:00	06/23/2013 01:59	0.84745E+01	0.76202E+01	0.84745E+01	0.98476E+01
CTRSOAS	32.9020	-87.2500	160	74	06/23/2013 02:00	06/23/2013 02:59	0.10018E+02	0.99488E+01	0.10018E+02	0.11959E+02
CTRSOAS	32.9020	-87.2500	160	74	06/23/2013 03:00	06/23/2013 03:59	0.74923E+01	0.11125E+02	0.74923E+01	0.13045E+02
CTRSOAS	32.9020	-87.2500	160	74	06/23/2013 04:00	06/23/2013 04:59	0.99567E+01	0.93661E+01	0.99567E+01	0.11812E+02
CTRSOAS	32.9020	-87.2500	160	74	06/23/2013 05:00	06/23/2013 05:59	0.67692E+01	0.72824E+01	0.67692E+01	0.10094E+02
CTRSOAS	32.9020	-87.2500	160	74	06/23/2013 06:00	06/23/2013 06:59	0.65323E+01	0.63705E+01	0.65323E+01	0.87980E+01
CTRSOAS	32.9020	-87.2500	160	74	06/23/2013 07:00	06/23/2013 07:59	0.48140E+01	0.58193E+01	0.48140E+01	0.75079E+01
CTRSOAS	32.9020	-87.2500	160	74	06/23/2013 08:00	06/23/2013 08:59	0.48510E+01	0.56465E+01	0.48510E+01	0.67863E+01
CTRSOAS	32.9020	-87.2500	160	74	06/23/2013 09:00	06/23/2013 09:59	0.44692E+01	0.57176E+01	0.44692E+01	0.64817E+01
CTRSOAS	32.9020	-87.2500	160	74	06/23/2013 10:00	06/23/2013 10:59	0.34785E+01	0.55371E+01	0.34785E+01	0.61504E+01
CTRSOAS	32.9020	-87.2500	160	74	06/23/2013 11:00	06/23/2013 11:59	0.31568E+01	0.55996E+01	0.31568E+01	0.62002E+01
CTRSOAS	32.9020	-87.2500	160	74	06/23/2013 12:00	06/23/2013 12:59	0.11845E+01	0.61762E+01	0.11845E+01	0.66708E+01
CTRSOAS	32.9020	-87.2500	160	74	06/23/2013 13:00	06/23/2013 13:59	0.34821E+00	0.60238E+01	0.34821E+00	0.63332E+01
CTRSOAS	32.9020	-87.2500	160	74	06/23/2013 14:00	06/23/2013 14:59	0.56333E+00	0.44823E+01	0.56333E+00	0.47217E+01
CTRSOAS	32.9020	-87.2500	160	74	06/23/2013 15:00	06/23/2013 15:59	0.61600E+00	0.24781E+01	0.61600E+00	0.27723E+01
CTRSOAS	32.9020	-87.2500	160	74	06/23/2013 16:00	06/23/2013 16:59	0.64846E+00	0.18867E+01	0.64846E+00	0.22548E+01
CTRSOAS	32.9020	-87.2500	160	74	06/23/2013 17:00	06/23/2013 17:59	0.12781E+01	0.16582E+01	0.12781E+01	0.21006E+01
CTRSOAS	32.9020	-87.2500	160	74	06/23/2013 18:00	06/23/2013 18:59	0.69226E+00	0.14427E+01	0.69226E+00	0.19128E+01
CTRSOAS	32.9020	-87.2500	160	74	06/23/2013 19:00	06/23/2013 19:59	0.16513E+01	0.15167E+01	0.16513E+01	0.21139E+01
CTRSOAS	32.9020	-87.2500	160	74	06/23/2013 20:00	06/23/2013 20:59	0.24978E+01	0.21457E+01	0.24978E+01	0.31836E+01
CTRSOAS	32.9020	-87.2500	160	74	06/23/2013 21:00	06/23/2013 21:59	0.31265E+01	0.28165E+01	0.31265E+01	0.43155E+01
CTRSOAS	32.9020	-87.2500	160	74	06/23/2013 22:00	06/23/2013 22:59	0.35636E+01	0.31518E+01	0.35636E+01	0.48208E+01
CTRSOAS	32.9020	-87.2500	160	74	06/23/2013 23:00	06/23/2013 23:59	0.39122E+01	0.31561E+01	0.39122E+01	0.46313E+01
CTRSOAS	32.9020	-87.2500	160	74	06/24/2013 00:00	06/24/2013 00:59	0.56663E+01	0.36641E+01	0.56663E+01	0.50688E+01
CTRSOAS	32.9020	-87.2500	160	74	06/24/2013 01:00	06/24/2013 01:59	0.25441E+01	0.45572E+01	0.25441E+01	0.60800E+01
CTRSOAS	32.9020	-87.2500	160	74	06/24/2013 02:00	06/24/2013 02:59	0.95904E+00	0.52180E+01	0.95904E+00	0.66205E+01
CTRSOAS	32.9020	-87.2500	160	74	06/24/2013 03:00	06/24/2013 03:59	0.12302E+01	0.51238E+01	0.12302E+01	0.63226E+01
CTRSOAS	32.9020	-87.2500	160	74	06/24/2013 04:00	06/24/2013 04:59	0.19357E+01	0.52118E+01	0.19357E+01	0.63446E+01
CTRSOAS	32.9020	-87.2500	160	74	06/24/2013 05:00	06/24/2013 05:59	0.10805E+01	0.58263E+01	0.10805E+01	0.68947E+01
CTRSOAS	32.9020	-87.2500	160	74	06/24/2013 06:00	06/24/2013 06:59	0.73571E+00	0.63068E+01	0.73571E+00	0.71257E+01
CTRSOAS	32.9020	-87.2500	160	74	06/24/2013 07:00	06/24/2013 07:59	0.14680E+01	0.56676E+01	0.14680E+01	0.62223E+01
CTRSOAS	32.9020	-87.2500	160	74	06/24/2013 08:00	06/24/2013 08:59	0.16824E+01	0.41925E+01	0.16824E+01	0.45411E+01
CTRSOAS	32.9020	-87.2500	160	74	06/24/2013 09:00	06/24/2013 09:59	NaN	0.28901E+01	NaN	0.30423E+01
CTRSOAS	32.9020	-87.2500	160	74	06/24/2013 10:00	06/24/2013 10:59	NaN	0.21416E+01	NaN	0.22169E+01
CTRSOAS	32.9020	-87.2500	160	74	06/24/2013 11:00	06/24/2013 11:59	NaN	0.22541E+01	NaN	0.22999E+01
CTRSOAS	32.9020	-87.2500	160	74	06/24/2013 12:00	06/24/2013 12:59	NaN	0.26347E+01	NaN	0.26712E+01
CTRSOAS	32.9020	-87.2500	160	74	06/24/2013 13:00	06/24/2013 13:59	NaN	0.27543E+01	NaN	0.28223E+01
CTRSOAS	32.9020	-87.2500	160	74	06/24/2013 14:00	06/24/2013 14:59	NaN	0.21731E+01	NaN	0.23086E+01
CTRSOAS	32.9020	-87.2500	160	74	06/24/2013 15:00	06/24/2013 15:59	0.40779E+01	0.19782E+01	0.40779E+01	0.22254E+01
CTRSOAS	32.9020	-87.2500	160	74	06/24/2013 16:00	06/24/2013 16:59	0.34858E+01	0.20121E+01	0.34858E+01	0.24386E+01
CTRSOAS	32.9020	-87.2500	160	74	06/24/2013 17:00	06/24/2013 17:59	0.26971E+01	0.21977E+01	0.26971E+01	0.29582E+01
CTRSOAS	32.9020	-87.2500	160	74	06/24/2013 18:00	06/24/2013 18:59	0.22887E+01	0.23342E+01	0.22887E+01	0.34726E+01
CTRSOAS	32.9020	-87.2500	160	74	06/24/2013 19:00	06/24/2013 19:59	0.24113E+01	0.23945E+01	0.24113E+01	0.38182E+01
CTRSOAS	32.9020	-87.2500	160	74	06/24/2013 20:00	06/24/2013 20:59	0.26590E+01	0.25903E+01	0.26590E+01	0.41585E+01
CTRSOAS	32.9020	-87.2500	160	74	06/24/2013 21:00	06/24/2013 21:59	0.27032E+01	0.24394E+01	0.27032E+01	0.38585E+01
CTRSOAS	32.9020	-87.2500	160	74	06/24/2013 22:00	06/24/2013 22:59	0.28028E+01	0.17325E+01	0.28028E+01	0.26736E+01
CTRSOAS	32.9020	-87.2500	160	74	06/24/2013 23:00	06/24/2013 23:59	0.20560E+01	0.14785E+01	0.20560E+01	0.21527E+01
CTRSOAS	32.9020	-87.2500	160	74	06/25/2013 00:00	06/25/2013 00:59	0.15052E+01	0.17544E+01	0.15052E+01	0.23693E+01
CTRSOAS	32.9020	-87.2500	160	74	06/25/2013 01:00	06/25/2013 01:59	0.12889E+01	0.26943E+01	0.12889E+01	0.34194E+01
CTRSOAS	32.9020	-87.2500	160	74	06/25/2013 02:00	06/25/2013 02:59	0.10085E+01	0.42236E+01	0.10085E+01	0.53658E+01
CTRSOAS	32.9020	-87.2500	160	74	06/25/2013 03:00	06/25/2013 03:59	0.96233E+00	0.48558E+01	0.96233E+00	0.60706E+01
CTRSOAS	32.9020	-87.2500	160	74	06/25/2013 04:00	06/25/2013 04:59	0.50750E+00	0.43962E+01	0.50750E+00	0.52702E+01
CTRSOAS	32.9020	-87.2500	160	74	06/25/2013 05:00	06/25/2013 05:59	0.65533E+00	0.45056E+01	0.65533E+00	0.51390E+01
CTRSOAS	32.9020	-87.2500	160	74	06/25/2013 06:00	06/25/2013 06:59	0.12105E+01	0.50267E+01	0.12105E+01	0.56034E+01
CTRSOAS	32.9020	-87.2500	160	74	06/25/2013 07:00	06/25/2013 07:59	0.90383E+00	0.58835E+01	0.90383E+00	0.64697E+01
CTRSOAS	32.9020	-87.2500	160	74	06/25/2013 08:00	06/25/2013 08:59	0.77054E+00	0.69405E+01	0.77054E+00	0.75839E+01
CTRSOAS	32.9020	-87.2500	160	74	06/25/2013 09:00	06/25/2013 09:59	0.58808E+00	0.80907E+01	0.58808E+00	0.88004E+01
CTRSOAS	32.9020	-87.2500	160	74	06/25/2013 10:00	06/25/2013 10:59	0.59889E+00	0.90626E+01	0.59889E+00	0.98258E+01
CTRSOAS	32.9020	-87.2500	160	74	06/25/2013 11:00	06/25/2013 11:59	0.94417E+00	0.91348E+01	0.94417E+00	0.10081E+02
CTRSOAS	32.9020	-87.2500	160	74	06/25/2013 12:00	06/25/2013 12:59	0.12577E+01	0.91700E+01	0.12577E+01	0.10037E+02
CTRSOAS	32.9020	-87.2500	160	74	06/25/2013 13:00	06/25/2013 13:59	0.21137E+01	0.74432E+01	0.21137E+01	0.79599E+01
CTRSOAS	32.9020	-87.2500	160	74	06/25/2013 14:00	06/25/2013 14:59	0.22137E+01	0.46163E+01	0.22137E+01	0.50594E+01
CTRSOAS	32.9020	-87.2500	160	74	06/25/2013 15:00	06/25/2013 15:59	0.13640E+01	0.31903E+01	0.13640E+01	0.37370E+01
CTRSOAS	32.9020	-87.2500	160	74	06/25/2013 16:00	06/25/2013 16:59	0.14254E+01	0.28128E+01	0.14254E+01	0.34439E+01
CTRSOAS	32.9020	-87.2500	160	74	06/25/2013 17:00	06/25/2013 17:59	0.92700E+00	0.29586E+01	0.92700E+00	0.39811E+01
CTRSOAS	32.9020	-87.2500	160	74	06/25/2013 18:00	06/25/2013 18:59	0.15022E+01	0.31343E+01	0.15022E+01	0.46620E+01
CTRSOAS	32.9020	-87.2500	160	74	06/25/2013 19:00	06/25/2013 19:59	0.12452E+01	0.30238E+01	0.12452E+01	0.48850E+01
CTRSOAS	32.9020	-87.2500	160	74	06/25/2013 20:00	06/25/2013 20:59	0.85250E+00	0.26942E+01	0.85250E+00	0.46053E+01
CTRSOAS	32.9020	-87.2500	160	74	06/25/2013 21:00	06/25/2013 21:59	NaN	0.23543E+01	NaN	0.37868E+01
CTRSOAS	32.9020	-87.2500	160	74	06/25/2013 22:00	06/25/2013 22:59	NaN	0.32099E+01	NaN	0.45272E+01
CTRSOAS	32.9020	-87.2500	160	74	06/25/2013 23:00	06/25/2013 23:59	NaN	0.45512E+01	NaN	0.58114E+01
CTRSOAS	32.9020	-87.2500	160	74	06/26/2013 00:00	06/26/2013 00:59	NaN	0.54855E+01	NaN	0.68585E+01
CTRSOAS	32.9020	-87.2500	160	74	06/26/2013 01:00	06/26/2013 01:59	NaN	0.49593E+01	NaN	0.64078E+01
CTRSOAS	32.9020	-87.2500	160	74	06/26/2013 02:00	06/26/2013 02:59	NaN	0.35706E+01	NaN	0.44787E+01
CTRSOAS	32.9020	-87.2500	160	74	06/26/2013 03:00	06/26/2013 03:59	NaN	0.35490E+01	NaN	0.42188E+01
CTRSOAS	32.9020	-87.2500	160	74	06/26/2013 04:00	06/26/2013 04:59	NaN	0.26172E+01	NaN	0.30683E+01
CTRSOAS	32.9020	-87.2500	160	74	06/26/2013 05:00	06/26/2013 05:59	NaN	0.11823E+01	NaN	0.14109E+01
CTRSOAS	32.9020	-87.2500	160	74	06/26/2013 06:00	06/26/2013 06:59	NaN	0.15134E+01	NaN	0.17454E+01
CTRSOAS	32.9020	-87.2500	160	74	06/26/2013 07:00	06/26/2013 07:59	NaN	0.30966E+00	NaN	0.37446E+00
CTRSOAS	32.9020	-87.2500	160	74	06/26/2013 08:00	06/26/2013 08:59	NaN	0.25600E+00	NaN	0.30765E+00
CTRSOAS	32.9020	-87.2500	160	74	06/26/2013 09:00	06/26/2013 09:59	NaN	0.15850E+01	NaN	0.16634E+01
CTRSOAS	32.9020	-87.2500	160	74	06/26/2013 10:00	06/26/2013 10:59	NaN	0.21756E+01	NaN	0.22361E+01
CTRSOAS	32.9020	-87.2500	160	74	06/26/2013 11:00	06/26/2013 11:59	NaN	0.22549E+01	NaN	0.22906E+01
CTRSOAS	32.9020	-87.2500	160	74	06/26/2013 12:00	06/26/2013 12:59	NaN	0.25236E+01	NaN	0.25557E+01
CTRSOAS	32.9020	-87.2500	160	74	06/26/2013 13:00	06/26/2013 13:59	NaN	0.28442E+01	NaN	0.29487E+01
CTRSOAS	32.9020	-87.2500	160	74	06/26/2013 14:00	06/26/2013 14:59	NaN	0.32200E+01	NaN	0.34937E+01
CTRSOAS	32.9020	-87.2500	160	74	06/26/2013 15:00	06/26/2013 15:59	NaN	0.20773E+01	NaN	0.22189E+01
CTRSOAS	32.9020	-87.2500	160	74	06/26/2013 16:00	06/26/2013 16:59	NaN	0.13410E+01	NaN	0.15131E+01
CTRSOAS	32.9020	-87.2500	160	74	06/26/2013 17:00	06/26/2013 17:59	NaN	0.11223E+01	NaN	0.13277E+01
CTRSOAS	32.9020	-87.2500	160	74	06/26/2013 18:00	06/26/2013 18:59	NaN	0.12436E+01	NaN	0.15213E+01
CTRSOAS	32.9020	-87.2500	160	74	06/26/2013 19:00	06/26/2013 19:59	NaN	0.20815E+01	NaN	0.27189E+01
CTRSOAS	32.9020	-87.2500	160	74	06/26/2013 20:00	06/26/2013 20:59	NaN	0.30175E+01	NaN	0.42146E+01
CTRSOAS	32.9020	-87.2500	160	74	06/26/2013 21:00	06/26/2013 21:59	NaN	0.38360E+01	NaN	0.56580E+01
CTRSOAS	32.9020	-87.2500	160	74	06/26/2013 22:00	06/26/2013 22:59	NaN	0.44393E+01	NaN	0.68995E+01
CTRSOAS	32.9020	-87.2500	160	74	06/26/2013 23:00	06/26/2013 23:59	NaN	0.42202E+01	NaN	0.64247E+01
CTRSOAS	32.9020	-87.2500	160	74	06/27/2013 00:00	06/27/2013 00:59	NaN	0.39695E+01	NaN	0.56664E+01
CTRSOAS	32.9020	-87.2500	160	74	06/27/2013 01:00	06/27/2013 01:59	NaN	0.41681E+01	NaN	0.56110E+01
CTRSOAS	32.9020	-87.2500	160	74	06/27/2013 02:00	06/27/2013 02:59	NaN	0.40271E+01	NaN	0.53756E+01
CTRSOAS	32.9020	-87.2500	160	74	06/27/2013 03:00	06/27/2013 03:59	0.81326E+01	0.34644E+01	0.81326E+01	0.44909E+01
CTRSOAS	32.9020	-87.2500	160	74	06/27/2013 04:00	06/27/2013 04:59	0.71459E+01	0.31174E+01	0.71459E+01	0.38082E+01
CTRSOAS	32.9020	-87.2500	160	74	06/27/2013 05:00	06/27/2013 05:59	0.53127E+01	0.19239E+01	0.53127E+01	0.22697E+01
CTRSOAS	32.9020	-87.2500	160	74	06/27/2013 06:00	06/27/2013 06:59	0.31675E+01	0.23749E+01	0.31675E+01	0.27132E+01
CTRSOAS	32.9020	-87.2500	160	74	06/27/2013 07:00	06/27/2013 07:59	0.21934E+01	0.24617E+01	0.21934E+01	0.28074E+01
CTRSOAS	32.9020	-87.2500	160	74	06/27/2013 08:00	06/27/2013 08:59	0.12102E+01	0.23182E+01	0.12102E+01	0.26349E+01
CTRSOAS	32.9020	-87.2500	160	74	06/27/2013 09:00	06/27/2013 09:59	0.10717E+01	0.24044E+01	0.10717E+01	0.26157E+01
CTRSOAS	32.9020	-87.2500	160	74	06/27/2013 10:00	06/27/2013 10:59	0.13470E+01	0.27273E+01	0.13470E+01	0.29820E+01
CTRSOAS	32.9020	-87.2500	160	74	06/27/2013 11:00	06/27/2013 11:59	0.14998E+01	0.33265E+01	0.14998E+01	0.38004E+01
CTRSOAS	32.9020	-87.2500	160	74	06/27/2013 12:00	06/27/2013 12:59	0.99950E+00	0.45092E+01	0.99950E+00	0.51677E+01
CTRSOAS	32.9020	-87.2500	160	74	06/27/2013 13:00	06/27/2013 13:59	0.17728E+01	0.43483E+01	0.17728E+01	0.49848E+01
CTRSOAS	32.9020	-87.2500	160	74	06/27/2013 14:00	06/27/2013 14:59	0.41468E+01	0.36104E+01	0.41468E+01	0.42424E+01
CTRSOAS	32.9020	-87.2500	160	74	06/27/2013 15:00	06/27/2013 15:59	0.38363E+01	0.32061E+01	0.38363E+01	0.39961E+01
CTRSOAS	32.9020	-87.2500	160	74	06/27/2013 16:00	06/27/2013 16:59	0.52740E+01	0.33423E+01	0.52740E+01	0.43738E+01
CTRSOAS	32.9020	-87.2500	160	74	06/27/2013 17:00	06/27/2013 17:59	0.73352E+01	0.42704E+01	0.73352E+01	0.60201E+01
CTRSOAS	32.9020	-87.2500	160	74	06/27/2013 18:00	06/27/2013 18:59	0.80677E+01	0.58203E+01	0.80677E+01	0.88535E+01
CTRSOAS	32.9020	-87.2500	160	74	06/27/2013 19:00	06/27/2013 19:59	0.85865E+01	0.61334E+01	0.85865E+01	0.97017E+01
CTRSOAS	32.9020	-87.2500	160	74	06/27/2013 20:00	06/27/2013 20:59	0.99362E+01	0.64158E+01	0.99362E+01	0.10440E+02
CTRSOAS	32.9020	-87.2500	160	74	06/27/2013 21:00	06/27/2013 21:59	0.10481E+02	0.67273E+01	0.10481E+02	0.11152E+02
CTRSOAS	32.9020	-87.2500	160	74	06/27/2013 22:00	06/27/2013 22:59	0.10546E+02	0.67415E+01	0.10546E+02	0.11104E+02
CTRSOAS	32.9020	-87.2500	160	74	06/27/2013 23:00	06/27/2013 23:59	0.99658E+01	0.67917E+01	0.99658E+01	0.10823E+02
CTRSOAS	32.9020	-87.2500	160	74	06/28/2013 00:00	06/28/2013 00:59	0.93900E+01	0.70971E+01	0.93900E+01	0.10977E+02
CTRSOAS	32.9020	-87.2500	160	74	06/28/2013 01:00	06/28/2013 01:59	0.88118E+01	0.77615E+01	0.88118E+01	0.11762E+02
CTRSOAS	32.9020	-87.2500	160	74	06/28/2013 02:00	06/28/2013 02:59	0.80533E+01	0.58317E+01	0.80533E+01	0.83462E+01
CTRSOAS	32.9020	-87.2500	160	74	06/28/2013 03:00	06/28/2013 03:59	0.72252E+01	0.47039E+01	0.72252E+01	0.66800E+01
CTRSOAS	32.9020	-87.2500	160	74	06/28/2013 04:00	06/28/2013 04:59	0.64048E+01	0.49413E+01	0.64048E+01	0.68882E+01
CTRSOAS	32.9020	-87.2500	160	74	06/28/2013 05:00	06/28/2013 05:59	0.26387E+01	0.57401E+01	0.26387E+01	0.79993E+01
CTRSOAS	32.9020	-87.2500	160	74	06/28/2013 06:00	06/28/2013 06:59	0.22580E+01	0.60322E+01	0.22580E+01	0.83927E+01
CTRSOAS	32.9020	-87.2500	160	74	06/28/2013 07:00	06/28/2013 07:59	0.35943E+01	0.58582E+01	0.35943E+01	0.82162E+01
CTRSOAS	32.9020	-87.2500	160	74	06/28/2013 08:00	06/28/2013 08:59	0.36918E+01	0.57425E+01	0.36918E+01	0.80582E+01
CTRSOAS	32.9020	-87.2500	160	74	06/28/2013 09:00	06/28/2013 09:59	0.35740E+01	0.58701E+01	0.35740E+01	0.82068E+01
CTRSOAS	32.9020	-87.2500	160	74	06/28/2013 10:00	06/28/2013 10:59	0.33832E+01	0.60761E+01	0.33832E+01	0.84702E+01
CTRSOAS	32.9020	-87.2500	160	74	06/28/2013 11:00	06/28/2013 11:59	0.29978E+01	0.60411E+01	0.29978E+01	0.84100E+01
CTRSOAS	32.9020	-87.2500	160	74	06/28/2013 12:00	06/28/2013 12:59	0.31980E+01	0.62571E+01	0.31980E+01	0.86526E+01
CTRSOAS	32.9020	-87.2500	160	74	06/28/2013 13:00	06/28/2013 13:59	0.43838E+01	0.64693E+01	0.43838E+01	0.87485E+01
CTRSOAS	32.9020	-87.2500	160	74	06/28/2013 14:00	06/28/2013 14:59	0.64766E+01	0.66113E+01	0.64766E+01	0.87649E+01
CTRSOAS	32.9020	-87.2500	160	74	06/28/2013 15:00	06/28/2013 15:59	0.83677E+01	0.68225E+01	0.83677E+01	0.92022E+01
CTRSOAS	32.9020	-87.2500	160	74	06/28/2013 16:00	06/28/2013 16:59	0.79337E+01	0.71456E+01	0.79337E+01	0.10169E+02
CTRSOAS	32.9020	-87.2500	160	74	06/28/2013 17:00	06/28/2013 17:59	0.62033E+01	0.77586E+01	0.62033E+01	0.12352E+02
CTRSOAS	32.9020	-87.2500	160	74	06/28/2013 18:00	06/28/2013 18:59	0.52018E+01	0.79966E+01	0.52018E+01	0.13748E+02
CTRSOAS	32.9020	-87.2500	160	74	06/28/2013 19:00	06/28/2013 19:59	0.72677E+01	0.78174E+01	0.72677E+01	0.13367E+02
CTRSOAS	32.9020	-87.2500	160	74	06/28/2013 20:00	06/28/2013 20:59	0.50118E+01	0.85483E+01	0.50118E+01	0.14660E+02
CTRSOAS	32.9020	-87.2500	160	74	06/28/2013 21:00	06/28/2013 21:59	0.53493E+01	0.90603E+01	0.53493E+01	0.15540E+02
CTRSOAS	32.9020	-87.2500	160	74	06/28/2013 22:00	06/28/2013 22:59	0.51946E+01	0.90645E+01	0.51946E+01	0.15698E+02
CTRSOAS	32.9020	-87.2500	160	74	06/28/2013 23:00	06/28/2013 23:59	0.38012E+01	0.75214E+01	0.38012E+01	0.12325E+02
CTRSOAS	32.9020	-87.2500	160	74	06/29/2013 00:00	06/29/2013 00:59	0.29700E+01	0.26583E+01	0.29700E+01	0.40259E+01
CTRSOAS	32.9020	-87.2500	160	74	06/29/2013 01:00	06/29/2013 01:59	0.14961E+01	0.16527E+01	0.14961E+01	0.23715E+01
CTRSOAS	32.9020	-87.2500	160	74	06/29/2013 02:00	06/29/2013 02:59	0.12553E+01	0.24898E+01	0.12553E+01	0.33257E+01
CTRSOAS	32.9020	-87.2500	160	74	06/29/2013 03:00	06/29/2013 03:59	0.13162E+01	0.30470E+01	0.13162E+01	0.39577E+01
CTRSOAS	32.9020	-87.2500	160	74	06/29/2013 04:00	06/29/2013 04:59	0.17090E+01	0.31692E+01	0.17090E+01	0.40407E+01
CTRSOAS	32.9020	-87.2500	160	74	06/29/2013 05:00	06/29/2013 05:59	0.23809E+01	0.27032E+01	0.23809E+01	0.33071E+01
CTRSOAS	32.9020	-87.2500	160	74	06/29/2013 06:00	06/29/2013 06:59	0.16862E+01	0.22752E+01	0.16862E+01	0.27312E+01
CTRSOAS	32.9020	-87.2500	160	74	06/29/2013 07:00	06/29/2013 07:59	0.15467E+01	0.22096E+01	0.15467E+01	0.26236E+01
CTRSOAS	32.9020	-87.2500	160	74	06/29/2013 08:00	06/29/2013 08:59	0.17867E+01	0.26619E+01	0.17867E+01	0.31478E+01
CTRSOAS	32.9020	-87.2500	160	74	06/29/2013 09:00	06/29/2013 09:59	0.15005E+01	0.32318E+01	0.15005E+01	0.38070E+01
CTRSOAS	32.9020	-87.2500	160	74	06/29/2013 10:00	06/29/2013 10:59	0.15268E+01	0.33337E+01	0.15268E+01	0.40186E+01
CTRSOAS	32.9020	-87.2500	160	74	06/29/2013 11:00	06/29/2013 11:59	0.18965E+01	0.35285E+01	0.18965E+01	0.43165E+01
CTRSOAS	32.9020	-87.2500	160	74	06/29/2013 12:00	06/29/2013 12:59	0.19213E+01	0.36417E+01	0.19213E+01	0.45799E+01
CTRSOAS	32.9020	-87.2500	160	74	06/29/2013 13:00	06/29/2013 13:59	0.25355E+01	0.33974E+01	0.25355E+01	0.54774E+01
CTRSOAS	32.9020	-87.2500	160	74	06/29/2013 14:00	06/29/2013 14:59	0.36292E+01	0.35137E+01	0.36292E+01	0.60737E+01
CTRSOAS	32.9020	-87.2500	160	74	06/29/2013 15:00	06/29/2013 15:59	0.45970E+01	0.36822E+01	0.45970E+01	0.63818E+01
CTRSOAS	32.9020	-87.2500	160	74	06/29/2013 16:00	06/29/2013 16:59	0.54900E+01	0.38910E+01	0.54900E+01	0.66622E+01
CTRSOAS	32.9020	-87.2500	160	74	06/29/2013 17:00	06/29/2013 17:59	0.64064E+01	0.40729E+01	0.64064E+01	0.66544E+01
CTRSOAS	32.9020	-87.2500	160	74	06/29/2013 18:00	06/29/2013 18:59	0.72475E+01	0.41212E+01	0.72475E+01	0.63521E+01
CTRSOAS	32.9020	-87.2500	160	74	06/29/2013 19:00	06/29/2013 19:59	0.72687E+01	0.43841E+01	0.72687E+01	0.68329E+01
CTRSOAS	32.9020	-87.2500	160	74	06/29/2013 20:00	06/29/2013 20:59	0.72340E+01	0.45072E+01	0.72340E+01	0.72889E+01
CTRSOAS	32.9020	-87.2500	160	74	06/29/2013 21:00	06/29/2013 21:59	0.71530E+01	0.42312E+01	0.71530E+01	0.71456E+01
CTRSOAS	32.9020	-87.2500	160	74	06/29/2013 22:00	06/29/2013 22:59	0.78245E+01	0.38732E+01	0.78245E+01	0.67232E+01
CTRSOAS	32.9020	-87.2500	160	74	06/29/2013 23:00	06/29/2013 23:59	0.36593E+01	0.35358E+01	0.36593E+01	0.58466E+01
CTRSOAS	32.9020	-87.2500	160	74	06/30/2013 00:00	06/30/2013 00:59	0.29010E+01	0.35781E+01	0.29010E+01	0.51191E+01
CTRSOAS	32.9020	-87.2500	160	74	06/30/2013 01:00	06/30/2013 01:59	0.22355E+01	0.35792E+01	0.22355E+01	0.49599E+01
CTRSOAS	32.9020	-87.2500	160	74	06/30/2013 02:00	06/30/2013 02:59	0.17752E+01	0.38691E+01	0.17752E+01	0.51961E+01
CTRSOAS	32.9020	-87.2500	160	74	06/30/2013 03:00	06/30/2013 03:59	0.14970E+01	0.42037E+01	0.14970E+01	0.55142E+01
CTRSOAS	32.9020	-87.2500	160	74	06/30/2013 04:00	06/30/2013 04:59	0.14232E+01	0.45415E+01	0.14232E+01	0.58337E+01
CTRSOAS	32.9020	-87.2500	160	74	06/30/2013 05:00	06/30/2013 05:59	0.17523E+01	0.50371E+01	0.17523E+01	0.63927E+01
CTRSOAS	32.9020	-87.2500	160	74	06/30/2013 06:00	06/30/2013 06:59	0.12442E+01	0.54766E+01	0.12442E+01	0.69024E+01
CTRSOAS	32.9020	-87.2500	160	74	06/30/2013 07:00	06/30/2013 07:59	0.12598E+01	0.55224E+01	0.12598E+01	0.69413E+01
CTRSOAS	32.9020	-87.2500	160	74	06/30/2013 08:00	06/30/2013 08:59	0.46441E+00	0.54061E+01	0.46441E+00	0.67851E+01
CTRSOAS	32.9020	-87.2500	160	74	06/30/2013 09:00	06/30/2013 09:59	0.30294E+00	0.52842E+01	0.30294E+00	0.64852E+01
CTRSOAS	32.9020	-87.2500	160	74	06/30/2013 10:00	06/30/2013 10:59	0.45875E+00	0.50153E+01	0.45875E+00	0.60203E+01
CTRSOAS	32.9020	-87.2500	160	74	06/30/2013 11:00	06/30/2013 11:59	0.15118E+01	0.42366E+01	0.15118E+01	0.50548E+01
CTRSOAS	32.9020	-87.2500	160	74	06/30/2013 12:00	06/30/2013 12:59	0.16532E+01	0.38605E+01	0.16532E+01	0.45976E+01
CTRSOAS	32.9020	-87.2500	160	74	06/30/2013 13:00	06/30/2013 13:59	0.25983E+01	0.34960E+01	0.25983E+01	0.43766E+01
CTRSOAS	32.9020	-87.2500	160	74	06/30/2013 14:00	06/30/2013 14:59	0.48587E+01	0.31416E+01	0.48587E+01	0.45378E+01
CTRSOAS	32.9020	-87.2500	160	74	06/30/2013 15:00	06/30/2013 15:59	0.55863E+01	0.33075E+01	0.55863E+01	0.59396E+01
CTRSOAS	32.9020	-87.2500	160	74	06/30/2013 16:00	06/30/2013 16:59	0.53933E+01	0.31236E+01	0.53933E+01	0.60608E+01
CTRSOAS	32.9020	-87.2500	160	74	06/30/2013 17:00	06/30/2013 17:59	0.67544E+01	0.31062E+01	0.67544E+01	0.57179E+01
CTRSOAS	32.9020	-87.2500	160	74	06/30/2013 18:00	06/30/2013 18:59	0.63197E+01	0.35396E+01	0.63197E+01	0.64924E+01
CTRSOAS	32.9020	-87.2500	160	74	06/30/2013 19:00	06/30/2013 19:59	0.60116E+01	0.41088E+01	0.60116E+01	0.76216E+01
CTRSOAS	32.9020	-87.2500	160	74	06/30/2013 20:00	06/30/2013 20:59	NaN	0.45529E+01	NaN	0.83762E+01
CTRSOAS	32.9020	-87.2500	160	74	06/30/2013 21:00	06/30/2013 21:59	NaN	0.44036E+01	NaN	0.77100E+01
CTRSOAS	32.9020	-87.2500	160	74	06/30/2013 22:00	06/30/2013 22:59	NaN	0.38959E+01	NaN	0.62407E+01
CTRSOAS	32.9020	-87.2500	160	74	06/30/2013 23:00	06/30/2013 23:59	NaN	0.37101E+01	NaN	0.54700E+01
