# Supplementary material for: On the implications of aerosol liquid water and phase separation for organic aerosol mass
Source: Atmos Chem Phys. Author manuscript; Available in PMC 2018 Aug 22. (PMC6104851; doi:10.5194/acp-17-343-2017)
Supplement: Supp [file NIHMS982683-supplement-Supp.zip › acpdata/figure14/WSOCg.OUT.0531lle.csv]

Observed values read from file:/work/MOD3DEV/has/southeast/obs_data/sitecmp_obs/ctr/WSOCg.csv
Modeled values read from file:/work/MOD3DEV/has/southeast/soas2013/postprocessing/20160606set/output/CCTM_saprc07tic_0531lle_isoprene.aconc.06
SiteId	Latitude	Longitude	Column	Row	Time On	Time Off	WSOCg	WSOCg	WSOCgig	WSOCgig
	(deg)	(deg)			(MM/DD/YYYY hh:mm)	(MM/DD/YYYY hh:mm)	ug/m3	ug/m3	ug/m3	ug/m3
							Observed	Modeled	Observed	Modeled
CTRSOAS	32.9020	-87.2500	160	74	06/18/2013 23:00	06/18/2013 23:59	0.55224E+01	0.85299E+00	0.55224E+01	0.11660E+01
CTRSOAS	32.9020	-87.2500	160	74	06/19/2013 00:00	06/19/2013 00:59	0.58663E+01	0.74073E+00	0.58663E+01	0.99816E+00
CTRSOAS	32.9020	-87.2500	160	74	06/19/2013 01:00	06/19/2013 01:59	0.51627E+01	0.73946E+00	0.51627E+01	0.10349E+01
CTRSOAS	32.9020	-87.2500	160	74	06/19/2013 02:00	06/19/2013 02:59	0.43628E+01	0.87299E+00	0.43628E+01	0.13338E+01
CTRSOAS	32.9020	-87.2500	160	74	06/19/2013 03:00	06/19/2013 03:59	0.41045E+01	0.10401E+01	0.41045E+01	0.16746E+01
CTRSOAS	32.9020	-87.2500	160	74	06/19/2013 04:00	06/19/2013 04:59	0.43731E+01	0.11191E+01	0.43731E+01	0.17436E+01
CTRSOAS	32.9020	-87.2500	160	74	06/19/2013 05:00	06/19/2013 05:59	0.46112E+01	0.14175E+01	0.46112E+01	0.20393E+01
CTRSOAS	32.9020	-87.2500	160	74	06/19/2013 06:00	06/19/2013 06:59	0.36133E+01	0.17312E+01	0.36133E+01	0.23887E+01
CTRSOAS	32.9020	-87.2500	160	74	06/19/2013 07:00	06/19/2013 07:59	0.40623E+01	0.19526E+01	0.40623E+01	0.26972E+01
CTRSOAS	32.9020	-87.2500	160	74	06/19/2013 08:00	06/19/2013 08:59	0.46903E+01	0.21985E+01	0.46903E+01	0.30144E+01
CTRSOAS	32.9020	-87.2500	160	74	06/19/2013 09:00	06/19/2013 09:59	0.34316E+01	0.17394E+01	0.34316E+01	0.24257E+01
CTRSOAS	32.9020	-87.2500	160	74	06/19/2013 10:00	06/19/2013 10:59	0.29793E+01	0.52904E+00	0.29793E+01	0.87643E+00
CTRSOAS	32.9020	-87.2500	160	74	06/19/2013 11:00	06/19/2013 11:59	0.36118E+01	0.52180E+00	0.36118E+01	0.92612E+00
CTRSOAS	32.9020	-87.2500	160	74	06/19/2013 12:00	06/19/2013 12:59	0.38605E+01	0.10579E+01	0.38605E+01	0.16197E+01
CTRSOAS	32.9020	-87.2500	160	74	06/19/2013 13:00	06/19/2013 13:59	0.43786E+01	0.30248E+01	0.43786E+01	0.37573E+01
CTRSOAS	32.9020	-87.2500	160	74	06/19/2013 14:00	06/19/2013 14:59	0.82336E+01	0.34266E+01	0.82336E+01	0.42030E+01
CTRSOAS	32.9020	-87.2500	160	74	06/19/2013 15:00	06/19/2013 15:59	0.74402E+01	0.33250E+01	0.74402E+01	0.41009E+01
CTRSOAS	32.9020	-87.2500	160	74	06/19/2013 16:00	06/19/2013 16:59	0.73984E+01	0.25863E+01	0.73984E+01	0.33906E+01
CTRSOAS	32.9020	-87.2500	160	74	06/19/2013 17:00	06/19/2013 17:59	0.82896E+01	0.19746E+01	0.82896E+01	0.29982E+01
CTRSOAS	32.9020	-87.2500	160	74	06/19/2013 18:00	06/19/2013 18:59	NaN	0.21714E+01	NaN	0.35408E+01
CTRSOAS	32.9020	-87.2500	160	74	06/19/2013 19:00	06/19/2013 19:59	NaN	0.25742E+01	NaN	0.43683E+01
CTRSOAS	32.9020	-87.2500	160	74	06/19/2013 20:00	06/19/2013 20:59	NaN	0.29702E+01	NaN	0.49626E+01
CTRSOAS	32.9020	-87.2500	160	74	06/19/2013 21:00	06/19/2013 21:59	NaN	0.31968E+01	NaN	0.50319E+01
CTRSOAS	32.9020	-87.2500	160	74	06/19/2013 22:00	06/19/2013 22:59	NaN	0.32942E+01	NaN	0.50070E+01
CTRSOAS	32.9020	-87.2500	160	74	06/19/2013 23:00	06/19/2013 23:59	NaN	0.32902E+01	NaN	0.48454E+01
CTRSOAS	32.9020	-87.2500	160	74	06/20/2013 00:00	06/20/2013 00:59	NaN	0.43663E+01	NaN	0.56355E+01
CTRSOAS	32.9020	-87.2500	160	74	06/20/2013 01:00	06/20/2013 01:59	NaN	0.69479E+01	NaN	0.80765E+01
CTRSOAS	32.9020	-87.2500	160	74	06/20/2013 02:00	06/20/2013 02:59	NaN	0.10783E+02	NaN	0.11944E+02
CTRSOAS	32.9020	-87.2500	160	74	06/20/2013 03:00	06/20/2013 03:59	NaN	0.13689E+02	NaN	0.14937E+02
CTRSOAS	32.9020	-87.2500	160	74	06/20/2013 04:00	06/20/2013 04:59	NaN	0.15810E+02	NaN	0.17055E+02
CTRSOAS	32.9020	-87.2500	160	74	06/20/2013 05:00	06/20/2013 05:59	NaN	0.10506E+02	NaN	0.11786E+02
CTRSOAS	32.9020	-87.2500	160	74	06/20/2013 06:00	06/20/2013 06:59	NaN	0.40391E+01	NaN	0.56117E+01
CTRSOAS	32.9020	-87.2500	160	74	06/20/2013 07:00	06/20/2013 07:59	NaN	0.26411E+01	NaN	0.43991E+01
CTRSOAS	32.9020	-87.2500	160	74	06/20/2013 08:00	06/20/2013 08:59	NaN	0.25045E+01	NaN	0.43355E+01
CTRSOAS	32.9020	-87.2500	160	74	06/20/2013 09:00	06/20/2013 09:59	NaN	0.27024E+01	NaN	0.44521E+01
CTRSOAS	32.9020	-87.2500	160	74	06/20/2013 10:00	06/20/2013 10:59	NaN	0.32267E+01	NaN	0.48522E+01
CTRSOAS	32.9020	-87.2500	160	74	06/20/2013 11:00	06/20/2013 11:59	NaN	0.41832E+01	NaN	0.58405E+01
CTRSOAS	32.9020	-87.2500	160	74	06/20/2013 12:00	06/20/2013 12:59	NaN	0.73028E+01	NaN	0.89570E+01
CTRSOAS	32.9020	-87.2500	160	74	06/20/2013 13:00	06/20/2013 13:59	NaN	0.92953E+01	NaN	0.10406E+02
CTRSOAS	32.9020	-87.2500	160	74	06/20/2013 14:00	06/20/2013 14:59	NaN	0.64693E+01	NaN	0.71559E+01
CTRSOAS	32.9020	-87.2500	160	74	06/20/2013 15:00	06/20/2013 15:59	0.54671E+01	0.36866E+01	0.54671E+01	0.43076E+01
CTRSOAS	32.9020	-87.2500	160	74	06/20/2013 16:00	06/20/2013 16:59	0.38838E+01	0.27386E+01	0.38838E+01	0.36629E+01
CTRSOAS	32.9020	-87.2500	160	74	06/20/2013 17:00	06/20/2013 17:59	0.59720E+01	0.28364E+01	0.59720E+01	0.42505E+01
CTRSOAS	32.9020	-87.2500	160	74	06/20/2013 18:00	06/20/2013 18:59	0.62650E+01	0.30469E+01	0.62650E+01	0.50067E+01
CTRSOAS	32.9020	-87.2500	160	74	06/20/2013 19:00	06/20/2013 19:59	0.67672E+01	0.29511E+01	0.67672E+01	0.52553E+01
CTRSOAS	32.9020	-87.2500	160	74	06/20/2013 20:00	06/20/2013 20:59	0.68829E+01	0.29355E+01	0.68829E+01	0.52852E+01
CTRSOAS	32.9020	-87.2500	160	74	06/20/2013 21:00	06/20/2013 21:59	0.71870E+01	0.28710E+01	0.71870E+01	0.49648E+01
CTRSOAS	32.9020	-87.2500	160	74	06/20/2013 22:00	06/20/2013 22:59	0.78146E+01	0.27478E+01	0.78146E+01	0.45969E+01
CTRSOAS	32.9020	-87.2500	160	74	06/20/2013 23:00	06/20/2013 23:59	0.82102E+01	0.27111E+01	0.82102E+01	0.43323E+01
CTRSOAS	32.9020	-87.2500	160	74	06/21/2013 00:00	06/21/2013 00:59	0.11849E+02	0.28700E+01	0.11849E+02	0.41587E+01
CTRSOAS	32.9020	-87.2500	160	74	06/21/2013 01:00	06/21/2013 01:59	0.14932E+02	0.42176E+01	0.14932E+02	0.52860E+01
CTRSOAS	32.9020	-87.2500	160	74	06/21/2013 02:00	06/21/2013 02:59	0.75712E+01	0.62262E+01	0.75712E+01	0.71892E+01
CTRSOAS	32.9020	-87.2500	160	74	06/21/2013 03:00	06/21/2013 03:59	0.92943E+01	0.74399E+01	0.92943E+01	0.82915E+01
CTRSOAS	32.9020	-87.2500	160	74	06/21/2013 04:00	06/21/2013 04:59	0.12889E+02	0.72321E+01	0.12889E+02	0.79735E+01
CTRSOAS	32.9020	-87.2500	160	74	06/21/2013 05:00	06/21/2013 05:59	0.83582E+01	0.60287E+01	0.83582E+01	0.67222E+01
CTRSOAS	32.9020	-87.2500	160	74	06/21/2013 06:00	06/21/2013 06:59	0.84088E+01	0.42136E+01	0.84088E+01	0.49725E+01
CTRSOAS	32.9020	-87.2500	160	74	06/21/2013 07:00	06/21/2013 07:59	0.56940E+01	0.25724E+01	0.56940E+01	0.34370E+01
CTRSOAS	32.9020	-87.2500	160	74	06/21/2013 08:00	06/21/2013 08:59	0.24258E+01	0.23522E+01	0.24258E+01	0.33065E+01
CTRSOAS	32.9020	-87.2500	160	74	06/21/2013 09:00	06/21/2013 09:59	0.19915E+01	0.26547E+01	0.19915E+01	0.37671E+01
CTRSOAS	32.9020	-87.2500	160	74	06/21/2013 10:00	06/21/2013 10:59	0.64034E+01	0.28250E+01	0.64034E+01	0.39105E+01
CTRSOAS	32.9020	-87.2500	160	74	06/21/2013 11:00	06/21/2013 11:59	0.22963E+01	0.27670E+01	0.22963E+01	0.37400E+01
CTRSOAS	32.9020	-87.2500	160	74	06/21/2013 12:00	06/21/2013 12:59	0.42387E+01	0.44664E+01	0.42387E+01	0.52722E+01
CTRSOAS	32.9020	-87.2500	160	74	06/21/2013 13:00	06/21/2013 13:59	0.42903E+01	0.36967E+01	0.42903E+01	0.42966E+01
CTRSOAS	32.9020	-87.2500	160	74	06/21/2013 14:00	06/21/2013 14:59	0.25338E+01	0.26239E+01	0.25338E+01	0.30033E+01
CTRSOAS	32.9020	-87.2500	160	74	06/21/2013 15:00	06/21/2013 15:59	0.33847E+01	0.20182E+01	0.33847E+01	0.23580E+01
CTRSOAS	32.9020	-87.2500	160	74	06/21/2013 16:00	06/21/2013 16:59	0.42696E+01	0.20652E+01	0.42696E+01	0.26203E+01
CTRSOAS	32.9020	-87.2500	160	74	06/21/2013 17:00	06/21/2013 17:59	0.56147E+01	0.23658E+01	0.56147E+01	0.33561E+01
CTRSOAS	32.9020	-87.2500	160	74	06/21/2013 18:00	06/21/2013 18:59	0.55403E+01	0.25786E+01	0.55403E+01	0.39971E+01
CTRSOAS	32.9020	-87.2500	160	74	06/21/2013 19:00	06/21/2013 19:59	0.64018E+01	0.27024E+01	0.64018E+01	0.44805E+01
CTRSOAS	32.9020	-87.2500	160	74	06/21/2013 20:00	06/21/2013 20:59	0.75666E+01	0.28400E+01	0.75666E+01	0.49519E+01
CTRSOAS	32.9020	-87.2500	160	74	06/21/2013 21:00	06/21/2013 21:59	0.77007E+01	0.33200E+01	0.77007E+01	0.60118E+01
CTRSOAS	32.9020	-87.2500	160	74	06/21/2013 22:00	06/21/2013 22:59	0.66790E+01	0.37637E+01	0.66790E+01	0.69115E+01
CTRSOAS	32.9020	-87.2500	160	74	06/21/2013 23:00	06/21/2013 23:59	0.68805E+01	0.40015E+01	0.68805E+01	0.73025E+01
CTRSOAS	32.9020	-87.2500	160	74	06/22/2013 00:00	06/22/2013 00:59	0.71075E+01	0.44735E+01	0.71075E+01	0.73759E+01
CTRSOAS	32.9020	-87.2500	160	74	06/22/2013 01:00	06/22/2013 01:59	0.87975E+01	0.60248E+01	0.87975E+01	0.84762E+01
CTRSOAS	32.9020	-87.2500	160	74	06/22/2013 02:00	06/22/2013 02:59	0.85400E+01	0.73486E+01	0.85400E+01	0.95333E+01
CTRSOAS	32.9020	-87.2500	160	74	06/22/2013 03:00	06/22/2013 03:59	0.81825E+01	0.75166E+01	0.81825E+01	0.97902E+01
CTRSOAS	32.9020	-87.2500	160	74	06/22/2013 04:00	06/22/2013 04:59	0.83507E+01	0.78947E+01	0.83507E+01	0.10144E+02
CTRSOAS	32.9020	-87.2500	160	74	06/22/2013 05:00	06/22/2013 05:59	0.93783E+01	0.97806E+01	0.93783E+01	0.11813E+02
CTRSOAS	32.9020	-87.2500	160	74	06/22/2013 06:00	06/22/2013 06:59	0.89953E+01	0.92409E+01	0.89953E+01	0.11147E+02
CTRSOAS	32.9020	-87.2500	160	74	06/22/2013 07:00	06/22/2013 07:59	0.65856E+01	0.82869E+01	0.65856E+01	0.10178E+02
CTRSOAS	32.9020	-87.2500	160	74	06/22/2013 08:00	06/22/2013 08:59	0.73315E+01	0.81824E+01	0.73315E+01	0.99118E+01
CTRSOAS	32.9020	-87.2500	160	74	06/22/2013 09:00	06/22/2013 09:59	NaN	0.76463E+01	NaN	0.92064E+01
CTRSOAS	32.9020	-87.2500	160	74	06/22/2013 10:00	06/22/2013 10:59	NaN	0.68750E+01	NaN	0.82922E+01
CTRSOAS	32.9020	-87.2500	160	74	06/22/2013 11:00	06/22/2013 11:59	0.38963E+01	0.65132E+01	0.38963E+01	0.77546E+01
CTRSOAS	32.9020	-87.2500	160	74	06/22/2013 12:00	06/22/2013 12:59	0.46293E+01	0.64057E+01	0.46293E+01	0.76753E+01
CTRSOAS	32.9020	-87.2500	160	74	06/22/2013 13:00	06/22/2013 13:59	0.43257E+01	0.55458E+01	0.43257E+01	0.70494E+01
CTRSOAS	32.9020	-87.2500	160	74	06/22/2013 14:00	06/22/2013 14:59	0.49342E+01	0.51355E+01	0.49342E+01	0.67528E+01
CTRSOAS	32.9020	-87.2500	160	74	06/22/2013 15:00	06/22/2013 15:59	0.41923E+01	0.46443E+01	0.41923E+01	0.61352E+01
CTRSOAS	32.9020	-87.2500	160	74	06/22/2013 16:00	06/22/2013 16:59	0.40317E+01	0.40783E+01	0.40317E+01	0.56100E+01
CTRSOAS	32.9020	-87.2500	160	74	06/22/2013 17:00	06/22/2013 17:59	0.56867E+01	0.41819E+01	0.56867E+01	0.61611E+01
CTRSOAS	32.9020	-87.2500	160	74	06/22/2013 18:00	06/22/2013 18:59	0.52862E+01	0.43042E+01	0.52862E+01	0.67923E+01
CTRSOAS	32.9020	-87.2500	160	74	06/22/2013 19:00	06/22/2013 19:59	0.61654E+01	0.43960E+01	0.61654E+01	0.73175E+01
CTRSOAS	32.9020	-87.2500	160	74	06/22/2013 20:00	06/22/2013 20:59	0.66035E+01	0.44653E+01	0.66035E+01	0.76757E+01
CTRSOAS	32.9020	-87.2500	160	74	06/22/2013 21:00	06/22/2013 21:59	0.71498E+01	0.45887E+01	0.71498E+01	0.79979E+01
CTRSOAS	32.9020	-87.2500	160	74	06/22/2013 22:00	06/22/2013 22:59	0.80164E+01	0.47255E+01	0.80164E+01	0.82003E+01
CTRSOAS	32.9020	-87.2500	160	74	06/22/2013 23:00	06/22/2013 23:59	0.72857E+01	0.48025E+01	0.72857E+01	0.80505E+01
CTRSOAS	32.9020	-87.2500	160	74	06/23/2013 00:00	06/23/2013 00:59	0.84353E+01	0.51440E+01	0.84353E+01	0.77648E+01
CTRSOAS	32.9020	-87.2500	160	74	06/23/2013 01:00	06/23/2013 01:59	0.84745E+01	0.66409E+01	0.84745E+01	0.88691E+01
CTRSOAS	32.9020	-87.2500	160	74	06/23/2013 02:00	06/23/2013 02:59	0.10018E+02	0.95120E+01	0.10018E+02	0.11523E+02
CTRSOAS	32.9020	-87.2500	160	74	06/23/2013 03:00	06/23/2013 03:59	0.74923E+01	0.10718E+02	0.74923E+01	0.12639E+02
CTRSOAS	32.9020	-87.2500	160	74	06/23/2013 04:00	06/23/2013 04:59	0.99567E+01	0.85897E+01	0.99567E+01	0.11038E+02
CTRSOAS	32.9020	-87.2500	160	74	06/23/2013 05:00	06/23/2013 05:59	0.67692E+01	0.62253E+01	0.67692E+01	0.90401E+01
CTRSOAS	32.9020	-87.2500	160	74	06/23/2013 06:00	06/23/2013 06:59	0.65323E+01	0.57527E+01	0.65323E+01	0.81843E+01
CTRSOAS	32.9020	-87.2500	160	74	06/23/2013 07:00	06/23/2013 07:59	0.48140E+01	0.55744E+01	0.48140E+01	0.72652E+01
CTRSOAS	32.9020	-87.2500	160	74	06/23/2013 08:00	06/23/2013 08:59	0.48510E+01	0.54255E+01	0.48510E+01	0.65652E+01
CTRSOAS	32.9020	-87.2500	160	74	06/23/2013 09:00	06/23/2013 09:59	0.44692E+01	0.43788E+01	0.44692E+01	0.51421E+01
CTRSOAS	32.9020	-87.2500	160	74	06/23/2013 10:00	06/23/2013 10:59	0.34785E+01	0.34779E+01	0.34785E+01	0.40917E+01
CTRSOAS	32.9020	-87.2500	160	74	06/23/2013 11:00	06/23/2013 11:59	0.31568E+01	0.33660E+01	0.31568E+01	0.39682E+01
CTRSOAS	32.9020	-87.2500	160	74	06/23/2013 12:00	06/23/2013 12:59	0.11845E+01	0.46082E+01	0.11845E+01	0.51044E+01
CTRSOAS	32.9020	-87.2500	160	74	06/23/2013 13:00	06/23/2013 13:59	0.34821E+00	0.51447E+01	0.34821E+00	0.54549E+01
CTRSOAS	32.9020	-87.2500	160	74	06/23/2013 14:00	06/23/2013 14:59	0.56333E+00	0.38083E+01	0.56333E+00	0.40500E+01
CTRSOAS	32.9020	-87.2500	160	74	06/23/2013 15:00	06/23/2013 15:59	0.61600E+00	0.16745E+01	0.61600E+00	0.19745E+01
CTRSOAS	32.9020	-87.2500	160	74	06/23/2013 16:00	06/23/2013 16:59	0.64846E+00	0.12938E+01	0.64846E+00	0.16673E+01
CTRSOAS	32.9020	-87.2500	160	74	06/23/2013 17:00	06/23/2013 17:59	0.12781E+01	0.11905E+01	0.12781E+01	0.16383E+01
CTRSOAS	32.9020	-87.2500	160	74	06/23/2013 18:00	06/23/2013 18:59	0.69226E+00	0.10692E+01	0.69226E+00	0.15442E+01
CTRSOAS	32.9020	-87.2500	160	74	06/23/2013 19:00	06/23/2013 19:59	0.16513E+01	0.11690E+01	0.16513E+01	0.17713E+01
CTRSOAS	32.9020	-87.2500	160	74	06/23/2013 20:00	06/23/2013 20:59	0.24978E+01	0.17097E+01	0.24978E+01	0.27589E+01
CTRSOAS	32.9020	-87.2500	160	74	06/23/2013 21:00	06/23/2013 21:59	0.31265E+01	0.22838E+01	0.31265E+01	0.38079E+01
CTRSOAS	32.9020	-87.2500	160	74	06/23/2013 22:00	06/23/2013 22:59	0.35636E+01	0.26034E+01	0.35636E+01	0.43107E+01
CTRSOAS	32.9020	-87.2500	160	74	06/23/2013 23:00	06/23/2013 23:59	0.39122E+01	0.26237E+01	0.39122E+01	0.41263E+01
CTRSOAS	32.9020	-87.2500	160	74	06/24/2013 00:00	06/24/2013 00:59	0.56663E+01	0.30094E+01	0.56663E+01	0.44269E+01
CTRSOAS	32.9020	-87.2500	160	74	06/24/2013 01:00	06/24/2013 01:59	0.25441E+01	0.36873E+01	0.25441E+01	0.52151E+01
CTRSOAS	32.9020	-87.2500	160	74	06/24/2013 02:00	06/24/2013 02:59	0.95904E+00	0.41562E+01	0.95904E+00	0.55592E+01
CTRSOAS	32.9020	-87.2500	160	74	06/24/2013 03:00	06/24/2013 03:59	0.12302E+01	0.40291E+01	0.12302E+01	0.52253E+01
CTRSOAS	32.9020	-87.2500	160	74	06/24/2013 04:00	06/24/2013 04:59	0.19357E+01	0.40412E+01	0.19357E+01	0.51721E+01
CTRSOAS	32.9020	-87.2500	160	74	06/24/2013 05:00	06/24/2013 05:59	0.10805E+01	0.42872E+01	0.10805E+01	0.53555E+01
CTRSOAS	32.9020	-87.2500	160	74	06/24/2013 06:00	06/24/2013 06:59	0.73571E+00	0.41645E+01	0.73571E+00	0.49869E+01
CTRSOAS	32.9020	-87.2500	160	74	06/24/2013 07:00	06/24/2013 07:59	0.14680E+01	0.35482E+01	0.14680E+01	0.41064E+01
CTRSOAS	32.9020	-87.2500	160	74	06/24/2013 08:00	06/24/2013 08:59	0.16824E+01	0.28312E+01	0.16824E+01	0.31786E+01
CTRSOAS	32.9020	-87.2500	160	74	06/24/2013 09:00	06/24/2013 09:59	NaN	0.22173E+01	NaN	0.23673E+01
CTRSOAS	32.9020	-87.2500	160	74	06/24/2013 10:00	06/24/2013 10:59	NaN	0.17869E+01	NaN	0.18613E+01
CTRSOAS	32.9020	-87.2500	160	74	06/24/2013 11:00	06/24/2013 11:59	NaN	0.18351E+01	NaN	0.18804E+01
CTRSOAS	32.9020	-87.2500	160	74	06/24/2013 12:00	06/24/2013 12:59	NaN	0.22709E+01	NaN	0.23071E+01
CTRSOAS	32.9020	-87.2500	160	74	06/24/2013 13:00	06/24/2013 13:59	NaN	0.25917E+01	NaN	0.26592E+01
CTRSOAS	32.9020	-87.2500	160	74	06/24/2013 14:00	06/24/2013 14:59	NaN	0.19205E+01	NaN	0.20555E+01
CTRSOAS	32.9020	-87.2500	160	74	06/24/2013 15:00	06/24/2013 15:59	0.40779E+01	0.15344E+01	0.40779E+01	0.17809E+01
CTRSOAS	32.9020	-87.2500	160	74	06/24/2013 16:00	06/24/2013 16:59	0.34858E+01	0.14924E+01	0.34858E+01	0.19175E+01
CTRSOAS	32.9020	-87.2500	160	74	06/24/2013 17:00	06/24/2013 17:59	0.26971E+01	0.17404E+01	0.26971E+01	0.24988E+01
CTRSOAS	32.9020	-87.2500	160	74	06/24/2013 18:00	06/24/2013 18:59	0.22887E+01	0.18967E+01	0.22887E+01	0.30333E+01
CTRSOAS	32.9020	-87.2500	160	74	06/24/2013 19:00	06/24/2013 19:59	0.24113E+01	0.20236E+01	0.24113E+01	0.34452E+01
CTRSOAS	32.9020	-87.2500	160	74	06/24/2013 20:00	06/24/2013 20:59	0.26590E+01	0.22184E+01	0.26590E+01	0.37850E+01
CTRSOAS	32.9020	-87.2500	160	74	06/24/2013 21:00	06/24/2013 21:59	0.27032E+01	0.21196E+01	0.27032E+01	0.35389E+01
CTRSOAS	32.9020	-87.2500	160	74	06/24/2013 22:00	06/24/2013 22:59	0.28028E+01	0.15699E+01	0.28028E+01	0.25107E+01
CTRSOAS	32.9020	-87.2500	160	74	06/24/2013 23:00	06/24/2013 23:59	0.20560E+01	0.13557E+01	0.20560E+01	0.20287E+01
CTRSOAS	32.9020	-87.2500	160	74	06/25/2013 00:00	06/25/2013 00:59	0.15052E+01	0.15681E+01	0.15052E+01	0.21825E+01
CTRSOAS	32.9020	-87.2500	160	74	06/25/2013 01:00	06/25/2013 01:59	0.12889E+01	0.23620E+01	0.12889E+01	0.30855E+01
CTRSOAS	32.9020	-87.2500	160	74	06/25/2013 02:00	06/25/2013 02:59	0.10085E+01	0.39183E+01	0.10085E+01	0.50564E+01
CTRSOAS	32.9020	-87.2500	160	74	06/25/2013 03:00	06/25/2013 03:59	0.96233E+00	0.44307E+01	0.96233E+00	0.56415E+01
CTRSOAS	32.9020	-87.2500	160	74	06/25/2013 04:00	06/25/2013 04:59	0.50750E+00	0.39534E+01	0.50750E+00	0.48260E+01
CTRSOAS	32.9020	-87.2500	160	74	06/25/2013 05:00	06/25/2013 05:59	0.65533E+00	0.43512E+01	0.65533E+00	0.49842E+01
CTRSOAS	32.9020	-87.2500	160	74	06/25/2013 06:00	06/25/2013 06:59	0.12105E+01	0.49422E+01	0.12105E+01	0.55186E+01
CTRSOAS	32.9020	-87.2500	160	74	06/25/2013 07:00	06/25/2013 07:59	0.90383E+00	0.57874E+01	0.90383E+00	0.63734E+01
CTRSOAS	32.9020	-87.2500	160	74	06/25/2013 08:00	06/25/2013 08:59	0.77054E+00	0.68274E+01	0.77054E+00	0.74706E+01
CTRSOAS	32.9020	-87.2500	160	74	06/25/2013 09:00	06/25/2013 09:59	0.58808E+00	0.79601E+01	0.58808E+00	0.86696E+01
CTRSOAS	32.9020	-87.2500	160	74	06/25/2013 10:00	06/25/2013 10:59	0.59889E+00	0.89195E+01	0.59889E+00	0.96825E+01
CTRSOAS	32.9020	-87.2500	160	74	06/25/2013 11:00	06/25/2013 11:59	0.94417E+00	0.89693E+01	0.94417E+00	0.99157E+01
CTRSOAS	32.9020	-87.2500	160	74	06/25/2013 12:00	06/25/2013 12:59	0.12577E+01	0.89458E+01	0.12577E+01	0.98129E+01
CTRSOAS	32.9020	-87.2500	160	74	06/25/2013 13:00	06/25/2013 13:59	0.21137E+01	0.72295E+01	0.21137E+01	0.77457E+01
CTRSOAS	32.9020	-87.2500	160	74	06/25/2013 14:00	06/25/2013 14:59	0.22137E+01	0.44635E+01	0.22137E+01	0.49060E+01
CTRSOAS	32.9020	-87.2500	160	74	06/25/2013 15:00	06/25/2013 15:59	0.13640E+01	0.30443E+01	0.13640E+01	0.35904E+01
CTRSOAS	32.9020	-87.2500	160	74	06/25/2013 16:00	06/25/2013 16:59	0.14254E+01	0.24067E+01	0.14254E+01	0.30387E+01
CTRSOAS	32.9020	-87.2500	160	74	06/25/2013 17:00	06/25/2013 17:59	0.92700E+00	0.25436E+01	0.92700E+00	0.35683E+01
CTRSOAS	32.9020	-87.2500	160	74	06/25/2013 18:00	06/25/2013 18:59	0.15022E+01	0.27697E+01	0.15022E+01	0.42987E+01
CTRSOAS	32.9020	-87.2500	160	74	06/25/2013 19:00	06/25/2013 19:59	0.12452E+01	0.28589E+01	0.12452E+01	0.47170E+01
CTRSOAS	32.9020	-87.2500	160	74	06/25/2013 20:00	06/25/2013 20:59	0.85250E+00	0.25267E+01	0.85250E+00	0.44325E+01
CTRSOAS	32.9020	-87.2500	160	74	06/25/2013 21:00	06/25/2013 21:59	NaN	0.22140E+01	NaN	0.36427E+01
CTRSOAS	32.9020	-87.2500	160	74	06/25/2013 22:00	06/25/2013 22:59	NaN	0.30221E+01	NaN	0.43357E+01
CTRSOAS	32.9020	-87.2500	160	74	06/25/2013 23:00	06/25/2013 23:59	NaN	0.42926E+01	NaN	0.55486E+01
CTRSOAS	32.9020	-87.2500	160	74	06/26/2013 00:00	06/26/2013 00:59	NaN	0.51216E+01	NaN	0.64894E+01
CTRSOAS	32.9020	-87.2500	160	74	06/26/2013 01:00	06/26/2013 01:59	NaN	0.42285E+01	NaN	0.56759E+01
CTRSOAS	32.9020	-87.2500	160	74	06/26/2013 02:00	06/26/2013 02:59	NaN	0.27526E+01	NaN	0.36662E+01
CTRSOAS	32.9020	-87.2500	160	74	06/26/2013 03:00	06/26/2013 03:59	NaN	0.25904E+01	NaN	0.32639E+01
CTRSOAS	32.9020	-87.2500	160	74	06/26/2013 04:00	06/26/2013 04:59	NaN	0.18342E+01	NaN	0.22970E+01
CTRSOAS	32.9020	-87.2500	160	74	06/26/2013 05:00	06/26/2013 05:59	NaN	0.73976E+00	NaN	0.97671E+00
CTRSOAS	32.9020	-87.2500	160	74	06/26/2013 06:00	06/26/2013 06:59	NaN	0.79159E+00	NaN	0.10261E+01
CTRSOAS	32.9020	-87.2500	160	74	06/26/2013 07:00	06/26/2013 07:59	NaN	0.15799E+00	NaN	0.22247E+00
CTRSOAS	32.9020	-87.2500	160	74	06/26/2013 08:00	06/26/2013 08:59	NaN	0.13977E+00	NaN	0.19096E+00
CTRSOAS	32.9020	-87.2500	160	74	06/26/2013 09:00	06/26/2013 09:59	NaN	0.81024E+00	NaN	0.88722E+00
CTRSOAS	32.9020	-87.2500	160	74	06/26/2013 10:00	06/26/2013 10:59	NaN	0.11345E+01	NaN	0.11936E+01
CTRSOAS	32.9020	-87.2500	160	74	06/26/2013 11:00	06/26/2013 11:59	NaN	0.11203E+01	NaN	0.11551E+01
CTRSOAS	32.9020	-87.2500	160	74	06/26/2013 12:00	06/26/2013 12:59	NaN	0.14302E+01	NaN	0.14621E+01
CTRSOAS	32.9020	-87.2500	160	74	06/26/2013 13:00	06/26/2013 13:59	NaN	0.23232E+01	NaN	0.24275E+01
CTRSOAS	32.9020	-87.2500	160	74	06/26/2013 14:00	06/26/2013 14:59	NaN	0.28160E+01	NaN	0.30891E+01
CTRSOAS	32.9020	-87.2500	160	74	06/26/2013 15:00	06/26/2013 15:59	NaN	0.16746E+01	NaN	0.18167E+01
CTRSOAS	32.9020	-87.2500	160	74	06/26/2013 16:00	06/26/2013 16:59	NaN	0.76498E+00	NaN	0.93720E+00
CTRSOAS	32.9020	-87.2500	160	74	06/26/2013 17:00	06/26/2013 17:59	NaN	0.67779E+00	NaN	0.88342E+00
CTRSOAS	32.9020	-87.2500	160	74	06/26/2013 18:00	06/26/2013 18:59	NaN	0.75721E+00	NaN	0.10352E+01
CTRSOAS	32.9020	-87.2500	160	74	06/26/2013 19:00	06/26/2013 19:59	NaN	0.13808E+01	NaN	0.20186E+01
CTRSOAS	32.9020	-87.2500	160	74	06/26/2013 20:00	06/26/2013 20:59	NaN	0.21473E+01	NaN	0.33482E+01
CTRSOAS	32.9020	-87.2500	160	74	06/26/2013 21:00	06/26/2013 21:59	NaN	0.29192E+01	NaN	0.47544E+01
CTRSOAS	32.9020	-87.2500	160	74	06/26/2013 22:00	06/26/2013 22:59	NaN	0.36796E+01	NaN	0.61475E+01
CTRSOAS	32.9020	-87.2500	160	74	06/26/2013 23:00	06/26/2013 23:59	NaN	0.35410E+01	NaN	0.57419E+01
CTRSOAS	32.9020	-87.2500	160	74	06/27/2013 00:00	06/27/2013 00:59	NaN	0.32665E+01	NaN	0.49588E+01
CTRSOAS	32.9020	-87.2500	160	74	06/27/2013 01:00	06/27/2013 01:59	NaN	0.33610E+01	NaN	0.47996E+01
CTRSOAS	32.9020	-87.2500	160	74	06/27/2013 02:00	06/27/2013 02:59	NaN	0.32399E+01	NaN	0.45827E+01
CTRSOAS	32.9020	-87.2500	160	74	06/27/2013 03:00	06/27/2013 03:59	0.81326E+01	0.28188E+01	0.81326E+01	0.38415E+01
CTRSOAS	32.9020	-87.2500	160	74	06/27/2013 04:00	06/27/2013 04:59	0.71459E+01	0.21104E+01	0.71459E+01	0.28064E+01
CTRSOAS	32.9020	-87.2500	160	74	06/27/2013 05:00	06/27/2013 05:59	0.53127E+01	0.93070E+00	0.53127E+01	0.12823E+01
CTRSOAS	32.9020	-87.2500	160	74	06/27/2013 06:00	06/27/2013 06:59	0.31675E+01	0.98200E+00	0.31675E+01	0.13329E+01
CTRSOAS	32.9020	-87.2500	160	74	06/27/2013 07:00	06/27/2013 07:59	0.21934E+01	0.10440E+01	0.21934E+01	0.13978E+01
CTRSOAS	32.9020	-87.2500	160	74	06/27/2013 08:00	06/27/2013 08:59	0.12102E+01	0.87898E+00	0.12102E+01	0.11994E+01
CTRSOAS	32.9020	-87.2500	160	74	06/27/2013 09:00	06/27/2013 09:59	0.10717E+01	0.12686E+01	0.10717E+01	0.14786E+01
CTRSOAS	32.9020	-87.2500	160	74	06/27/2013 10:00	06/27/2013 10:59	0.13470E+01	0.15505E+01	0.13470E+01	0.18033E+01
CTRSOAS	32.9020	-87.2500	160	74	06/27/2013 11:00	06/27/2013 11:59	0.14998E+01	0.20182E+01	0.14998E+01	0.24885E+01
CTRSOAS	32.9020	-87.2500	160	74	06/27/2013 12:00	06/27/2013 12:59	0.99950E+00	0.30099E+01	0.99950E+00	0.36603E+01
CTRSOAS	32.9020	-87.2500	160	74	06/27/2013 13:00	06/27/2013 13:59	0.17728E+01	0.46169E+01	0.17728E+01	0.52457E+01
CTRSOAS	32.9020	-87.2500	160	74	06/27/2013 14:00	06/27/2013 14:59	0.41468E+01	0.37172E+01	0.41468E+01	0.43443E+01
CTRSOAS	32.9020	-87.2500	160	74	06/27/2013 15:00	06/27/2013 15:59	0.38363E+01	0.30614E+01	0.38363E+01	0.38490E+01
CTRSOAS	32.9020	-87.2500	160	74	06/27/2013 16:00	06/27/2013 16:59	0.52740E+01	0.31552E+01	0.52740E+01	0.41859E+01
CTRSOAS	32.9020	-87.2500	160	74	06/27/2013 17:00	06/27/2013 17:59	0.73352E+01	0.40772E+01	0.73352E+01	0.58264E+01
CTRSOAS	32.9020	-87.2500	160	74	06/27/2013 18:00	06/27/2013 18:59	0.80677E+01	0.55667E+01	0.80677E+01	0.86000E+01
CTRSOAS	32.9020	-87.2500	160	74	06/27/2013 19:00	06/27/2013 19:59	0.85865E+01	0.58467E+01	0.85865E+01	0.94140E+01
CTRSOAS	32.9020	-87.2500	160	74	06/27/2013 20:00	06/27/2013 20:59	0.99362E+01	0.61478E+01	0.99362E+01	0.10169E+02
CTRSOAS	32.9020	-87.2500	160	74	06/27/2013 21:00	06/27/2013 21:59	0.10481E+02	0.64837E+01	0.10481E+02	0.10905E+02
CTRSOAS	32.9020	-87.2500	160	74	06/27/2013 22:00	06/27/2013 22:59	0.10546E+02	0.65248E+01	0.10546E+02	0.10884E+02
CTRSOAS	32.9020	-87.2500	160	74	06/27/2013 23:00	06/27/2013 23:59	0.99658E+01	0.63364E+01	0.99658E+01	0.10364E+02
CTRSOAS	32.9020	-87.2500	160	74	06/28/2013 00:00	06/28/2013 00:59	0.93900E+01	0.65684E+01	0.93900E+01	0.10445E+02
CTRSOAS	32.9020	-87.2500	160	74	06/28/2013 01:00	06/28/2013 01:59	0.88118E+01	0.73292E+01	0.88118E+01	0.11326E+02
CTRSOAS	32.9020	-87.2500	160	74	06/28/2013 02:00	06/28/2013 02:59	0.80533E+01	0.48063E+01	0.80533E+01	0.73189E+01
CTRSOAS	32.9020	-87.2500	160	74	06/28/2013 03:00	06/28/2013 03:59	0.72252E+01	0.34983E+01	0.72252E+01	0.54730E+01
CTRSOAS	32.9020	-87.2500	160	74	06/28/2013 04:00	06/28/2013 04:59	0.64048E+01	0.36749E+01	0.64048E+01	0.56194E+01
CTRSOAS	32.9020	-87.2500	160	74	06/28/2013 05:00	06/28/2013 05:59	0.26387E+01	0.44891E+01	0.26387E+01	0.67435E+01
CTRSOAS	32.9020	-87.2500	160	74	06/28/2013 06:00	06/28/2013 06:59	0.22580E+01	0.46934E+01	0.22580E+01	0.70490E+01
CTRSOAS	32.9020	-87.2500	160	74	06/28/2013 07:00	06/28/2013 07:59	0.35943E+01	0.44889E+01	0.35943E+01	0.68421E+01
CTRSOAS	32.9020	-87.2500	160	74	06/28/2013 08:00	06/28/2013 08:59	0.36918E+01	0.43989E+01	0.36918E+01	0.67093E+01
CTRSOAS	32.9020	-87.2500	160	74	06/28/2013 09:00	06/28/2013 09:59	0.35740E+01	0.44650E+01	0.35740E+01	0.67954E+01
CTRSOAS	32.9020	-87.2500	160	74	06/28/2013 10:00	06/28/2013 10:59	0.33832E+01	0.45762E+01	0.33832E+01	0.69632E+01
CTRSOAS	32.9020	-87.2500	160	74	06/28/2013 11:00	06/28/2013 11:59	0.29978E+01	0.46538E+01	0.29978E+01	0.70173E+01
CTRSOAS	32.9020	-87.2500	160	74	06/28/2013 12:00	06/28/2013 12:59	0.31980E+01	0.53135E+01	0.31980E+01	0.77116E+01
CTRSOAS	32.9020	-87.2500	160	74	06/28/2013 13:00	06/28/2013 13:59	0.43838E+01	0.64409E+01	0.43838E+01	0.87246E+01
CTRSOAS	32.9020	-87.2500	160	74	06/28/2013 14:00	06/28/2013 14:59	0.64766E+01	0.65293E+01	0.64766E+01	0.86858E+01
CTRSOAS	32.9020	-87.2500	160	74	06/28/2013 15:00	06/28/2013 15:59	0.83677E+01	0.67248E+01	0.83677E+01	0.91036E+01
CTRSOAS	32.9020	-87.2500	160	74	06/28/2013 16:00	06/28/2013 16:59	0.79337E+01	0.69548E+01	0.79337E+01	0.99748E+01
CTRSOAS	32.9020	-87.2500	160	74	06/28/2013 17:00	06/28/2013 17:59	0.62033E+01	0.74576E+01	0.62033E+01	0.12046E+02
CTRSOAS	32.9020	-87.2500	160	74	06/28/2013 18:00	06/28/2013 18:59	0.52018E+01	0.78538E+01	0.52018E+01	0.13602E+02
CTRSOAS	32.9020	-87.2500	160	74	06/28/2013 19:00	06/28/2013 19:59	0.72677E+01	0.75860E+01	0.72677E+01	0.13135E+02
CTRSOAS	32.9020	-87.2500	160	74	06/28/2013 20:00	06/28/2013 20:59	0.50118E+01	0.80045E+01	0.50118E+01	0.14118E+02
CTRSOAS	32.9020	-87.2500	160	74	06/28/2013 21:00	06/28/2013 21:59	0.53493E+01	0.84549E+01	0.53493E+01	0.14935E+02
CTRSOAS	32.9020	-87.2500	160	74	06/28/2013 22:00	06/28/2013 22:59	0.51946E+01	0.85684E+01	0.51946E+01	0.15198E+02
CTRSOAS	32.9020	-87.2500	160	74	06/28/2013 23:00	06/28/2013 23:59	0.38012E+01	0.68914E+01	0.38012E+01	0.11690E+02
CTRSOAS	32.9020	-87.2500	160	74	06/29/2013 00:00	06/29/2013 00:59	0.29700E+01	0.22142E+01	0.29700E+01	0.35814E+01
CTRSOAS	32.9020	-87.2500	160	74	06/29/2013 01:00	06/29/2013 01:59	0.14961E+01	0.12268E+01	0.14961E+01	0.19454E+01
CTRSOAS	32.9020	-87.2500	160	74	06/29/2013 02:00	06/29/2013 02:59	0.12553E+01	0.16590E+01	0.12553E+01	0.24952E+01
CTRSOAS	32.9020	-87.2500	160	74	06/29/2013 03:00	06/29/2013 03:59	0.13162E+01	0.18996E+01	0.13162E+01	0.28129E+01
CTRSOAS	32.9020	-87.2500	160	74	06/29/2013 04:00	06/29/2013 04:59	0.17090E+01	0.20078E+01	0.17090E+01	0.28876E+01
CTRSOAS	32.9020	-87.2500	160	74	06/29/2013 05:00	06/29/2013 05:59	0.23809E+01	0.14938E+01	0.23809E+01	0.21043E+01
CTRSOAS	32.9020	-87.2500	160	74	06/29/2013 06:00	06/29/2013 06:59	0.16862E+01	0.11351E+01	0.16862E+01	0.15949E+01
CTRSOAS	32.9020	-87.2500	160	74	06/29/2013 07:00	06/29/2013 07:59	0.15467E+01	0.10455E+01	0.15467E+01	0.14626E+01
CTRSOAS	32.9020	-87.2500	160	74	06/29/2013 08:00	06/29/2013 08:59	0.17867E+01	0.13323E+01	0.17867E+01	0.18188E+01
CTRSOAS	32.9020	-87.2500	160	74	06/29/2013 09:00	06/29/2013 09:59	0.15005E+01	0.19205E+01	0.15005E+01	0.24944E+01
CTRSOAS	32.9020	-87.2500	160	74	06/29/2013 10:00	06/29/2013 10:59	0.15268E+01	0.21804E+01	0.15268E+01	0.28625E+01
CTRSOAS	32.9020	-87.2500	160	74	06/29/2013 11:00	06/29/2013 11:59	0.18965E+01	0.21280E+01	0.18965E+01	0.29112E+01
CTRSOAS	32.9020	-87.2500	160	74	06/29/2013 12:00	06/29/2013 12:59	0.19213E+01	0.24996E+01	0.19213E+01	0.34333E+01
CTRSOAS	32.9020	-87.2500	160	74	06/29/2013 13:00	06/29/2013 13:59	0.25355E+01	0.29561E+01	0.25355E+01	0.50337E+01
CTRSOAS	32.9020	-87.2500	160	74	06/29/2013 14:00	06/29/2013 14:59	0.36292E+01	0.33799E+01	0.36292E+01	0.59375E+01
CTRSOAS	32.9020	-87.2500	160	74	06/29/2013 15:00	06/29/2013 15:59	0.45970E+01	0.36897E+01	0.45970E+01	0.63864E+01
CTRSOAS	32.9020	-87.2500	160	74	06/29/2013 16:00	06/29/2013 16:59	0.54900E+01	0.38824E+01	0.54900E+01	0.66512E+01
CTRSOAS	32.9020	-87.2500	160	74	06/29/2013 17:00	06/29/2013 17:59	0.64064E+01	0.40757E+01	0.64064E+01	0.66566E+01
CTRSOAS	32.9020	-87.2500	160	74	06/29/2013 18:00	06/29/2013 18:59	0.72475E+01	0.40746E+01	0.72475E+01	0.63061E+01
CTRSOAS	32.9020	-87.2500	160	74	06/29/2013 19:00	06/29/2013 19:59	0.72687E+01	0.43196E+01	0.72687E+01	0.67665E+01
CTRSOAS	32.9020	-87.2500	160	74	06/29/2013 20:00	06/29/2013 20:59	0.72340E+01	0.44243E+01	0.72340E+01	0.72015E+01
CTRSOAS	32.9020	-87.2500	160	74	06/29/2013 21:00	06/29/2013 21:59	0.71530E+01	0.40958E+01	0.71530E+01	0.70063E+01
CTRSOAS	32.9020	-87.2500	160	74	06/29/2013 22:00	06/29/2013 22:59	0.78245E+01	0.37316E+01	0.78245E+01	0.65784E+01
CTRSOAS	32.9020	-87.2500	160	74	06/29/2013 23:00	06/29/2013 23:59	0.36593E+01	0.34345E+01	0.36593E+01	0.57422E+01
CTRSOAS	32.9020	-87.2500	160	74	06/30/2013 00:00	06/30/2013 00:59	0.29010E+01	0.34961E+01	0.29010E+01	0.50343E+01
CTRSOAS	32.9020	-87.2500	160	74	06/30/2013 01:00	06/30/2013 01:59	0.22355E+01	0.34964E+01	0.22355E+01	0.48744E+01
CTRSOAS	32.9020	-87.2500	160	74	06/30/2013 02:00	06/30/2013 02:59	0.17752E+01	0.37958E+01	0.17752E+01	0.51209E+01
CTRSOAS	32.9020	-87.2500	160	74	06/30/2013 03:00	06/30/2013 03:59	0.14970E+01	0.41364E+01	0.14970E+01	0.54453E+01
CTRSOAS	32.9020	-87.2500	160	74	06/30/2013 04:00	06/30/2013 04:59	0.14232E+01	0.44828E+01	0.14232E+01	0.57736E+01
CTRSOAS	32.9020	-87.2500	160	74	06/30/2013 05:00	06/30/2013 05:59	0.17523E+01	0.49737E+01	0.17523E+01	0.63279E+01
CTRSOAS	32.9020	-87.2500	160	74	06/30/2013 06:00	06/30/2013 06:59	0.12442E+01	0.54080E+01	0.12442E+01	0.68324E+01
CTRSOAS	32.9020	-87.2500	160	74	06/30/2013 07:00	06/30/2013 07:59	0.12598E+01	0.54559E+01	0.12598E+01	0.68733E+01
CTRSOAS	32.9020	-87.2500	160	74	06/30/2013 08:00	06/30/2013 08:59	0.46441E+00	0.53425E+01	0.46441E+00	0.67200E+01
CTRSOAS	32.9020	-87.2500	160	74	06/30/2013 09:00	06/30/2013 09:59	0.30294E+00	0.52265E+01	0.30294E+00	0.64261E+01
CTRSOAS	32.9020	-87.2500	160	74	06/30/2013 10:00	06/30/2013 10:59	0.45875E+00	0.49606E+01	0.45875E+00	0.59641E+01
CTRSOAS	32.9020	-87.2500	160	74	06/30/2013 11:00	06/30/2013 11:59	0.15118E+01	0.41919E+01	0.15118E+01	0.50087E+01
CTRSOAS	32.9020	-87.2500	160	74	06/30/2013 12:00	06/30/2013 12:59	0.16532E+01	0.38176E+01	0.16532E+01	0.45540E+01
CTRSOAS	32.9020	-87.2500	160	74	06/30/2013 13:00	06/30/2013 13:59	0.25983E+01	0.34546E+01	0.25983E+01	0.43355E+01
CTRSOAS	32.9020	-87.2500	160	74	06/30/2013 14:00	06/30/2013 14:59	0.48587E+01	0.31099E+01	0.48587E+01	0.45067E+01
CTRSOAS	32.9020	-87.2500	160	74	06/30/2013 15:00	06/30/2013 15:59	0.55863E+01	0.32708E+01	0.55863E+01	0.59036E+01
CTRSOAS	32.9020	-87.2500	160	74	06/30/2013 16:00	06/30/2013 16:59	0.53933E+01	0.30685E+01	0.53933E+01	0.60068E+01
CTRSOAS	32.9020	-87.2500	160	74	06/30/2013 17:00	06/30/2013 17:59	0.67544E+01	0.30325E+01	0.67544E+01	0.56464E+01
CTRSOAS	32.9020	-87.2500	160	74	06/30/2013 18:00	06/30/2013 18:59	0.63197E+01	0.34100E+01	0.63197E+01	0.63655E+01
CTRSOAS	32.9020	-87.2500	160	74	06/30/2013 19:00	06/30/2013 19:59	0.60116E+01	0.39832E+01	0.60116E+01	0.74969E+01
CTRSOAS	32.9020	-87.2500	160	74	06/30/2013 20:00	06/30/2013 20:59	NaN	0.44087E+01	NaN	0.82299E+01
CTRSOAS	32.9020	-87.2500	160	74	06/30/2013 21:00	06/30/2013 21:59	NaN	0.42609E+01	NaN	0.75637E+01
CTRSOAS	32.9020	-87.2500	160	74	06/30/2013 22:00	06/30/2013 22:59	NaN	0.38071E+01	NaN	0.61486E+01
CTRSOAS	32.9020	-87.2500	160	74	06/30/2013 23:00	06/30/2013 23:59	NaN	0.36667E+01	NaN	0.54232E+01
