# Supplementary material for: On the implications of aerosol liquid water and phase separation for organic aerosol mass
Source: Atmos Chem Phys. Author manuscript; Available in PMC 2018 Aug 22. (PMC6104851; doi:10.5194/acp-17-343-2017)
Supplement: Supp [file NIHMS982683-supplement-Supp.zip › acpdata/figure14/WSOCg.OUT.0616act.csv]

Observed values read from file:/work/MOD3DEV/has/southeast/obs_data/sitecmp_obs/ctr/WSOCg.csv
Modeled values read from file:/work/MOD3DEV/has/southeast/soas2013/postprocessing/20160606set/output/CCTM_saprc07tic_0616act_isoprene.aconc.06
SiteId	Latitude	Longitude	Column	Row	Time On	Time Off	WSOCg	WSOCg	WSOCgig	WSOCgig
	(deg)	(deg)			(MM/DD/YYYY hh:mm)	(MM/DD/YYYY hh:mm)	ug/m3	ug/m3	ug/m3	ug/m3
							Observed	Modeled	Observed	Modeled
CTRSOAS	32.9020	-87.2500	160	74	06/18/2013 23:00	06/18/2013 23:59	0.55224E+01	0.94274E+00	0.55224E+01	0.12536E+01
CTRSOAS	32.9020	-87.2500	160	74	06/19/2013 00:00	06/19/2013 00:59	0.58663E+01	0.82185E+00	0.58663E+01	0.10786E+01
CTRSOAS	32.9020	-87.2500	160	74	06/19/2013 01:00	06/19/2013 01:59	0.51627E+01	0.86128E+00	0.51627E+01	0.11556E+01
CTRSOAS	32.9020	-87.2500	160	74	06/19/2013 02:00	06/19/2013 02:59	0.43628E+01	0.10416E+01	0.43628E+01	0.14997E+01
CTRSOAS	32.9020	-87.2500	160	74	06/19/2013 03:00	06/19/2013 03:59	0.41045E+01	0.12621E+01	0.41045E+01	0.18904E+01
CTRSOAS	32.9020	-87.2500	160	74	06/19/2013 04:00	06/19/2013 04:59	0.43731E+01	0.13477E+01	0.43731E+01	0.19661E+01
CTRSOAS	32.9020	-87.2500	160	74	06/19/2013 05:00	06/19/2013 05:59	0.46112E+01	0.15098E+01	0.46112E+01	0.21252E+01
CTRSOAS	32.9020	-87.2500	160	74	06/19/2013 06:00	06/19/2013 06:59	0.36133E+01	0.15744E+01	0.36133E+01	0.22204E+01
CTRSOAS	32.9020	-87.2500	160	74	06/19/2013 07:00	06/19/2013 07:59	0.40623E+01	0.16310E+01	0.40623E+01	0.23585E+01
CTRSOAS	32.9020	-87.2500	160	74	06/19/2013 08:00	06/19/2013 08:59	0.46903E+01	0.15009E+01	0.46903E+01	0.22924E+01
CTRSOAS	32.9020	-87.2500	160	74	06/19/2013 09:00	06/19/2013 09:59	0.34316E+01	0.12492E+01	0.34316E+01	0.19067E+01
CTRSOAS	32.9020	-87.2500	160	74	06/19/2013 10:00	06/19/2013 10:59	0.29793E+01	0.95436E+00	0.29793E+01	0.12846E+01
CTRSOAS	32.9020	-87.2500	160	74	06/19/2013 11:00	06/19/2013 11:59	0.36118E+01	0.10960E+01	0.36118E+01	0.14831E+01
CTRSOAS	32.9020	-87.2500	160	74	06/19/2013 12:00	06/19/2013 12:59	0.38605E+01	0.18254E+01	0.38605E+01	0.23740E+01
CTRSOAS	32.9020	-87.2500	160	74	06/19/2013 13:00	06/19/2013 13:59	0.43786E+01	0.31402E+01	0.43786E+01	0.38645E+01
CTRSOAS	32.9020	-87.2500	160	74	06/19/2013 14:00	06/19/2013 14:59	0.82336E+01	0.35687E+01	0.82336E+01	0.43407E+01
CTRSOAS	32.9020	-87.2500	160	74	06/19/2013 15:00	06/19/2013 15:59	0.74402E+01	0.33514E+01	0.74402E+01	0.41234E+01
CTRSOAS	32.9020	-87.2500	160	74	06/19/2013 16:00	06/19/2013 16:59	0.73984E+01	0.26758E+01	0.73984E+01	0.34740E+01
CTRSOAS	32.9020	-87.2500	160	74	06/19/2013 17:00	06/19/2013 17:59	0.82896E+01	0.23987E+01	0.82896E+01	0.34142E+01
CTRSOAS	32.9020	-87.2500	160	74	06/19/2013 18:00	06/19/2013 18:59	NaN	0.25470E+01	NaN	0.39030E+01
CTRSOAS	32.9020	-87.2500	160	74	06/19/2013 19:00	06/19/2013 19:59	NaN	0.29822E+01	NaN	0.47546E+01
CTRSOAS	32.9020	-87.2500	160	74	06/19/2013 20:00	06/19/2013 20:59	NaN	0.34231E+01	NaN	0.54007E+01
CTRSOAS	32.9020	-87.2500	160	74	06/19/2013 21:00	06/19/2013 21:59	NaN	0.36702E+01	NaN	0.54926E+01
CTRSOAS	32.9020	-87.2500	160	74	06/19/2013 22:00	06/19/2013 22:59	NaN	0.37831E+01	NaN	0.54842E+01
CTRSOAS	32.9020	-87.2500	160	74	06/19/2013 23:00	06/19/2013 23:59	NaN	0.37591E+01	NaN	0.53048E+01
CTRSOAS	32.9020	-87.2500	160	74	06/20/2013 00:00	06/20/2013 00:59	NaN	0.45215E+01	NaN	0.57849E+01
CTRSOAS	32.9020	-87.2500	160	74	06/20/2013 01:00	06/20/2013 01:59	NaN	0.74658E+01	NaN	0.85891E+01
CTRSOAS	32.9020	-87.2500	160	74	06/20/2013 02:00	06/20/2013 02:59	NaN	0.10248E+02	NaN	0.11404E+02
CTRSOAS	32.9020	-87.2500	160	74	06/20/2013 03:00	06/20/2013 03:59	NaN	0.12011E+02	NaN	0.13251E+02
CTRSOAS	32.9020	-87.2500	160	74	06/20/2013 04:00	06/20/2013 04:59	NaN	0.12559E+02	NaN	0.13787E+02
CTRSOAS	32.9020	-87.2500	160	74	06/20/2013 05:00	06/20/2013 05:59	NaN	0.94464E+01	NaN	0.10665E+02
CTRSOAS	32.9020	-87.2500	160	74	06/20/2013 06:00	06/20/2013 06:59	NaN	0.47718E+01	NaN	0.62005E+01
CTRSOAS	32.9020	-87.2500	160	74	06/20/2013 07:00	06/20/2013 07:59	NaN	0.34141E+01	NaN	0.50210E+01
CTRSOAS	32.9020	-87.2500	160	74	06/20/2013 08:00	06/20/2013 08:59	NaN	0.31822E+01	NaN	0.49028E+01
CTRSOAS	32.9020	-87.2500	160	74	06/20/2013 09:00	06/20/2013 09:59	NaN	0.31749E+01	NaN	0.48406E+01
CTRSOAS	32.9020	-87.2500	160	74	06/20/2013 10:00	06/20/2013 10:59	NaN	0.33386E+01	NaN	0.48924E+01
CTRSOAS	32.9020	-87.2500	160	74	06/20/2013 11:00	06/20/2013 11:59	NaN	0.40994E+01	NaN	0.56736E+01
CTRSOAS	32.9020	-87.2500	160	74	06/20/2013 12:00	06/20/2013 12:59	NaN	0.59823E+01	NaN	0.75358E+01
CTRSOAS	32.9020	-87.2500	160	74	06/20/2013 13:00	06/20/2013 13:59	NaN	0.65630E+01	NaN	0.75804E+01
CTRSOAS	32.9020	-87.2500	160	74	06/20/2013 14:00	06/20/2013 14:59	NaN	0.48666E+01	NaN	0.54988E+01
CTRSOAS	32.9020	-87.2500	160	74	06/20/2013 15:00	06/20/2013 15:59	0.54671E+01	0.32644E+01	0.54671E+01	0.38660E+01
CTRSOAS	32.9020	-87.2500	160	74	06/20/2013 16:00	06/20/2013 16:59	0.38838E+01	0.28275E+01	0.38838E+01	0.37412E+01
CTRSOAS	32.9020	-87.2500	160	74	06/20/2013 17:00	06/20/2013 17:59	0.59720E+01	0.28198E+01	0.59720E+01	0.42225E+01
CTRSOAS	32.9020	-87.2500	160	74	06/20/2013 18:00	06/20/2013 18:59	0.62650E+01	0.30638E+01	0.62650E+01	0.50039E+01
CTRSOAS	32.9020	-87.2500	160	74	06/20/2013 19:00	06/20/2013 19:59	0.67672E+01	0.32297E+01	0.67672E+01	0.55008E+01
CTRSOAS	32.9020	-87.2500	160	74	06/20/2013 20:00	06/20/2013 20:59	0.68829E+01	0.32463E+01	0.68829E+01	0.55387E+01
CTRSOAS	32.9020	-87.2500	160	74	06/20/2013 21:00	06/20/2013 21:59	0.71870E+01	0.31134E+01	0.71870E+01	0.51211E+01
CTRSOAS	32.9020	-87.2500	160	74	06/20/2013 22:00	06/20/2013 22:59	0.78146E+01	0.30355E+01	0.78146E+01	0.47962E+01
CTRSOAS	32.9020	-87.2500	160	74	06/20/2013 23:00	06/20/2013 23:59	0.82102E+01	0.30031E+01	0.82102E+01	0.45405E+01
CTRSOAS	32.9020	-87.2500	160	74	06/21/2013 00:00	06/21/2013 00:59	0.11849E+02	0.32121E+01	0.11849E+02	0.44290E+01
CTRSOAS	32.9020	-87.2500	160	74	06/21/2013 01:00	06/21/2013 01:59	0.14932E+02	0.46911E+01	0.14932E+02	0.57041E+01
CTRSOAS	32.9020	-87.2500	160	74	06/21/2013 02:00	06/21/2013 02:59	0.75712E+01	0.66916E+01	0.75712E+01	0.76060E+01
CTRSOAS	32.9020	-87.2500	160	74	06/21/2013 03:00	06/21/2013 03:59	0.92943E+01	0.75999E+01	0.92943E+01	0.84104E+01
CTRSOAS	32.9020	-87.2500	160	74	06/21/2013 04:00	06/21/2013 04:59	0.12889E+02	0.70195E+01	0.12889E+02	0.77267E+01
CTRSOAS	32.9020	-87.2500	160	74	06/21/2013 05:00	06/21/2013 05:59	0.83582E+01	0.60887E+01	0.83582E+01	0.67511E+01
CTRSOAS	32.9020	-87.2500	160	74	06/21/2013 06:00	06/21/2013 06:59	0.84088E+01	0.48413E+01	0.84088E+01	0.55793E+01
CTRSOAS	32.9020	-87.2500	160	74	06/21/2013 07:00	06/21/2013 07:59	0.56940E+01	0.33060E+01	0.56940E+01	0.41600E+01
CTRSOAS	32.9020	-87.2500	160	74	06/21/2013 08:00	06/21/2013 08:59	0.24258E+01	0.29837E+01	0.24258E+01	0.39254E+01
CTRSOAS	32.9020	-87.2500	160	74	06/21/2013 09:00	06/21/2013 09:59	0.19915E+01	0.33093E+01	0.19915E+01	0.44064E+01
CTRSOAS	32.9020	-87.2500	160	74	06/21/2013 10:00	06/21/2013 10:59	0.64034E+01	0.35331E+01	0.64034E+01	0.46037E+01
CTRSOAS	32.9020	-87.2500	160	74	06/21/2013 11:00	06/21/2013 11:59	0.22963E+01	0.35110E+01	0.22963E+01	0.44705E+01
CTRSOAS	32.9020	-87.2500	160	74	06/21/2013 12:00	06/21/2013 12:59	0.42387E+01	0.40362E+01	0.42387E+01	0.48310E+01
CTRSOAS	32.9020	-87.2500	160	74	06/21/2013 13:00	06/21/2013 13:59	0.42903E+01	0.36872E+01	0.42903E+01	0.42805E+01
CTRSOAS	32.9020	-87.2500	160	74	06/21/2013 14:00	06/21/2013 14:59	0.25338E+01	0.27536E+01	0.25338E+01	0.31300E+01
CTRSOAS	32.9020	-87.2500	160	74	06/21/2013 15:00	06/21/2013 15:59	0.33847E+01	0.21430E+01	0.33847E+01	0.24809E+01
CTRSOAS	32.9020	-87.2500	160	74	06/21/2013 16:00	06/21/2013 16:59	0.42696E+01	0.21732E+01	0.42696E+01	0.27250E+01
CTRSOAS	32.9020	-87.2500	160	74	06/21/2013 17:00	06/21/2013 17:59	0.56147E+01	0.24735E+01	0.56147E+01	0.34593E+01
CTRSOAS	32.9020	-87.2500	160	74	06/21/2013 18:00	06/21/2013 18:59	0.55403E+01	0.26841E+01	0.55403E+01	0.40976E+01
CTRSOAS	32.9020	-87.2500	160	74	06/21/2013 19:00	06/21/2013 19:59	0.64018E+01	0.27968E+01	0.64018E+01	0.45696E+01
CTRSOAS	32.9020	-87.2500	160	74	06/21/2013 20:00	06/21/2013 20:59	0.75666E+01	0.29169E+01	0.75666E+01	0.50229E+01
CTRSOAS	32.9020	-87.2500	160	74	06/21/2013 21:00	06/21/2013 21:59	0.77007E+01	0.33827E+01	0.77007E+01	0.60665E+01
CTRSOAS	32.9020	-87.2500	160	74	06/21/2013 22:00	06/21/2013 22:59	0.66790E+01	0.37895E+01	0.66790E+01	0.69262E+01
CTRSOAS	32.9020	-87.2500	160	74	06/21/2013 23:00	06/21/2013 23:59	0.68805E+01	0.39792E+01	0.68805E+01	0.72677E+01
CTRSOAS	32.9020	-87.2500	160	74	06/22/2013 00:00	06/22/2013 00:59	0.71075E+01	0.45133E+01	0.71075E+01	0.74046E+01
CTRSOAS	32.9020	-87.2500	160	74	06/22/2013 01:00	06/22/2013 01:59	0.87975E+01	0.62050E+01	0.87975E+01	0.86478E+01
CTRSOAS	32.9020	-87.2500	160	74	06/22/2013 02:00	06/22/2013 02:59	0.85400E+01	0.77819E+01	0.85400E+01	0.99587E+01
CTRSOAS	32.9020	-87.2500	160	74	06/22/2013 03:00	06/22/2013 03:59	0.81825E+01	0.78092E+01	0.81825E+01	0.10072E+02
CTRSOAS	32.9020	-87.2500	160	74	06/22/2013 04:00	06/22/2013 04:59	0.83507E+01	0.82713E+01	0.83507E+01	0.10507E+02
CTRSOAS	32.9020	-87.2500	160	74	06/22/2013 05:00	06/22/2013 05:59	0.93783E+01	0.89732E+01	0.93783E+01	0.10991E+02
CTRSOAS	32.9020	-87.2500	160	74	06/22/2013 06:00	06/22/2013 06:59	0.89953E+01	0.82017E+01	0.89953E+01	0.10090E+02
CTRSOAS	32.9020	-87.2500	160	74	06/22/2013 07:00	06/22/2013 07:59	0.65856E+01	0.74452E+01	0.65856E+01	0.93166E+01
CTRSOAS	32.9020	-87.2500	160	74	06/22/2013 08:00	06/22/2013 08:59	0.73315E+01	0.71932E+01	0.73315E+01	0.89003E+01
CTRSOAS	32.9020	-87.2500	160	74	06/22/2013 09:00	06/22/2013 09:59	NaN	0.67118E+01	NaN	0.82497E+01
CTRSOAS	32.9020	-87.2500	160	74	06/22/2013 10:00	06/22/2013 10:59	NaN	0.61704E+01	NaN	0.75674E+01
CTRSOAS	32.9020	-87.2500	160	74	06/22/2013 11:00	06/22/2013 11:59	0.38963E+01	0.59733E+01	0.38963E+01	0.71986E+01
CTRSOAS	32.9020	-87.2500	160	74	06/22/2013 12:00	06/22/2013 12:59	0.46293E+01	0.60212E+01	0.46293E+01	0.72774E+01
CTRSOAS	32.9020	-87.2500	160	74	06/22/2013 13:00	06/22/2013 13:59	0.43257E+01	0.53980E+01	0.43257E+01	0.68916E+01
CTRSOAS	32.9020	-87.2500	160	74	06/22/2013 14:00	06/22/2013 14:59	0.49342E+01	0.50354E+01	0.49342E+01	0.66454E+01
CTRSOAS	32.9020	-87.2500	160	74	06/22/2013 15:00	06/22/2013 15:59	0.41923E+01	0.45785E+01	0.41923E+01	0.60639E+01
CTRSOAS	32.9020	-87.2500	160	74	06/22/2013 16:00	06/22/2013 16:59	0.40317E+01	0.40752E+01	0.40317E+01	0.56019E+01
CTRSOAS	32.9020	-87.2500	160	74	06/22/2013 17:00	06/22/2013 17:59	0.56867E+01	0.41977E+01	0.56867E+01	0.61703E+01
CTRSOAS	32.9020	-87.2500	160	74	06/22/2013 18:00	06/22/2013 18:59	0.52862E+01	0.43431E+01	0.52862E+01	0.68218E+01
CTRSOAS	32.9020	-87.2500	160	74	06/22/2013 19:00	06/22/2013 19:59	0.61654E+01	0.44326E+01	0.61654E+01	0.73443E+01
CTRSOAS	32.9020	-87.2500	160	74	06/22/2013 20:00	06/22/2013 20:59	0.66035E+01	0.44938E+01	0.66035E+01	0.76934E+01
CTRSOAS	32.9020	-87.2500	160	74	06/22/2013 21:00	06/22/2013 21:59	0.71498E+01	0.46067E+01	0.71498E+01	0.79985E+01
CTRSOAS	32.9020	-87.2500	160	74	06/22/2013 22:00	06/22/2013 22:59	0.80164E+01	0.47196E+01	0.80164E+01	0.81713E+01
CTRSOAS	32.9020	-87.2500	160	74	06/22/2013 23:00	06/22/2013 23:59	0.72857E+01	0.47665E+01	0.72857E+01	0.79920E+01
CTRSOAS	32.9020	-87.2500	160	74	06/23/2013 00:00	06/23/2013 00:59	0.84353E+01	0.51021E+01	0.84353E+01	0.77063E+01
CTRSOAS	32.9020	-87.2500	160	74	06/23/2013 01:00	06/23/2013 01:59	0.84745E+01	0.67306E+01	0.84745E+01	0.89441E+01
CTRSOAS	32.9020	-87.2500	160	74	06/23/2013 02:00	06/23/2013 02:59	0.10018E+02	0.85385E+01	0.10018E+02	0.10535E+02
CTRSOAS	32.9020	-87.2500	160	74	06/23/2013 03:00	06/23/2013 03:59	0.74923E+01	0.92249E+01	0.74923E+01	0.11131E+02
CTRSOAS	32.9020	-87.2500	160	74	06/23/2013 04:00	06/23/2013 04:59	0.99567E+01	0.79503E+01	0.99567E+01	0.10381E+02
CTRSOAS	32.9020	-87.2500	160	74	06/23/2013 05:00	06/23/2013 05:59	0.67692E+01	0.62765E+01	0.67692E+01	0.90692E+01
CTRSOAS	32.9020	-87.2500	160	74	06/23/2013 06:00	06/23/2013 06:59	0.65323E+01	0.55011E+01	0.65323E+01	0.79103E+01
CTRSOAS	32.9020	-87.2500	160	74	06/23/2013 07:00	06/23/2013 07:59	0.48140E+01	0.52446E+01	0.48140E+01	0.69201E+01
CTRSOAS	32.9020	-87.2500	160	74	06/23/2013 08:00	06/23/2013 08:59	0.48510E+01	0.49652E+01	0.48510E+01	0.60953E+01
CTRSOAS	32.9020	-87.2500	160	74	06/23/2013 09:00	06/23/2013 09:59	0.44692E+01	0.44138E+01	0.44692E+01	0.51708E+01
CTRSOAS	32.9020	-87.2500	160	74	06/23/2013 10:00	06/23/2013 10:59	0.34785E+01	0.40520E+01	0.34785E+01	0.46603E+01
CTRSOAS	32.9020	-87.2500	160	74	06/23/2013 11:00	06/23/2013 11:59	0.31568E+01	0.39076E+01	0.31568E+01	0.45048E+01
CTRSOAS	32.9020	-87.2500	160	74	06/23/2013 12:00	06/23/2013 12:59	0.11845E+01	0.42381E+01	0.11845E+01	0.47316E+01
CTRSOAS	32.9020	-87.2500	160	74	06/23/2013 13:00	06/23/2013 13:59	0.34821E+00	0.46780E+01	0.34821E+00	0.49855E+01
CTRSOAS	32.9020	-87.2500	160	74	06/23/2013 14:00	06/23/2013 14:59	0.56333E+00	0.36177E+01	0.56333E+00	0.38531E+01
CTRSOAS	32.9020	-87.2500	160	74	06/23/2013 15:00	06/23/2013 15:59	0.61600E+00	0.19227E+01	0.61600E+00	0.22100E+01
CTRSOAS	32.9020	-87.2500	160	74	06/23/2013 16:00	06/23/2013 16:59	0.64846E+00	0.15056E+01	0.64846E+00	0.18638E+01
CTRSOAS	32.9020	-87.2500	160	74	06/23/2013 17:00	06/23/2013 17:59	0.12781E+01	0.13356E+01	0.12781E+01	0.17686E+01
CTRSOAS	32.9020	-87.2500	160	74	06/23/2013 18:00	06/23/2013 18:59	0.69226E+00	0.11805E+01	0.69226E+00	0.16431E+01
CTRSOAS	32.9020	-87.2500	160	74	06/23/2013 19:00	06/23/2013 19:59	0.16513E+01	0.12805E+01	0.16513E+01	0.18676E+01
CTRSOAS	32.9020	-87.2500	160	74	06/23/2013 20:00	06/23/2013 20:59	0.24978E+01	0.18507E+01	0.24978E+01	0.28709E+01
CTRSOAS	32.9020	-87.2500	160	74	06/23/2013 21:00	06/23/2013 21:59	0.31265E+01	0.24306E+01	0.31265E+01	0.39087E+01
CTRSOAS	32.9020	-87.2500	160	74	06/23/2013 22:00	06/23/2013 22:59	0.35636E+01	0.27276E+01	0.35636E+01	0.43768E+01
CTRSOAS	32.9020	-87.2500	160	74	06/23/2013 23:00	06/23/2013 23:59	0.39122E+01	0.27436E+01	0.39122E+01	0.41979E+01
CTRSOAS	32.9020	-87.2500	160	74	06/24/2013 00:00	06/24/2013 00:59	0.56663E+01	0.31582E+01	0.56663E+01	0.45468E+01
CTRSOAS	32.9020	-87.2500	160	74	06/24/2013 01:00	06/24/2013 01:59	0.25441E+01	0.38816E+01	0.25441E+01	0.53941E+01
CTRSOAS	32.9020	-87.2500	160	74	06/24/2013 02:00	06/24/2013 02:59	0.95904E+00	0.43759E+01	0.95904E+00	0.57709E+01
CTRSOAS	32.9020	-87.2500	160	74	06/24/2013 03:00	06/24/2013 03:59	0.12302E+01	0.42676E+01	0.12302E+01	0.54619E+01
CTRSOAS	32.9020	-87.2500	160	74	06/24/2013 04:00	06/24/2013 04:59	0.19357E+01	0.42516E+01	0.19357E+01	0.53792E+01
CTRSOAS	32.9020	-87.2500	160	74	06/24/2013 05:00	06/24/2013 05:59	0.10805E+01	0.44400E+01	0.10805E+01	0.55006E+01
CTRSOAS	32.9020	-87.2500	160	74	06/24/2013 06:00	06/24/2013 06:59	0.73571E+00	0.43194E+01	0.73571E+00	0.51301E+01
CTRSOAS	32.9020	-87.2500	160	74	06/24/2013 07:00	06/24/2013 07:59	0.14680E+01	0.37998E+01	0.14680E+01	0.43465E+01
CTRSOAS	32.9020	-87.2500	160	74	06/24/2013 08:00	06/24/2013 08:59	0.16824E+01	0.31533E+01	0.16824E+01	0.34953E+01
CTRSOAS	32.9020	-87.2500	160	74	06/24/2013 09:00	06/24/2013 09:59	NaN	0.24664E+01	NaN	0.26153E+01
CTRSOAS	32.9020	-87.2500	160	74	06/24/2013 10:00	06/24/2013 10:59	NaN	0.18597E+01	NaN	0.19336E+01
CTRSOAS	32.9020	-87.2500	160	74	06/24/2013 11:00	06/24/2013 11:59	NaN	0.19098E+01	NaN	0.19548E+01
CTRSOAS	32.9020	-87.2500	160	74	06/24/2013 12:00	06/24/2013 12:59	NaN	0.22069E+01	NaN	0.22430E+01
CTRSOAS	32.9020	-87.2500	160	74	06/24/2013 13:00	06/24/2013 13:59	NaN	0.23767E+01	NaN	0.24440E+01
CTRSOAS	32.9020	-87.2500	160	74	06/24/2013 14:00	06/24/2013 14:59	NaN	0.18858E+01	NaN	0.20205E+01
CTRSOAS	32.9020	-87.2500	160	74	06/24/2013 15:00	06/24/2013 15:59	0.40779E+01	0.17036E+01	0.40779E+01	0.19495E+01
CTRSOAS	32.9020	-87.2500	160	74	06/24/2013 16:00	06/24/2013 16:59	0.34858E+01	0.17338E+01	0.34858E+01	0.21576E+01
CTRSOAS	32.9020	-87.2500	160	74	06/24/2013 17:00	06/24/2013 17:59	0.26971E+01	0.19188E+01	0.26971E+01	0.26751E+01
CTRSOAS	32.9020	-87.2500	160	74	06/24/2013 18:00	06/24/2013 18:59	0.22887E+01	0.20802E+01	0.22887E+01	0.32141E+01
CTRSOAS	32.9020	-87.2500	160	74	06/24/2013 19:00	06/24/2013 19:59	0.24113E+01	0.22006E+01	0.24113E+01	0.36196E+01
CTRSOAS	32.9020	-87.2500	160	74	06/24/2013 20:00	06/24/2013 20:59	0.26590E+01	0.24063E+01	0.26590E+01	0.39705E+01
CTRSOAS	32.9020	-87.2500	160	74	06/24/2013 21:00	06/24/2013 21:59	0.27032E+01	0.22941E+01	0.27032E+01	0.37102E+01
CTRSOAS	32.9020	-87.2500	160	74	06/24/2013 22:00	06/24/2013 22:59	0.28028E+01	0.16801E+01	0.28028E+01	0.26194E+01
CTRSOAS	32.9020	-87.2500	160	74	06/24/2013 23:00	06/24/2013 23:59	0.20560E+01	0.14382E+01	0.20560E+01	0.21108E+01
CTRSOAS	32.9020	-87.2500	160	74	06/25/2013 00:00	06/25/2013 00:59	0.15052E+01	0.16829E+01	0.15052E+01	0.22965E+01
CTRSOAS	32.9020	-87.2500	160	74	06/25/2013 01:00	06/25/2013 01:59	0.12889E+01	0.25163E+01	0.12889E+01	0.32395E+01
CTRSOAS	32.9020	-87.2500	160	74	06/25/2013 02:00	06/25/2013 02:59	0.10085E+01	0.38937E+01	0.10085E+01	0.50305E+01
CTRSOAS	32.9020	-87.2500	160	74	06/25/2013 03:00	06/25/2013 03:59	0.96233E+00	0.45113E+01	0.96233E+00	0.57196E+01
CTRSOAS	32.9020	-87.2500	160	74	06/25/2013 04:00	06/25/2013 04:59	0.50750E+00	0.41155E+01	0.50750E+00	0.49859E+01
CTRSOAS	32.9020	-87.2500	160	74	06/25/2013 05:00	06/25/2013 05:59	0.65533E+00	0.43083E+01	0.65533E+00	0.49401E+01
CTRSOAS	32.9020	-87.2500	160	74	06/25/2013 06:00	06/25/2013 06:59	0.12105E+01	0.48625E+01	0.12105E+01	0.54379E+01
CTRSOAS	32.9020	-87.2500	160	74	06/25/2013 07:00	06/25/2013 07:59	0.90383E+00	0.56725E+01	0.90383E+00	0.62573E+01
CTRSOAS	32.9020	-87.2500	160	74	06/25/2013 08:00	06/25/2013 08:59	0.77054E+00	0.66497E+01	0.77054E+00	0.72915E+01
CTRSOAS	32.9020	-87.2500	160	74	06/25/2013 09:00	06/25/2013 09:59	0.58808E+00	0.76650E+01	0.58808E+00	0.83729E+01
CTRSOAS	32.9020	-87.2500	160	74	06/25/2013 10:00	06/25/2013 10:59	0.59889E+00	0.84641E+01	0.59889E+00	0.92252E+01
CTRSOAS	32.9020	-87.2500	160	74	06/25/2013 11:00	06/25/2013 11:59	0.94417E+00	0.84485E+01	0.94417E+00	0.93925E+01
CTRSOAS	32.9020	-87.2500	160	74	06/25/2013 12:00	06/25/2013 12:59	0.12577E+01	0.83749E+01	0.12577E+01	0.92397E+01
CTRSOAS	32.9020	-87.2500	160	74	06/25/2013 13:00	06/25/2013 13:59	0.21137E+01	0.70297E+01	0.21137E+01	0.75441E+01
CTRSOAS	32.9020	-87.2500	160	74	06/25/2013 14:00	06/25/2013 14:59	0.22137E+01	0.45239E+01	0.22137E+01	0.49648E+01
CTRSOAS	32.9020	-87.2500	160	74	06/25/2013 15:00	06/25/2013 15:59	0.13640E+01	0.30549E+01	0.13640E+01	0.35973E+01
CTRSOAS	32.9020	-87.2500	160	74	06/25/2013 16:00	06/25/2013 16:59	0.14254E+01	0.25419E+01	0.14254E+01	0.31672E+01
CTRSOAS	32.9020	-87.2500	160	74	06/25/2013 17:00	06/25/2013 17:59	0.92700E+00	0.26878E+01	0.92700E+00	0.37044E+01
CTRSOAS	32.9020	-87.2500	160	74	06/25/2013 18:00	06/25/2013 18:59	0.15022E+01	0.29338E+01	0.15022E+01	0.44559E+01
CTRSOAS	32.9020	-87.2500	160	74	06/25/2013 19:00	06/25/2013 19:59	0.12452E+01	0.28668E+01	0.12452E+01	0.47205E+01
CTRSOAS	32.9020	-87.2500	160	74	06/25/2013 20:00	06/25/2013 20:59	0.85250E+00	0.25893E+01	0.85250E+00	0.44922E+01
CTRSOAS	32.9020	-87.2500	160	74	06/25/2013 21:00	06/25/2013 21:59	NaN	0.22837E+01	NaN	0.37100E+01
CTRSOAS	32.9020	-87.2500	160	74	06/25/2013 22:00	06/25/2013 22:59	NaN	0.31060E+01	NaN	0.44179E+01
CTRSOAS	32.9020	-87.2500	160	74	06/25/2013 23:00	06/25/2013 23:59	NaN	0.43847E+01	NaN	0.56396E+01
CTRSOAS	32.9020	-87.2500	160	74	06/26/2013 00:00	06/26/2013 00:59	NaN	0.52219E+01	NaN	0.65889E+01
CTRSOAS	32.9020	-87.2500	160	74	06/26/2013 01:00	06/26/2013 01:59	NaN	0.44462E+01	NaN	0.58859E+01
CTRSOAS	32.9020	-87.2500	160	74	06/26/2013 02:00	06/26/2013 02:59	NaN	0.29881E+01	NaN	0.38837E+01
CTRSOAS	32.9020	-87.2500	160	74	06/26/2013 03:00	06/26/2013 03:59	NaN	0.28072E+01	NaN	0.34644E+01
CTRSOAS	32.9020	-87.2500	160	74	06/26/2013 04:00	06/26/2013 04:59	NaN	0.20332E+01	NaN	0.24726E+01
CTRSOAS	32.9020	-87.2500	160	74	06/26/2013 05:00	06/26/2013 05:59	NaN	0.91923E+00	NaN	0.11414E+01
CTRSOAS	32.9020	-87.2500	160	74	06/26/2013 06:00	06/26/2013 06:59	NaN	0.11626E+01	NaN	0.13916E+01
CTRSOAS	32.9020	-87.2500	160	74	06/26/2013 07:00	06/26/2013 07:59	NaN	0.23387E+00	NaN	0.29828E+00
CTRSOAS	32.9020	-87.2500	160	74	06/26/2013 08:00	06/26/2013 08:59	NaN	0.21240E+00	NaN	0.26357E+00
CTRSOAS	32.9020	-87.2500	160	74	06/26/2013 09:00	06/26/2013 09:59	NaN	0.12063E+01	NaN	0.12831E+01
CTRSOAS	32.9020	-87.2500	160	74	06/26/2013 10:00	06/26/2013 10:59	NaN	0.15891E+01	NaN	0.16479E+01
CTRSOAS	32.9020	-87.2500	160	74	06/26/2013 11:00	06/26/2013 11:59	NaN	0.16608E+01	NaN	0.16955E+01
CTRSOAS	32.9020	-87.2500	160	74	06/26/2013 12:00	06/26/2013 12:59	NaN	0.20391E+01	NaN	0.20708E+01
CTRSOAS	32.9020	-87.2500	160	74	06/26/2013 13:00	06/26/2013 13:59	NaN	0.23167E+01	NaN	0.24205E+01
CTRSOAS	32.9020	-87.2500	160	74	06/26/2013 14:00	06/26/2013 14:59	NaN	0.27740E+01	NaN	0.30460E+01
CTRSOAS	32.9020	-87.2500	160	74	06/26/2013 15:00	06/26/2013 15:59	NaN	0.17323E+01	NaN	0.18731E+01
CTRSOAS	32.9020	-87.2500	160	74	06/26/2013 16:00	06/26/2013 16:59	NaN	0.10834E+01	NaN	0.12538E+01
CTRSOAS	32.9020	-87.2500	160	74	06/26/2013 17:00	06/26/2013 17:59	NaN	0.91799E+00	NaN	0.11205E+01
CTRSOAS	32.9020	-87.2500	160	74	06/26/2013 18:00	06/26/2013 18:59	NaN	0.10085E+01	NaN	0.12818E+01
CTRSOAS	32.9020	-87.2500	160	74	06/26/2013 19:00	06/26/2013 19:59	NaN	0.17311E+01	NaN	0.23589E+01
CTRSOAS	32.9020	-87.2500	160	74	06/26/2013 20:00	06/26/2013 20:59	NaN	0.25590E+01	NaN	0.37366E+01
CTRSOAS	32.9020	-87.2500	160	74	06/26/2013 21:00	06/26/2013 21:59	NaN	0.33459E+01	NaN	0.51439E+01
CTRSOAS	32.9020	-87.2500	160	74	06/26/2013 22:00	06/26/2013 22:59	NaN	0.40347E+01	NaN	0.64808E+01
CTRSOAS	32.9020	-87.2500	160	74	06/26/2013 23:00	06/26/2013 23:59	NaN	0.38877E+01	NaN	0.60830E+01
CTRSOAS	32.9020	-87.2500	160	74	06/27/2013 00:00	06/27/2013 00:59	NaN	0.36113E+01	NaN	0.53032E+01
CTRSOAS	32.9020	-87.2500	160	74	06/27/2013 01:00	06/27/2013 01:59	NaN	0.37246E+01	NaN	0.51602E+01
CTRSOAS	32.9020	-87.2500	160	74	06/27/2013 02:00	06/27/2013 02:59	NaN	0.35723E+01	NaN	0.49112E+01
CTRSOAS	32.9020	-87.2500	160	74	06/27/2013 03:00	06/27/2013 03:59	0.81326E+01	0.30692E+01	0.81326E+01	0.40888E+01
CTRSOAS	32.9020	-87.2500	160	74	06/27/2013 04:00	06/27/2013 04:59	0.71459E+01	0.24543E+01	0.71459E+01	0.31387E+01
CTRSOAS	32.9020	-87.2500	160	74	06/27/2013 05:00	06/27/2013 05:59	0.53127E+01	0.12905E+01	0.53127E+01	0.16322E+01
CTRSOAS	32.9020	-87.2500	160	74	06/27/2013 06:00	06/27/2013 06:59	0.31675E+01	0.14962E+01	0.31675E+01	0.18318E+01
CTRSOAS	32.9020	-87.2500	160	74	06/27/2013 07:00	06/27/2013 07:59	0.21934E+01	0.16118E+01	0.21934E+01	0.19552E+01
CTRSOAS	32.9020	-87.2500	160	74	06/27/2013 08:00	06/27/2013 08:59	0.12102E+01	0.15235E+01	0.12102E+01	0.18381E+01
CTRSOAS	32.9020	-87.2500	160	74	06/27/2013 09:00	06/27/2013 09:59	0.10717E+01	0.19989E+01	0.10717E+01	0.22080E+01
CTRSOAS	32.9020	-87.2500	160	74	06/27/2013 10:00	06/27/2013 10:59	0.13470E+01	0.22948E+01	0.13470E+01	0.25466E+01
CTRSOAS	32.9020	-87.2500	160	74	06/27/2013 11:00	06/27/2013 11:59	0.14998E+01	0.27165E+01	0.14998E+01	0.31826E+01
CTRSOAS	32.9020	-87.2500	160	74	06/27/2013 12:00	06/27/2013 12:59	0.99950E+00	0.34681E+01	0.99950E+00	0.41072E+01
CTRSOAS	32.9020	-87.2500	160	74	06/27/2013 13:00	06/27/2013 13:59	0.17728E+01	0.38024E+01	0.17728E+01	0.44202E+01
CTRSOAS	32.9020	-87.2500	160	74	06/27/2013 14:00	06/27/2013 14:59	0.41468E+01	0.37118E+01	0.41468E+01	0.43337E+01
CTRSOAS	32.9020	-87.2500	160	74	06/27/2013 15:00	06/27/2013 15:59	0.38363E+01	0.32125E+01	0.38363E+01	0.39986E+01
CTRSOAS	32.9020	-87.2500	160	74	06/27/2013 16:00	06/27/2013 16:59	0.52740E+01	0.32340E+01	0.52740E+01	0.42630E+01
CTRSOAS	32.9020	-87.2500	160	74	06/27/2013 17:00	06/27/2013 17:59	0.73352E+01	0.39877E+01	0.73352E+01	0.57347E+01
CTRSOAS	32.9020	-87.2500	160	74	06/27/2013 18:00	06/27/2013 18:59	0.80677E+01	0.55884E+01	0.80677E+01	0.86194E+01
CTRSOAS	32.9020	-87.2500	160	74	06/27/2013 19:00	06/27/2013 19:59	0.85865E+01	0.59068E+01	0.85865E+01	0.94729E+01
CTRSOAS	32.9020	-87.2500	160	74	06/27/2013 20:00	06/27/2013 20:59	0.99362E+01	0.61864E+01	0.99362E+01	0.10207E+02
CTRSOAS	32.9020	-87.2500	160	74	06/27/2013 21:00	06/27/2013 21:59	0.10481E+02	0.65158E+01	0.10481E+02	0.10937E+02
CTRSOAS	32.9020	-87.2500	160	74	06/27/2013 22:00	06/27/2013 22:59	0.10546E+02	0.65127E+01	0.10546E+02	0.10870E+02
CTRSOAS	32.9020	-87.2500	160	74	06/27/2013 23:00	06/27/2013 23:59	0.99658E+01	0.63428E+01	0.99658E+01	0.10369E+02
CTRSOAS	32.9020	-87.2500	160	74	06/28/2013 00:00	06/28/2013 00:59	0.93900E+01	0.65851E+01	0.93900E+01	0.10460E+02
CTRSOAS	32.9020	-87.2500	160	74	06/28/2013 01:00	06/28/2013 01:59	0.88118E+01	0.73156E+01	0.88118E+01	0.11309E+02
CTRSOAS	32.9020	-87.2500	160	74	06/28/2013 02:00	06/28/2013 02:59	0.80533E+01	0.52111E+01	0.80533E+01	0.77223E+01
CTRSOAS	32.9020	-87.2500	160	74	06/28/2013 03:00	06/28/2013 03:59	0.72252E+01	0.39976E+01	0.72252E+01	0.59699E+01
CTRSOAS	32.9020	-87.2500	160	74	06/28/2013 04:00	06/28/2013 04:59	0.64048E+01	0.40576E+01	0.64048E+01	0.59968E+01
CTRSOAS	32.9020	-87.2500	160	74	06/28/2013 05:00	06/28/2013 05:59	0.26387E+01	0.46549E+01	0.26387E+01	0.68986E+01
CTRSOAS	32.9020	-87.2500	160	74	06/28/2013 06:00	06/28/2013 06:59	0.22580E+01	0.48048E+01	0.22580E+01	0.71454E+01
CTRSOAS	32.9020	-87.2500	160	74	06/28/2013 07:00	06/28/2013 07:59	0.35943E+01	0.46555E+01	0.35943E+01	0.69911E+01
CTRSOAS	32.9020	-87.2500	160	74	06/28/2013 08:00	06/28/2013 08:59	0.36918E+01	0.45420E+01	0.36918E+01	0.68316E+01
CTRSOAS	32.9020	-87.2500	160	74	06/28/2013 09:00	06/28/2013 09:59	0.35740E+01	0.45834E+01	0.35740E+01	0.68876E+01
CTRSOAS	32.9020	-87.2500	160	74	06/28/2013 10:00	06/28/2013 10:59	0.33832E+01	0.46694E+01	0.33832E+01	0.70231E+01
CTRSOAS	32.9020	-87.2500	160	74	06/28/2013 11:00	06/28/2013 11:59	0.29978E+01	0.47761E+01	0.29978E+01	0.71044E+01
CTRSOAS	32.9020	-87.2500	160	74	06/28/2013 12:00	06/28/2013 12:59	0.31980E+01	0.52113E+01	0.31980E+01	0.75832E+01
CTRSOAS	32.9020	-87.2500	160	74	06/28/2013 13:00	06/28/2013 13:59	0.43838E+01	0.59489E+01	0.43838E+01	0.82139E+01
CTRSOAS	32.9020	-87.2500	160	74	06/28/2013 14:00	06/28/2013 14:59	0.64766E+01	0.62115E+01	0.64766E+01	0.83549E+01
CTRSOAS	32.9020	-87.2500	160	74	06/28/2013 15:00	06/28/2013 15:59	0.83677E+01	0.65062E+01	0.83677E+01	0.88765E+01
CTRSOAS	32.9020	-87.2500	160	74	06/28/2013 16:00	06/28/2013 16:59	0.79337E+01	0.68074E+01	0.79337E+01	0.98205E+01
CTRSOAS	32.9020	-87.2500	160	74	06/28/2013 17:00	06/28/2013 17:59	0.62033E+01	0.73113E+01	0.62033E+01	0.11891E+02
CTRSOAS	32.9020	-87.2500	160	74	06/28/2013 18:00	06/28/2013 18:59	0.52018E+01	0.76222E+01	0.52018E+01	0.13367E+02
CTRSOAS	32.9020	-87.2500	160	74	06/28/2013 19:00	06/28/2013 19:59	0.72677E+01	0.74174E+01	0.72677E+01	0.12965E+02
CTRSOAS	32.9020	-87.2500	160	74	06/28/2013 20:00	06/28/2013 20:59	0.50118E+01	0.79353E+01	0.50118E+01	0.14045E+02
CTRSOAS	32.9020	-87.2500	160	74	06/28/2013 21:00	06/28/2013 21:59	0.53493E+01	0.83626E+01	0.53493E+01	0.14836E+02
CTRSOAS	32.9020	-87.2500	160	74	06/28/2013 22:00	06/28/2013 22:59	0.51946E+01	0.84051E+01	0.51946E+01	0.15026E+02
CTRSOAS	32.9020	-87.2500	160	74	06/28/2013 23:00	06/28/2013 23:59	0.38012E+01	0.68640E+01	0.38012E+01	0.11654E+02
CTRSOAS	32.9020	-87.2500	160	74	06/29/2013 00:00	06/29/2013 00:59	0.29700E+01	0.23637E+01	0.29700E+01	0.37289E+01
CTRSOAS	32.9020	-87.2500	160	74	06/29/2013 01:00	06/29/2013 01:59	0.14961E+01	0.13737E+01	0.14961E+01	0.20907E+01
CTRSOAS	32.9020	-87.2500	160	74	06/29/2013 02:00	06/29/2013 02:59	0.12553E+01	0.19762E+01	0.12553E+01	0.28103E+01
CTRSOAS	32.9020	-87.2500	160	74	06/29/2013 03:00	06/29/2013 03:59	0.13162E+01	0.23155E+01	0.13162E+01	0.32249E+01
CTRSOAS	32.9020	-87.2500	160	74	06/29/2013 04:00	06/29/2013 04:59	0.17090E+01	0.24410E+01	0.17090E+01	0.33116E+01
CTRSOAS	32.9020	-87.2500	160	74	06/29/2013 05:00	06/29/2013 05:59	0.23809E+01	0.19407E+01	0.23809E+01	0.25353E+01
CTRSOAS	32.9020	-87.2500	160	74	06/29/2013 06:00	06/29/2013 06:59	0.16862E+01	0.15031E+01	0.16862E+01	0.19535E+01
CTRSOAS	32.9020	-87.2500	160	74	06/29/2013 07:00	06/29/2013 07:59	0.15467E+01	0.13422E+01	0.15467E+01	0.17537E+01
CTRSOAS	32.9020	-87.2500	160	74	06/29/2013 08:00	06/29/2013 08:59	0.17867E+01	0.16507E+01	0.17867E+01	0.21307E+01
CTRSOAS	32.9020	-87.2500	160	74	06/29/2013 09:00	06/29/2013 09:59	0.15005E+01	0.22911E+01	0.15005E+01	0.28571E+01
CTRSOAS	32.9020	-87.2500	160	74	06/29/2013 10:00	06/29/2013 10:59	0.15268E+01	0.25225E+01	0.15268E+01	0.31955E+01
CTRSOAS	32.9020	-87.2500	160	74	06/29/2013 11:00	06/29/2013 11:59	0.18965E+01	0.24874E+01	0.18965E+01	0.32583E+01
CTRSOAS	32.9020	-87.2500	160	74	06/29/2013 12:00	06/29/2013 12:59	0.19213E+01	0.29091E+01	0.19213E+01	0.38306E+01
CTRSOAS	32.9020	-87.2500	160	74	06/29/2013 13:00	06/29/2013 13:59	0.25355E+01	0.32498E+01	0.25355E+01	0.53210E+01
CTRSOAS	32.9020	-87.2500	160	74	06/29/2013 14:00	06/29/2013 14:59	0.36292E+01	0.33842E+01	0.36292E+01	0.59367E+01
CTRSOAS	32.9020	-87.2500	160	74	06/29/2013 15:00	06/29/2013 15:59	0.45970E+01	0.36199E+01	0.45970E+01	0.63111E+01
CTRSOAS	32.9020	-87.2500	160	74	06/29/2013 16:00	06/29/2013 16:59	0.54900E+01	0.39067E+01	0.54900E+01	0.66696E+01
CTRSOAS	32.9020	-87.2500	160	74	06/29/2013 17:00	06/29/2013 17:59	0.64064E+01	0.40893E+01	0.64064E+01	0.66668E+01
CTRSOAS	32.9020	-87.2500	160	74	06/29/2013 18:00	06/29/2013 18:59	0.72475E+01	0.41139E+01	0.72475E+01	0.63429E+01
CTRSOAS	32.9020	-87.2500	160	74	06/29/2013 19:00	06/29/2013 19:59	0.72687E+01	0.43824E+01	0.72687E+01	0.68231E+01
CTRSOAS	32.9020	-87.2500	160	74	06/29/2013 20:00	06/29/2013 20:59	0.72340E+01	0.44998E+01	0.72340E+01	0.72618E+01
CTRSOAS	32.9020	-87.2500	160	74	06/29/2013 21:00	06/29/2013 21:59	0.71530E+01	0.41648E+01	0.71530E+01	0.70614E+01
CTRSOAS	32.9020	-87.2500	160	74	06/29/2013 22:00	06/29/2013 22:59	0.78245E+01	0.37708E+01	0.78245E+01	0.66122E+01
CTRSOAS	32.9020	-87.2500	160	74	06/29/2013 23:00	06/29/2013 23:59	0.36593E+01	0.34382E+01	0.36593E+01	0.57418E+01
CTRSOAS	32.9020	-87.2500	160	74	06/30/2013 00:00	06/30/2013 00:59	0.29010E+01	0.34694E+01	0.29010E+01	0.50035E+01
CTRSOAS	32.9020	-87.2500	160	74	06/30/2013 01:00	06/30/2013 01:59	0.22355E+01	0.35002E+01	0.22355E+01	0.48737E+01
CTRSOAS	32.9020	-87.2500	160	74	06/30/2013 02:00	06/30/2013 02:59	0.17752E+01	0.37921E+01	0.17752E+01	0.51134E+01
CTRSOAS	32.9020	-87.2500	160	74	06/30/2013 03:00	06/30/2013 03:59	0.14970E+01	0.41179E+01	0.14970E+01	0.54234E+01
CTRSOAS	32.9020	-87.2500	160	74	06/30/2013 04:00	06/30/2013 04:59	0.14232E+01	0.44327E+01	0.14232E+01	0.57203E+01
CTRSOAS	32.9020	-87.2500	160	74	06/30/2013 05:00	06/30/2013 05:59	0.17523E+01	0.48852E+01	0.17523E+01	0.62359E+01
CTRSOAS	32.9020	-87.2500	160	74	06/30/2013 06:00	06/30/2013 06:59	0.12442E+01	0.52600E+01	0.12442E+01	0.66803E+01
CTRSOAS	32.9020	-87.2500	160	74	06/30/2013 07:00	06/30/2013 07:59	0.12598E+01	0.52702E+01	0.12598E+01	0.66832E+01
CTRSOAS	32.9020	-87.2500	160	74	06/30/2013 08:00	06/30/2013 08:59	0.46441E+00	0.51365E+01	0.46441E+00	0.65093E+01
CTRSOAS	32.9020	-87.2500	160	74	06/30/2013 09:00	06/30/2013 09:59	0.30294E+00	0.49961E+01	0.30294E+00	0.61906E+01
CTRSOAS	32.9020	-87.2500	160	74	06/30/2013 10:00	06/30/2013 10:59	0.45875E+00	0.47034E+01	0.45875E+00	0.57015E+01
CTRSOAS	32.9020	-87.2500	160	74	06/30/2013 11:00	06/30/2013 11:59	0.15118E+01	0.39683E+01	0.15118E+01	0.47793E+01
CTRSOAS	32.9020	-87.2500	160	74	06/30/2013 12:00	06/30/2013 12:59	0.16532E+01	0.36241E+01	0.16532E+01	0.43551E+01
CTRSOAS	32.9020	-87.2500	160	74	06/30/2013 13:00	06/30/2013 13:59	0.25983E+01	0.33715E+01	0.25983E+01	0.42480E+01
CTRSOAS	32.9020	-87.2500	160	74	06/30/2013 14:00	06/30/2013 14:59	0.48587E+01	0.30696E+01	0.48587E+01	0.44642E+01
CTRSOAS	32.9020	-87.2500	160	74	06/30/2013 15:00	06/30/2013 15:59	0.55863E+01	0.32426E+01	0.55863E+01	0.58743E+01
CTRSOAS	32.9020	-87.2500	160	74	06/30/2013 16:00	06/30/2013 16:59	0.53933E+01	0.30633E+01	0.53933E+01	0.60007E+01
CTRSOAS	32.9020	-87.2500	160	74	06/30/2013 17:00	06/30/2013 17:59	0.67544E+01	0.30355E+01	0.67544E+01	0.56485E+01
CTRSOAS	32.9020	-87.2500	160	74	06/30/2013 18:00	06/30/2013 18:59	0.63197E+01	0.34277E+01	0.63197E+01	0.63822E+01
CTRSOAS	32.9020	-87.2500	160	74	06/30/2013 19:00	06/30/2013 19:59	0.60116E+01	0.39947E+01	0.60116E+01	0.75048E+01
CTRSOAS	32.9020	-87.2500	160	74	06/30/2013 20:00	06/30/2013 20:59	NaN	0.44128E+01	NaN	0.82245E+01
CTRSOAS	32.9020	-87.2500	160	74	06/30/2013 21:00	06/30/2013 21:59	NaN	0.42606E+01	NaN	0.75510E+01
CTRSOAS	32.9020	-87.2500	160	74	06/30/2013 22:00	06/30/2013 22:59	NaN	0.37891E+01	NaN	0.61211E+01
CTRSOAS	32.9020	-87.2500	160	74	06/30/2013 23:00	06/30/2013 23:59	NaN	0.36204E+01	NaN	0.53692E+01
