# Supplementary material for: On the implications of aerosol liquid water and phase separation for organic aerosol mass
Source: Atmos Chem Phys. Author manuscript; Available in PMC 2018 Aug 22. (PMC6104851; doi:10.5194/acp-17-343-2017)
Supplement: Supp [file NIHMS982683-supplement-Supp.zip › acpdata/README.txt]

Data availability

Figure 1: Table S4
Figure 2: NA (illustrative only)
Figure 3: NA (schematic)
Figure 4: Table 2 for v5.2; Carlton et al. (2010), Pye and Pouliot (2012), Pye et al. (2013) for v5.1 molecular weights
Figure 5: Table S5
Figure 6: data attached
Figure 7-9: data attached
	Note the following simulation names:
		0531base: base
		0531lle: ideal Wi
		0526hlawuporgwater: Wo>0
 		0616act: gamma != 1
Figure 10: Spatial data is stored in a large netcdf file (32MB). Available upon request.
Figure 11: data attached. Panel f: See also data stored under Figure 6 for SEARCH network.
Figure 12: Spatial data is stored in a large netcdf file (32MB). Available upon request.
Figure 13: data attached. See also data stored under Figure 6 for SEARCH network.
Figure 14: data attached. 
